# Supplementary material for: Filling the gaps in icosahedral superatomic metal clusters
Source: Natl Sci Rev. 2024 May 28;11(7):nwae174. doi: 10.1093/nsr/nwae174 (PMC11182670; doi:10.1093/nsr/nwae174)
Supplement: nwae174_Supplemental_Files [file nwae174_supplemental_files.zip]

Archive with 7 entries (7 files):
- Ag13-checkcif.pdf
- Ag13.cif
- Au13-checkcif.pdf
- Au13.cif
- AuAg12-checkcif.pdf
- AuAg12.cif
- Supplementary Materials of NSR_MS-2024-171.R2.docx
