# Supplementary material for: Filling the gaps in icosahedral superatomic metal clusters
Source: Natl Sci Rev. 2024 May 28;11(7):nwae174. doi: 10.1093/nsr/nwae174 (PMC11182670; doi:10.1093/nsr/nwae174)
Supplement: nwae174_Supplemental_Files [file nwae174_supplemental_files.zip › Ag13.cif]

data_ag13
_audit_creation_date               2022-05-20
_audit_creation_method
;
Olex2 1.2
(compiled 2018.05.29 svn.r3508 for OlexSys, GUI svn.r5506)
;
_shelx_SHELXL_version_number       '2016/6'
_audit_contact_author_address      ?
_audit_contact_author_email        ?
_audit_contact_author_name         ''
_audit_contact_author_phone        ?
_publ_contact_author_id_orcid      ?
_publ_section_references
;
Dolomanov, O.V., Bourhis, L.J., Gildea, R.J, Howard, J.A.K. & Puschmann, H.
 (2009), J. Appl. Cryst. 42, 339-341.

Sheldrick, G.M. (2015). Acta Cryst. C71, 3-8.
;
_chemical_name_common              ?
_chemical_name_systematic          ?
_chemical_formula_moiety           '3(F6 Sb), C145 H115 Ag13 Cl2 N5 P10'
_chemical_formula_sum              'C145 H115 Ag13 Cl2 F18 N5 P10 Sb3'
_chemical_formula_weight           4417.57
_chemical_melting_point            ?
loop_
  _atom_type_symbol
  _atom_type_description
  _atom_type_scat_dispersion_real
  _atom_type_scat_dispersion_imag
  _atom_type_scat_source
 'C' 'C' 0.0181 0.0091 'International Tables Vol C Tables 4.2.6.8 and 6.1.1.4'
 'H' 'H' 0.0000 0.0000 'International Tables Vol C Tables 4.2.6.8 and 6.1.1.4'
 'Ag' 'Ag' 0.1306 4.2820 'International Tables Vol C Tables 4.2.6.8 and 6.1.1.4'
 'Cl' 'Cl' 0.3639 0.7018 'International Tables Vol C Tables 4.2.6.8 and 6.1.1.4'
 'F' 'F' 0.0727 0.0534 'International Tables Vol C Tables 4.2.6.8 and 6.1.1.4'
 'N' 'N' 0.0311 0.0180 'International Tables Vol C Tables 4.2.6.8 and 6.1.1.4'
 'P' 'P' 0.2955 0.4335 'International Tables Vol C Tables 4.2.6.8 and 6.1.1.4'
 'Sb' 'Sb' -0.0562 5.8946
 'International Tables Vol C Tables 4.2.6.8 and 6.1.1.4'

_shelx_space_group_comment
;
The symmetry employed for this shelxl refinement is uniquely defined
by the following loop, which should always be used as a source of
symmetry information in preference to the above space-group names.
They are only intended as comments.
;
_space_group_crystal_system        'triclinic'
_space_group_IT_number             2
_space_group_name_H-M_alt          'P -1'
_space_group_name_Hall             '-P 1'
loop_
  _space_group_symop_operation_xyz
 'x, y, z'
 '-x, -y, -z'

_cell_length_a                     19.2451(3)
_cell_length_b                     20.2312(3)
_cell_length_c                     22.8333(4)
_cell_angle_alpha                  97.1830(10)
_cell_angle_beta                   99.5450(10)
_cell_angle_gamma                  109.6670(10)
_cell_volume                       8097.6(2)
_cell_formula_units_Z              2
_cell_measurement_reflns_used      39494
_cell_measurement_temperature      200.00(10)
_cell_measurement_theta_max        73.4430
_cell_measurement_theta_min        2.9000
_shelx_estimated_absorpt_T_max     0.266
_shelx_estimated_absorpt_T_min     0.221
_exptl_absorpt_coefficient_mu      17.989
_exptl_absorpt_correction_T_max    1.00000
_exptl_absorpt_correction_T_min    0.21538
_exptl_absorpt_correction_type     multi-scan
_exptl_absorpt_process_details
;
CrysAlisPro 1.171.39.27b (Rigaku Oxford Diffraction, 2015)
Empirical absorption correction using spherical harmonics,
 implemented in SCALE3 ABSPACK scaling algorithm.
;
_exptl_absorpt_special_details     ?
_exptl_crystal_colour              red
_exptl_crystal_colour_primary      red
_exptl_crystal_density_diffrn      1.812
_exptl_crystal_density_meas        ?
_exptl_crystal_density_method      ?
_exptl_crystal_description         block
_exptl_crystal_F_000               4260
_exptl_crystal_size_max            0.06
_exptl_crystal_size_mid            0.05
_exptl_crystal_size_min            0.04
_exptl_transmission_factor_max     ?
_exptl_transmission_factor_min     ?
_diffrn_reflns_av_R_equivalents    0.0637
_diffrn_reflns_av_unetI/netI       0.0657
_diffrn_reflns_Laue_measured_fraction_full  0.994
_diffrn_reflns_Laue_measured_fraction_max  0.968
_diffrn_reflns_limit_h_max         23
_diffrn_reflns_limit_h_min         -23
_diffrn_reflns_limit_k_max         24
_diffrn_reflns_limit_k_min         -25
_diffrn_reflns_limit_l_max         28
_diffrn_reflns_limit_l_min         -28
_diffrn_reflns_number              31694
_diffrn_reflns_point_group_measured_fraction_full  0.994
_diffrn_reflns_point_group_measured_fraction_max  0.968
_diffrn_reflns_theta_full          67.684
_diffrn_reflns_theta_max           73.847
_diffrn_reflns_theta_min           2.744
_diffrn_ambient_temperature        200.00(10)
_diffrn_detector                   'CCD plate'
_diffrn_detector_area_resol_mean   ?
_diffrn_measured_fraction_theta_full  0.994
_diffrn_measured_fraction_theta_max  0.968
_diffrn_measurement_details
;
List of Runs (angles in degrees, time in seconds):

  # Type    Start    End  Width  t~exp~   \w     \q     \k     \f   Frames
--------------------------------------------------------------------------
  1  \w    -89.00  29.00   0.50    0.50    --    0.00 -38.00  30.00  236
  2  \w     49.00  75.00   0.50    0.50    --    0.00  38.00  30.00   52
  3  \w    -35.00  32.00   0.50    0.50    --    0.00 -77.00-150.00  134
  4  \w    -88.00 -16.00   0.50    0.50    --    0.00 -57.00 150.00  144
  5  \w    -89.00 -63.00   0.50    0.50    --    0.00 -77.00-150.00   52
  6  \w    -29.00  13.00   0.50    0.50    --    0.00  38.00  30.00   84
  7  \w     79.00 122.00   0.50    2.40    --   98.80  82.00-180.00   86
  8  \w     42.00 159.00   0.50    2.40    --   98.80 -15.00  30.00  234
  9  \w     24.00  67.00   0.50    2.40    --   98.80 -82.00  30.00   86
 10  \w     47.00  73.00   0.50    2.40    --   98.80 -77.00   0.00   52
 11  \w     88.00 113.00   0.50    2.40    --   98.80 -82.00 120.00   50
 12  \w     51.00 136.00   0.50    2.40    --   98.80 -82.00 -60.00  170
 13  \w     38.00  95.00   0.50    2.40    --   98.80  15.00  90.00  114
 14  \w    105.00 188.00   0.50    2.40    --   98.80  15.00  90.00  166
 15  \w     88.00 113.00   0.50    2.40    --   98.80 -82.00 -90.00   50
 16  \w     15.00  99.00   0.50    2.40    --   98.80 -82.00 -30.00  168
 17  \w      9.00 129.00   0.50    2.40    --   98.80 -61.00  60.00  240
 18  \w     12.00 128.00   0.50    2.40    --   98.80 -61.00-150.00  232
 19  \w     19.00 122.00   0.50    2.40    --   98.80 -82.00-150.00  206
 20  \w    118.00 154.00   0.50    2.40    --   98.80 -15.00-180.00   72
 21  \w     13.00 134.00   0.50    2.40    --   98.80 -82.00  60.00  242
 22  \w     20.00  45.00   0.50    2.40    --   98.80 -82.00 150.00   50
 23  \w     75.00 100.00   0.50    2.40    --   98.80 -82.00 150.00   50
 24  \w     90.00 116.00   0.50    2.40    --   98.80 -82.00-120.00   52
 25  \w     93.00 118.00   0.50    2.40    --   98.80 -82.00  90.00   50
 26  \w     77.00 104.00   0.50    2.40    --   98.80  45.00 -90.00   54
 27  \w     73.00  98.00   0.50    2.40    --   98.80 -82.00-180.00   50
 28  \w     83.00 108.00   0.50    2.40    --   98.80 -82.00   0.00   50
 29  \w      9.00  98.00   0.50    2.40    --   98.80 -15.00-180.00  178
;
_diffrn_measurement_device         'four-circle diffractometer'
_diffrn_measurement_device_type    'XtaLAB AFC12 (RINC): Kappa single'
_diffrn_measurement_method         '\w scans'
_diffrn_radiation_type             CuK\a
_diffrn_radiation_wavelength       1.54184
_diffrn_source                     ?
_reflns_Friedel_coverage           0.000
_reflns_Friedel_fraction_full      .
_reflns_Friedel_fraction_max       .
_reflns_number_gt                  25888
_reflns_number_total               31694
_reflns_special_details
;
 _reflns_Friedel_fraction is defined as the number of unique
 Friedel pairs measured divided by the number that would be
 possible theoretically, ignoring centric projections and
 systematic absences.
;
_reflns_threshold_expression       'I > 2\s(I)'
_computing_cell_refinement         ?
_computing_data_collection         ?
_computing_data_reduction          ?
_computing_molecular_graphics      'Olex2 (Dolomanov et al., 2009)'
_computing_publication_material    'Olex2 (Dolomanov et al., 2009)'
_computing_structure_refinement    'ShelXL (Sheldrick, 2015)'
_computing_structure_solution      ?
_refine_diff_density_max           2.996
_refine_diff_density_min           -1.965
_refine_diff_density_rms           0.257
_refine_ls_extinction_coef         .
_refine_ls_extinction_method       none
_refine_ls_goodness_of_fit_ref     1.089
_refine_ls_hydrogen_treatment      constr
_refine_ls_matrix_type             full
_refine_ls_number_parameters       1902
_refine_ls_number_reflns           31694
_refine_ls_number_restraints       623
_refine_ls_R_factor_all            0.1088
_refine_ls_R_factor_gt             0.0947
_refine_ls_restrained_S_all        1.085
_refine_ls_shift/su_max            0.000
_refine_ls_shift/su_mean           0.000
_refine_ls_structure_factor_coef   Fsqd
_refine_ls_weighting_details      
 'w=1/[\s^2^(Fo^2^)+(0.0385P)^2^+350.1962P] where P=(Fo^2^+2Fc^2^)/3'
_refine_ls_weighting_scheme        calc
_refine_ls_wR_factor_gt            0.2388
_refine_ls_wR_factor_ref           0.2447
_refine_special_details
;
 Refined as a 2-component twin.
;
_olex2_refinement_description
;
1. Twinned data refinement
 Scales: 0.827(2)
 0.173(2)
2. Fixed Uiso
 At 1.2 times of:
  All C(H) groups, All C(H,H) groups
3. Restrained distances
 C123-C119 = C120-C119 = C118-C119 = C118-C117 = C122-C117 = C125-C117 = C124-
 C125 = C121-C122 = C124-C123 = C121-C120
 1.39 with sigma of 0.01
 C98-C99 = C97-C98 = C97-C96 = C96-C95 = C94-C99
 1.39 with sigma of 0.01
 Sb4-F16 \\sim Sb4-F22 \\sim Sb4-F13 \\sim Sb4-F15 \\sim Sb4-F17 \\sim Sb4-F19
 with sigma of 0.02
 Sb5-F20 \\sim Sb4-F16 \\sim Sb5-F23 \\sim Sb4-F14 \\sim Sb5-F22 \\sim Sb5-F24
\\sim Sb4-F17 \\sim Sb4-F18
 \\sim Sb5-F19 \\sim Sb4-F13 \\sim Sb5-F21
 with sigma of 0.02
 F16-F15 \\sim F15-F14 \\sim F14-F17 \\sim F17-F16
 with sigma of 0.02
 F16-F18 \\sim F15-F18 \\sim F14-F18 \\sim F17-F18
 with sigma of 0.02
 F16-F13 \\sim F15-F13 \\sim F14-F13 \\sim F17-F13
 with sigma of 0.02
4. Rigid bond restraints
 Sb4, F13, F15, F16, F17, F19, F22
 with sigma for 1-2 distances of 0.01 and sigma for 1-3 distances of 0.01
 Sb5, F19, F20, F21, F22, F23, F24
 with sigma for 1-2 distances of 0.01 and sigma for 1-3 distances of 0.01
 Sb4, F13, F14, F15, F16, F17, F18
 with sigma for 1-2 distances of 0.01 and sigma for 1-3 distances of 0.01
 C119, C120, C121, C122
 with sigma for 1-2 distances of 0.01 and sigma for 1-3 distances of 0.01
 C94, C95, C96, C97, C98, C99, C100, C101, C102, C103, C104
 with sigma for 1-2 distances of 0.01 and sigma for 1-3 distances of 0.01
 C126, C127, C128, C129, C130, C131
 with sigma for 1-2 distances of 0.01 and sigma for 1-3 distances of 0.01
5. Uiso/Uaniso restraints and constraints
Uanis(Sb5) \\sim Ueq, Uanis(F20) \\sim Ueq, Uanis(F23) \\sim Ueq, Uanis(F22)
\\sim Ueq, Uanis(F24) \\sim Ueq, Uanis(F19) \\sim Ueq, Uanis(F21) \\sim Ueq,
Uanis(Sb4) \\sim Ueq, Uanis(F16) \\sim Ueq, Uanis(F15) \\sim Ueq, Uanis(F14)
\\sim Ueq, Uanis(F17) \\sim Ueq, Uanis(F18) \\sim Ueq, Uanis(F13) \\sim Ueq:
with sigma of 0.01 and sigma for terminal atoms of 0.02
Uanis(F17) \\sim Ueq, Uanis(F16) \\sim Ueq, Uanis(F19) \\sim Ueq, Uanis(F13)
\\sim Ueq, Uanis(F5) \\sim Ueq, Uanis(F4) \\sim Ueq: with sigma of 0.005 and
sigma for terminal atoms of 0.01
Uanis(F8) \\sim Ueq, Uanis(Sb3) \\sim Ueq, Uanis(F12) \\sim Ueq, Uanis(F11)
\\sim Ueq, Uanis(F7) \\sim Ueq, Uanis(F10) \\sim Ueq, Uanis(F9) \\sim Ueq: with
sigma of 0.01 and sigma for terminal atoms of 0.02
Uanis(C81) \\sim Ueq: with sigma of 0.01 and sigma for terminal atoms of 0.02
Uanis(C111) \\sim Ueq, Uanis(C154) \\sim Ueq, Uanis(C153) \\sim Ueq,
Uanis(C152) \\sim Ueq: with sigma of 0.01 and sigma for terminal atoms of 0.02
Uanis(C69) \\sim Ueq, Uanis(C68) \\sim Ueq, Uanis(C67) \\sim Ueq, Uanis(C66)
\\sim Ueq: with sigma of 0.01 and sigma for terminal atoms of 0.02
Uanis(C121) \\sim Ueq, Uanis(C119) \\sim Ueq, Uanis(C120) \\sim Ueq,
Uanis(C118) \\sim Ueq, Uanis(C122) \\sim Ueq, Uanis(C125) \\sim Ueq,
Uanis(C123) \\sim Ueq, Uanis(C124) \\sim Ueq: with sigma of 0.01 and sigma for
terminal atoms of 0.02
Uanis(C96) \\sim Ueq, Uanis(C95) \\sim Ueq, Uanis(C98) \\sim Ueq, Uanis(C99)
\\sim Ueq, Uanis(C97) \\sim Ueq, Uanis(C100) \\sim Ueq, Uanis(C101) \\sim Ueq,
Uanis(C102) \\sim Ueq, Uanis(C103) \\sim Ueq, Uanis(C104) \\sim Ueq, Uanis(C94)
\\sim Ueq: with sigma of 0.01 and sigma for terminal atoms of 0.02
Uanis(C99) \\sim Ueq, Uanis(C107) \\sim Ueq, Uanis(C121) \\sim Ueq, Uanis(C122)
\\sim Ueq, Uanis(C80) \\sim Ueq, Uanis(C98) \\sim Ueq, Uanis(C97) \\sim Ueq,
Uanis(C61) \\sim Ueq, Uanis(C63) \\sim Ueq, Uanis(C62) \\sim Ueq, Uanis(C135)
\\sim Ueq, Uanis(C136) \\sim Ueq, Uanis(C128) \\sim Ueq, Uanis(C129) \\sim Ueq,
Uanis(C130) \\sim Ueq, Uanis(C96) \\sim Ueq, Uanis(C114) \\sim Ueq, Uanis(C115)
\\sim Ueq, Uanis(C113) \\sim Ueq, Uanis(C116) \\sim Ueq, Uanis(C134) \\sim Ueq,
Uanis(C79) \\sim Ueq, Uanis(C78) \\sim Ueq: with sigma of 0.005 and sigma for
terminal atoms of 0.01
Uanis(Sb1) \\sim Ueq, Uanis(Sb2) \\sim Ueq: with sigma of 0.001 and sigma for
terminal atoms of 0.002
Uanis(C127) \\sim Ueq: with sigma of 0.005 and sigma for terminal atoms of 0.01
6. Same fragment restrains
{Sb4, F18, F16, F13, F14, F15, F17} sigma for 1-2: 0.02, 1-3: 0.04
as
{Sb5, F19, F20, F21, F22, F23, F24}
7. Others
 Sof(Sb1)=1-FVAR(1)
 Sof(Sb2)=FVAR(1)
 Sof(Sb5)=Sof(F19)=Sof(F20)=Sof(F21)=Sof(F22)=Sof(F23)=Sof(F24)=1-FVAR(2)
 Sof(Sb4)=Sof(F13)=Sof(F14)=Sof(F15)=Sof(F16)=Sof(F17)=Sof(F18)=FVAR(2)
 Sof(C100)=Sof(H100)=Sof(C101)=Sof(H101)=Sof(C102)=Sof(H102)=Sof(C103)=
 Sof(H103)=Sof(C104)=Sof(H104)=1-FVAR(3)
 Sof(C95)=Sof(H95)=Sof(C96)=Sof(H96)=Sof(C97)=Sof(H97)=Sof(C98)=Sof(H98)=
 Sof(C99)=Sof(H99)=FVAR(3)
 Sof(H11A)=Sof(C123)=Sof(H123)=Sof(C124)=Sof(H124)=Sof(C125)=Sof(H125)=1-FVAR(4)
 Sof(H119)=Sof(C120)=Sof(H120)=Sof(C121)=Sof(H121)=Sof(C122)=Sof(H122)=FVAR(4)
8.a Aromatic/amide H refined with riding coordinates:
 C2(H2), C3(H3), C4(H4), C5(H5), C6(H6), C8(H8), C9(H9), C10(H10), C11(H11),
 C12(H12), C14(H14), C15(H15), C16(H16), C19(H19), C20(H20), C21(H21), C22(H22),
  C23(H23), C25(H25), C26(H26), C27(H27), C28(H28), C29(H29), C31(H31),
 C32(H32), C33(H33), C34(H34), C35(H35), C37(H37), C38(H38), C39(H39), C40(H40),
  C41(H41), C43(H43), C44(H44), C45(H45), C48(H48), C49(H49), C50(H50),
 C51(H51), C52(H52), C54(H54), C55(H55), C56(H56), C57(H57), C58(H58), C60(H60),
  C61(H61), C62(H62), C63(H63), C64(H64), C66(H66), C67(H67), C68(H68),
 C69(H69), C70(H70), C72(H72), C73(H73), C74(H74), C77(H77), C78(H78), C79(H79),
  C80(H80), C81(H81), C83(H83), C84(H84), C85(H85), C86(H86), C87(H87),
 C89(H89), C90(H90), C91(H91), C92(H92), C93(H93), C95(H95), C96(H96), C97(H97),
  C98(H98), C99(H99), C100(H100), C101(H101), C102(H102), C103(H103),
 C104(H104), C106(H106), C107(H107), C108(H108), C111(H111), C113(H113),
 C114(H114), C115(H115), C116(H116), C118(H118), C119(H119), C119(H11A),
 C120(H120), C121(H121), C122(H122), C123(H123), C124(H124), C125(H125),
 C127(H127), C128(H128), C129(H129), C130(H130), C131(H131), C133(H133),
 C134(H134), C135(H135), C136(H136), C137(H137), C139(H139), C140(H140),
 C141(H141), C144(H144), C145(H145), C146(H146), C147(H147), C148(H148),
 C150(H150), C151(H151), C152(H152), C153(H153), C154(H154)
8.b Fitted hexagon refined as free rotating group:
 C100(C101,C102,C103,C104,C94)
;
_atom_sites_solution_hydrogens     geom
_atom_sites_solution_primary       ?
_atom_sites_solution_secondary     ?
loop_
  _atom_site_label
  _atom_site_type_symbol
  _atom_site_fract_x
  _atom_site_fract_y
  _atom_site_fract_z
  _atom_site_U_iso_or_equiv
  _atom_site_adp_type
  _atom_site_occupancy
  _atom_site_site_symmetry_order
  _atom_site_calc_flag
  _atom_site_refinement_flags_posn
  _atom_site_refinement_flags_adp
  _atom_site_refinement_flags_occupancy
  _atom_site_disorder_assembly
  _atom_site_disorder_group
 Sb1 Sb 0.6477(3) 0.2730(5) -0.0018(3) 0.0437(13) Uani 0.53(3) 1 d . U P A 2
 Sb2 Sb 0.6368(4) 0.2527(6) -0.0132(4) 0.0472(14) Uani 0.47(3) 1 d . U P A 1
 F1 F 0.7326(9) 0.3392(10) -0.0009(9) 0.111(6) Uani 1 1 d . . . . .
 F2 F 0.6824(10) 0.2578(11) 0.0707(8) 0.108(6) Uani 1 1 d . . . . .
 F3 F 0.5559(10) 0.1887(9) -0.0104(9) 0.105(6) Uani 1 1 d . . . . .
 F4 F 0.6068(13) 0.2788(13) -0.0806(10) 0.140(7) Uani 1 1 d . U . . .
 F5 F 0.6851(12) 0.2027(12) -0.0393(10) 0.129(7) Uani 1 1 d . U . . .
 F6 F 0.6006(10) 0.3257(9) 0.0267(10) 0.115(7) Uani 1 1 d . . . . .
 Sb3 Sb -0.11774(8) -0.36840(6) 0.25541(6) 0.0467(3) Uani 1 1 d . U . . .
 F7 F -0.0241(11) -0.3450(11) 0.2367(8) 0.125(7) Uani 1 1 d . U . . .
 F8 F -0.1037(11) -0.4471(8) 0.2799(8) 0.104(5) Uani 1 1 d . U . . .
 F9 F -0.2069(11) -0.3944(15) 0.2766(10) 0.151(8) Uani 1 1 d . U . . .
 F10 F -0.1203(14) -0.2860(11) 0.2299(10) 0.140(8) Uani 1 1 d . U . . .
 F11 F -0.0724(10) -0.3171(8) 0.3333(6) 0.087(4) Uani 1 1 d . U . . .
 F12 F -0.1613(8) -0.4204(7) 0.1768(6) 0.079(4) Uani 1 1 d . U . . .
 Sb4 Sb -0.2522(6) 0.0813(6) 0.4260(4) 0.082(2) Uani 0.50(2) 1 d D U P B 1
 F13 F -0.2242(15) 0.1742(10) 0.4651(13) 0.121(8) Uani 0.50(2) 1 d D U P B 1
 F14 F -0.3300(14) 0.0570(18) 0.4651(13) 0.141(11) Uani 0.50(2) 1 d D U P B 1
 F15 F -0.1910(16) 0.0669(18) 0.4893(11) 0.157(11) Uani 0.50(2) 1 d D U P B 1
 F16 F -0.1724(12) 0.1105(17) 0.3895(12) 0.109(8) Uani 0.50(2) 1 d D U P B 1
 F17 F -0.3122(14) 0.1003(17) 0.3649(11) 0.111(8) Uani 0.50(2) 1 d D U P B 1
 F18 F -0.2799(17) -0.0110(12) 0.3867(13) 0.145(10) Uani 0.50(2) 1 d D U P B 1
 Sb5 Sb -0.2707(7) 0.0563(7) 0.4184(5) 0.090(3) Uani 0.50(2) 1 d D U P B 2
 F19 F -0.3244(17) -0.0377(10) 0.4173(15) 0.109(8) Uani 0.50(2) 1 d D U P B 2
 F20 F -0.204(2) 0.034(2) 0.3800(17) 0.165(12) Uani 0.50(2) 1 d D U P B 2
 F21 F -0.219(2) 0.1509(13) 0.4194(19) 0.150(11) Uani 0.50(2) 1 d D U P B 2
 F22 F -0.3311(19) 0.085(2) 0.4622(16) 0.131(11) Uani 0.50(2) 1 d D U P B 2
 F23 F -0.2098(19) 0.064(2) 0.4914(12) 0.136(10) Uani 0.50(2) 1 d D U P B 2
 F24 F -0.3316(19) 0.053(2) 0.3473(12) 0.143(11) Uani 0.50(2) 1 d D U P B 2
 Ag1 Ag 0.28068(7) 0.24466(6) 0.15147(5) 0.0328(2) Uani 1 1 d . . . . .
 Ag2 Ag 0.10256(6) 0.15744(6) 0.26666(5) 0.0337(2) Uani 1 1 d . . . . .
 Ag3 Ag 0.35493(6) 0.29123(6) 0.28188(5) 0.0330(2) Uani 1 1 d . . . . .
 Ag4 Ag 0.24212(7) 0.24051(6) 0.35097(5) 0.0333(2) Uani 1 1 d . . . . .
 Ag5 Ag 0.20604(6) 0.27410(5) 0.23898(4) 0.0231(2) Uani 1 1 d . . . . .
 Ag6 Ag 0.05402(6) 0.25264(6) 0.19864(5) 0.0309(2) Uani 1 1 d . . . . .
 Ag7 Ag 0.16598(6) 0.30603(6) 0.12700(4) 0.0309(2) Uani 1 1 d . . . . .
 Ag8 Ag 0.31503(6) 0.38945(6) 0.21236(5) 0.0324(2) Uani 1 1 d . . . . .
 Ag9 Ag 0.12399(6) 0.16111(6) 0.14550(5) 0.0328(2) Uani 1 1 d . . . . .
 Ag10 Ag 0.17453(6) 0.39720(6) 0.23809(5) 0.0304(2) Uani 1 1 d . . . . .
 Ag11 Ag 0.12779(6) 0.30566(6) 0.32419(5) 0.0312(2) Uani 1 1 d . . . . .
 Ag12 Ag 0.24095(7) 0.15034(6) 0.23655(5) 0.0337(2) Uani 1 1 d . . . . .
 Ag13 Ag 0.28628(6) 0.38602(6) 0.33320(5) 0.0329(2) Uani 1 1 d . . . . .
 Cl1 Cl 0.3461(3) 0.4748(3) 0.4223(2) 0.0675(15) Uani 1 1 d . . . . .
 Cl2 Cl 0.0473(3) 0.0594(2) 0.0697(2) 0.0586(13) Uani 1 1 d . . . . .
 P1 P -0.0734(2) 0.2453(2) 0.15150(17) 0.0299(8) Uani 1 1 d . . . . .
 P2 P 0.1320(2) 0.49833(19) 0.24276(17) 0.0312(8) Uani 1 1 d . . . . .
 P3 P 0.1519(2) 0.3336(2) 0.02530(16) 0.0314(8) Uani 1 1 d . . . . .
 P4 P 0.4016(2) 0.4939(2) 0.18196(18) 0.0355(9) Uani 1 1 d . . . . .
 P5 P 0.3540(2) 0.2107(2) 0.08363(18) 0.0356(9) Uani 1 1 d . . . . .
 P6 P 0.4920(2) 0.3209(3) 0.30933(19) 0.0404(10) Uani 1 1 d . . . . .
 P7 P 0.2584(3) 0.0360(2) 0.2414(2) 0.0432(10) Uani 1 1 d . . . . .
 P8 P 0.2881(2) 0.2042(2) 0.44307(18) 0.0372(9) Uani 1 1 d . . . . .
 P9 P 0.0071(3) 0.0637(2) 0.2983(2) 0.0422(10) Uani 1 1 d . . . . .
 P10 P 0.0531(3) 0.3219(2) 0.39882(18) 0.0379(10) Uani 1 1 d . . . . .
 N1 N 0.0120(7) 0.3812(7) 0.1914(5) 0.030(3) Uani 1 1 d . . . . .
 N2 N 0.2835(7) 0.4274(7) 0.0897(6) 0.031(3) Uani 1 1 d . . . . .
 N3 N 0.4449(8) 0.2656(8) 0.1935(6) 0.039(3) Uani 1 1 d . . . . .
 N4 N 0.2783(8) 0.1040(7) 0.3532(7) 0.040(3) Uani 1 1 d . . . . .
 N5 N 0.0194(8) 0.1847(8) 0.3649(7) 0.043(3) Uani 1 1 d . . . . .
 C1 C -0.1615(11) 0.2013(9) 0.1737(8) 0.041(4) Uani 1 1 d . . . . .
 C2 C -0.2310(11) 0.1737(11) 0.1336(10) 0.056(5) Uani 1 1 d . . . . .
 H2 H -0.234484 0.176112 0.091938 0.067 Uiso 1 1 calc R . . . .
 C3 C -0.2968(12) 0.1420(14) 0.1547(13) 0.074(7) Uani 1 1 d . . . . .
 H3 H -0.344831 0.125356 0.127447 0.089 Uiso 1 1 calc R . . . .
 C4 C -0.2929(15) 0.1351(13) 0.2113(14) 0.076(7) Uani 1 1 d . . . . .
 H4 H -0.337621 0.111496 0.224457 0.092 Uiso 1 1 calc R . . . .
 C5 C -0.2231(18) 0.1626(14) 0.2522(13) 0.087(9) Uani 1 1 d . . . . .
 H5 H -0.221141 0.158854 0.293422 0.104 Uiso 1 1 calc R . . . .
 C6 C -0.1559(13) 0.1955(11) 0.2343(9) 0.056(5) Uani 1 1 d . . . . .
 H6 H -0.108364 0.213220 0.262286 0.067 Uiso 1 1 calc R . . . .
 C7 C -0.0887(9) 0.2210(8) 0.0696(7) 0.031(3) Uani 1 1 d . . . . .
 C8 C -0.1308(10) 0.2471(9) 0.0290(7) 0.040(4) Uani 1 1 d . . . . .
 H8 H -0.154080 0.278400 0.043687 0.048 Uiso 1 1 calc R . . . .
 C9 C -0.1386(12) 0.2271(11) -0.0325(7) 0.051(5) Uani 1 1 d . . . . .
 H9 H -0.168259 0.243824 -0.060222 0.061 Uiso 1 1 calc R . . . .
 C10 C -0.1035(12) 0.1830(12) -0.0538(8) 0.056(5) Uani 1 1 d . . . . .
 H10 H -0.108805 0.169610 -0.096176 0.067 Uiso 1 1 calc R . . . .
 C11 C -0.0617(11) 0.1586(11) -0.0151(8) 0.050(5) Uani 1 1 d . . . . .
 H11 H -0.037810 0.127989 -0.030045 0.060 Uiso 1 1 calc R . . . .
 C12 C -0.0536(9) 0.1788(8) 0.0482(7) 0.038(4) Uani 1 1 d . . . . .
 H12 H -0.023213 0.162480 0.075618 0.045 Uiso 1 1 calc R . . . .
 C13 C -0.0605(9) 0.3413(8) 0.1661(6) 0.033(3) Uani 1 1 d . . . . .
 C14 C -0.1160(10) 0.3693(10) 0.1497(7) 0.042(4) Uani 1 1 d . . . . .
 H14 H -0.167304 0.339127 0.133129 0.051 Uiso 1 1 calc R . . . .
 C15 C -0.0934(11) 0.4432(9) 0.1585(8) 0.046(4) Uani 1 1 d . . . . .
 H15 H -0.129405 0.464220 0.146295 0.055 Uiso 1 1 calc R . . . .
 C16 C -0.0187(10) 0.4872(8) 0.1850(7) 0.037(4) Uani 1 1 d . . . . .
 H16 H -0.002663 0.537876 0.191014 0.044 Uiso 1 1 calc R . . . .
 C17 C 0.0308(10) 0.4536(8) 0.2021(7) 0.035(3) Uani 1 1 d . . . . .
 C18 C 0.1701(9) 0.5743(9) 0.2069(7) 0.037(4) Uani 1 1 d . . . . .
 C19 C 0.1711(11) 0.6415(9) 0.2264(8) 0.045(4) Uani 1 1 d . . . . .
 H19 H 0.149428 0.650271 0.259643 0.054 Uiso 1 1 calc R . . . .
 C20 C 0.2037(12) 0.6968(11) 0.1977(10) 0.058(5) Uani 1 1 d . . . . .
 H20 H 0.203500 0.743209 0.210673 0.070 Uiso 1 1 calc R . . . .
 C21 C 0.2362(12) 0.6841(12) 0.1506(10) 0.058(5) Uani 1 1 d . . . . .
 H21 H 0.259992 0.722178 0.131645 0.070 Uiso 1 1 calc R . . . .
 C22 C 0.2346(12) 0.6172(12) 0.1308(9) 0.056(5) Uani 1 1 d . . . . .
 H22 H 0.255549 0.608932 0.097027 0.067 Uiso 1 1 calc R . . . .
 C23 C 0.2031(10) 0.5608(9) 0.1586(8) 0.042(4) Uani 1 1 d . . . . .
 H23 H 0.203764 0.514652 0.145504 0.051 Uiso 1 1 calc R . . . .
 C24 C 0.1298(10) 0.5343(8) 0.3189(7) 0.036(4) Uani 1 1 d . . . . .
 C25 C 0.0785(10) 0.5665(10) 0.3326(8) 0.045(4) Uani 1 1 d . . . . .
 H25 H 0.042062 0.570197 0.300830 0.053 Uiso 1 1 calc R . . . .
 C26 C 0.0811(12) 0.5930(11) 0.3924(8) 0.056(5) Uani 1 1 d . . . . .
 H26 H 0.045570 0.613554 0.401708 0.067 Uiso 1 1 calc R . . . .
 C27 C 0.1351(15) 0.5894(11) 0.4378(8) 0.068(7) Uani 1 1 d . . . . .
 H27 H 0.138278 0.609213 0.478596 0.081 Uiso 1 1 calc R . . . .
 C28 C 0.1855(16) 0.5569(12) 0.4247(9) 0.070(7) Uani 1 1 d . . . . .
 H28 H 0.221999 0.553545 0.456622 0.084 Uiso 1 1 calc R . . . .
 C29 C 0.1825(11) 0.5299(9) 0.3664(7) 0.042(4) Uani 1 1 d . . . . .
 H29 H 0.217008 0.507655 0.357966 0.051 Uiso 1 1 calc R . . . .
 C30 C 0.0750(9) 0.3576(9) -0.0098(7) 0.037(4) Uani 1 1 d . . . . .
 C31 C 0.0415(11) 0.3908(10) 0.0291(8) 0.046(4) Uani 1 1 d . . . . .
 H31 H 0.059340 0.399174 0.071761 0.056 Uiso 1 1 calc R . . . .
 C32 C -0.0165(13) 0.4107(12) 0.0057(11) 0.062(6) Uani 1 1 d . . . . .
 H32 H -0.039204 0.432669 0.032080 0.074 Uiso 1 1 calc R . . . .
 C33 C -0.0426(12) 0.3992(11) -0.0566(12) 0.063(6) Uani 1 1 d . . . . .
 H33 H -0.082744 0.413580 -0.072671 0.076 Uiso 1 1 calc R . . . .
 C34 C -0.0096(12) 0.3662(12) -0.0959(10) 0.060(6) Uani 1 1 d . . . . .
 H34 H -0.026338 0.359211 -0.138540 0.072 Uiso 1 1 calc R . . . .
 C35 C 0.0472(10) 0.3442(10) -0.0715(8) 0.046(4) Uani 1 1 d . . . . .
 H35 H 0.067633 0.319278 -0.097672 0.055 Uiso 1 1 calc R . . . .
 C36 C 0.1641(9) 0.2698(8) -0.0298(7) 0.032(3) Uani 1 1 d . . . . .
 C37 C 0.1395(10) 0.1973(9) -0.0231(8) 0.042(4) Uani 1 1 d . . . . .
 H37 H 0.117812 0.184288 0.010184 0.050 Uiso 1 1 calc R . . . .
 C38 C 0.1465(12) 0.1465(11) -0.0636(9) 0.055(5) Uani 1 1 d . . . . .
 H38 H 0.129007 0.098080 -0.058813 0.066 Uiso 1 1 calc R . . . .
 C39 C 0.1798(13) 0.1645(12) -0.1133(9) 0.057(5) Uani 1 1 d . . . . .
 H39 H 0.186774 0.128897 -0.140403 0.068 Uiso 1 1 calc R . . . .
 C40 C 0.2012(12) 0.2326(10) -0.1214(8) 0.049(5) Uani 1 1 d . . . . .
 H40 H 0.221556 0.244580 -0.155535 0.059 Uiso 1 1 calc R . . . .
 C41 C 0.1941(11) 0.2854(10) -0.0806(8) 0.046(4) Uani 1 1 d . . . . .
 H41 H 0.209728 0.333144 -0.087227 0.055 Uiso 1 1 calc R . . . .
 C42 C 0.2364(9) 0.4157(8) 0.0365(7) 0.032(3) Uani 1 1 d . . . . .
 C43 C 0.2527(11) 0.4606(9) -0.0053(7) 0.043(4) Uani 1 1 d . . . . .
 H43 H 0.217316 0.453132 -0.042165 0.051 Uiso 1 1 calc R . . . .
 C44 C 0.3224(12) 0.5164(10) 0.0091(8) 0.055(5) Uani 1 1 d . . . . .
 H44 H 0.335427 0.547877 -0.018308 0.066 Uiso 1 1 calc R . . . .
 C45 C 0.3724(12) 0.5264(9) 0.0624(8) 0.051(5) Uani 1 1 d . . . . .
 H45 H 0.421955 0.561626 0.070887 0.061 Uiso 1 1 calc R . . . .
 C46 C 0.3484(9) 0.4831(9) 0.1044(7) 0.035(4) Uani 1 1 d . . . . .
 C47 C 0.4975(10) 0.5072(10) 0.1727(8) 0.045(4) Uani 1 1 d . . . . .
 C48 C 0.5102(12) 0.4467(12) 0.1457(11) 0.065(6) Uani 1 1 d . . . . .
 H48 H 0.470326 0.401136 0.134813 0.078 Uiso 1 1 calc R . . . .
 C49 C 0.5801(15) 0.4541(17) 0.1352(13) 0.086(8) Uani 1 1 d . . . . .
 H49 H 0.587949 0.414043 0.115157 0.103 Uiso 1 1 calc R . . . .
 C50 C 0.6389(14) 0.5189(17) 0.1535(11) 0.074(7) Uani 1 1 d . . . . .
 H50 H 0.687442 0.523118 0.146545 0.088 Uiso 1 1 calc R . . . .
 C51 C 0.6288(13) 0.5755(16) 0.1807(14) 0.084(9) Uani 1 1 d . . . . .
 H51 H 0.669984 0.620126 0.192015 0.101 Uiso 1 1 calc R . . . .
 C52 C 0.5574(11) 0.5709(13) 0.1933(10) 0.060(6) Uani 1 1 d . . . . .
 H52 H 0.551549 0.610953 0.215406 0.073 Uiso 1 1 calc R . . . .
 C53 C 0.4012(10) 0.5756(9) 0.2215(7) 0.042(4) Uani 1 1 d . . . . .
 C54 C 0.4201(12) 0.6409(10) 0.2004(9) 0.054(5) Uani 1 1 d . . . . .
 H54 H 0.438452 0.643902 0.164298 0.064 Uiso 1 1 calc R . . . .
 C55 C 0.4122(16) 0.7010(13) 0.2314(11) 0.076(7) Uani 1 1 d . . . . .
 H55 H 0.425953 0.744338 0.216605 0.091 Uiso 1 1 calc R . . . .
 C56 C 0.3852(16) 0.6980(14) 0.2825(14) 0.085(8) Uani 1 1 d . . . . .
 H56 H 0.378690 0.738744 0.302698 0.102 Uiso 1 1 calc R . . . .
 C57 C 0.3664(16) 0.6338(14) 0.3060(13) 0.086(8) Uani 1 1 d . . . . .
 H57 H 0.349129 0.632037 0.342596 0.103 Uiso 1 1 calc R . . . .
 C58 C 0.3738(13) 0.5727(11) 0.2743(9) 0.059(5) Uani 1 1 d . . . . .
 H58 H 0.359872 0.529265 0.289075 0.070 Uiso 1 1 calc R . . . .
 C59 C 0.3732(10) 0.2438(12) 0.0160(9) 0.054(5) Uani 1 1 d . . . . .
 C60 C 0.3910(14) 0.2075(15) -0.0301(10) 0.070(7) Uani 1 1 d . . . . .
 H60 H 0.390918 0.160820 -0.028049 0.084 Uiso 1 1 calc R . . . .
 C61 C 0.4096(19) 0.2372(19) -0.0807(16) 0.104(10) Uani 1 1 d . U . . .
 H61 H 0.418825 0.210437 -0.113845 0.125 Uiso 1 1 calc R . . . .
 C62 C 0.4138(16) 0.3046(16) -0.0801(13) 0.085(8) Uani 1 1 d . U . . .
 H62 H 0.429832 0.326296 -0.112578 0.102 Uiso 1 1 calc R . . . .
 C63 C 0.3957(17) 0.3462(17) -0.0340(14) 0.092(8) Uani 1 1 d . U . . .
 H63 H 0.396273 0.392959 -0.036078 0.110 Uiso 1 1 calc R . . . .
 C64 C 0.3774(14) 0.3139(12) 0.0133(11) 0.068(6) Uani 1 1 d . . . . .
 H64 H 0.367008 0.340174 0.045956 0.082 Uiso 1 1 calc R . . . .
 C65 C 0.3201(12) 0.1139(10) 0.0613(8) 0.051(5) Uani 1 1 d . . . . .
 C66 C 0.3654(17) 0.0720(16) 0.0542(13) 0.087(8) Uani 1 1 d . U . . .
 H66 H 0.418814 0.094661 0.061041 0.105 Uiso 1 1 calc R . . . .
 C67 C 0.331(2) -0.003(2) 0.0371(17) 0.114(11) Uani 1 1 d . U . . .
 H67 H 0.361020 -0.031991 0.032424 0.137 Uiso 1 1 calc R . . . .
 C68 C 0.2559(18) -0.0324(17) 0.0278(14) 0.092(8) Uani 1 1 d . U . . .
 H68 H 0.232653 -0.082802 0.014712 0.110 Uiso 1 1 calc R . . . .
 C69 C 0.2106(15) 0.0048(13) 0.0357(12) 0.074(7) Uani 1 1 d . U . . .
 H69 H 0.157364 -0.019034 0.028810 0.089 Uiso 1 1 calc R . . . .
 C70 C 0.2437(14) 0.0794(11) 0.0543(9) 0.059(6) Uani 1 1 d . . . . .
 H70 H 0.212990 0.106196 0.062051 0.071 Uiso 1 1 calc R . . . .
 C71 C 0.4462(11) 0.2393(10) 0.1357(8) 0.046(4) Uani 1 1 d . . . . .
 C72 C 0.5126(11) 0.2338(12) 0.1206(10) 0.057(5) Uani 1 1 d . . . . .
 H72 H 0.513107 0.215968 0.080196 0.068 Uiso 1 1 calc R . . . .
 C73 C 0.5778(12) 0.2555(14) 0.1671(10) 0.069(7) Uani 1 1 d . . . . .
 H73 H 0.623582 0.252498 0.158994 0.082 Uiso 1 1 calc R . . . .
 C74 C 0.5739(12) 0.2813(15) 0.2250(10) 0.069(7) Uani 1 1 d . . . . .
 H74 H 0.617075 0.295393 0.257439 0.083 Uiso 1 1 calc R . . . .
 C75 C 0.5082(11) 0.2865(11) 0.2355(8) 0.050(5) Uani 1 1 d . . . . .
 C76 C 0.5446(11) 0.2877(12) 0.3636(9) 0.053(5) Uani 1 1 d . . . . .
 C77 C 0.6167(12) 0.3275(14) 0.3978(10) 0.064(6) Uani 1 1 d . . . . .
 H77 H 0.639674 0.376119 0.394661 0.077 Uiso 1 1 calc R . . . .
 C78 C 0.6558(18) 0.2983(17) 0.4363(14) 0.090(8) Uani 1 1 d . U . . .
 H78 H 0.705017 0.326294 0.459903 0.108 Uiso 1 1 calc R . . . .
 C79 C 0.623(2) 0.2300(19) 0.4395(16) 0.107(10) Uani 1 1 d . U . . .
 H79 H 0.651077 0.210561 0.465827 0.129 Uiso 1 1 calc R . . . .
 C80 C 0.548(3) 0.183(3) 0.406(2) 0.141(15) Uani 1 1 d . U . . .
 H80 H 0.526785 0.133972 0.408783 0.170 Uiso 1 1 calc R . . . .
 C81 C 0.511(2) 0.2167(18) 0.3699(15) 0.101(9) Uani 1 1 d . U . . .
 H81 H 0.460115 0.190266 0.348426 0.121 Uiso 1 1 calc R . . . .
 C82 C 0.5388(10) 0.4177(11) 0.3235(8) 0.049(5) Uani 1 1 d . . . . .
 C83 C 0.6063(12) 0.4520(14) 0.3050(9) 0.062(6) Uani 1 1 d . . . . .
 H83 H 0.628672 0.424733 0.282974 0.075 Uiso 1 1 calc R . . . .
 C84 C 0.6385(14) 0.5241(15) 0.3191(11) 0.076(8) Uani 1 1 d . . . . .
 H84 H 0.683403 0.547445 0.306099 0.092 Uiso 1 1 calc R . . . .
 C85 C 0.6074(18) 0.5649(13) 0.3522(12) 0.090(10) Uani 1 1 d . . . . .
 H85 H 0.630993 0.615599 0.361872 0.107 Uiso 1 1 calc R . . . .
 C86 C 0.5415(16) 0.5309(15) 0.3708(11) 0.079(7) Uani 1 1 d . . . . .
 H86 H 0.519987 0.558156 0.393775 0.095 Uiso 1 1 calc R . . . .
 C87 C 0.5073(13) 0.4573(13) 0.3558(10) 0.067(6) Uani 1 1 d . . . . .
 H87 H 0.461672 0.433952 0.367784 0.081 Uiso 1 1 calc R . . . .
 C88 C 0.1694(11) -0.0418(9) 0.2184(8) 0.045(4) Uani 1 1 d . . . . .
 C89 C 0.1570(13) -0.1054(9) 0.2389(8) 0.051(5) Uani 1 1 d . . . . .
 H89 H 0.196366 -0.112341 0.265542 0.061 Uiso 1 1 calc R . . . .
 C90 C 0.0862(15) -0.1586(11) 0.2198(10) 0.066(6) Uani 1 1 d . . . . .
 H90 H 0.077427 -0.203026 0.232735 0.079 Uiso 1 1 calc R . . . .
 C91 C 0.0291(13) -0.1490(12) 0.1833(11) 0.066(6) Uani 1 1 d . . . . .
 H91 H -0.019505 -0.185954 0.171355 0.079 Uiso 1 1 calc R . . . .
 C92 C 0.0417(13) -0.0862(11) 0.1636(10) 0.060(5) Uani 1 1 d . . . . .
 H92 H 0.001553 -0.079009 0.138202 0.072 Uiso 1 1 calc R . . . .
 C93 C 0.1114(11) -0.0335(10) 0.1802(8) 0.048(4) Uani 1 1 d . . . . .
 H93 H 0.119950 0.009566 0.165125 0.057 Uiso 1 1 calc R . . . .
 C95 C 0.320(4) -0.051(4) 0.179(4) 0.081(10) Uani 0.40(5) 1 d D U P C 1
 H95 H 0.271340 -0.087426 0.169590 0.098 Uiso 0.40(5) 1 calc R . P C 1
 C96 C 0.376(3) -0.065(4) 0.154(3) 0.081(9) Uani 0.40(5) 1 d D U P C 1
 H96 H 0.366552 -0.112691 0.133738 0.097 Uiso 0.40(5) 1 calc R . P C 1
 C97 C 0.446(3) -0.012(3) 0.158(4) 0.084(10) Uani 0.40(5) 1 d D U P C 1
 H97 H 0.485174 -0.021902 0.142892 0.101 Uiso 0.40(5) 1 calc R . P C 1
 C98 C 0.455(3) 0.057(3) 0.185(4) 0.081(9) Uani 0.40(5) 1 d D U P C 1
 H98 H 0.500505 0.096138 0.189757 0.098 Uiso 0.40(5) 1 calc R . P C 1
 C99 C 0.392(3) 0.064(3) 0.204(4) 0.080(9) Uani 0.40(5) 1 d D U P C 1
 H99 H 0.391757 0.111512 0.210985 0.096 Uiso 0.40(5) 1 calc R . P C 1
 C100 C 0.3188(14) -0.0599(11) 0.1896(14) 0.084(9) Uani 0.60(5) 1 d . U P C 2
 H100 H 0.269248 -0.095231 0.180475 0.101 Uiso 0.60(5) 1 calc R . P C 2
 C101 C 0.379(2) -0.0785(14) 0.1780(19) 0.092(9) Uani 0.60(5) 1 d G U P C 2
 H101 H 0.370857 -0.126528 0.160948 0.111 Uiso 0.60(5) 1 calc R . P C 2
 C102 C 0.4517(16) -0.027(2) 0.191(2) 0.100(10) Uani 0.60(5) 1 d G U P C 2
 H102 H 0.492966 -0.039470 0.183509 0.120 Uiso 0.60(5) 1 calc R . P C 2
 C103 C 0.4639(11) 0.0435(18) 0.216(2) 0.096(9) Uani 0.60(5) 1 d G U P C 2
 H103 H 0.513466 0.078885 0.225596 0.115 Uiso 0.60(5) 1 calc R . P C 2
 C104 C 0.4035(13) 0.0621(11) 0.2280(15) 0.084(8) Uani 0.60(5) 1 d G U P C 2
 H104 H 0.411858 0.110183 0.245123 0.101 Uiso 0.60(5) 1 calc R . P C 2
 C94 C 0.3310(11) 0.0104(11) 0.2146(10) 0.072(5) Uani 1 1 d DG U . . .
 C105 C 0.2858(10) 0.0453(9) 0.3240(9) 0.047(5) Uani 1 1 d . . . . .
 C106 C 0.3107(17) 0.0003(13) 0.3542(11) 0.085(9) Uani 1 1 d . . . . .
 H106 H 0.316669 -0.039885 0.332461 0.102 Uiso 1 1 calc R . . . .
 C107 C 0.3271(14) 0.0145(13) 0.4174(11) 0.071(6) Uani 1 1 d . U . . .
 H107 H 0.342803 -0.016876 0.439267 0.085 Uiso 1 1 calc R . . . .
 C108 C 0.3203(14) 0.0739(11) 0.4475(10) 0.064(6) Uani 1 1 d . . . . .
 H108 H 0.332127 0.084742 0.490510 0.077 Uiso 1 1 calc R . . . .
 C109 C 0.2956(10) 0.1193(10) 0.4141(8) 0.043(4) Uani 1 1 d . . . . .
 C110 C 0.2394(13) 0.1959(13) 0.5055(9) 0.061(6) Uani 1 1 d . . . . .
 C111 C 0.2374(16) 0.2580(16) 0.5358(13) 0.084(8) Uani 1 1 d . U . . .
 H111 H 0.261415 0.300937 0.522466 0.100 Uiso 1 1 calc R . . . .
 C113 C 0.203(2) 0.263(2) 0.5840(19) 0.129(13) Uani 1 1 d . U . . .
 H113 H 0.205764 0.307239 0.606473 0.154 Uiso 1 1 calc R . . . .
 C114 C 0.166(2) 0.198(2) 0.595(2) 0.140(14) Uani 1 1 d . U . . .
 H114 H 0.140057 0.197901 0.626530 0.168 Uiso 1 1 calc R . . . .
 C115 C 0.160(2) 0.130(2) 0.5670(18) 0.122(12) Uani 1 1 d . U . . .
 H115 H 0.131997 0.087640 0.579422 0.146 Uiso 1 1 calc R . . . .
 C116 C 0.2004(17) 0.1262(18) 0.5175(14) 0.094(9) Uani 1 1 d . U . . .
 H116 H 0.200500 0.082853 0.495986 0.113 Uiso 1 1 calc R . . . .
 C117 C 0.3832(10) 0.2598(8) 0.4818(7) 0.042(4) Uani 1 1 d D . . . .
 C118 C 0.4193(11) 0.3244(9) 0.4655(9) 0.063(6) Uani 1 1 d D U . . .
 H118 H 0.391431 0.338729 0.434548 0.076 Uiso 1 1 calc R . . . .
 C119 C 0.4935(10) 0.3694(12) 0.4915(9) 0.067(5) Uani 1 1 d D U . . .
 H119 H 0.510840 0.417415 0.485466 0.081 Uiso 0.47(5) 1 calc R . P D 1
 H11A H 0.521226 0.410583 0.477521 0.081 Uiso 0.53(5) 1 calc R . P D 2
 C120 C 0.542(2) 0.345(2) 0.526(2) 0.065(10) Uani 0.47(5) 1 d D U P D 1
 H120 H 0.594907 0.372703 0.539087 0.078 Uiso 0.47(5) 1 calc R . P D 1
 C121 C 0.512(2) 0.278(2) 0.541(2) 0.068(10) Uani 0.47(5) 1 d D U P D 1
 H121 H 0.540027 0.261631 0.569703 0.082 Uiso 0.47(5) 1 calc R . P D 1
 C122 C 0.4375(19) 0.237(2) 0.511(2) 0.057(10) Uani 0.47(5) 1 d D U P D 1
 H122 H 0.422066 0.187306 0.511020 0.068 Uiso 0.47(5) 1 calc R . P D 1
 C123 C 0.521(3) 0.345(2) 0.5412(17) 0.070(14) Uani 0.53(5) 1 d D U P D 2
 H123 H 0.572093 0.371315 0.560502 0.084 Uiso 0.53(5) 1 calc R . P D 2
 C124 C 0.486(2) 0.287(2) 0.568(2) 0.077(15) Uani 0.53(5) 1 d D U P D 2
 H124 H 0.509617 0.278571 0.603987 0.092 Uiso 0.53(5) 1 calc R . P D 2
 C125 C 0.413(2) 0.245(2) 0.5360(15) 0.075(15) Uani 0.53(5) 1 d D U P D 2
 H125 H 0.383291 0.205377 0.551379 0.090 Uiso 0.53(5) 1 calc R . P D 2
 C126 C 0.0182(12) -0.0142(11) 0.3225(10) 0.054(4) Uani 1 1 d . U . . .
 C127 C -0.0345(14) -0.0824(12) 0.3018(11) 0.064(5) Uani 1 1 d . U . . .
 H127 H -0.079752 -0.091176 0.272879 0.076 Uiso 1 1 calc R . . . .
 C128 C -0.0193(15) -0.1403(14) 0.3253(12) 0.074(5) Uani 1 1 d . U . . .
 H128 H -0.054316 -0.188008 0.311364 0.089 Uiso 1 1 calc R . . . .
 C129 C 0.0408(16) -0.1274(15) 0.3644(12) 0.078(5) Uani 1 1 d . U . . .
 H129 H 0.048025 -0.166402 0.380280 0.094 Uiso 1 1 calc R . . . .
 C130 C 0.0968(17) -0.0602(16) 0.3855(14) 0.087(6) Uani 1 1 d . U . . .
 H130 H 0.141264 -0.053165 0.414671 0.105 Uiso 1 1 calc R . . . .
 C131 C 0.0854(15) -0.0042(14) 0.3628(12) 0.075(6) Uani 1 1 d . U . . .
 H131 H 0.123913 0.042102 0.374653 0.090 Uiso 1 1 calc R . . . .
 C132 C -0.0825(13) 0.0359(9) 0.2442(12) 0.064(6) Uani 1 1 d . . . . .
 C133 C -0.0821(15) 0.0418(10) 0.1860(12) 0.069(7) Uani 1 1 d . . . . .
 H133 H -0.035011 0.058819 0.174435 0.083 Uiso 1 1 calc R . . . .
 C134 C -0.1508(18) 0.0233(16) 0.1410(15) 0.092(9) Uani 1 1 d . U . . .
 H134 H -0.151313 0.027173 0.099874 0.111 Uiso 1 1 calc R . . . .
 C135 C -0.2147(18) -0.0003(16) 0.1621(14) 0.089(8) Uani 1 1 d . U . . .
 H135 H -0.261049 -0.012246 0.133608 0.106 Uiso 1 1 calc R . . . .
 C136 C -0.2199(18) -0.0086(16) 0.2175(14) 0.092(9) Uani 1 1 d . U . . .
 H136 H -0.268076 -0.027282 0.226995 0.111 Uiso 1 1 calc R . . . .
 C137 C -0.1515(14) 0.0109(14) 0.2639(16) 0.090(9) Uani 1 1 d . . . . .
 H137 H -0.152658 0.007352 0.304839 0.109 Uiso 1 1 calc R . . . .
 C138 C -0.0009(10) 0.1144(8) 0.3669(9) 0.042(4) Uani 1 1 d . . . . .
 C139 C -0.0145(14) 0.0902(11) 0.4204(10) 0.063(6) Uani 1 1 d . . . . .
 H139 H -0.028562 0.040706 0.421336 0.076 Uiso 1 1 calc R . . . .
 C140 C -0.0073(17) 0.1389(13) 0.4722(12) 0.083(9) Uani 1 1 d . . . . .
 H140 H -0.015624 0.123110 0.508833 0.100 Uiso 1 1 calc R . . . .
 C141 C 0.0123(14) 0.2113(11) 0.4691(9) 0.060(6) Uani 1 1 d . . . . .
 H141 H 0.016657 0.246111 0.503013 0.072 Uiso 1 1 calc R . . . .
 C142 C 0.0249(10) 0.2300(9) 0.4145(8) 0.040(4) Uani 1 1 d . . . . .
 C143 C -0.0342(11) 0.3337(9) 0.3762(8) 0.046(4) Uani 1 1 d . . . . .
 C144 C -0.1013(12) 0.2966(11) 0.3929(10) 0.058(6) Uani 1 1 d . . . . .
 H144 H -0.100650 0.263302 0.418685 0.070 Uiso 1 1 calc R . . . .
 C145 C -0.1682(13) 0.3063(12) 0.3736(12) 0.065(6) Uani 1 1 d . . . . .
 H145 H -0.213256 0.279396 0.384732 0.078 Uiso 1 1 calc R . . . .
 C146 C -0.1680(15) 0.3576(12) 0.3366(12) 0.072(7) Uani 1 1 d . . . . .
 H146 H -0.213423 0.365522 0.323178 0.086 Uiso 1 1 calc R . . . .
 C147 C -0.1028(14) 0.3963(13) 0.3196(10) 0.064(6) Uani 1 1 d . . . . .
 H147 H -0.103272 0.430853 0.295086 0.077 Uiso 1 1 calc R . . . .
 C148 C -0.0384(12) 0.3844(10) 0.3384(8) 0.049(5) Uani 1 1 d . . . . .
 H148 H 0.005961 0.410707 0.326098 0.059 Uiso 1 1 calc R . . . .
 C149 C 0.0989(12) 0.3813(9) 0.4719(8) 0.046(4) Uani 1 1 d . . . . .
 C150 C 0.1790(14) 0.4011(14) 0.4885(10) 0.067(6) Uani 1 1 d . . . . .
 H150 H 0.204066 0.381814 0.462460 0.081 Uiso 1 1 calc R . . . .
 C151 C 0.2203(17) 0.4478(14) 0.5416(11) 0.082(8) Uani 1 1 d . . . . .
 H151 H 0.273895 0.463089 0.551607 0.099 Uiso 1 1 calc R . . . .
 C152 C 0.1817(16) 0.4722(14) 0.5805(12) 0.078(7) Uani 1 1 d . U . . .
 H152 H 0.208818 0.500505 0.619281 0.093 Uiso 1 1 calc R . . . .
 C153 C 0.1080(15) 0.4566(14) 0.5642(11) 0.073(6) Uani 1 1 d . U . . .
 H153 H 0.083794 0.476536 0.590665 0.088 Uiso 1 1 calc R . . . .
 C154 C 0.0636(15) 0.4107(14) 0.5082(11) 0.074(7) Uani 1 1 d . U . . .
 H154 H 0.010828 0.401054 0.496693 0.089 Uiso 1 1 calc R . . . .

loop_
  _atom_site_aniso_label
  _atom_site_aniso_U_11
  _atom_site_aniso_U_22
  _atom_site_aniso_U_33
  _atom_site_aniso_U_23
  _atom_site_aniso_U_13
  _atom_site_aniso_U_12
 Sb1 0.0442(14) 0.0449(17) 0.0415(15) 0.0093(9) 0.0163(8) 0.0122(9)
 Sb2 0.0468(16) 0.0487(18) 0.0450(16) 0.0088(10) 0.0160(9) 0.0136(10)
 F1 0.076(10) 0.113(14) 0.151(17) 0.058(12) 0.044(11) 0.022(10)
 F2 0.109(13) 0.161(17) 0.087(11) 0.059(12) 0.044(10) 0.066(13)
 F3 0.094(12) 0.084(11) 0.154(16) 0.026(11) 0.071(12) 0.031(9)
 F4 0.136(8) 0.146(9) 0.135(9) 0.033(5) 0.033(5) 0.047(5)
 F5 0.126(8) 0.133(8) 0.132(8) 0.015(5) 0.037(5) 0.049(5)
 F6 0.101(12) 0.092(12) 0.19(2) 0.073(13) 0.066(13) 0.047(10)
 Sb3 0.0602(7) 0.0385(6) 0.0467(6) 0.0103(5) 0.0182(6) 0.0208(6)
 F7 0.110(12) 0.137(13) 0.093(11) 0.012(10) 0.040(9) -0.002(10)
 F8 0.147(13) 0.062(8) 0.101(11) 0.016(8) 0.006(9) 0.047(9)
 F9 0.094(11) 0.213(17) 0.129(14) 0.007(13) 0.034(10) 0.037(12)
 F10 0.198(16) 0.102(12) 0.124(13) 0.031(10) -0.009(11) 0.079(12)
 F11 0.131(11) 0.074(8) 0.051(7) 0.005(6) 0.017(7) 0.037(8)
 F12 0.083(9) 0.072(8) 0.065(8) 0.004(6) 0.013(7) 0.011(7)
 Sb4 0.076(4) 0.095(5) 0.080(3) 0.042(3) 0.018(3) 0.029(3)
 F13 0.124(12) 0.118(8) 0.117(11) 0.012(7) 0.036(8) 0.039(8)
 F14 0.132(14) 0.161(18) 0.140(16) 0.068(14) 0.066(13) 0.037(12)
 F15 0.153(18) 0.181(18) 0.141(14) 0.082(14) 0.003(10) 0.064(15)
 F16 0.100(9) 0.120(13) 0.109(11) 0.020(8) 0.034(8) 0.039(8)
 F17 0.108(10) 0.122(12) 0.107(10) 0.040(8) 0.013(7) 0.045(9)
 F18 0.153(19) 0.103(9) 0.176(18) 0.027(10) 0.032(13) 0.045(10)
 Sb5 0.095(5) 0.103(5) 0.090(4) 0.054(4) 0.038(4) 0.036(4)
 F19 0.116(12) 0.103(8) 0.110(12) 0.033(8) 0.025(8) 0.038(7)
 F20 0.142(16) 0.19(2) 0.178(19) 0.032(15) 0.083(14) 0.064(14)
 F21 0.164(19) 0.116(10) 0.151(19) 0.051(12) 0.040(13) 0.014(10)
 F22 0.132(16) 0.135(17) 0.145(17) 0.027(13) 0.050(13) 0.065(14)
 F23 0.124(16) 0.145(18) 0.128(12) 0.037(13) -0.002(10) 0.044(13)
 F24 0.156(18) 0.150(19) 0.114(12) 0.060(13) 0.011(10) 0.039(14)
 Ag1 0.0390(6) 0.0312(6) 0.0277(5) 0.0024(4) 0.0147(4) 0.0103(5)
 Ag2 0.0377(6) 0.0292(5) 0.0303(5) 0.0089(4) 0.0111(4) 0.0043(5)
 Ag3 0.0283(5) 0.0346(6) 0.0327(6) 0.0041(4) 0.0061(4) 0.0083(4)
 Ag4 0.0396(6) 0.0364(6) 0.0227(5) 0.0086(4) 0.0061(4) 0.0118(5)
 Ag5 0.0274(5) 0.0223(4) 0.0167(4) 0.0019(3) 0.0064(3) 0.0052(4)
 Ag6 0.0301(5) 0.0340(6) 0.0248(5) 0.0028(4) 0.0041(4) 0.0089(4)
 Ag7 0.0414(6) 0.0312(5) 0.0185(5) 0.0054(4) 0.0065(4) 0.0112(5)
 Ag8 0.0349(6) 0.0271(5) 0.0302(5) 0.0061(4) 0.0113(4) 0.0029(4)
 Ag9 0.0388(6) 0.0279(5) 0.0240(5) -0.0018(4) 0.0053(4) 0.0056(5)
 Ag10 0.0409(6) 0.0249(5) 0.0258(5) 0.0031(4) 0.0091(4) 0.0121(4)
 Ag11 0.0368(6) 0.0355(6) 0.0217(5) 0.0037(4) 0.0120(4) 0.0119(5)
 Ag12 0.0401(6) 0.0253(5) 0.0356(6) 0.0049(4) 0.0101(5) 0.0112(5)
 Ag13 0.0370(6) 0.0290(5) 0.0242(5) -0.0022(4) 0.0034(4) 0.0058(5)
 Cl1 0.062(3) 0.063(3) 0.053(3) -0.022(2) 0.003(2) 0.007(3)
 Cl2 0.070(3) 0.039(2) 0.049(3) -0.0105(19) -0.009(2) 0.015(2)
 P1 0.034(2) 0.0236(18) 0.0257(18) -0.0021(14) 0.0002(15) 0.0085(15)
 P2 0.041(2) 0.0203(17) 0.0286(18) 0.0008(14) 0.0069(16) 0.0089(16)
 P3 0.039(2) 0.0301(19) 0.0198(17) 0.0051(14) 0.0043(15) 0.0062(16)
 P4 0.034(2) 0.0283(19) 0.032(2) 0.0054(16) 0.0051(16) -0.0027(16)
 P5 0.039(2) 0.036(2) 0.0295(19) 0.0008(16) 0.0149(17) 0.0098(18)
 P6 0.029(2) 0.054(3) 0.033(2) 0.0004(18) 0.0063(16) 0.0114(19)
 P7 0.053(3) 0.029(2) 0.043(2) -0.0008(17) 0.005(2) 0.0153(19)
 P8 0.042(2) 0.042(2) 0.0236(18) 0.0088(16) 0.0048(16) 0.0105(19)
 P9 0.047(2) 0.0231(19) 0.054(3) 0.0073(18) 0.022(2) 0.0051(18)
 P10 0.052(2) 0.029(2) 0.031(2) 0.0003(16) 0.0219(18) 0.0086(18)
 N1 0.035(7) 0.031(7) 0.027(6) 0.001(5) 0.012(5) 0.016(6)
 N2 0.037(7) 0.028(6) 0.028(6) 0.011(5) 0.010(5) 0.007(5)
 N3 0.038(7) 0.044(8) 0.035(7) 0.002(6) 0.018(6) 0.015(6)
 N4 0.039(8) 0.030(7) 0.050(8) 0.017(6) 0.004(6) 0.009(6)
 N5 0.048(8) 0.044(8) 0.040(8) 0.007(6) 0.023(7) 0.014(7)
 C1 0.063(11) 0.028(8) 0.038(9) 0.007(7) 0.016(8) 0.025(8)
 C2 0.037(10) 0.061(13) 0.060(12) 0.017(10) 0.002(9) 0.009(9)
 C3 0.036(11) 0.078(17) 0.10(2) 0.038(15) 0.019(12) 0.007(11)
 C4 0.065(16) 0.058(14) 0.12(2) 0.025(15) 0.047(16) 0.017(12)
 C5 0.11(2) 0.066(16) 0.080(18) 0.011(13) 0.062(17) 0.011(15)
 C6 0.070(14) 0.049(11) 0.043(10) 0.003(9) 0.023(10) 0.011(10)
 C7 0.033(8) 0.025(7) 0.028(7) -0.005(6) 0.000(6) 0.009(6)
 C8 0.052(10) 0.033(8) 0.034(8) 0.006(7) 0.004(7) 0.016(8)
 C9 0.068(13) 0.057(12) 0.020(8) 0.005(7) -0.001(8) 0.019(10)
 C10 0.059(12) 0.076(14) 0.028(9) 0.000(9) 0.008(8) 0.022(11)
 C11 0.053(11) 0.070(13) 0.029(9) -0.009(8) 0.010(8) 0.031(10)
 C12 0.036(8) 0.027(8) 0.036(8) -0.009(6) -0.001(7) 0.003(7)
 C13 0.048(9) 0.019(7) 0.021(7) -0.002(5) -0.005(6) 0.008(6)
 C14 0.038(9) 0.051(10) 0.029(8) -0.008(7) -0.007(7) 0.017(8)
 C15 0.051(10) 0.032(9) 0.050(10) 0.001(8) -0.004(8) 0.018(8)
 C16 0.056(10) 0.026(8) 0.031(8) -0.005(6) 0.004(7) 0.025(7)
 C17 0.046(9) 0.031(8) 0.026(7) -0.001(6) 0.011(7) 0.013(7)
 C18 0.039(9) 0.036(9) 0.032(8) 0.012(7) 0.004(7) 0.009(7)
 C19 0.059(11) 0.033(9) 0.037(9) 0.005(7) 0.008(8) 0.010(8)
 C20 0.065(13) 0.038(10) 0.062(13) 0.020(9) 0.008(10) 0.007(9)
 C21 0.063(13) 0.054(12) 0.071(14) 0.033(11) 0.026(11) 0.025(10)
 C22 0.066(13) 0.070(14) 0.052(12) 0.026(10) 0.032(10) 0.037(11)
 C23 0.053(11) 0.036(9) 0.043(9) 0.008(7) 0.014(8) 0.021(8)
 C24 0.046(9) 0.021(7) 0.027(7) 0.000(6) 0.002(7) 0.000(7)
 C25 0.039(9) 0.050(10) 0.046(10) -0.002(8) 0.010(8) 0.021(8)
 C26 0.066(13) 0.059(12) 0.037(10) -0.010(9) 0.023(9) 0.016(10)
 C27 0.110(19) 0.051(12) 0.020(8) -0.003(8) 0.007(10) 0.009(12)
 C28 0.104(19) 0.065(14) 0.029(10) -0.012(9) 0.006(11) 0.025(14)
 C29 0.057(11) 0.038(9) 0.031(8) -0.002(7) 0.011(8) 0.018(8)
 C30 0.040(9) 0.035(8) 0.029(8) 0.009(6) 0.005(7) 0.006(7)
 C31 0.050(11) 0.038(10) 0.041(10) 0.006(8) 0.009(8) 0.005(8)
 C32 0.061(13) 0.056(13) 0.075(15) 0.017(11) 0.019(11) 0.026(11)
 C33 0.048(11) 0.043(11) 0.101(18) 0.027(12) 0.001(12) 0.023(9)
 C34 0.061(13) 0.059(13) 0.052(12) 0.027(10) -0.009(10) 0.016(11)
 C35 0.044(10) 0.049(10) 0.033(9) 0.007(8) -0.001(7) 0.006(8)
 C36 0.035(8) 0.026(7) 0.030(8) 0.002(6) 0.001(6) 0.005(6)
 C37 0.046(10) 0.033(9) 0.041(9) 0.004(7) 0.000(8) 0.013(8)
 C38 0.070(14) 0.048(11) 0.045(11) -0.002(9) 0.004(9) 0.026(10)
 C39 0.074(14) 0.061(13) 0.045(11) -0.002(9) 0.011(10) 0.043(11)
 C40 0.068(13) 0.047(11) 0.036(9) 0.003(8) 0.015(9) 0.024(10)
 C41 0.066(12) 0.038(9) 0.033(9) 0.009(7) 0.014(8) 0.016(9)
 C42 0.035(8) 0.026(7) 0.032(8) 0.001(6) -0.001(6) 0.012(6)
 C43 0.059(11) 0.040(9) 0.022(7) 0.009(7) 0.001(7) 0.012(8)
 C44 0.081(14) 0.039(10) 0.029(9) 0.013(7) 0.015(9) -0.002(9)
 C45 0.067(13) 0.033(9) 0.040(10) 0.013(7) 0.015(9) -0.002(9)
 C46 0.037(8) 0.039(9) 0.028(8) 0.006(6) 0.017(7) 0.008(7)
 C47 0.045(10) 0.046(10) 0.031(8) 0.016(7) 0.001(7) 0.003(8)
 C48 0.051(12) 0.058(13) 0.074(15) -0.001(11) 0.016(11) 0.007(10)
 C49 0.066(16) 0.11(2) 0.091(19) -0.007(16) 0.025(14) 0.045(16)
 C50 0.050(13) 0.11(2) 0.055(14) 0.016(14) 0.019(11) 0.023(15)
 C51 0.041(12) 0.09(2) 0.10(2) 0.054(18) 0.012(13) -0.005(13)
 C52 0.038(10) 0.074(15) 0.066(13) 0.031(11) 0.003(9) 0.014(10)
 C53 0.040(9) 0.040(9) 0.030(8) 0.001(7) 0.000(7) -0.001(7)
 C54 0.069(13) 0.038(10) 0.039(10) -0.003(8) -0.007(9) 0.012(9)
 C55 0.094(19) 0.054(14) 0.061(15) -0.002(11) -0.008(13) 0.020(13)
 C56 0.082(18) 0.060(16) 0.09(2) -0.027(14) 0.001(15) 0.024(14)
 C57 0.085(19) 0.069(17) 0.087(19) -0.023(14) 0.029(15) 0.017(14)
 C58 0.071(14) 0.040(10) 0.045(11) -0.003(8) 0.007(10) 0.002(10)
 C59 0.036(9) 0.081(15) 0.041(10) 0.014(10) 0.015(8) 0.013(10)
 C60 0.086(17) 0.093(18) 0.049(12) 0.013(12) 0.030(12) 0.047(15)
 C61 0.104(11) 0.107(11) 0.103(11) 0.020(5) 0.026(5) 0.038(6)
 C62 0.083(9) 0.088(9) 0.084(9) 0.021(5) 0.020(5) 0.029(5)
 C63 0.092(9) 0.090(9) 0.092(9) 0.023(5) 0.018(5) 0.032(5)
 C64 0.072(15) 0.055(13) 0.073(15) 0.027(12) 0.016(12) 0.013(11)
 C65 0.061(12) 0.046(11) 0.035(9) -0.015(8) 0.014(8) 0.013(9)
 C66 0.085(11) 0.081(11) 0.093(11) 0.008(8) 0.021(8) 0.031(8)
 C67 0.116(14) 0.108(14) 0.124(14) 0.015(9) 0.027(9) 0.050(10)
 C68 0.095(12) 0.082(11) 0.094(12) 0.014(9) 0.022(9) 0.029(9)
 C69 0.073(10) 0.063(10) 0.078(10) 0.003(8) 0.017(8) 0.018(8)
 C70 0.085(16) 0.046(11) 0.038(10) 0.003(8) 0.017(10) 0.013(11)
 C71 0.051(11) 0.051(11) 0.034(9) 0.002(8) 0.015(8) 0.013(9)
 C72 0.051(11) 0.067(13) 0.054(12) 0.001(10) 0.022(9) 0.020(10)
 C73 0.048(12) 0.104(19) 0.061(13) 0.005(13) 0.023(10) 0.037(13)
 C74 0.047(12) 0.12(2) 0.047(12) 0.005(12) 0.012(9) 0.039(13)
 C75 0.042(10) 0.068(13) 0.036(9) 0.005(9) 0.011(8) 0.018(9)
 C76 0.050(11) 0.068(13) 0.041(10) -0.003(9) 0.009(8) 0.027(10)
 C77 0.045(11) 0.089(17) 0.054(12) 0.020(12) 0.001(9) 0.020(11)
 C78 0.088(9) 0.093(9) 0.088(9) 0.018(5) 0.019(5) 0.033(5)
 C79 0.107(11) 0.108(11) 0.107(11) 0.019(5) 0.021(5) 0.043(6)
 C80 0.143(15) 0.140(15) 0.142(15) 0.030(6) 0.029(6) 0.052(7)
 C81 0.102(12) 0.098(12) 0.100(12) 0.023(9) 0.009(9) 0.039(9)
 C82 0.044(10) 0.055(11) 0.032(9) 0.008(8) -0.001(7) 0.003(9)
 C83 0.048(11) 0.089(17) 0.037(10) 0.015(10) 0.010(8) 0.007(11)
 C84 0.060(14) 0.079(18) 0.058(14) 0.020(13) 0.001(11) -0.011(13)
 C85 0.12(2) 0.045(13) 0.059(15) 0.007(11) -0.016(15) -0.006(14)
 C86 0.083(18) 0.080(18) 0.056(14) -0.011(12) 0.009(13) 0.017(15)
 C87 0.061(13) 0.075(16) 0.056(13) 0.001(11) 0.015(11) 0.015(12)
 C88 0.054(11) 0.030(9) 0.040(9) -0.007(7) 0.004(8) 0.012(8)
 C89 0.080(14) 0.031(9) 0.031(9) 0.003(7) 0.006(9) 0.012(9)
 C90 0.091(18) 0.037(11) 0.055(13) 0.010(9) 0.029(12) -0.001(11)
 C91 0.056(13) 0.059(14) 0.062(14) -0.018(11) 0.022(11) 0.003(11)
 C92 0.057(13) 0.049(12) 0.064(13) -0.007(10) 0.008(10) 0.014(10)
 C93 0.060(12) 0.044(10) 0.047(10) 0.003(8) 0.013(9) 0.030(9)
 C95 0.084(12) 0.078(11) 0.082(14) 0.009(8) 0.019(10) 0.032(9)
 C96 0.081(10) 0.081(10) 0.081(11) 0.014(5) 0.019(6) 0.031(5)
 C97 0.084(10) 0.084(10) 0.085(11) 0.016(5) 0.019(6) 0.032(6)
 C98 0.081(9) 0.082(10) 0.081(10) 0.016(5) 0.019(6) 0.029(5)
 C99 0.080(9) 0.080(9) 0.080(10) 0.016(5) 0.019(6) 0.028(5)
 C100 0.090(11) 0.077(10) 0.087(14) 0.012(9) 0.020(10) 0.034(8)
 C101 0.096(11) 0.091(11) 0.095(14) 0.014(9) 0.022(10) 0.042(8)
 C102 0.097(11) 0.103(12) 0.105(15) 0.015(9) 0.029(10) 0.041(8)
 C103 0.087(10) 0.100(11) 0.101(14) 0.014(9) 0.022(10) 0.035(8)
 C104 0.078(10) 0.087(11) 0.085(13) 0.012(9) 0.023(10) 0.025(7)
 C94 0.075(7) 0.068(8) 0.066(9) 0.010(6) 0.010(7) 0.023(6)
 C105 0.046(10) 0.032(9) 0.055(11) 0.017(8) -0.008(8) 0.008(8)
 C106 0.12(2) 0.062(15) 0.063(15) 0.002(12) -0.026(15) 0.052(16)
 C107 0.075(8) 0.066(7) 0.070(8) 0.015(5) 0.007(5) 0.029(5)
 C108 0.089(16) 0.047(11) 0.046(11) -0.001(9) -0.016(11) 0.029(11)
 C109 0.048(10) 0.042(10) 0.036(9) 0.010(7) -0.005(7) 0.016(8)
 C110 0.067(13) 0.086(16) 0.039(10) 0.032(11) 0.020(10) 0.028(12)
 C111 0.088(11) 0.090(11) 0.077(11) 0.013(8) 0.030(8) 0.033(8)
 C113 0.129(14) 0.129(14) 0.128(14) 0.023(6) 0.032(6) 0.047(7)
 C114 0.139(15) 0.140(15) 0.140(15) 0.027(6) 0.034(6) 0.051(7)
 C115 0.122(13) 0.122(13) 0.120(13) 0.025(6) 0.029(6) 0.041(6)
 C116 0.094(10) 0.095(10) 0.092(10) 0.022(5) 0.022(5) 0.032(5)
 C117 0.060(11) 0.033(9) 0.028(8) -0.003(6) 0.003(7) 0.015(8)
 C118 0.064(9) 0.065(9) 0.051(8) 0.018(7) 0.010(7) 0.009(7)
 C119 0.071(9) 0.064(9) 0.058(9) 0.007(7) 0.016(7) 0.014(7)
 C120 0.059(12) 0.066(12) 0.066(14) 0.006(9) 0.021(8) 0.018(8)
 C121 0.066(11) 0.069(10) 0.068(11) 0.012(6) 0.014(5) 0.025(6)
 C122 0.058(11) 0.056(11) 0.058(11) 0.010(5) 0.012(5) 0.023(5)
 C123 0.064(16) 0.070(17) 0.070(17) 0.004(10) 0.016(10) 0.021(10)
 C124 0.078(17) 0.075(17) 0.075(18) 0.013(10) 0.009(10) 0.028(10)
 C125 0.073(17) 0.076(17) 0.075(17) 0.018(10) 0.014(10) 0.026(10)
 C126 0.059(10) 0.051(8) 0.062(11) 0.015(8) 0.042(8) 0.016(7)
 C127 0.066(6) 0.059(6) 0.065(6) 0.009(4) 0.022(4) 0.021(4)
 C128 0.080(6) 0.069(6) 0.078(7) 0.014(5) 0.025(4) 0.029(5)
 C129 0.084(7) 0.075(6) 0.080(7) 0.017(5) 0.023(4) 0.032(5)
 C130 0.088(7) 0.086(7) 0.089(7) 0.020(5) 0.018(4) 0.033(5)
 C131 0.070(12) 0.068(10) 0.085(17) 0.021(11) 0.025(9) 0.016(10)
 C132 0.062(13) 0.016(8) 0.102(19) -0.009(9) 0.019(12) 0.008(8)
 C133 0.077(16) 0.028(10) 0.080(17) -0.011(10) -0.005(13) 0.009(10)
 C134 0.094(10) 0.089(10) 0.093(10) 0.016(5) 0.018(5) 0.035(6)
 C135 0.088(9) 0.086(9) 0.092(9) 0.013(5) 0.017(5) 0.035(5)
 C136 0.091(9) 0.090(10) 0.096(10) 0.016(5) 0.020(5) 0.034(6)
 C137 0.060(15) 0.059(15) 0.14(3) -0.004(16) 0.015(16) 0.022(13)
 C138 0.052(10) 0.018(7) 0.064(11) 0.012(7) 0.037(9) 0.009(7)
 C139 0.092(17) 0.040(11) 0.078(15) 0.028(10) 0.060(14) 0.025(11)
 C140 0.14(2) 0.071(16) 0.074(16) 0.048(13) 0.079(17) 0.048(17)
 C141 0.098(17) 0.045(11) 0.039(10) 0.005(8) 0.041(11) 0.019(11)
 C142 0.052(10) 0.033(8) 0.037(9) 0.005(7) 0.025(8) 0.009(8)
 C143 0.058(11) 0.035(9) 0.037(9) -0.003(7) 0.018(8) 0.010(8)
 C144 0.065(13) 0.048(11) 0.072(14) 0.011(10) 0.045(11) 0.019(10)
 C145 0.056(13) 0.055(13) 0.094(18) 0.010(12) 0.040(12) 0.024(11)
 C146 0.068(15) 0.055(13) 0.085(17) -0.009(12) 0.002(13) 0.027(12)
 C147 0.078(16) 0.068(14) 0.058(13) 0.002(11) 0.014(11) 0.044(13)
 C148 0.065(12) 0.043(10) 0.043(10) -0.003(8) 0.021(9) 0.023(9)
 C149 0.070(13) 0.038(9) 0.030(8) 0.000(7) 0.027(8) 0.014(9)
 C150 0.078(16) 0.089(17) 0.043(11) 0.004(11) 0.015(11) 0.042(14)
 C151 0.10(2) 0.079(18) 0.055(14) -0.007(12) -0.009(13) 0.034(16)
 C152 0.089(11) 0.074(10) 0.062(10) 0.005(8) 0.016(8) 0.022(8)
 C153 0.080(10) 0.075(10) 0.061(9) -0.006(7) 0.035(8) 0.022(8)
 C154 0.070(10) 0.080(10) 0.063(9) -0.005(8) 0.029(8) 0.017(8)

_geom_special_details
;
 All esds (except the esd in the dihedral angle between two l.s. planes)
 are estimated using the full covariance matrix.  The cell esds are taken
 into account individually in the estimation of esds in distances, angles
 and torsion angles; correlations between esds in cell parameters are only
 used when they are defined by crystal symmetry.  An approximate (isotropic)
 treatment of cell esds is used for estimating esds involving l.s. planes.
;
loop_
  _geom_bond_atom_site_label_1
  _geom_bond_atom_site_label_2
  _geom_bond_distance
  _geom_bond_site_symmetry_2
  _geom_bond_publ_flag
 Sb1 F1 1.723(17) . ?
 Sb1 F2 1.784(17) . ?
 Sb1 F3 1.960(18) . ?
 Sb1 F4 1.88(2) . ?
 Sb1 F5 1.97(2) . ?
 Sb1 F6 1.747(19) . ?
 Sb2 F1 2.018(19) . ?
 Sb2 F2 1.946(18) . ?
 Sb2 F3 1.674(17) . ?
 Sb2 F4 1.76(2) . ?
 Sb2 F5 1.71(2) . ?
 Sb2 F6 2.02(2) . ?
 Sb3 F7 1.841(18) . ?
 Sb3 F8 1.840(15) . ?
 Sb3 F9 1.78(2) . ?
 Sb3 F10 1.846(18) . ?
 Sb3 F11 1.848(13) . ?
 Sb3 F12 1.862(13) . ?
 Sb4 F13 1.832(16) . ?
 Sb4 F14 1.827(15) . ?
 Sb4 F15 1.827(15) . ?
 Sb4 F16 1.827(15) . ?
 Sb4 F17 1.823(15) . ?
 Sb4 F18 1.824(16) . ?
 Sb5 F19 1.828(16) . ?
 Sb5 F20 1.814(16) . ?
 Sb5 F21 1.829(16) . ?
 Sb5 F22 1.840(16) . ?
 Sb5 F23 1.830(15) . ?
 Sb5 F24 1.819(15) . ?
 Ag1 Ag3 2.9627(16) . ?
 Ag1 Ag5 2.7640(14) . ?
 Ag1 Ag7 2.8871(17) . ?
 Ag1 Ag8 2.8852(16) . ?
 Ag1 Ag9 2.8886(16) . ?
 Ag1 Ag12 2.9047(16) . ?
 Ag1 P5 2.445(4) . ?
 Ag2 Ag4 2.8604(16) . ?
 Ag2 Ag5 2.7501(14) . ?
 Ag2 Ag6 2.9107(16) . ?
 Ag2 Ag9 2.8703(15) . ?
 Ag2 Ag11 2.9624(16) . ?
 Ag2 Ag12 2.9029(17) . ?
 Ag2 P9 2.435(4) . ?
 Ag3 Ag4 2.8804(16) . ?
 Ag3 Ag5 2.7579(15) . ?
 Ag3 Ag8 2.9102(16) . ?
 Ag3 Ag12 2.8824(15) . ?
 Ag3 Ag13 2.9074(17) . ?
 Ag3 P6 2.451(4) . ?
 Ag4 Ag5 2.7653(14) . ?
 Ag4 Ag11 2.9428(17) . ?
 Ag4 Ag12 2.9858(16) . ?
 Ag4 Ag13 2.8780(16) . ?
 Ag4 P8 2.440(4) . ?
 Ag5 Ag6 2.7835(15) . ?
 Ag5 Ag7 2.7646(14) . ?
 Ag5 Ag8 2.7745(14) . ?
 Ag5 Ag9 2.7399(14) . ?
 Ag5 Ag10 2.7562(15) . ?
 Ag5 Ag11 2.7875(14) . ?
 Ag5 Ag12 2.7988(15) . ?
 Ag5 Ag13 2.7324(14) . ?
 Ag6 Ag7 2.9204(15) . ?
 Ag6 Ag9 2.8936(16) . ?
 Ag6 Ag10 2.9710(15) . ?
 Ag6 Ag11 2.8707(15) . ?
 Ag6 P1 2.456(4) . ?
 Ag7 Ag8 2.9900(16) . ?
 Ag7 Ag9 2.8732(16) . ?
 Ag7 Ag10 2.8898(15) . ?
 Ag7 P3 2.448(4) . ?
 Ag8 Ag10 2.9105(16) . ?
 Ag8 Ag13 2.9071(15) . ?
 Ag8 P4 2.470(4) . ?
 Ag9 Ag12 2.8858(17) . ?
 Ag9 Cl2 2.372(4) . ?
 Ag10 Ag11 2.9120(15) . ?
 Ag10 Ag13 2.8799(16) . ?
 Ag10 P2 2.443(4) . ?
 Ag11 Ag13 2.8913(16) . ?
 Ag11 P10 2.463(4) . ?
 Ag12 P7 2.459(5) . ?
 Ag13 Cl1 2.369(5) . ?
 P1 C1 1.817(19) . ?
 P1 C7 1.820(15) . ?
 P1 C13 1.852(15) . ?
 P2 C17 1.863(17) . ?
 P2 C18 1.823(16) . ?
 P2 C24 1.811(16) . ?
 P3 C30 1.805(18) . ?
 P3 C36 1.788(16) . ?
 P3 C42 1.845(16) . ?
 P4 C46 1.838(17) . ?
 P4 C47 1.83(2) . ?
 P4 C53 1.784(19) . ?
 P5 C59 1.804(19) . ?
 P5 C65 1.816(19) . ?
 P5 C71 1.83(2) . ?
 P6 C75 1.856(19) . ?
 P6 C76 1.81(2) . ?
 P6 C82 1.82(2) . ?
 P7 C88 1.834(18) . ?
 P7 C94 1.81(2) . ?
 P7 C105 1.840(19) . ?
 P8 C109 1.823(19) . ?
 P8 C110 1.83(2) . ?
 P8 C117 1.796(17) . ?
 P9 C126 1.80(2) . ?
 P9 C132 1.81(3) . ?
 P9 C138 1.821(18) . ?
 P10 C142 1.852(17) . ?
 P10 C143 1.78(2) . ?
 P10 C149 1.817(17) . ?
 N1 C13 1.34(2) . ?
 N1 C17 1.36(2) . ?
 N2 C42 1.331(19) . ?
 N2 C46 1.33(2) . ?
 N3 C71 1.37(2) . ?
 N3 C75 1.32(2) . ?
 N4 C105 1.35(2) . ?
 N4 C109 1.34(2) . ?
 N5 C138 1.35(2) . ?
 N5 C142 1.33(2) . ?
 C1 C2 1.38(3) . ?
 C1 C6 1.39(3) . ?
 C2 H2 0.9500 . ?
 C2 C3 1.41(3) . ?
 C3 H3 0.9500 . ?
 C3 C4 1.31(4) . ?
 C4 H4 0.9500 . ?
 C4 C5 1.39(4) . ?
 C5 H5 0.9500 . ?
 C5 C6 1.39(3) . ?
 C6 H6 0.9500 . ?
 C7 C8 1.40(2) . ?
 C7 C12 1.35(2) . ?
 C8 H8 0.9500 . ?
 C8 C9 1.38(2) . ?
 C9 H9 0.9500 . ?
 C9 C10 1.38(3) . ?
 C10 H10 0.9500 . ?
 C10 C11 1.35(3) . ?
 C11 H11 0.9500 . ?
 C11 C12 1.42(2) . ?
 C12 H12 0.9500 . ?
 C13 C14 1.39(2) . ?
 C14 H14 0.9500 . ?
 C14 C15 1.39(2) . ?
 C15 H15 0.9500 . ?
 C15 C16 1.39(2) . ?
 C16 H16 0.9500 . ?
 C16 C17 1.38(2) . ?
 C18 C19 1.37(2) . ?
 C18 C23 1.40(2) . ?
 C19 H19 0.9500 . ?
 C19 C20 1.39(3) . ?
 C20 H20 0.9500 . ?
 C20 C21 1.37(3) . ?
 C21 H21 0.9500 . ?
 C21 C22 1.36(3) . ?
 C22 H22 0.9500 . ?
 C22 C23 1.38(3) . ?
 C23 H23 0.9500 . ?
 C24 C25 1.41(2) . ?
 C24 C29 1.39(2) . ?
 C25 H25 0.9500 . ?
 C25 C26 1.39(2) . ?
 C26 H26 0.9500 . ?
 C26 C27 1.37(3) . ?
 C27 H27 0.9500 . ?
 C27 C28 1.39(4) . ?
 C28 H28 0.9500 . ?
 C28 C29 1.36(2) . ?
 C29 H29 0.9500 . ?
 C30 C31 1.41(3) . ?
 C30 C35 1.38(2) . ?
 C31 H31 0.9500 . ?
 C31 C32 1.36(3) . ?
 C32 H32 0.9500 . ?
 C32 C33 1.39(3) . ?
 C33 H33 0.9500 . ?
 C33 C34 1.41(3) . ?
 C34 H34 0.9500 . ?
 C34 C35 1.38(3) . ?
 C35 H35 0.9500 . ?
 C36 C37 1.42(2) . ?
 C36 C41 1.40(2) . ?
 C37 H37 0.9500 . ?
 C37 C38 1.35(3) . ?
 C38 H38 0.9500 . ?
 C38 C39 1.42(3) . ?
 C39 H39 0.9500 . ?
 C39 C40 1.34(3) . ?
 C40 H40 0.9500 . ?
 C40 C41 1.39(2) . ?
 C41 H41 0.9500 . ?
 C42 C43 1.40(2) . ?
 C43 H43 0.9500 . ?
 C43 C44 1.39(3) . ?
 C44 H44 0.9500 . ?
 C44 C45 1.37(3) . ?
 C45 H45 0.9500 . ?
 C45 C46 1.41(2) . ?
 C47 C48 1.42(3) . ?
 C47 C52 1.37(3) . ?
 C48 H48 0.9500 . ?
 C48 C49 1.37(3) . ?
 C49 H49 0.9500 . ?
 C49 C50 1.37(4) . ?
 C50 H50 0.9500 . ?
 C50 C51 1.32(4) . ?
 C51 H51 0.9500 . ?
 C51 C52 1.43(3) . ?
 C52 H52 0.9500 . ?
 C53 C54 1.42(3) . ?
 C53 C58 1.39(3) . ?
 C54 H54 0.9500 . ?
 C54 C55 1.39(3) . ?
 C55 H55 0.9500 . ?
 C55 C56 1.35(4) . ?
 C56 H56 0.9500 . ?
 C56 C57 1.42(4) . ?
 C57 H57 0.9500 . ?
 C57 C58 1.42(3) . ?
 C58 H58 0.9500 . ?
 C59 C60 1.36(3) . ?
 C59 C64 1.40(3) . ?
 C60 H60 0.9500 . ?
 C60 C61 1.41(4) . ?
 C61 H61 0.9500 . ?
 C61 C62 1.34(4) . ?
 C62 H62 0.9500 . ?
 C62 C63 1.43(4) . ?
 C63 H63 0.9500 . ?
 C63 C64 1.37(4) . ?
 C64 H64 0.9500 . ?
 C65 C66 1.42(3) . ?
 C65 C70 1.37(3) . ?
 C66 H66 0.9500 . ?
 C66 C67 1.41(4) . ?
 C67 H67 0.9500 . ?
 C67 C68 1.34(4) . ?
 C68 H68 0.9500 . ?
 C68 C69 1.35(4) . ?
 C69 H69 0.9500 . ?
 C69 C70 1.40(3) . ?
 C70 H70 0.9500 . ?
 C71 C72 1.41(3) . ?
 C72 H72 0.9500 . ?
 C72 C73 1.40(3) . ?
 C73 H73 0.9500 . ?
 C73 C74 1.38(3) . ?
 C74 H74 0.9500 . ?
 C74 C75 1.36(3) . ?
 C76 C77 1.38(3) . ?
 C76 C81 1.40(4) . ?
 C77 H77 0.9500 . ?
 C77 C78 1.38(4) . ?
 C78 H78 0.9500 . ?
 C78 C79 1.33(4) . ?
 C79 H79 0.9500 . ?
 C79 C80 1.45(5) . ?
 C80 H80 0.9500 . ?
 C80 C81 1.40(5) . ?
 C81 H81 0.9500 . ?
 C82 C83 1.41(3) . ?
 C82 C87 1.37(3) . ?
 C83 H83 0.9500 . ?
 C83 C84 1.35(3) . ?
 C84 H84 0.9500 . ?
 C84 C85 1.39(4) . ?
 C85 H85 0.9500 . ?
 C85 C86 1.39(4) . ?
 C86 H86 0.9500 . ?
 C86 C87 1.38(3) . ?
 C87 H87 0.9500 . ?
 C88 C89 1.38(2) . ?
 C88 C93 1.37(3) . ?
 C89 H89 0.9500 . ?
 C89 C90 1.38(3) . ?
 C90 H90 0.9500 . ?
 C90 C91 1.35(3) . ?
 C91 H91 0.9500 . ?
 C91 C92 1.36(3) . ?
 C92 H92 0.9500 . ?
 C92 C93 1.36(3) . ?
 C93 H93 0.9500 . ?
 C95 H95 0.9500 . ?
 C95 C96 1.391(10) . ?
 C95 C94 1.33(7) . ?
 C96 H96 0.9500 . ?
 C96 C97 1.389(10) . ?
 C97 H97 0.9500 . ?
 C97 C98 1.390(10) . ?
 C98 H98 0.9500 . ?
 C98 C99 1.392(10) . ?
 C99 H99 0.9500 . ?
 C99 C94 1.391(10) . ?
 C100 H100 0.9500 . ?
 C100 C101 1.3900 . ?
 C100 C94 1.3900 . ?
 C101 H101 0.9500 . ?
 C101 C102 1.3900 . ?
 C102 H102 0.9500 . ?
 C102 C103 1.3900 . ?
 C103 H103 0.9500 . ?
 C103 C104 1.3900 . ?
 C104 H104 0.9500 . ?
 C104 C94 1.3900 . ?
 C105 C106 1.37(3) . ?
 C106 H106 0.9500 . ?
 C106 C107 1.40(3) . ?
 C107 H107 0.9500 . ?
 C107 C108 1.36(3) . ?
 C108 H108 0.9500 . ?
 C108 C109 1.41(3) . ?
 C110 C111 1.37(4) . ?
 C110 C116 1.44(4) . ?
 C111 H111 0.9500 . ?
 C111 C113 1.38(4) . ?
 C113 H113 0.9500 . ?
 C113 C114 1.36(5) . ?
 C114 H114 0.9500 . ?
 C114 C115 1.40(5) . ?
 C115 H115 0.9500 . ?
 C115 C116 1.48(5) . ?
 C116 H116 0.9500 . ?
 C117 C118 1.387(10) . ?
 C117 C122 1.386(10) . ?
 C117 C125 1.390(10) . ?
 C118 H118 0.9500 . ?
 C118 C119 1.389(10) . ?
 C119 H119 0.9500 . ?
 C119 H11A 0.9500 . ?
 C119 C120 1.386(10) . ?
 C119 C123 1.392(10) . ?
 C120 H120 0.9500 . ?
 C120 C121 1.388(10) . ?
 C121 H121 0.9500 . ?
 C121 C122 1.390(10) . ?
 C122 H122 0.9500 . ?
 C123 H123 0.9500 . ?
 C123 C124 1.391(10) . ?
 C124 H124 0.9500 . ?
 C124 C125 1.391(10) . ?
 C125 H125 0.9500 . ?
 C126 C127 1.38(3) . ?
 C126 C131 1.39(3) . ?
 C127 H127 0.9500 . ?
 C127 C128 1.44(3) . ?
 C128 H128 0.9500 . ?
 C128 C129 1.26(3) . ?
 C129 H129 0.9500 . ?
 C129 C130 1.39(4) . ?
 C130 H130 0.9500 . ?
 C130 C131 1.37(4) . ?
 C131 H131 0.9500 . ?
 C132 C133 1.35(3) . ?
 C132 C137 1.42(3) . ?
 C133 H133 0.9500 . ?
 C133 C134 1.44(4) . ?
 C134 H134 0.9500 . ?
 C134 C135 1.35(4) . ?
 C135 H135 0.9500 . ?
 C135 C136 1.31(4) . ?
 C136 H136 0.9500 . ?
 C136 C137 1.45(4) . ?
 C137 H137 0.9500 . ?
 C138 C139 1.40(3) . ?
 C139 H139 0.9500 . ?
 C139 C140 1.40(3) . ?
 C140 H140 0.9500 . ?
 C140 C141 1.40(3) . ?
 C141 H141 0.9500 . ?
 C141 C142 1.38(2) . ?
 C143 C144 1.40(3) . ?
 C143 C148 1.43(3) . ?
 C144 H144 0.9500 . ?
 C144 C145 1.38(3) . ?
 C145 H145 0.9500 . ?
 C145 C146 1.42(3) . ?
 C146 H146 0.9500 . ?
 C146 C147 1.38(3) . ?
 C147 H147 0.9500 . ?
 C147 C148 1.35(3) . ?
 C148 H148 0.9500 . ?
 C149 C150 1.43(3) . ?
 C149 C154 1.36(3) . ?
 C150 H150 0.9500 . ?
 C150 C151 1.37(3) . ?
 C151 H151 0.9500 . ?
 C151 C152 1.39(4) . ?
 C152 H152 0.9500 . ?
 C152 C153 1.32(4) . ?
 C153 H153 0.9500 . ?
 C153 C154 1.43(3) . ?
 C154 H154 0.9500 . ?

loop_
  _geom_angle_atom_site_label_1
  _geom_angle_atom_site_label_2
  _geom_angle_atom_site_label_3
  _geom_angle
  _geom_angle_site_symmetry_1
  _geom_angle_site_symmetry_3
  _geom_angle_publ_flag
 F1 Sb1 F2 92.7(9) . . ?
 F1 Sb1 F3 171.7(10) . . ?
 F1 Sb1 F4 91.5(10) . . ?
 F1 Sb1 F5 88.5(9) . . ?
 F1 Sb1 F6 99.7(10) . . ?
 F2 Sb1 F3 88.8(9) . . ?
 F2 Sb1 F4 174.1(12) . . ?
 F2 Sb1 F5 89.1(9) . . ?
 F3 Sb1 F5 83.4(9) . . ?
 F4 Sb1 F3 86.4(10) . . ?
 F4 Sb1 F5 86.9(10) . . ?
 F6 Sb1 F2 93.9(10) . . ?
 F6 Sb1 F3 88.4(7) . . ?
 F6 Sb1 F4 89.5(10) . . ?
 F6 Sb1 F5 171.2(10) . . ?
 F2 Sb2 F1 79.6(9) . . ?
 F2 Sb2 F6 81.3(9) . . ?
 F3 Sb2 F1 168.8(10) . . ?
 F3 Sb2 F2 92.6(9) . . ?
 F3 Sb2 F4 99.8(11) . . ?
 F3 Sb2 F5 101.2(11) . . ?
 F3 Sb2 F6 88.6(7) . . ?
 F4 Sb2 F1 85.9(10) . . ?
 F4 Sb2 F2 161.1(12) . . ?
 F4 Sb2 F6 84.8(10) . . ?
 F5 Sb2 F1 87.3(9) . . ?
 F5 Sb2 F2 92.1(9) . . ?
 F5 Sb2 F4 99.4(11) . . ?
 F5 Sb2 F6 168.5(11) . . ?
 F6 Sb2 F1 82.2(9) . . ?
 F7 Sb3 F10 85.9(11) . . ?
 F7 Sb3 F11 89.8(8) . . ?
 F7 Sb3 F12 89.0(7) . . ?
 F8 Sb3 F7 87.4(10) . . ?
 F8 Sb3 F10 173.3(10) . . ?
 F8 Sb3 F11 88.8(7) . . ?
 F8 Sb3 F12 90.5(7) . . ?
 F9 Sb3 F7 176.5(11) . . ?
 F9 Sb3 F8 89.3(11) . . ?
 F9 Sb3 F10 97.4(12) . . ?
 F9 Sb3 F11 88.9(9) . . ?
 F9 Sb3 F12 92.3(9) . . ?
 F10 Sb3 F11 90.3(8) . . ?
 F10 Sb3 F12 90.2(8) . . ?
 F11 Sb3 F12 178.6(7) . . ?
 F14 Sb4 F13 88.5(9) . . ?
 F14 Sb4 F15 89.5(6) . . ?
 F15 Sb4 F13 88.7(9) . . ?
 F16 Sb4 F13 88.4(9) . . ?
 F16 Sb4 F14 176.9(14) . . ?
 F16 Sb4 F15 89.9(7) . . ?
 F17 Sb4 F13 88.4(9) . . ?
 F17 Sb4 F14 90.1(7) . . ?
 F17 Sb4 F15 177.1(14) . . ?
 F17 Sb4 F16 90.3(6) . . ?
 F17 Sb4 F18 91.5(9) . . ?
 F18 Sb4 F13 179.7(9) . . ?
 F18 Sb4 F14 91.7(9) . . ?
 F18 Sb4 F15 91.4(9) . . ?
 F18 Sb4 F16 91.4(9) . . ?
 F19 Sb5 F21 178.4(15) . . ?
 F19 Sb5 F22 91.2(14) . . ?
 F19 Sb5 F23 90.8(13) . . ?
 F20 Sb5 F19 92.1(15) . . ?
 F20 Sb5 F21 89.2(15) . . ?
 F20 Sb5 F22 175.0(17) . . ?
 F20 Sb5 F23 89.7(14) . . ?
 F20 Sb5 F24 92.2(14) . . ?
 F21 Sb5 F22 87.5(14) . . ?
 F21 Sb5 F23 90.1(14) . . ?
 F23 Sb5 F22 86.5(13) . . ?
 F24 Sb5 F19 91.2(14) . . ?
 F24 Sb5 F21 87.8(14) . . ?
 F24 Sb5 F22 91.4(14) . . ?
 F24 Sb5 F23 177.2(16) . . ?
 Ag5 Ag1 Ag3 57.45(4) . . ?
 Ag5 Ag1 Ag7 58.53(4) . . ?
 Ag5 Ag1 Ag8 58.78(4) . . ?
 Ag5 Ag1 Ag9 57.94(4) . . ?
 Ag5 Ag1 Ag12 59.11(4) . . ?
 Ag7 Ag1 Ag3 108.54(5) . . ?
 Ag7 Ag1 Ag9 59.67(4) . . ?
 Ag7 Ag1 Ag12 108.49(5) . . ?
 Ag8 Ag1 Ag3 59.67(4) . . ?
 Ag8 Ag1 Ag7 62.40(4) . . ?
 Ag8 Ag1 Ag9 109.14(5) . . ?
 Ag8 Ag1 Ag12 108.31(4) . . ?
 Ag9 Ag1 Ag3 106.09(4) . . ?
 Ag9 Ag1 Ag12 59.75(4) . . ?
 Ag12 Ag1 Ag3 58.84(4) . . ?
 P5 Ag1 Ag3 116.68(11) . . ?
 P5 Ag1 Ag5 172.32(12) . . ?
 P5 Ag1 Ag7 129.07(12) . . ?
 P5 Ag1 Ag8 123.99(11) . . ?
 P5 Ag1 Ag9 123.12(11) . . ?
 P5 Ag1 Ag12 114.10(11) . . ?
 Ag4 Ag2 Ag6 108.36(5) . . ?
 Ag4 Ag2 Ag9 109.42(5) . . ?
 Ag4 Ag2 Ag11 60.69(4) . . ?
 Ag4 Ag2 Ag12 62.40(4) . . ?
 Ag5 Ag2 Ag4 59.02(4) . . ?
 Ag5 Ag2 Ag6 58.83(4) . . ?
 Ag5 Ag2 Ag9 58.31(4) . . ?
 Ag5 Ag2 Ag11 58.27(4) . . ?
 Ag5 Ag2 Ag12 59.28(4) . . ?
 Ag6 Ag2 Ag11 58.51(4) . . ?
 Ag9 Ag2 Ag6 60.07(4) . . ?
 Ag9 Ag2 Ag11 106.97(5) . . ?
 Ag9 Ag2 Ag12 59.98(4) . . ?
 Ag12 Ag2 Ag6 109.00(5) . . ?
 Ag12 Ag2 Ag11 110.05(5) . . ?
 P9 Ag2 Ag4 119.31(13) . . ?
 P9 Ag2 Ag5 173.55(12) . . ?
 P9 Ag2 Ag6 118.33(13) . . ?
 P9 Ag2 Ag9 126.32(12) . . ?
 P9 Ag2 Ag11 115.30(12) . . ?
 P9 Ag2 Ag12 126.31(12) . . ?
 Ag4 Ag3 Ag1 108.48(5) . . ?
 Ag4 Ag3 Ag8 108.47(5) . . ?
 Ag4 Ag3 Ag12 62.41(4) . . ?
 Ag4 Ag3 Ag13 59.63(4) . . ?
 Ag5 Ag3 Ag1 57.65(4) . . ?
 Ag5 Ag3 Ag4 58.69(4) . . ?
 Ag5 Ag3 Ag8 58.54(4) . . ?
 Ag5 Ag3 Ag12 59.45(4) . . ?
 Ag5 Ag3 Ag13 57.60(4) . . ?
 Ag8 Ag3 Ag1 58.84(4) . . ?
 Ag12 Ag3 Ag1 59.58(4) . . ?
 Ag12 Ag3 Ag8 108.23(5) . . ?
 Ag12 Ag3 Ag13 109.28(5) . . ?
 Ag13 Ag3 Ag1 106.36(5) . . ?
 Ag13 Ag3 Ag8 59.96(4) . . ?
 P6 Ag3 Ag1 117.28(11) . . ?
 P6 Ag3 Ag4 129.70(12) . . ?
 P6 Ag3 Ag5 170.61(13) . . ?
 P6 Ag3 Ag8 112.22(12) . . ?
 P6 Ag3 Ag12 126.41(13) . . ?
 P6 Ag3 Ag13 120.80(12) . . ?
 Ag2 Ag4 Ag3 107.35(4) . . ?
 Ag2 Ag4 Ag11 61.37(4) . . ?
 Ag2 Ag4 Ag12 59.50(4) . . ?
 Ag2 Ag4 Ag13 108.36(5) . . ?
 Ag3 Ag4 Ag11 108.43(5) . . ?
 Ag3 Ag4 Ag12 58.83(4) . . ?
 Ag5 Ag4 Ag2 58.50(4) . . ?
 Ag5 Ag4 Ag3 58.44(4) . . ?
 Ag5 Ag4 Ag11 58.36(4) . . ?
 Ag5 Ag4 Ag12 58.09(4) . . ?
 Ag5 Ag4 Ag13 57.88(4) . . ?
 Ag11 Ag4 Ag12 108.32(4) . . ?
 Ag13 Ag4 Ag3 60.65(4) . . ?
 Ag13 Ag4 Ag11 59.55(4) . . ?
 Ag13 Ag4 Ag12 107.25(4) . . ?
 P8 Ag4 Ag2 123.67(11) . . ?
 P8 Ag4 Ag3 114.02(11) . . ?
 P8 Ag4 Ag5 170.92(12) . . ?
 P8 Ag4 Ag11 130.72(12) . . ?
 P8 Ag4 Ag12 114.36(12) . . ?
 P8 Ag4 Ag13 124.53(11) . . ?
 Ag1 Ag5 Ag4 118.08(5) . . ?
 Ag1 Ag5 Ag6 116.28(5) . . ?
 Ag1 Ag5 Ag7 62.96(4) . . ?
 Ag1 Ag5 Ag8 62.79(4) . . ?
 Ag1 Ag5 Ag11 177.91(5) . . ?
 Ag1 Ag5 Ag12 62.95(4) . . ?
 Ag2 Ag5 Ag1 115.98(5) . . ?
 Ag2 Ag5 Ag3 114.23(5) . . ?
 Ag2 Ag5 Ag4 62.48(4) . . ?
 Ag2 Ag5 Ag6 63.47(4) . . ?
 Ag2 Ag5 Ag7 116.18(5) . . ?
 Ag2 Ag5 Ag8 177.62(6) . . ?
 Ag2 Ag5 Ag10 118.71(5) . . ?
 Ag2 Ag5 Ag11 64.68(4) . . ?
 Ag2 Ag5 Ag12 63.08(4) . . ?
 Ag3 Ag5 Ag1 64.90(4) . . ?
 Ag3 Ag5 Ag4 62.87(4) . . ?
 Ag3 Ag5 Ag6 177.64(5) . . ?
 Ag3 Ag5 Ag7 118.61(5) . . ?
 Ag3 Ag5 Ag8 63.48(4) . . ?
 Ag3 Ag5 Ag11 116.83(5) . . ?
 Ag3 Ag5 Ag12 62.49(4) . . ?
 Ag4 Ag5 Ag6 114.99(5) . . ?
 Ag4 Ag5 Ag8 116.03(5) . . ?
 Ag4 Ag5 Ag11 64.01(4) . . ?
 Ag4 Ag5 Ag12 64.90(4) . . ?
 Ag6 Ag5 Ag11 62.03(4) . . ?
 Ag6 Ag5 Ag12 115.96(5) . . ?
 Ag7 Ag5 Ag4 178.49(5) . . ?
 Ag7 Ag5 Ag6 63.52(4) . . ?
 Ag7 Ag5 Ag8 65.34(4) . . ?
 Ag7 Ag5 Ag11 114.95(5) . . ?
 Ag7 Ag5 Ag12 115.31(5) . . ?
 Ag8 Ag5 Ag6 118.84(5) . . ?
 Ag8 Ag5 Ag11 116.63(5) . . ?
 Ag8 Ag5 Ag12 114.72(5) . . ?
 Ag9 Ag5 Ag1 63.31(4) . . ?
 Ag9 Ag5 Ag2 63.04(4) . . ?
 Ag9 Ag5 Ag3 116.54(5) . . ?
 Ag9 Ag5 Ag4 116.35(5) . . ?
 Ag9 Ag5 Ag6 63.18(4) . . ?
 Ag9 Ag5 Ag7 62.93(4) . . ?
 Ag9 Ag5 Ag8 117.11(5) . . ?
 Ag9 Ag5 Ag10 116.73(5) . . ?
 Ag9 Ag5 Ag11 116.02(5) . . ?
 Ag9 Ag5 Ag12 62.79(4) . . ?
 Ag10 Ag5 Ag1 114.96(5) . . ?
 Ag10 Ag5 Ag3 116.75(5) . . ?
 Ag10 Ag5 Ag4 116.70(5) . . ?
 Ag10 Ag5 Ag6 64.86(4) . . ?
 Ag10 Ag5 Ag7 63.13(4) . . ?
 Ag10 Ag5 Ag8 63.50(4) . . ?
 Ag10 Ag5 Ag11 63.37(4) . . ?
 Ag10 Ag5 Ag12 177.91(5) . . ?
 Ag11 Ag5 Ag12 118.72(5) . . ?
 Ag13 Ag5 Ag1 117.51(5) . . ?
 Ag13 Ag5 Ag2 116.14(5) . . ?
 Ag13 Ag5 Ag3 63.95(4) . . ?
 Ag13 Ag5 Ag4 63.13(4) . . ?
 Ag13 Ag5 Ag6 116.30(5) . . ?
 Ag13 Ag5 Ag7 117.57(5) . . ?
 Ag13 Ag5 Ag8 63.72(4) . . ?
 Ag13 Ag5 Ag9 179.13(5) . . ?
 Ag13 Ag5 Ag10 63.29(4) . . ?
 Ag13 Ag5 Ag11 63.17(4) . . ?
 Ag13 Ag5 Ag12 117.22(5) . . ?
 Ag2 Ag6 Ag7 106.79(5) . . ?
 Ag2 Ag6 Ag10 107.30(4) . . ?
 Ag5 Ag6 Ag2 57.71(4) . . ?
 Ag5 Ag6 Ag7 57.92(4) . . ?
 Ag5 Ag6 Ag9 57.68(4) . . ?
 Ag5 Ag6 Ag10 57.12(4) . . ?
 Ag5 Ag6 Ag11 59.05(4) . . ?
 Ag7 Ag6 Ag10 58.74(4) . . ?
 Ag9 Ag6 Ag2 59.27(4) . . ?
 Ag9 Ag6 Ag7 59.23(4) . . ?
 Ag9 Ag6 Ag10 105.85(5) . . ?
 Ag11 Ag6 Ag2 61.64(4) . . ?
 Ag11 Ag6 Ag7 107.87(4) . . ?
 Ag11 Ag6 Ag9 108.84(5) . . ?
 Ag11 Ag6 Ag10 59.77(4) . . ?
 P1 Ag6 Ag2 130.58(10) . . ?
 P1 Ag6 Ag5 171.03(11) . . ?
 P1 Ag6 Ag7 113.41(10) . . ?
 P1 Ag6 Ag9 121.43(10) . . ?
 P1 Ag6 Ag10 117.51(10) . . ?
 P1 Ag6 Ag11 126.09(10) . . ?
 Ag1 Ag7 Ag6 108.46(4) . . ?
 Ag1 Ag7 Ag8 58.77(4) . . ?
 Ag1 Ag7 Ag10 107.37(5) . . ?
 Ag5 Ag7 Ag1 58.51(4) . . ?
 Ag5 Ag7 Ag6 58.56(4) . . ?
 Ag5 Ag7 Ag8 57.49(3) . . ?
 Ag5 Ag7 Ag9 58.12(4) . . ?
 Ag5 Ag7 Ag10 58.29(4) . . ?
 Ag6 Ag7 Ag8 108.10(4) . . ?
 Ag9 Ag7 Ag1 60.19(4) . . ?
 Ag9 Ag7 Ag6 59.92(4) . . ?
 Ag9 Ag7 Ag8 106.70(5) . . ?
 Ag9 Ag7 Ag10 108.58(4) . . ?
 Ag10 Ag7 Ag6 61.50(4) . . ?
 Ag10 Ag7 Ag8 59.31(4) . . ?
 P3 Ag7 Ag1 111.92(11) . . ?
 P3 Ag7 Ag5 169.92(11) . . ?
 P3 Ag7 Ag6 131.05(11) . . ?
 P3 Ag7 Ag8 115.92(10) . . ?
 P3 Ag7 Ag9 121.60(10) . . ?
 P3 Ag7 Ag10 126.75(11) . . ?
 Ag1 Ag8 Ag3 61.49(4) . . ?
 Ag1 Ag8 Ag7 58.83(4) . . ?
 Ag1 Ag8 Ag10 106.86(5) . . ?
 Ag1 Ag8 Ag13 108.45(5) . . ?
 Ag3 Ag8 Ag7 107.18(4) . . ?
 Ag3 Ag8 Ag10 107.54(4) . . ?
 Ag5 Ag8 Ag1 58.43(4) . . ?
 Ag5 Ag8 Ag3 57.98(4) . . ?
 Ag5 Ag8 Ag7 57.17(3) . . ?
 Ag5 Ag8 Ag10 57.94(4) . . ?
 Ag5 Ag8 Ag13 57.44(3) . . ?
 Ag10 Ag8 Ag7 58.63(4) . . ?
 Ag13 Ag8 Ag3 59.97(4) . . ?
 Ag13 Ag8 Ag7 105.72(4) . . ?
 Ag13 Ag8 Ag10 59.34(4) . . ?
 P4 Ag8 Ag1 122.15(11) . . ?
 P4 Ag8 Ag3 127.70(12) . . ?
 P4 Ag8 Ag5 174.25(12) . . ?
 P4 Ag8 Ag7 117.65(10) . . ?
 P4 Ag8 Ag10 117.86(12) . . ?
 P4 Ag8 Ag13 124.94(11) . . ?
 Ag1 Ag9 Ag6 109.15(5) . . ?
 Ag2 Ag9 Ag1 108.56(5) . . ?
 Ag2 Ag9 Ag6 60.66(4) . . ?
 Ag2 Ag9 Ag7 109.18(5) . . ?
 Ag2 Ag9 Ag12 60.57(4) . . ?
 Ag5 Ag9 Ag1 58.75(4) . . ?
 Ag5 Ag9 Ag2 58.65(4) . . ?
 Ag5 Ag9 Ag6 59.15(4) . . ?
 Ag5 Ag9 Ag7 58.95(4) . . ?
 Ag5 Ag9 Ag12 59.60(4) . . ?
 Ag7 Ag9 Ag1 60.14(4) . . ?
 Ag7 Ag9 Ag6 60.85(4) . . ?
 Ag7 Ag9 Ag12 109.40(5) . . ?
 Ag12 Ag9 Ag1 60.40(4) . . ?
 Ag12 Ag9 Ag6 109.96(4) . . ?
 Cl2 Ag9 Ag1 125.09(15) . . ?
 Cl2 Ag9 Ag2 117.01(15) . . ?
 Cl2 Ag9 Ag5 175.62(15) . . ?
 Cl2 Ag9 Ag6 118.86(14) . . ?
 Cl2 Ag9 Ag7 124.17(14) . . ?
 Cl2 Ag9 Ag12 119.56(13) . . ?
 Ag5 Ag10 Ag6 58.01(4) . . ?
 Ag5 Ag10 Ag7 58.58(4) . . ?
 Ag5 Ag10 Ag8 58.55(4) . . ?
 Ag5 Ag10 Ag11 58.84(4) . . ?
 Ag5 Ag10 Ag13 57.95(4) . . ?
 Ag7 Ag10 Ag6 59.76(4) . . ?
 Ag7 Ag10 Ag8 62.06(4) . . ?
 Ag7 Ag10 Ag11 107.58(4) . . ?
 Ag8 Ag10 Ag6 108.88(5) . . ?
 Ag8 Ag10 Ag11 108.76(5) . . ?
 Ag11 Ag10 Ag6 58.40(4) . . ?
 Ag13 Ag10 Ag6 106.41(4) . . ?
 Ag13 Ag10 Ag7 109.14(5) . . ?
 Ag13 Ag10 Ag8 60.27(4) . . ?
 Ag13 Ag10 Ag11 59.89(4) . . ?
 P2 Ag10 Ag5 172.33(11) . . ?
 P2 Ag10 Ag6 116.17(10) . . ?
 P2 Ag10 Ag7 124.24(10) . . ?
 P2 Ag10 Ag8 129.03(11) . . ?
 P2 Ag10 Ag11 114.31(10) . . ?
 P2 Ag10 Ag13 122.99(10) . . ?
 Ag4 Ag11 Ag2 57.94(4) . . ?
 Ag5 Ag11 Ag2 57.05(4) . . ?
 Ag5 Ag11 Ag4 57.63(4) . . ?
 Ag5 Ag11 Ag6 58.92(4) . . ?
 Ag5 Ag11 Ag10 57.79(4) . . ?
 Ag5 Ag11 Ag13 57.49(4) . . ?
 Ag6 Ag11 Ag2 59.84(4) . . ?
 Ag6 Ag11 Ag4 107.21(5) . . ?
 Ag6 Ag11 Ag10 61.83(4) . . ?
 Ag6 Ag11 Ag13 108.82(4) . . ?
 Ag10 Ag11 Ag2 107.49(4) . . ?
 Ag10 Ag11 Ag4 106.80(5) . . ?
 Ag13 Ag11 Ag2 105.28(5) . . ?
 Ag13 Ag11 Ag4 59.11(4) . . ?
 Ag13 Ag11 Ag10 59.50(4) . . ?
 P10 Ag11 Ag2 117.82(11) . . ?
 P10 Ag11 Ag4 120.26(12) . . ?
 P10 Ag11 Ag5 174.86(11) . . ?
 P10 Ag11 Ag6 119.63(12) . . ?
 P10 Ag11 Ag10 126.58(12) . . ?
 P10 Ag11 Ag13 126.31(11) . . ?
 Ag1 Ag12 Ag4 107.21(5) . . ?
 Ag2 Ag12 Ag1 107.24(5) . . ?
 Ag2 Ag12 Ag4 58.10(4) . . ?
 Ag3 Ag12 Ag1 61.59(4) . . ?
 Ag3 Ag12 Ag2 106.16(5) . . ?
 Ag3 Ag12 Ag4 58.76(4) . . ?
 Ag3 Ag12 Ag9 108.32(5) . . ?
 Ag5 Ag12 Ag1 57.94(4) . . ?
 Ag5 Ag12 Ag2 57.64(4) . . ?
 Ag5 Ag12 Ag3 58.06(4) . . ?
 Ag5 Ag12 Ag4 57.01(4) . . ?
 Ag5 Ag12 Ag9 57.61(4) . . ?
 Ag9 Ag12 Ag1 59.85(4) . . ?
 Ag9 Ag12 Ag2 59.45(4) . . ?
 Ag9 Ag12 Ag4 105.61(5) . . ?
 P7 Ag12 Ag1 128.90(13) . . ?
 P7 Ag12 Ag2 115.13(13) . . ?
 P7 Ag12 Ag3 126.29(12) . . ?
 P7 Ag12 Ag4 118.71(12) . . ?
 P7 Ag12 Ag5 172.57(13) . . ?
 P7 Ag12 Ag9 121.53(12) . . ?
 Ag4 Ag13 Ag3 59.72(4) . . ?
 Ag4 Ag13 Ag8 108.62(5) . . ?
 Ag4 Ag13 Ag10 109.44(5) . . ?
 Ag4 Ag13 Ag11 61.34(4) . . ?
 Ag5 Ag13 Ag3 58.45(4) . . ?
 Ag5 Ag13 Ag4 58.99(4) . . ?
 Ag5 Ag13 Ag8 58.84(4) . . ?
 Ag5 Ag13 Ag10 58.75(4) . . ?
 Ag5 Ag13 Ag11 59.35(4) . . ?
 Ag8 Ag13 Ag3 60.07(4) . . ?
 Ag10 Ag13 Ag3 108.45(4) . . ?
 Ag10 Ag13 Ag8 60.39(4) . . ?
 Ag10 Ag13 Ag11 60.61(4) . . ?
 Ag11 Ag13 Ag3 109.11(5) . . ?
 Ag11 Ag13 Ag8 109.42(4) . . ?
 Cl1 Ag13 Ag3 123.83(16) . . ?
 Cl1 Ag13 Ag4 115.36(17) . . ?
 Cl1 Ag13 Ag5 172.82(16) . . ?
 Cl1 Ag13 Ag8 128.33(16) . . ?
 Cl1 Ag13 Ag10 122.91(17) . . ?
 Cl1 Ag13 Ag11 114.59(15) . . ?
 C1 P1 Ag6 127.5(6) . . ?
 C1 P1 C7 108.6(8) . . ?
 C1 P1 C13 103.9(8) . . ?
 C7 P1 Ag6 109.2(5) . . ?
 C7 P1 C13 104.6(7) . . ?
 C13 P1 Ag6 100.2(5) . . ?
 C17 P2 Ag10 101.3(5) . . ?
 C18 P2 Ag10 123.2(6) . . ?
 C18 P2 C17 105.3(7) . . ?
 C24 P2 Ag10 112.8(6) . . ?
 C24 P2 C17 105.3(7) . . ?
 C24 P2 C18 107.1(7) . . ?
 C30 P3 Ag7 123.6(5) . . ?
 C30 P3 C42 104.2(7) . . ?
 C36 P3 Ag7 113.2(5) . . ?
 C36 P3 C30 107.6(7) . . ?
 C36 P3 C42 105.4(7) . . ?
 C42 P3 Ag7 100.7(5) . . ?
 C46 P4 Ag8 99.3(5) . . ?
 C47 P4 Ag8 126.4(6) . . ?
 C47 P4 C46 103.6(7) . . ?
 C53 P4 Ag8 111.1(6) . . ?
 C53 P4 C46 104.9(8) . . ?
 C53 P4 C47 108.7(8) . . ?
 C59 P5 Ag1 127.3(8) . . ?
 C59 P5 C65 104.9(10) . . ?
 C59 P5 C71 105.4(8) . . ?
 C65 P5 Ag1 110.1(6) . . ?
 C65 P5 C71 107.4(10) . . ?
 C71 P5 Ag1 100.2(6) . . ?
 C75 P6 Ag3 100.0(6) . . ?
 C76 P6 Ag3 128.4(7) . . ?
 C76 P6 C75 104.0(9) . . ?
 C76 P6 C82 107.4(9) . . ?
 C82 P6 Ag3 108.6(7) . . ?
 C82 P6 C75 106.3(9) . . ?
 C88 P7 Ag12 113.3(6) . . ?
 C88 P7 C105 104.3(8) . . ?
 C94 P7 Ag12 125.4(7) . . ?
 C94 P7 C88 107.9(9) . . ?
 C94 P7 C105 103.1(10) . . ?
 C105 P7 Ag12 99.8(6) . . ?
 C109 P8 Ag4 102.8(5) . . ?
 C109 P8 C110 110.6(10) . . ?
 C110 P8 Ag4 122.6(7) . . ?
 C117 P8 Ag4 114.0(5) . . ?
 C117 P8 C109 103.9(8) . . ?
 C117 P8 C110 101.7(9) . . ?
 C126 P9 Ag2 125.9(6) . . ?
 C126 P9 C132 108.6(10) . . ?
 C126 P9 C138 103.1(9) . . ?
 C132 P9 Ag2 109.7(8) . . ?
 C132 P9 C138 107.6(10) . . ?
 C138 P9 Ag2 100.1(5) . . ?
 C142 P10 Ag11 97.0(5) . . ?
 C143 P10 Ag11 120.7(6) . . ?
 C143 P10 C142 104.1(9) . . ?
 C143 P10 C149 105.8(9) . . ?
 C149 P10 Ag11 120.6(6) . . ?
 C149 P10 C142 105.8(8) . . ?
 C13 N1 C17 116.9(13) . . ?
 C46 N2 C42 120.0(13) . . ?
 C75 N3 C71 118.1(15) . . ?
 C109 N4 C105 119.5(15) . . ?
 C142 N5 C138 118.3(15) . . ?
 C2 C1 P1 123.2(14) . . ?
 C2 C1 C6 120.3(19) . . ?
 C6 C1 P1 116.5(15) . . ?
 C1 C2 H2 120.2 . . ?
 C1 C2 C3 120(2) . . ?
 C3 C2 H2 120.2 . . ?
 C2 C3 H3 119.4 . . ?
 C4 C3 C2 121(2) . . ?
 C4 C3 H3 119.4 . . ?
 C3 C4 H4 120.1 . . ?
 C3 C4 C5 120(2) . . ?
 C5 C4 H4 120.1 . . ?
 C4 C5 H5 119.0 . . ?
 C4 C5 C6 122(2) . . ?
 C6 C5 H5 119.0 . . ?
 C1 C6 C5 117(2) . . ?
 C1 C6 H6 121.4 . . ?
 C5 C6 H6 121.4 . . ?
 C8 C7 P1 123.4(12) . . ?
 C12 C7 P1 117.1(12) . . ?
 C12 C7 C8 119.4(15) . . ?
 C7 C8 H8 120.0 . . ?
 C9 C8 C7 119.9(17) . . ?
 C9 C8 H8 120.0 . . ?
 C8 C9 H9 120.0 . . ?
 C10 C9 C8 120.0(18) . . ?
 C10 C9 H9 120.0 . . ?
 C9 C10 H10 119.7 . . ?
 C11 C10 C9 120.6(17) . . ?
 C11 C10 H10 119.7 . . ?
 C10 C11 H11 120.2 . . ?
 C10 C11 C12 119.7(18) . . ?
 C12 C11 H11 120.2 . . ?
 C7 C12 C11 120.4(17) . . ?
 C7 C12 H12 119.8 . . ?
 C11 C12 H12 119.8 . . ?
 N1 C13 P1 110.2(11) . . ?
 N1 C13 C14 123.9(14) . . ?
 C14 C13 P1 125.7(12) . . ?
 C13 C14 H14 121.4 . . ?
 C15 C14 C13 117.1(16) . . ?
 C15 C14 H14 121.4 . . ?
 C14 C15 H15 119.4 . . ?
 C14 C15 C16 121.1(16) . . ?
 C16 C15 H15 119.4 . . ?
 C15 C16 H16 121.6 . . ?
 C17 C16 C15 116.7(15) . . ?
 C17 C16 H16 121.6 . . ?
 N1 C17 P2 109.8(12) . . ?
 N1 C17 C16 124.0(15) . . ?
 C16 C17 P2 126.2(12) . . ?
 C19 C18 P2 124.0(13) . . ?
 C19 C18 C23 120.6(16) . . ?
 C23 C18 P2 115.3(13) . . ?
 C18 C19 H19 119.9 . . ?
 C18 C19 C20 120.1(19) . . ?
 C20 C19 H19 119.9 . . ?
 C19 C20 H20 120.2 . . ?
 C21 C20 C19 120(2) . . ?
 C21 C20 H20 120.2 . . ?
 C20 C21 H21 119.8 . . ?
 C22 C21 C20 120.3(19) . . ?
 C22 C21 H21 119.8 . . ?
 C21 C22 H22 119.2 . . ?
 C21 C22 C23 121.7(18) . . ?
 C23 C22 H22 119.2 . . ?
 C18 C23 H23 121.2 . . ?
 C22 C23 C18 117.6(17) . . ?
 C22 C23 H23 121.2 . . ?
 C25 C24 P2 124.0(13) . . ?
 C29 C24 P2 117.6(13) . . ?
 C29 C24 C25 118.4(15) . . ?
 C24 C25 H25 119.9 . . ?
 C26 C25 C24 120.2(18) . . ?
 C26 C25 H25 119.9 . . ?
 C25 C26 H26 120.2 . . ?
 C27 C26 C25 120(2) . . ?
 C27 C26 H26 120.2 . . ?
 C26 C27 H27 119.7 . . ?
 C26 C27 C28 120.5(18) . . ?
 C28 C27 H27 119.7 . . ?
 C27 C28 H28 120.0 . . ?
 C29 C28 C27 120(2) . . ?
 C29 C28 H28 120.0 . . ?
 C24 C29 H29 119.4 . . ?
 C28 C29 C24 121(2) . . ?
 C28 C29 H29 119.4 . . ?
 C31 C30 P3 117.0(13) . . ?
 C35 C30 P3 123.8(15) . . ?
 C35 C30 C31 119.2(17) . . ?
 C30 C31 H31 120.0 . . ?
 C32 C31 C30 120.1(18) . . ?
 C32 C31 H31 120.0 . . ?
 C31 C32 H32 119.8 . . ?
 C31 C32 C33 120(2) . . ?
 C33 C32 H32 119.8 . . ?
 C32 C33 H33 119.9 . . ?
 C32 C33 C34 120.2(19) . . ?
 C34 C33 H33 119.9 . . ?
 C33 C34 H34 120.6 . . ?
 C35 C34 C33 118.8(19) . . ?
 C35 C34 H34 120.6 . . ?
 C30 C35 H35 119.4 . . ?
 C34 C35 C30 121(2) . . ?
 C34 C35 H35 119.4 . . ?
 C37 C36 P3 118.0(13) . . ?
 C41 C36 P3 125.0(12) . . ?
 C41 C36 C37 117.0(15) . . ?
 C36 C37 H37 119.6 . . ?
 C38 C37 C36 120.7(18) . . ?
 C38 C37 H37 119.6 . . ?
 C37 C38 H38 119.5 . . ?
 C37 C38 C39 121(2) . . ?
 C39 C38 H38 119.5 . . ?
 C38 C39 H39 120.4 . . ?
 C40 C39 C38 119.2(18) . . ?
 C40 C39 H39 120.4 . . ?
 C39 C40 H40 119.6 . . ?
 C39 C40 C41 120.7(18) . . ?
 C41 C40 H40 119.6 . . ?
 C36 C41 H41 119.3 . . ?
 C40 C41 C36 121.4(17) . . ?
 C40 C41 H41 119.3 . . ?
 N2 C42 P3 111.9(11) . . ?
 N2 C42 C43 122.1(14) . . ?
 C43 C42 P3 125.9(12) . . ?
 C42 C43 H43 121.3 . . ?
 C44 C43 C42 117.5(15) . . ?
 C44 C43 H43 121.3 . . ?
 C43 C44 H44 119.8 . . ?
 C45 C44 C43 120.4(16) . . ?
 C45 C44 H44 119.8 . . ?
 C44 C45 H45 120.9 . . ?
 C44 C45 C46 118.3(17) . . ?
 C46 C45 H45 120.9 . . ?
 N2 C46 P4 113.1(11) . . ?
 N2 C46 C45 121.1(15) . . ?
 C45 C46 P4 125.7(13) . . ?
 C48 C47 P4 117.0(14) . . ?
 C52 C47 P4 123.7(17) . . ?
 C52 C47 C48 119(2) . . ?
 C47 C48 H48 120.2 . . ?
 C49 C48 C47 120(2) . . ?
 C49 C48 H48 120.2 . . ?
 C48 C49 H49 119.7 . . ?
 C48 C49 C50 121(3) . . ?
 C50 C49 H49 119.7 . . ?
 C49 C50 H50 119.7 . . ?
 C51 C50 C49 121(2) . . ?
 C51 C50 H50 119.7 . . ?
 C50 C51 H51 119.3 . . ?
 C50 C51 C52 121(2) . . ?
 C52 C51 H51 119.3 . . ?
 C47 C52 C51 118(2) . . ?
 C47 C52 H52 120.9 . . ?
 C51 C52 H52 120.9 . . ?
 C54 C53 P4 124.8(14) . . ?
 C58 C53 P4 117.0(14) . . ?
 C58 C53 C54 118.0(18) . . ?
 C53 C54 H54 119.3 . . ?
 C55 C54 C53 121(2) . . ?
 C55 C54 H54 119.3 . . ?
 C54 C55 H55 119.7 . . ?
 C56 C55 C54 121(2) . . ?
 C56 C55 H55 119.7 . . ?
 C55 C56 H56 119.9 . . ?
 C55 C56 C57 120(2) . . ?
 C57 C56 H56 119.9 . . ?
 C56 C57 H57 120.3 . . ?
 C58 C57 C56 119(3) . . ?
 C58 C57 H57 120.3 . . ?
 C53 C58 C57 121(2) . . ?
 C53 C58 H58 119.7 . . ?
 C57 C58 H58 119.7 . . ?
 C60 C59 P5 123.9(19) . . ?
 C60 C59 C64 118(2) . . ?
 C64 C59 P5 117.9(17) . . ?
 C59 C60 H60 119.1 . . ?
 C59 C60 C61 122(3) . . ?
 C61 C60 H60 119.1 . . ?
 C60 C61 H61 121.4 . . ?
 C62 C61 C60 117(3) . . ?
 C62 C61 H61 121.4 . . ?
 C61 C62 H62 117.8 . . ?
 C61 C62 C63 124(3) . . ?
 C63 C62 H62 117.8 . . ?
 C62 C63 H63 122.4 . . ?
 C64 C63 C62 115(3) . . ?
 C64 C63 H63 122.4 . . ?
 C59 C64 H64 118.4 . . ?
 C63 C64 C59 123(3) . . ?
 C63 C64 H64 118.4 . . ?
 C66 C65 P5 126.3(18) . . ?
 C70 C65 P5 115.2(16) . . ?
 C70 C65 C66 118(2) . . ?
 C65 C66 H66 119.9 . . ?
 C67 C66 C65 120(3) . . ?
 C67 C66 H66 119.9 . . ?
 C66 C67 H67 121.3 . . ?
 C68 C67 C66 117(3) . . ?
 C68 C67 H67 121.3 . . ?
 C67 C68 H68 117.7 . . ?
 C67 C68 C69 125(3) . . ?
 C69 C68 H68 117.7 . . ?
 C68 C69 H69 120.7 . . ?
 C68 C69 C70 119(3) . . ?
 C70 C69 H69 120.7 . . ?
 C65 C70 C69 120(2) . . ?
 C65 C70 H70 119.8 . . ?
 C69 C70 H70 119.8 . . ?
 N3 C71 P5 112.7(13) . . ?
 N3 C71 C72 121.7(17) . . ?
 C72 C71 P5 125.5(14) . . ?
 C71 C72 H72 121.1 . . ?
 C73 C72 C71 117.9(18) . . ?
 C73 C72 H72 121.1 . . ?
 C72 C73 H73 120.7 . . ?
 C74 C73 C72 118.6(19) . . ?
 C74 C73 H73 120.7 . . ?
 C73 C74 H74 120.1 . . ?
 C75 C74 C73 120(2) . . ?
 C75 C74 H74 120.1 . . ?
 N3 C75 P6 109.7(13) . . ?
 N3 C75 C74 123.8(18) . . ?
 C74 C75 P6 126.4(15) . . ?
 C77 C76 P6 123.9(18) . . ?
 C77 C76 C81 119(2) . . ?
 C81 C76 P6 117.6(19) . . ?
 C76 C77 H77 119.3 . . ?
 C78 C77 C76 121(3) . . ?
 C78 C77 H77 119.3 . . ?
 C77 C78 H78 120.8 . . ?
 C79 C78 C77 118(3) . . ?
 C79 C78 H78 120.8 . . ?
 C78 C79 H79 117.3 . . ?
 C78 C79 C80 125(4) . . ?
 C80 C79 H79 117.3 . . ?
 C79 C80 H80 123.4 . . ?
 C81 C80 C79 113(4) . . ?
 C81 C80 H80 123.4 . . ?
 C76 C81 H81 118.5 . . ?
 C80 C81 C76 123(3) . . ?
 C80 C81 H81 118.5 . . ?
 C83 C82 P6 122.8(18) . . ?
 C87 C82 P6 116.9(16) . . ?
 C87 C82 C83 120(2) . . ?
 C82 C83 H83 120.6 . . ?
 C84 C83 C82 119(2) . . ?
 C84 C83 H83 120.6 . . ?
 C83 C84 H84 119.2 . . ?
 C83 C84 C85 122(2) . . ?
 C85 C84 H84 119.2 . . ?
 C84 C85 H85 120.3 . . ?
 C86 C85 C84 119(2) . . ?
 C86 C85 H85 120.3 . . ?
 C85 C86 H86 120.2 . . ?
 C87 C86 C85 120(3) . . ?
 C87 C86 H86 120.2 . . ?
 C82 C87 C86 120(2) . . ?
 C82 C87 H87 119.8 . . ?
 C86 C87 H87 119.8 . . ?
 C89 C88 P7 124.6(15) . . ?
 C93 C88 P7 116.1(14) . . ?
 C93 C88 C89 119.3(18) . . ?
 C88 C89 H89 120.8 . . ?
 C90 C89 C88 118(2) . . ?
 C90 C89 H89 120.8 . . ?
 C89 C90 H90 119.2 . . ?
 C91 C90 C89 122(2) . . ?
 C91 C90 H90 119.2 . . ?
 C90 C91 H91 120.2 . . ?
 C90 C91 C92 120(2) . . ?
 C92 C91 H91 120.2 . . ?
 C91 C92 H92 119.8 . . ?
 C93 C92 C91 120(2) . . ?
 C93 C92 H92 119.8 . . ?
 C88 C93 H93 119.6 . . ?
 C92 C93 C88 121(2) . . ?
 C92 C93 H93 119.6 . . ?
 C96 C95 H95 117.9 . . ?
 C94 C95 H95 117.9 . . ?
 C94 C95 C96 124(6) . . ?
 C95 C96 H96 119.3 . . ?
 C97 C96 C95 121(7) . . ?
 C97 C96 H96 119.3 . . ?
 C96 C97 H97 121.8 . . ?
 C96 C97 C98 116(6) . . ?
 C98 C97 H97 121.8 . . ?
 C97 C98 H98 121.8 . . ?
 C97 C98 C99 116(6) . . ?
 C99 C98 H98 121.8 . . ?
 C98 C99 H99 116.6 . . ?
 C94 C99 C98 127(5) . . ?
 C94 C99 H99 116.6 . . ?
 C101 C100 H100 120.0 . . ?
 C101 C100 C94 120.0 . . ?
 C94 C100 H100 120.0 . . ?
 C100 C101 H101 120.0 . . ?
 C100 C101 C102 120.0 . . ?
 C102 C101 H101 120.0 . . ?
 C101 C102 H102 120.0 . . ?
 C103 C102 C101 120.0 . . ?
 C103 C102 H102 120.0 . . ?
 C102 C103 H103 120.0 . . ?
 C102 C103 C104 120.0 . . ?
 C104 C103 H103 120.0 . . ?
 C103 C104 H104 120.0 . . ?
 C94 C104 C103 120.0 . . ?
 C94 C104 H104 120.0 . . ?
 C95 C94 P7 126(3) . . ?
 C95 C94 C99 109(5) . . ?
 C99 C94 P7 118(3) . . ?
 C100 C94 P7 122.4(14) . . ?
 C104 C94 P7 117.0(14) . . ?
 C104 C94 C100 120.0 . . ?
 N4 C105 P7 111.1(12) . . ?
 N4 C105 C106 122.2(19) . . ?
 C106 C105 P7 126.7(18) . . ?
 C105 C106 H106 120.5 . . ?
 C105 C106 C107 119(2) . . ?
 C107 C106 H106 120.5 . . ?
 C106 C107 H107 120.3 . . ?
 C108 C107 C106 119(2) . . ?
 C108 C107 H107 120.3 . . ?
 C107 C108 H108 120.3 . . ?
 C107 C108 C109 119(2) . . ?
 C109 C108 H108 120.3 . . ?
 N4 C109 P8 111.5(12) . . ?
 N4 C109 C108 120.6(17) . . ?
 C108 C109 P8 127.8(14) . . ?
 C111 C110 P8 116.4(18) . . ?
 C111 C110 C116 123(2) . . ?
 C116 C110 P8 120(2) . . ?
 C110 C111 H111 117.2 . . ?
 C110 C111 C113 126(3) . . ?
 C113 C111 H111 117.2 . . ?
 C111 C113 H113 124.6 . . ?
 C114 C113 C111 111(4) . . ?
 C114 C113 H113 124.6 . . ?
 C113 C114 H114 114.7 . . ?
 C113 C114 C115 131(5) . . ?
 C115 C114 H114 114.7 . . ?
 C114 C115 H115 121.5 . . ?
 C114 C115 C116 117(4) . . ?
 C116 C115 H115 121.5 . . ?
 C110 C116 C115 112(3) . . ?
 C110 C116 H116 123.8 . . ?
 C115 C116 H116 123.8 . . ?
 C118 C117 P8 120.5(13) . . ?
 C118 C117 C125 120(2) . . ?
 C122 C117 P8 126.4(19) . . ?
 C122 C117 C118 109(2) . . ?
 C125 C117 P8 118(2) . . ?
 C117 C118 H118 117.8 . . ?
 C117 C118 C119 124.4(19) . . ?
 C119 C118 H118 117.8 . . ?
 C118 C119 H119 119.8 . . ?
 C118 C119 H11A 125.5 . . ?
 C118 C119 C123 109(3) . . ?
 C120 C119 C118 120(3) . . ?
 C120 C119 H119 119.8 . . ?
 C123 C119 H11A 125.5 . . ?
 C119 C120 H120 121.2 . . ?
 C119 C120 C121 118(4) . . ?
 C121 C120 H120 121.2 . . ?
 C120 C121 H121 121.8 . . ?
 C120 C121 C122 116(4) . . ?
 C122 C121 H121 121.8 . . ?
 C117 C122 C121 128(4) . . ?
 C117 C122 H122 115.9 . . ?
 C121 C122 H122 115.9 . . ?
 C119 C123 H123 114.3 . . ?
 C124 C123 C119 131(4) . . ?
 C124 C123 H123 114.3 . . ?
 C123 C124 H124 122.9 . . ?
 C125 C124 C123 114(4) . . ?
 C125 C124 H124 122.9 . . ?
 C117 C125 C124 119(3) . . ?
 C117 C125 H125 120.5 . . ?
 C124 C125 H125 120.5 . . ?
 C127 C126 P9 123.6(19) . . ?
 C127 C126 C131 119(2) . . ?
 C131 C126 P9 117.4(17) . . ?
 C126 C127 H127 120.9 . . ?
 C126 C127 C128 118(2) . . ?
 C128 C127 H127 120.9 . . ?
 C127 C128 H128 120.0 . . ?
 C129 C128 C127 120(3) . . ?
 C129 C128 H128 120.0 . . ?
 C128 C129 H129 117.9 . . ?
 C128 C129 C130 124(3) . . ?
 C130 C129 H129 117.9 . . ?
 C129 C130 H130 121.3 . . ?
 C131 C130 C129 117(3) . . ?
 C131 C130 H130 121.3 . . ?
 C126 C131 H131 119.5 . . ?
 C130 C131 C126 121(3) . . ?
 C130 C131 H131 119.5 . . ?
 C133 C132 P9 118.8(19) . . ?
 C133 C132 C137 121(3) . . ?
 C137 C132 P9 120(2) . . ?
 C132 C133 H133 119.0 . . ?
 C132 C133 C134 122(3) . . ?
 C134 C133 H133 119.0 . . ?
 C133 C134 H134 122.9 . . ?
 C135 C134 C133 114(3) . . ?
 C135 C134 H134 122.9 . . ?
 C134 C135 H135 116.3 . . ?
 C136 C135 C134 127(3) . . ?
 C136 C135 H135 116.3 . . ?
 C135 C136 H136 120.3 . . ?
 C135 C136 C137 119(3) . . ?
 C137 C136 H136 120.3 . . ?
 C132 C137 C136 116(3) . . ?
 C132 C137 H137 122.2 . . ?
 C136 C137 H137 122.2 . . ?
 N5 C138 P9 111.1(12) . . ?
 N5 C138 C139 120.7(16) . . ?
 C139 C138 P9 127.5(13) . . ?
 C138 C139 H139 120.0 . . ?
 C140 C139 C138 120.1(18) . . ?
 C140 C139 H139 120.0 . . ?
 C139 C140 H140 120.7 . . ?
 C139 C140 C141 118.7(18) . . ?
 C141 C140 H140 120.7 . . ?
 C140 C141 H141 121.5 . . ?
 C142 C141 C140 116.9(18) . . ?
 C142 C141 H141 121.5 . . ?
 N5 C142 P10 109.0(12) . . ?
 N5 C142 C141 125.4(16) . . ?
 C141 C142 P10 125.6(14) . . ?
 C144 C143 P10 124.5(16) . . ?
 C144 C143 C148 116(2) . . ?
 C148 C143 P10 119.5(14) . . ?
 C143 C144 H144 118.6 . . ?
 C145 C144 C143 123(2) . . ?
 C145 C144 H144 118.6 . . ?
 C144 C145 H145 121.0 . . ?
 C144 C145 C146 118(2) . . ?
 C146 C145 H145 121.0 . . ?
 C145 C146 H146 119.4 . . ?
 C147 C146 C145 121(2) . . ?
 C147 C146 H146 119.4 . . ?
 C146 C147 H147 120.4 . . ?
 C148 C147 C146 119(2) . . ?
 C148 C147 H147 120.4 . . ?
 C143 C148 H148 118.6 . . ?
 C147 C148 C143 123(2) . . ?
 C147 C148 H148 118.6 . . ?
 C150 C149 P10 115.3(14) . . ?
 C154 C149 P10 125.1(18) . . ?
 C154 C149 C150 119.5(19) . . ?
 C149 C150 H150 119.6 . . ?
 C151 C150 C149 121(2) . . ?
 C151 C150 H150 119.6 . . ?
 C150 C151 H151 120.8 . . ?
 C150 C151 C152 118(3) . . ?
 C152 C151 H151 120.8 . . ?
 C151 C152 H152 119.6 . . ?
 C153 C152 C151 121(2) . . ?
 C153 C152 H152 119.6 . . ?
 C152 C153 H153 119.0 . . ?
 C152 C153 C154 122(2) . . ?
 C154 C153 H153 119.0 . . ?
 C149 C154 C153 118(2) . . ?
 C149 C154 H154 121.0 . . ?
 C153 C154 H154 121.0 . . ?

loop_
  _geom_torsion_atom_site_label_1
  _geom_torsion_atom_site_label_2
  _geom_torsion_atom_site_label_3
  _geom_torsion_atom_site_label_4
  _geom_torsion
  _geom_torsion_site_symmetry_1
  _geom_torsion_site_symmetry_2
  _geom_torsion_site_symmetry_3
  _geom_torsion_site_symmetry_4
  _geom_torsion_publ_flag
 Ag1 P5 C59 C60 -156.7(16) . . . . ?
 Ag1 P5 C59 C64 30(2) . . . . ?
 Ag1 P5 C65 C66 -141(2) . . . . ?
 Ag1 P5 C65 C70 34.9(17) . . . . ?
 Ag1 P5 C71 N3 3.1(15) . . . . ?
 Ag1 P5 C71 C72 -178.8(17) . . . . ?
 Ag2 P9 C126 C127 -133.1(15) . . . . ?
 Ag2 P9 C126 C131 45(2) . . . . ?
 Ag2 P9 C132 C133 28.4(17) . . . . ?
 Ag2 P9 C132 C137 -149.2(16) . . . . ?
 Ag2 P9 C138 N5 25.4(15) . . . . ?
 Ag2 P9 C138 C139 -145.2(19) . . . . ?
 Ag3 P6 C75 N3 6.4(15) . . . . ?
 Ag3 P6 C75 C74 -172(2) . . . . ?
 Ag3 P6 C76 C77 -147.3(16) . . . . ?
 Ag3 P6 C76 C81 35(2) . . . . ?
 Ag3 P6 C82 C83 -140.5(15) . . . . ?
 Ag3 P6 C82 C87 42.0(17) . . . . ?
 Ag4 P8 C109 N4 3.1(14) . . . . ?
 Ag4 P8 C109 C108 179.4(19) . . . . ?
 Ag4 P8 C110 C111 -66(2) . . . . ?
 Ag4 P8 C110 C116 109(2) . . . . ?
 Ag4 P8 C117 C118 11.5(19) . . . . ?
 Ag4 P8 C117 C122 -142(3) . . . . ?
 Ag4 P8 C117 C125 177(3) . . . . ?
 Ag6 P1 C1 C2 -152.2(14) . . . . ?
 Ag6 P1 C1 C6 27.0(17) . . . . ?
 Ag6 P1 C7 C8 -144.8(13) . . . . ?
 Ag6 P1 C7 C12 31.5(14) . . . . ?
 Ag6 P1 C13 N1 5.2(11) . . . . ?
 Ag6 P1 C13 C14 -179.0(14) . . . . ?
 Ag7 P3 C30 C31 27.4(15) . . . . ?
 Ag7 P3 C30 C35 -151.4(12) . . . . ?
 Ag7 P3 C36 C37 33.8(14) . . . . ?
 Ag7 P3 C36 C41 -148.4(14) . . . . ?
 Ag7 P3 C42 N2 10.6(12) . . . . ?
 Ag7 P3 C42 C43 -171.5(15) . . . . ?
 Ag8 P4 C46 N2 1.2(13) . . . . ?
 Ag8 P4 C46 C45 -176.8(16) . . . . ?
 Ag8 P4 C47 C48 39.7(18) . . . . ?
 Ag8 P4 C47 C52 -136.7(14) . . . . ?
 Ag8 P4 C53 C54 -155.1(15) . . . . ?
 Ag8 P4 C53 C58 18.7(17) . . . . ?
 Ag10 P2 C17 N1 8.4(11) . . . . ?
 Ag10 P2 C17 C16 -171.7(13) . . . . ?
 Ag10 P2 C18 C19 -153.6(13) . . . . ?
 Ag10 P2 C18 C23 23.1(15) . . . . ?
 Ag10 P2 C24 C25 -149.3(13) . . . . ?
 Ag10 P2 C24 C29 31.1(14) . . . . ?
 Ag11 P10 C142 N5 -30.8(14) . . . . ?
 Ag11 P10 C142 C141 148.7(19) . . . . ?
 Ag11 P10 C143 C144 132.3(15) . . . . ?
 Ag11 P10 C143 C148 -48.0(15) . . . . ?
 Ag11 P10 C149 C150 -16.2(19) . . . . ?
 Ag11 P10 C149 C154 159.2(17) . . . . ?
 Ag12 P7 C88 C89 -152.2(15) . . . . ?
 Ag12 P7 C88 C93 25.0(16) . . . . ?
 Ag12 P7 C94 C95 -131(5) . . . . ?
 Ag12 P7 C94 C99 16(4) . . . . ?
 Ag12 P7 C94 C100 -146.3(14) . . . . ?
 Ag12 P7 C94 C104 42.9(19) . . . . ?
 Ag12 P7 C105 N4 7.5(14) . . . . ?
 Ag12 P7 C105 C106 -173(2) . . . . ?
 P1 C1 C2 C3 -178.4(17) . . . . ?
 P1 C1 C6 C5 179.3(17) . . . . ?
 P1 C7 C8 C9 178.8(14) . . . . ?
 P1 C7 C12 C11 -179.0(14) . . . . ?
 P1 C13 C14 C15 -172.9(14) . . . . ?
 P2 C18 C19 C20 177.7(15) . . . . ?
 P2 C18 C23 C22 -178.4(15) . . . . ?
 P2 C24 C25 C26 -179.7(15) . . . . ?
 P2 C24 C29 C28 178.7(16) . . . . ?
 P3 C30 C31 C32 179.5(15) . . . . ?
 P3 C30 C35 C34 -177.4(15) . . . . ?
 P3 C36 C37 C38 179.4(15) . . . . ?
 P3 C36 C41 C40 -179.7(15) . . . . ?
 P3 C42 C43 C44 -174.3(15) . . . . ?
 P4 C47 C48 C49 177(2) . . . . ?
 P4 C47 C52 C51 -177.0(16) . . . . ?
 P4 C53 C54 C55 174.4(17) . . . . ?
 P4 C53 C58 C57 -175.4(19) . . . . ?
 P5 C59 C60 C61 -176(2) . . . . ?
 P5 C59 C64 C63 176(2) . . . . ?
 P5 C65 C66 C67 179(2) . . . . ?
 P5 C65 C70 C69 178.5(17) . . . . ?
 P5 C71 C72 C73 -177.1(18) . . . . ?
 P6 C76 C77 C78 -177(2) . . . . ?
 P6 C76 C81 C80 174(3) . . . . ?
 P6 C82 C83 C84 -178.0(17) . . . . ?
 P6 C82 C87 C86 177.0(19) . . . . ?
 P7 C88 C89 C90 177.3(15) . . . . ?
 P7 C88 C93 C92 -175.7(15) . . . . ?
 P7 C105 C106 C107 -178(2) . . . . ?
 P8 C110 C111 C113 180(3) . . . . ?
 P8 C110 C116 C115 -176(2) . . . . ?
 P8 C117 C118 C119 -177.7(19) . . . . ?
 P8 C117 C122 C121 179(4) . . . . ?
 P8 C117 C125 C124 -179(4) . . . . ?
 P9 C126 C127 C128 -179.3(16) . . . . ?
 P9 C126 C131 C130 177(2) . . . . ?
 P9 C132 C133 C134 -177.8(19) . . . . ?
 P9 C132 C137 C136 178.8(19) . . . . ?
 P9 C138 C139 C140 170(2) . . . . ?
 P10 C143 C144 C145 -178.8(17) . . . . ?
 P10 C143 C148 C147 -179.8(15) . . . . ?
 P10 C149 C150 C151 178(2) . . . . ?
 P10 C149 C154 C153 -179.8(18) . . . . ?
 N1 C13 C14 C15 2(3) . . . . ?
 N2 C42 C43 C44 3(3) . . . . ?
 N3 C71 C72 C73 1(3) . . . . ?
 N4 C105 C106 C107 2(4) . . . . ?
 N5 C138 C139 C140 0(4) . . . . ?
 C1 P1 C7 C8 72.2(15) . . . . ?
 C1 P1 C7 C12 -111.4(13) . . . . ?
 C1 P1 C13 N1 138.2(11) . . . . ?
 C1 P1 C13 C14 -46.0(16) . . . . ?
 C1 C2 C3 C4 -3(4) . . . . ?
 C2 C1 C6 C5 -1(3) . . . . ?
 C2 C3 C4 C5 3(4) . . . . ?
 C3 C4 C5 C6 -2(4) . . . . ?
 C4 C5 C6 C1 1(4) . . . . ?
 C6 C1 C2 C3 2(3) . . . . ?
 C7 P1 C1 C2 -18.0(18) . . . . ?
 C7 P1 C1 C6 161.2(14) . . . . ?
 C7 P1 C13 N1 -107.9(11) . . . . ?
 C7 P1 C13 C14 67.9(16) . . . . ?
 C7 C8 C9 C10 -1(3) . . . . ?
 C8 C7 C12 C11 -2(2) . . . . ?
 C8 C9 C10 C11 0(3) . . . . ?
 C9 C10 C11 C12 0(3) . . . . ?
 C10 C11 C12 C7 1(3) . . . . ?
 C12 C7 C8 C9 3(3) . . . . ?
 C13 P1 C1 C2 93.0(17) . . . . ?
 C13 P1 C1 C6 -87.8(15) . . . . ?
 C13 P1 C7 C8 -38.3(16) . . . . ?
 C13 P1 C7 C12 138.1(13) . . . . ?
 C13 N1 C17 P2 175.6(11) . . . . ?
 C13 N1 C17 C16 -4(2) . . . . ?
 C13 C14 C15 C16 -3(3) . . . . ?
 C14 C15 C16 C17 0(3) . . . . ?
 C15 C16 C17 P2 -175.9(13) . . . . ?
 C15 C16 C17 N1 4(2) . . . . ?
 C17 P2 C18 C19 91.5(16) . . . . ?
 C17 P2 C18 C23 -91.8(14) . . . . ?
 C17 P2 C24 C25 -39.7(16) . . . . ?
 C17 P2 C24 C29 140.7(13) . . . . ?
 C17 N1 C13 P1 176.9(10) . . . . ?
 C17 N1 C13 C14 1(2) . . . . ?
 C18 P2 C17 N1 137.6(11) . . . . ?
 C18 P2 C17 C16 -42.4(16) . . . . ?
 C18 P2 C24 C25 72.0(16) . . . . ?
 C18 P2 C24 C29 -107.6(14) . . . . ?
 C18 C19 C20 C21 -1(3) . . . . ?
 C19 C18 C23 C22 -2(3) . . . . ?
 C19 C20 C21 C22 2(3) . . . . ?
 C20 C21 C22 C23 -3(3) . . . . ?
 C21 C22 C23 C18 2(3) . . . . ?
 C23 C18 C19 C20 1(3) . . . . ?
 C24 P2 C17 N1 -109.4(11) . . . . ?
 C24 P2 C17 C16 70.6(15) . . . . ?
 C24 P2 C18 C19 -20.2(17) . . . . ?
 C24 P2 C18 C23 156.5(13) . . . . ?
 C24 C25 C26 C27 2(3) . . . . ?
 C25 C24 C29 C28 -1(3) . . . . ?
 C25 C26 C27 C28 -3(3) . . . . ?
 C26 C27 C28 C29 2(4) . . . . ?
 C27 C28 C29 C24 0(3) . . . . ?
 C29 C24 C25 C26 0(3) . . . . ?
 C30 P3 C36 C37 -106.3(13) . . . . ?
 C30 P3 C36 C41 71.5(16) . . . . ?
 C30 P3 C42 N2 139.5(12) . . . . ?
 C30 P3 C42 C43 -42.5(17) . . . . ?
 C30 C31 C32 C33 -1(3) . . . . ?
 C31 C30 C35 C34 4(3) . . . . ?
 C31 C32 C33 C34 1(3) . . . . ?
 C32 C33 C34 C35 2(3) . . . . ?
 C33 C34 C35 C30 -4(3) . . . . ?
 C35 C30 C31 C32 -2(3) . . . . ?
 C36 P3 C30 C31 162.4(13) . . . . ?
 C36 P3 C30 C35 -16.5(17) . . . . ?
 C36 P3 C42 N2 -107.3(12) . . . . ?
 C36 P3 C42 C43 70.7(17) . . . . ?
 C36 C37 C38 C39 1(3) . . . . ?
 C37 C36 C41 C40 -2(3) . . . . ?
 C37 C38 C39 C40 -3(3) . . . . ?
 C38 C39 C40 C41 3(3) . . . . ?
 C39 C40 C41 C36 0(3) . . . . ?
 C41 C36 C37 C38 1(3) . . . . ?
 C42 P3 C30 C31 -86.0(14) . . . . ?
 C42 P3 C30 C35 95.1(15) . . . . ?
 C42 P3 C36 C37 143.0(13) . . . . ?
 C42 P3 C36 C41 -39.2(17) . . . . ?
 C42 N2 C46 P4 175.3(12) . . . . ?
 C42 N2 C46 C45 -7(3) . . . . ?
 C42 C43 C44 C45 0(3) . . . . ?
 C43 C44 C45 C46 -6(3) . . . . ?
 C44 C45 C46 P4 -172.6(16) . . . . ?
 C44 C45 C46 N2 10(3) . . . . ?
 C46 P4 C47 C48 -72.9(17) . . . . ?
 C46 P4 C47 C52 110.7(16) . . . . ?
 C46 P4 C53 C54 -48.7(18) . . . . ?
 C46 P4 C53 C58 125.1(15) . . . . ?
 C46 N2 C42 P3 178.0(12) . . . . ?
 C46 N2 C42 C43 0(2) . . . . ?
 C47 P4 C46 N2 132.4(13) . . . . ?
 C47 P4 C46 C45 -45.6(18) . . . . ?
 C47 P4 C53 C54 61.5(18) . . . . ?
 C47 P4 C53 C58 -124.6(15) . . . . ?
 C47 C48 C49 C50 3(4) . . . . ?
 C48 C47 C52 C51 7(3) . . . . ?
 C48 C49 C50 C51 -1(4) . . . . ?
 C49 C50 C51 C52 2(4) . . . . ?
 C50 C51 C52 C47 -5(4) . . . . ?
 C52 C47 C48 C49 -6(3) . . . . ?
 C53 P4 C46 N2 -113.7(13) . . . . ?
 C53 P4 C46 C45 68.3(18) . . . . ?
 C53 P4 C47 C48 176.0(15) . . . . ?
 C53 P4 C47 C52 -0.5(18) . . . . ?
 C53 C54 C55 C56 -1(4) . . . . ?
 C54 C53 C58 C57 -1(3) . . . . ?
 C54 C55 C56 C57 2(4) . . . . ?
 C55 C56 C57 C58 -2(4) . . . . ?
 C56 C57 C58 C53 2(4) . . . . ?
 C58 C53 C54 C55 1(3) . . . . ?
 C59 P5 C65 C66 79(2) . . . . ?
 C59 P5 C65 C70 -105.1(16) . . . . ?
 C59 P5 C71 N3 136.6(15) . . . . ?
 C59 P5 C71 C72 -45(2) . . . . ?
 C59 C60 C61 C62 4(4) . . . . ?
 C60 C59 C64 C63 2(4) . . . . ?
 C60 C61 C62 C63 -4(5) . . . . ?
 C61 C62 C63 C64 4(5) . . . . ?
 C62 C63 C64 C59 -3(4) . . . . ?
 C64 C59 C60 C61 -3(4) . . . . ?
 C65 P5 C59 C60 -26(2) . . . . ?
 C65 P5 C59 C64 160.5(17) . . . . ?
 C65 P5 C71 N3 -111.9(14) . . . . ?
 C65 P5 C71 C72 66(2) . . . . ?
 C65 C66 C67 C68 0(5) . . . . ?
 C66 C65 C70 C69 -5(3) . . . . ?
 C66 C67 C68 C69 -2(5) . . . . ?
 C67 C68 C69 C70 1(5) . . . . ?
 C68 C69 C70 C65 3(4) . . . . ?
 C70 C65 C66 C67 3(4) . . . . ?
 C71 P5 C59 C60 87(2) . . . . ?
 C71 P5 C59 C64 -86.2(18) . . . . ?
 C71 P5 C65 C66 -33(2) . . . . ?
 C71 P5 C65 C70 143.1(15) . . . . ?
 C71 N3 C75 P6 179.3(14) . . . . ?
 C71 N3 C75 C74 -2(3) . . . . ?
 C71 C72 C73 C74 0(4) . . . . ?
 C72 C73 C74 C75 -1(4) . . . . ?
 C73 C74 C75 P6 -179(2) . . . . ?
 C73 C74 C75 N3 3(4) . . . . ?
 C75 P6 C76 C77 97.6(19) . . . . ?
 C75 P6 C76 C81 -81(2) . . . . ?
 C75 P6 C82 C83 -33.7(18) . . . . ?
 C75 P6 C82 C87 148.8(16) . . . . ?
 C75 N3 C71 P5 178.5(15) . . . . ?
 C75 N3 C71 C72 0(3) . . . . ?
 C76 P6 C75 N3 140.3(15) . . . . ?
 C76 P6 C75 C74 -38(2) . . . . ?
 C76 P6 C82 C83 77.2(17) . . . . ?
 C76 P6 C82 C87 -100.3(17) . . . . ?
 C76 C77 C78 C79 1(4) . . . . ?
 C77 C76 C81 C80 -4(5) . . . . ?
 C77 C78 C79 C80 -1(6) . . . . ?
 C78 C79 C80 C81 -1(6) . . . . ?
 C79 C80 C81 C76 4(6) . . . . ?
 C81 C76 C77 C78 2(4) . . . . ?
 C82 P6 C75 N3 -106.5(15) . . . . ?
 C82 P6 C75 C74 75(2) . . . . ?
 C82 P6 C76 C77 -15(2) . . . . ?
 C82 P6 C76 C81 167(2) . . . . ?
 C82 C83 C84 C85 1(3) . . . . ?
 C83 C82 C87 C86 -1(3) . . . . ?
 C83 C84 C85 C86 0(4) . . . . ?
 C84 C85 C86 C87 -1(4) . . . . ?
 C85 C86 C87 C82 1(4) . . . . ?
 C87 C82 C83 C84 -1(3) . . . . ?
 C88 P7 C94 C95 7(6) . . . . ?
 C88 P7 C94 C99 154(4) . . . . ?
 C88 P7 C94 C100 -8.5(18) . . . . ?
 C88 P7 C94 C104 -179.4(17) . . . . ?
 C88 P7 C105 N4 -109.8(14) . . . . ?
 C88 P7 C105 C106 70(2) . . . . ?
 C88 C89 C90 C91 -2(3) . . . . ?
 C89 C88 C93 C92 2(3) . . . . ?
 C89 C90 C91 C92 1(3) . . . . ?
 C90 C91 C92 C93 1(3) . . . . ?
 C91 C92 C93 C88 -2(3) . . . . ?
 C93 C88 C89 C90 0(3) . . . . ?
 C95 C96 C97 C98 -3(11) . . . . ?
 C96 C95 C94 P7 173(6) . . . . ?
 C96 C95 C94 C99 23(10) . . . . ?
 C96 C97 C98 C99 -1(10) . . . . ?
 C97 C98 C99 C94 19(11) . . . . ?
 C98 C99 C94 P7 179(6) . . . . ?
 C98 C99 C94 C95 -29(9) . . . . ?
 C100 C101 C102 C103 0.0 . . . . ?
 C101 C100 C94 P7 -171(2) . . . . ?
 C101 C100 C94 C104 0.0 . . . . ?
 C101 C102 C103 C104 0.0 . . . . ?
 C102 C103 C104 C94 0.0 . . . . ?
 C103 C104 C94 P7 171.1(19) . . . . ?
 C103 C104 C94 C100 0.0 . . . . ?
 C94 P7 C88 C89 64.5(19) . . . . ?
 C94 P7 C88 C93 -118.4(16) . . . . ?
 C94 P7 C105 N4 137.6(14) . . . . ?
 C94 P7 C105 C106 -43(2) . . . . ?
 C94 C95 C96 C97 -9(13) . . . . ?
 C94 C100 C101 C102 0.0 . . . . ?
 C105 P7 C88 C89 -44.7(19) . . . . ?
 C105 P7 C88 C93 132.5(15) . . . . ?
 C105 P7 C94 C95 117(5) . . . . ?
 C105 P7 C94 C99 -96(4) . . . . ?
 C105 P7 C94 C100 101.4(16) . . . . ?
 C105 P7 C94 C104 -69.4(18) . . . . ?
 C105 N4 C109 P8 175.6(13) . . . . ?
 C105 N4 C109 C108 -1(3) . . . . ?
 C105 C106 C107 C108 -2(4) . . . . ?
 C106 C107 C108 C109 1(4) . . . . ?
 C107 C108 C109 P8 -175.5(18) . . . . ?
 C107 C108 C109 N4 0(3) . . . . ?
 C109 P8 C110 C111 173.0(19) . . . . ?
 C109 P8 C110 C116 -12(2) . . . . ?
 C109 P8 C117 C118 122.6(17) . . . . ?
 C109 P8 C117 C122 -31(3) . . . . ?
 C109 P8 C117 C125 -72(3) . . . . ?
 C109 N4 C105 P7 179.8(13) . . . . ?
 C109 N4 C105 C106 0(3) . . . . ?
 C110 P8 C109 N4 135.6(14) . . . . ?
 C110 P8 C109 C108 -48(2) . . . . ?
 C110 P8 C117 C118 -122.6(18) . . . . ?
 C110 P8 C117 C122 83(3) . . . . ?
 C110 P8 C117 C125 43(3) . . . . ?
 C110 C111 C113 C114 -5(5) . . . . ?
 C111 C110 C116 C115 -2(4) . . . . ?
 C111 C113 C114 C115 2(7) . . . . ?
 C113 C114 C115 C116 0(7) . . . . ?
 C114 C115 C116 C110 -1(5) . . . . ?
 C116 C110 C111 C113 5(5) . . . . ?
 C117 P8 C109 N4 -116.0(13) . . . . ?
 C117 P8 C109 C108 60(2) . . . . ?
 C117 P8 C110 C111 63(2) . . . . ?
 C117 P8 C110 C116 -122(2) . . . . ?
 C117 C118 C119 C120 15(5) . . . . ?
 C117 C118 C119 C123 -9(4) . . . . ?
 C118 C117 C122 C121 23(6) . . . . ?
 C118 C117 C125 C124 -13(6) . . . . ?
 C118 C119 C120 C121 -9(6) . . . . ?
 C118 C119 C123 C124 -3(7) . . . . ?
 C119 C120 C121 C122 11(7) . . . . ?
 C119 C123 C124 C125 6(8) . . . . ?
 C120 C121 C122 C117 -19(8) . . . . ?
 C122 C117 C118 C119 -20(4) . . . . ?
 C123 C124 C125 C117 3(7) . . . . ?
 C125 C117 C118 C119 17(4) . . . . ?
 C126 P9 C132 C133 -112.6(16) . . . . ?
 C126 P9 C132 C137 69.8(18) . . . . ?
 C126 P9 C138 N5 156.2(14) . . . . ?
 C126 P9 C138 C139 -14(2) . . . . ?
 C126 C127 C128 C129 1(4) . . . . ?
 C127 C126 C131 C130 -5(4) . . . . ?
 C127 C128 C129 C130 -3(4) . . . . ?
 C128 C129 C130 C131 1(5) . . . . ?
 C129 C130 C131 C126 3(4) . . . . ?
 C131 C126 C127 C128 3(3) . . . . ?
 C132 P9 C126 C127 0(2) . . . . ?
 C132 P9 C126 C131 177.7(18) . . . . ?
 C132 P9 C138 N5 -89.1(15) . . . . ?
 C132 P9 C138 C139 100(2) . . . . ?
 C132 C133 C134 C135 0(4) . . . . ?
 C133 C132 C137 C136 1(3) . . . . ?
 C133 C134 C135 C136 -1(5) . . . . ?
 C134 C135 C136 C137 2(5) . . . . ?
 C135 C136 C137 C132 -2(4) . . . . ?
 C137 C132 C133 C134 0(3) . . . . ?
 C138 P9 C126 C127 113.9(18) . . . . ?
 C138 P9 C126 C131 -68.3(18) . . . . ?
 C138 P9 C132 C133 136.5(16) . . . . ?
 C138 P9 C132 C137 -41.2(19) . . . . ?
 C138 N5 C142 P10 -179.8(14) . . . . ?
 C138 N5 C142 C141 1(3) . . . . ?
 C138 C139 C140 C141 1(4) . . . . ?
 C139 C140 C141 C142 -1(4) . . . . ?
 C140 C141 C142 P10 -179(2) . . . . ?
 C140 C141 C142 N5 1(4) . . . . ?
 C142 P10 C143 C144 25.0(18) . . . . ?
 C142 P10 C143 C148 -155.3(13) . . . . ?
 C142 P10 C149 C150 92.2(17) . . . . ?
 C142 P10 C149 C154 -92(2) . . . . ?
 C142 N5 C138 P9 -172.5(14) . . . . ?
 C142 N5 C138 C139 -1(3) . . . . ?
 C143 P10 C142 N5 93.3(14) . . . . ?
 C143 P10 C142 C141 -87(2) . . . . ?
 C143 P10 C149 C150 -157.8(16) . . . . ?
 C143 P10 C149 C154 18(2) . . . . ?
 C143 C144 C145 C146 -2(3) . . . . ?
 C144 C143 C148 C147 0(3) . . . . ?
 C144 C145 C146 C147 1(3) . . . . ?
 C145 C146 C147 C148 1(3) . . . . ?
 C146 C147 C148 C143 -1(3) . . . . ?
 C148 C143 C144 C145 1(3) . . . . ?
 C149 P10 C142 N5 -155.4(14) . . . . ?
 C149 P10 C142 C141 24(2) . . . . ?
 C149 P10 C143 C144 -86.2(17) . . . . ?
 C149 P10 C143 C148 93.5(15) . . . . ?
 C149 C150 C151 C152 4(4) . . . . ?
 C150 C149 C154 C153 -5(4) . . . . ?
 C150 C151 C152 C153 -7(4) . . . . ?
 C151 C152 C153 C154 4(4) . . . . ?
 C152 C153 C154 C149 2(4) . . . . ?
 C154 C149 C150 C151 2(4) . . . . ?

_shelx_res_file
;
TITL hy_a.res in P-1
    ag13.res
    created by SHELXL-2016/6 at 09:21:18 on 20-May-2022
REM Old TITL hy in P-1
REM SHELXT solution in P-1
REM R1 0.175, Rweak 0.058, Alpha 0.133, Orientation as input
REM Formula found by SHELXT: C137 N37 P12 Ag2 Sb14 F7
CELL 1.54184 19.2451 20.2312 22.8333 97.183 99.545 109.667
ZERR 2 0.0003 0.0003 0.0004 0.001 0.001 0.001
LATT 1
SFAC C H Ag Cl F N P Sb
UNIT 290 230 26 4 36 10 20 6
DFIX 1.39 0.01 C123 C119 C120 C119 C118 C119 C118 C117 C122 C117 C125 C117 =
 C124 C125 C121 C122 C124 C123 C121 C120
DFIX 1.39 0.01 C98 C99 C97 C98 C97 C96 C96 C95 C94 C99
SADI Sb4 F16 Sb4 F22 Sb4 F13 Sb4 F15 Sb4 F17 Sb4 F19
SADI Sb5 F20 Sb4 F16 Sb5 F23 Sb4 F14 Sb5 F22 Sb5 F24 Sb4 F17 Sb4 F18 Sb5 =
 F19 SB4 F13 SB5 F21
SADI F16 F15 F15 F14 F14 F17 F17 F16
SADI F16 F18 F15 F18 F14 F18 F17 F18
SADI F16 F13 F15 F13 F14 F13 F17 F13
DELU Sb4 F13 F15 F16 F17 F19 F22
DELU Sb5 > F24
DELU Sb4 > F18
DELU C119 > C122
DELU C94 C95 > C104
DELU C126 > C131
ISOR 0.01 0.02 Sb5 F20 F23 F22 F24 F19 F21 Sb4 F16 F15 F14 F17 F18 F13
ISOR 0.005 0.01 F17 F16 F19 F13 F5 F4
ISOR 0.01 0.02 F8 Sb3 F12 F11 F7 F10 F9
ISOR 0.01 0.02 C81
ISOR 0.01 0.02 C111 C154 C153 C152
ISOR 0.01 0.02 C69 C68 C67 C66
ISOR 0.01 0.02 C121 C119 C120 C118 C122 C125 C123 C124
ISOR 0.01 0.02 C96 C95 C98 C99 C97 C100 C101 C102 C103 C104 C94
ISOR 0.005 0.01 C99 C107 C121 C122 C80 C98 C97 C61 C63 C62 C135 C136 C128 =
 C129 C130 C96 C114 C115 C113 C116 C134 C79 C78
ISOR 0.001 0.002 Sb1 Sb2
ISOR 0.005 0.01 C127

L.S. 10
PLAN  99
SIZE 0.1 0.11 0.12
TEMP -73.15(10)
BOND $H
LIST 4
MORE -1
CONF
fmap 2
acta
OMIT 7 -4 16
OMIT -17 13 13
OMIT 1 -20 12
OMIT -18 12 13
OMIT -22 10 11
OMIT 0 -2 2
OMIT -17 13 14
OMIT -16 13 8
OMIT -22 9 10
OMIT -6 14 5
OMIT -22 9 11
OMIT -22 9 12
REM <olex2.extras>
REM <HklSrc "%.\\Ag13.hkl">
REM </olex2.extras>

WGHT    0.038500  350.196228
BASF   0.17264
FVAR       3.45117   0.46730   0.50443   0.39532   0.47445
PART 2
SB1   8    0.647733    0.273026   -0.001798   -21.00000    0.04417    0.04493 =
         0.04154    0.00930    0.01627    0.01221
PART 0
PART 1
SB2   8    0.636820    0.252712   -0.013221    21.00000    0.04680    0.04873 =
         0.04498    0.00876    0.01597    0.01362
PART 0
F1    5    0.732616    0.339150   -0.000870    11.00000    0.07558    0.11300 =
         0.15074    0.05753    0.04440    0.02207
F2    5    0.682415    0.257781    0.070708    11.00000    0.10928    0.16053 =
         0.08719    0.05941    0.04440    0.06624
F3    5    0.555925    0.188701   -0.010441    11.00000    0.09428    0.08366 =
         0.15387    0.02577    0.07144    0.03087
F4    5    0.606814    0.278794   -0.080639    11.00000    0.13646    0.14631 =
         0.13470    0.03303    0.03260    0.04686
F5    5    0.685147    0.202707   -0.039324    11.00000    0.12567    0.13278 =
         0.13185    0.01485    0.03733    0.04933
F6    5    0.600562    0.325659    0.026662    11.00000    0.10067    0.09211 =
         0.18791    0.07262    0.06582    0.04731

SB3   8   -0.117743   -0.368400    0.255411    11.00000    0.06023    0.03849 =
         0.04668    0.01032    0.01824    0.02081
F7    5   -0.024054   -0.344965    0.236654    11.00000    0.11027    0.13679 =
         0.09270    0.01180    0.03980   -0.00249
F8    5   -0.103654   -0.447126    0.279860    11.00000    0.14693    0.06245 =
         0.10140    0.01618    0.00596    0.04680
F9    5   -0.206856   -0.394366    0.276649    11.00000    0.09386    0.21279 =
         0.12897    0.00706    0.03413    0.03726
F10   5   -0.120260   -0.286017    0.229921    11.00000    0.19826    0.10155 =
         0.12404    0.03123   -0.00934    0.07863
F11   5   -0.072401   -0.317129    0.333320    11.00000    0.13101    0.07386 =
         0.05090    0.00481    0.01657    0.03687
F12   5   -0.161287   -0.420417    0.176803    11.00000    0.08251    0.07199 =
         0.06506    0.00376    0.01276    0.01117
PART 1
SB4   8   -0.252203    0.081325    0.425974    31.00000    0.07579    0.09521 =
         0.07978    0.04215    0.01823    0.02853
F13   5   -0.224156    0.174161    0.465089    31.00000    0.12352    0.11772 =
         0.11675    0.01226    0.03606    0.03889
F14   5   -0.329965    0.056966    0.465097    31.00000    0.13231    0.16078 =
         0.13959    0.06757    0.06649    0.03657
F15   5   -0.190970    0.066876    0.489320    31.00000    0.15270    0.18127 =
         0.14149    0.08222    0.00273    0.06362
F16   5   -0.172414    0.110549    0.389507    31.00000    0.10023    0.11956 =
         0.10937    0.02048    0.03445    0.03911
F17   5   -0.312234    0.100272    0.364880    31.00000    0.10787    0.12215 =
         0.10681    0.03966    0.01340    0.04512
F18   5   -0.279896   -0.010992    0.386744    31.00000    0.15313    0.10309 =
         0.17594    0.02729    0.03205    0.04534

SAME 0.02 0.04 Sb4 F18 F16 F13 F14 F15 F17
PART 0
PART 2
SB5   8   -0.270732    0.056333    0.418444   -31.00000    0.09530    0.10253 =
         0.08972    0.05365    0.03794    0.03637
F19   5   -0.324443   -0.037706    0.417264   -31.00000    0.11623    0.10253 =
         0.10961    0.03307    0.02461    0.03785
F20   5   -0.204189    0.033623    0.379968   -31.00000    0.14168    0.19492 =
         0.17771    0.03237    0.08259    0.06396
F21   5   -0.219494    0.150890    0.419364   -31.00000    0.16373    0.11579 =
         0.15052    0.05051    0.03953    0.01444
F22   5   -0.331076    0.085228    0.462199   -31.00000    0.13212    0.13463 =
         0.14521    0.02740    0.05019    0.06474
F23   5   -0.209807    0.063601    0.491438   -31.00000    0.12430    0.14487 =
         0.12832    0.03736   -0.00161    0.04435
F24   5   -0.331616    0.053296    0.347306   -31.00000    0.15613    0.14961 =
         0.11356    0.05985    0.01106    0.03904

PART 0
AG1   3    0.280676    0.244660    0.151471    11.00000    0.03904    0.03120 =
         0.02774    0.00236    0.01468    0.01027
AG2   3    0.102558    0.157445    0.266663    11.00000    0.03766    0.02918 =
         0.03033    0.00891    0.01107    0.00435
AG3   3    0.354931    0.291232    0.281882    11.00000    0.02830    0.03459 =
         0.03273    0.00415    0.00606    0.00833
AG4   3    0.242118    0.240508    0.350974    11.00000    0.03962    0.03641 =
         0.02268    0.00860    0.00612    0.01179
AG5   3    0.206042    0.274100    0.238976    11.00000    0.02742    0.02226 =
         0.01670    0.00185    0.00644    0.00520
AG6   3    0.054015    0.252636    0.198637    11.00000    0.03009    0.03399 =
         0.02483    0.00280    0.00412    0.00894
AG7   3    0.165978    0.306028    0.127004    11.00000    0.04144    0.03125 =
         0.01846    0.00542    0.00646    0.01122
AG8   3    0.315032    0.389454    0.212365    11.00000    0.03486    0.02706 =
         0.03025    0.00606    0.01130    0.00295
AG9   3    0.123986    0.161107    0.145499    11.00000    0.03876    0.02790 =
         0.02402   -0.00178    0.00528    0.00564
AG10  3    0.174525    0.397204    0.238091    11.00000    0.04087    0.02487 =
         0.02576    0.00314    0.00906    0.01207
AG11  3    0.127785    0.305655    0.324190    11.00000    0.03682    0.03549 =
         0.02168    0.00374    0.01205    0.01192
AG12  3    0.240948    0.150342    0.236551    11.00000    0.04008    0.02530 =
         0.03558    0.00490    0.01009    0.01124
AG13  3    0.286277    0.386020    0.333195    11.00000    0.03701    0.02904 =
         0.02421   -0.00220    0.00338    0.00580
CL1   4    0.346129    0.474819    0.422312    11.00000    0.06159    0.06268 =
         0.05292   -0.02213    0.00270    0.00739
CL2   4    0.047305    0.059373    0.069749    11.00000    0.06998    0.03937 =
         0.04890   -0.01054   -0.00892    0.01483
P1    7   -0.073394    0.245288    0.151495    11.00000    0.03430    0.02364 =
         0.02574   -0.00209    0.00016    0.00852
P2    7    0.131966    0.498333    0.242757    11.00000    0.04142    0.02027 =
         0.02864    0.00075    0.00689    0.00894
P3    7    0.151917    0.333601    0.025304    11.00000    0.03856    0.03010 =
         0.01975    0.00508    0.00431    0.00615
P4    7    0.401555    0.493878    0.181956    11.00000    0.03388    0.02833 =
         0.03219    0.00537    0.00505   -0.00273
P5    7    0.353998    0.210655    0.083625    11.00000    0.03946    0.03598 =
         0.02947    0.00077    0.01495    0.00984
P6    7    0.492029    0.320946    0.309327    11.00000    0.02876    0.05401 =
         0.03296    0.00042    0.00629    0.01141
P7    7    0.258357    0.036014    0.241369    11.00000    0.05329    0.02885 =
         0.04312   -0.00081    0.00455    0.01526
P8    7    0.288074    0.204172    0.443072    11.00000    0.04208    0.04179 =
         0.02361    0.00881    0.00478    0.01047
P9    7    0.007060    0.063721    0.298257    11.00000    0.04733    0.02308 =
         0.05384    0.00726    0.02171    0.00509
P10   7    0.053141    0.321888    0.398816    11.00000    0.05159    0.02923 =
         0.03122    0.00025    0.02189    0.00863
N1    6    0.011953    0.381242    0.191415    11.00000    0.03513    0.03093 =
         0.02741    0.00145    0.01246    0.01648
N2    6    0.283533    0.427413    0.089673    11.00000    0.03696    0.02784 =
         0.02762    0.01059    0.00997    0.00715
N3    6    0.444902    0.265605    0.193522    11.00000    0.03849    0.04426 =
         0.03521    0.00180    0.01830    0.01466
N4    6    0.278295    0.103991    0.353228    11.00000    0.03900    0.02999 =
         0.04964    0.01748    0.00410    0.00861
N5    6    0.019422    0.184710    0.364870    11.00000    0.04825    0.04352 =
         0.03955    0.00727    0.02250    0.01383
C1    1   -0.161457    0.201320    0.173659    11.00000    0.06337    0.02849 =
         0.03805    0.00725    0.01601    0.02457
C2    1   -0.231025    0.173726    0.133558    11.00000    0.03748    0.06127 =
         0.06014    0.01714    0.00215    0.00869
AFIX  43
H2    2   -0.234484    0.176112    0.091938    11.00000   -1.20000
AFIX   0
C3    1   -0.296794    0.142041    0.154702    11.00000    0.03585    0.07763 =
         0.10492    0.03802    0.01920    0.00698
AFIX  43
H3    2   -0.344831    0.125356    0.127447    11.00000   -1.20000
AFIX   0
C4    1   -0.292938    0.135146    0.211337    11.00000    0.06472    0.05757 =
         0.11530    0.02453    0.04671    0.01727
AFIX  43
H4    2   -0.337621    0.111496    0.224457    11.00000   -1.20000
AFIX   0
C5    1   -0.223107    0.162616    0.252170    11.00000    0.11167    0.06611 =
         0.08008    0.01138    0.06174    0.01114
AFIX  43
H5    2   -0.221141    0.158854    0.293422    11.00000   -1.20000
AFIX   0
C6    1   -0.155920    0.195511    0.234296    11.00000    0.06998    0.04922 =
         0.04294    0.00346    0.02334    0.01135
AFIX  43
H6    2   -0.108364    0.213220    0.262286    11.00000   -1.20000
AFIX   0
C7    1   -0.088677    0.221037    0.069618    11.00000    0.03260    0.02526 =
         0.02802   -0.00474    0.00001    0.00945
C8    1   -0.130843    0.247051    0.028978    11.00000    0.05207    0.03252 =
         0.03354    0.00604    0.00367    0.01609
AFIX  43
H8    2   -0.154080    0.278400    0.043687    11.00000   -1.20000
AFIX   0
C9    1   -0.138644    0.227101   -0.032544    11.00000    0.06765    0.05688 =
         0.01975    0.00520   -0.00088    0.01896
AFIX  43
H9    2   -0.168259    0.243824   -0.060222    11.00000   -1.20000
AFIX   0
C10   1   -0.103506    0.182962   -0.053810    11.00000    0.05880    0.07583 =
         0.02828    0.00022    0.00792    0.02191
AFIX  43
H10   2   -0.108805    0.169610   -0.096176    11.00000   -1.20000
AFIX   0
C11   1   -0.061721    0.158580   -0.015081    11.00000    0.05320    0.06957 =
         0.02928   -0.00924    0.01035    0.03135
AFIX  43
H11   2   -0.037810    0.127989   -0.030045    11.00000   -1.20000
AFIX   0
C12   1   -0.053567    0.178788    0.048185    11.00000    0.03600    0.02703 =
         0.03558   -0.00921   -0.00076    0.00294
AFIX  43
H12   2   -0.023213    0.162480    0.075618    11.00000   -1.20000
AFIX   0
C13   1   -0.060466    0.341271    0.166136    11.00000    0.04848    0.01884 =
         0.02095   -0.00242   -0.00492    0.00831
C14   1   -0.116032    0.369313    0.149696    11.00000    0.03786    0.05085 =
         0.02944   -0.00808   -0.00655    0.01708
AFIX  43
H14   2   -0.167304    0.339127    0.133129    11.00000   -1.20000
AFIX   0
C15   1   -0.093375    0.443240    0.158526    11.00000    0.05051    0.03215 =
         0.05044    0.00147   -0.00390    0.01815
AFIX  43
H15   2   -0.129405    0.464220    0.146295    11.00000   -1.20000
AFIX   0
C16   1   -0.018709    0.487214    0.185017    11.00000    0.05551    0.02600 =
         0.03107   -0.00468    0.00381    0.02495
AFIX  43
H16   2   -0.002663    0.537876    0.191014    11.00000   -1.20000
AFIX   0
C17   1    0.030848    0.453574    0.202136    11.00000    0.04625    0.03080 =
         0.02606   -0.00119    0.01104    0.01324
C18   1    0.170081    0.574272    0.206905    11.00000    0.03881    0.03564 =
         0.03192    0.01239    0.00359    0.00940
C19   1    0.171105    0.641525    0.226403    11.00000    0.05873    0.03346 =
         0.03682    0.00539    0.00849    0.00992
AFIX  43
H19   2    0.149428    0.650271    0.259643    11.00000   -1.20000
AFIX   0
C20   1    0.203686    0.696788    0.197737    11.00000    0.06476    0.03815 =
         0.06245    0.02038    0.00769    0.00702
AFIX  43
H20   2    0.203500    0.743209    0.210673    11.00000   -1.20000
AFIX   0
C21   1    0.236196    0.684081    0.150594    11.00000    0.06288    0.05383 =
         0.07052    0.03337    0.02598    0.02452
AFIX  43
H21   2    0.259992    0.722178    0.131645    11.00000   -1.20000
AFIX   0
C22   1    0.234550    0.617174    0.130805    11.00000    0.06605    0.07050 =
         0.05220    0.02636    0.03216    0.03746
AFIX  43
H22   2    0.255549    0.608932    0.097027    11.00000   -1.20000
AFIX   0
C23   1    0.203057    0.560822    0.158642    11.00000    0.05299    0.03564 =
         0.04325    0.00849    0.01409    0.02065
AFIX  43
H23   2    0.203764    0.514652    0.145504    11.00000   -1.20000
AFIX   0
C24   1    0.129806    0.534266    0.318881    11.00000    0.04632    0.02119 =
         0.02670   -0.00043    0.00185    0.00022
C25   1    0.078515    0.566531    0.332561    11.00000    0.03903    0.04951 =
         0.04562   -0.00186    0.01016    0.02054
AFIX  43
H25   2    0.042062    0.570197    0.300830    11.00000   -1.20000
AFIX   0
C26   1    0.081098    0.593029    0.392385    11.00000    0.06613    0.05868 =
         0.03688   -0.01039    0.02279    0.01637
AFIX  43
H26   2    0.045570    0.613554    0.401708    11.00000   -1.20000
AFIX   0
C27   1    0.135145    0.589390    0.437833    11.00000    0.10998    0.05096 =
         0.01975   -0.00334    0.00654    0.00922
AFIX  43
H27   2    0.138278    0.609213    0.478596    11.00000   -1.20000
AFIX   0
C28   1    0.185494    0.556878    0.424744    11.00000    0.10374    0.06461 =
         0.02931   -0.01192    0.00621    0.02541
AFIX  43
H28   2    0.221999    0.553545    0.456622    11.00000   -1.20000
AFIX   0
C29   1    0.182502    0.529893    0.366415    11.00000    0.05676    0.03786 =
         0.03096   -0.00189    0.01124    0.01762
AFIX  43
H29   2    0.217008    0.507655    0.357966    11.00000   -1.20000
AFIX   0
C30   1    0.074988    0.357579   -0.009780    11.00000    0.04030    0.03540 =
         0.02862    0.00949    0.00479    0.00643
C31   1    0.041460    0.390755    0.029141    11.00000    0.05048    0.03850 =
         0.04081    0.00576    0.00913    0.00519
AFIX  43
H31   2    0.059340    0.399174    0.071761    11.00000   -1.20000
AFIX   0
C32   1   -0.016470    0.410715    0.005711    11.00000    0.06069    0.05574 =
         0.07518    0.01718    0.01854    0.02604
AFIX  43
H32   2   -0.039204    0.432669    0.032080    11.00000   -1.20000
AFIX   0
C33   1   -0.042559    0.399152   -0.056606    11.00000    0.04760    0.04338 =
         0.10110    0.02655    0.00149    0.02303
AFIX  43
H33   2   -0.082744    0.413580   -0.072671    11.00000   -1.20000
AFIX   0
C34   1   -0.009648    0.366180   -0.095899    11.00000    0.06132    0.05853 =
         0.05204    0.02708   -0.00889    0.01615
AFIX  43
H34   2   -0.026338    0.359211   -0.138540    11.00000   -1.20000
AFIX   0
C35   1    0.047156    0.344183   -0.071509    11.00000    0.04359    0.04874 =
         0.03271    0.00698   -0.00119    0.00566
AFIX  43
H35   2    0.067633    0.319278   -0.097672    11.00000   -1.20000
AFIX   0
C36   1    0.164089    0.269782   -0.029772    11.00000    0.03455    0.02550 =
         0.02976    0.00201    0.00134    0.00538
C37   1    0.139488    0.197310   -0.023107    11.00000    0.04642    0.03273 =
         0.04102    0.00398   -0.00010    0.01296
AFIX  43
H37   2    0.117812    0.184288    0.010184    11.00000   -1.20000
AFIX   0
C38   1    0.146547    0.146500   -0.063644    11.00000    0.07005    0.04763 =
         0.04460   -0.00249    0.00361    0.02564
AFIX  43
H38   2    0.129007    0.098080   -0.058813    11.00000   -1.20000
AFIX   0
C39   1    0.179771    0.164502   -0.113262    11.00000    0.07391    0.06086 =
         0.04532   -0.00194    0.01147    0.04306
AFIX  43
H39   2    0.186774    0.128897   -0.140403    11.00000   -1.20000
AFIX   0
C40   1    0.201242    0.232562   -0.121436    11.00000    0.06777    0.04667 =
         0.03603    0.00296    0.01470    0.02413
AFIX  43
H40   2    0.221556    0.244580   -0.155535    11.00000   -1.20000
AFIX   0
C41   1    0.194052    0.285384   -0.080636    11.00000    0.06600    0.03826 =
         0.03256    0.00871    0.01430    0.01625
AFIX  43
H41   2    0.209728    0.333144   -0.087227    11.00000   -1.20000
AFIX   0
C42   1    0.236392    0.415688    0.036506    11.00000    0.03518    0.02649 =
         0.03195    0.00134   -0.00141    0.01219
C43   1    0.252672    0.460607   -0.005327    11.00000    0.05939    0.03968 =
         0.02207    0.00943    0.00126    0.01198
AFIX  43
H43   2    0.217316    0.453132   -0.042165    11.00000   -1.20000
AFIX   0
C44   1    0.322365    0.516419    0.009057    11.00000    0.08085    0.03907 =
         0.02888    0.01316    0.01492   -0.00175
AFIX  43
H44   2    0.335427    0.547877   -0.018308    11.00000   -1.20000
AFIX   0
C45   1    0.372357    0.526416    0.062380    11.00000    0.06700    0.03288 =
         0.04008    0.01288    0.01529   -0.00244
AFIX  43
H45   2    0.421955    0.561626    0.070887    11.00000   -1.20000
AFIX   0
C46   1    0.348382    0.483090    0.104445    11.00000    0.03719    0.03921 =
         0.02825    0.00564    0.01672    0.00773
C47   1    0.497514    0.507212    0.172736    11.00000    0.04527    0.04614 =
         0.03072    0.01550    0.00125    0.00266
C48   1    0.510178    0.446668    0.145665    11.00000    0.05058    0.05762 =
         0.07432   -0.00143    0.01615    0.00672
AFIX  43
H48   2    0.470326    0.401136    0.134813    11.00000   -1.20000
AFIX   0
C49   1    0.580058    0.454087    0.135230    11.00000    0.06604    0.10778 =
         0.09074   -0.00666    0.02485    0.04529
AFIX  43
H49   2    0.587949    0.414043    0.115157    11.00000   -1.20000
AFIX   0
C50   1    0.638947    0.518900    0.153501    11.00000    0.05047    0.11189 =
         0.05541    0.01633    0.01869    0.02279
AFIX  43
H50   2    0.687442    0.523118    0.146545    11.00000   -1.20000
AFIX   0
C51   1    0.628826    0.575469    0.180666    11.00000    0.04096    0.09486 =
         0.10077    0.05436    0.01176   -0.00505
AFIX  43
H51   2    0.669984    0.620126    0.192015    11.00000   -1.20000
AFIX   0
C52   1    0.557445    0.570908    0.193306    11.00000    0.03805    0.07377 =
         0.06605    0.03074    0.00307    0.01390
AFIX  43
H52   2    0.551549    0.610953    0.215406    11.00000   -1.20000
AFIX   0
C53   1    0.401247    0.575560    0.221535    11.00000    0.04036    0.03955 =
         0.03025    0.00098    0.00049   -0.00066
C54   1    0.420078    0.640921    0.200389    11.00000    0.06890    0.03753 =
         0.03874   -0.00266   -0.00695    0.01193
AFIX  43
H54   2    0.438452    0.643902    0.164298    11.00000   -1.20000
AFIX   0
C55   1    0.412212    0.700958    0.231429    11.00000    0.09368    0.05370 =
         0.06149   -0.00210   -0.00789    0.02007
AFIX  43
H55   2    0.425953    0.744338    0.216605    11.00000   -1.20000
AFIX   0
C56   1    0.385169    0.697953    0.282495    11.00000    0.08205    0.06014 =
         0.09287   -0.02671    0.00106    0.02395
AFIX  43
H56   2    0.378690    0.738744    0.302698    11.00000   -1.20000
AFIX   0
C57   1    0.366418    0.633797    0.305985    11.00000    0.08549    0.06869 =
         0.08678   -0.02301    0.02916    0.01656
AFIX  43
H57   2    0.349129    0.632037    0.342596    11.00000   -1.20000
AFIX   0
C58   1    0.373778    0.572657    0.274276    11.00000    0.07100    0.04010 =
         0.04481   -0.00279    0.00662    0.00215
AFIX  43
H58   2    0.359872    0.529265    0.289075    11.00000   -1.20000
AFIX   0
C59   1    0.373165    0.243765    0.015952    11.00000    0.03552    0.08077 =
         0.04136    0.01410    0.01503    0.01263
C60   1    0.391012    0.207460   -0.030099    11.00000    0.08599    0.09304 =
         0.04911    0.01265    0.03038    0.04729
AFIX  43
H60   2    0.390918    0.160820   -0.028049    11.00000   -1.20000
AFIX   0
C61   1    0.409625    0.237193   -0.080734    11.00000    0.10376    0.10659 =
         0.10293    0.01965    0.02607    0.03798
AFIX  43
H61   2    0.418825    0.210437   -0.113845    11.00000   -1.20000
AFIX   0
C62   1    0.413762    0.304638   -0.080130    11.00000    0.08271    0.08791 =
         0.08382    0.02124    0.02009    0.02910
AFIX  43
H62   2    0.429832    0.326296   -0.112578    11.00000   -1.20000
AFIX   0
C63   1    0.395662    0.346158   -0.034039    11.00000    0.09240    0.09026 =
         0.09224    0.02297    0.01823    0.03218
AFIX  43
H63   2    0.396273    0.392959   -0.036078    11.00000   -1.20000
AFIX   0
C64   1    0.377385    0.313860    0.013252    11.00000    0.07183    0.05510 =
         0.07307    0.02708    0.01631    0.01307
AFIX  43
H64   2    0.367008    0.340174    0.045956    11.00000   -1.20000
AFIX   0
C65   1    0.320140    0.113918    0.061257    11.00000    0.06052    0.04646 =
         0.03546   -0.01515    0.01416    0.01252
C66   1    0.365414    0.072001    0.054219    11.00000    0.08543    0.08118 =
         0.09297    0.00763    0.02128    0.03053
AFIX  43
H66   2    0.418814    0.094661    0.061041    11.00000   -1.20000
AFIX   0
C67   1    0.331466   -0.003181    0.037132    11.00000    0.11599    0.10790 =
         0.12390    0.01542    0.02683    0.05036
AFIX  43
H67   2    0.361020   -0.031991    0.032424    11.00000   -1.20000
AFIX   0
C68   1    0.255921   -0.032376    0.027802    11.00000    0.09548    0.08176 =
         0.09445    0.01368    0.02189    0.02858
AFIX  43
H68   2    0.232653   -0.082802    0.014712    11.00000   -1.20000
AFIX   0
C69   1    0.210615    0.004808    0.035691    11.00000    0.07300    0.06342 =
         0.07801    0.00273    0.01726    0.01827
AFIX  43
H69   2    0.157364   -0.019034    0.028810    11.00000   -1.20000
AFIX   0
C70   1    0.243736    0.079395    0.054261    11.00000    0.08529    0.04643 =
         0.03779    0.00331    0.01711    0.01326
AFIX  43
H70   2    0.212990    0.106196    0.062051    11.00000   -1.20000
AFIX   0
C71   1    0.446180    0.239268    0.135733    11.00000    0.05100    0.05070 =
         0.03352    0.00247    0.01523    0.01327
C72   1    0.512644    0.233784    0.120591    11.00000    0.05051    0.06663 =
         0.05383    0.00095    0.02221    0.02011
AFIX  43
H72   2    0.513107    0.215968    0.080196    11.00000   -1.20000
AFIX   0
C73   1    0.577752    0.255468    0.167076    11.00000    0.04841    0.10440 =
         0.06091    0.00490    0.02260    0.03718
AFIX  43
H73   2    0.623582    0.252498    0.158994    11.00000   -1.20000
AFIX   0
C74   1    0.573918    0.281318    0.225042    11.00000    0.04734    0.11876 =
         0.04681    0.00527    0.01197    0.03929
AFIX  43
H74   2    0.617075    0.295393    0.257439    11.00000   -1.20000
AFIX   0
C75   1    0.508155    0.286530    0.235531    11.00000    0.04198    0.06838 =
         0.03649    0.00533    0.01111    0.01801
C76   1    0.544644    0.287713    0.363639    11.00000    0.04968    0.06757 =
         0.04066   -0.00303    0.00937    0.02665
C77   1    0.616655    0.327531    0.397783    11.00000    0.04523    0.08858 =
         0.05405    0.02042    0.00055    0.02022
AFIX  43
H77   2    0.639674    0.376119    0.394661    11.00000   -1.20000
AFIX   0
C78   1    0.655794    0.298298    0.436254    11.00000    0.08815    0.09345 =
         0.08761    0.01762    0.01877    0.03279
AFIX  43
H78   2    0.705017    0.326294    0.459903    11.00000   -1.20000
AFIX   0
C79   1    0.623047    0.230025    0.439483    11.00000    0.10734    0.10840 =
         0.10708    0.01855    0.02142    0.04318
AFIX  43
H79   2    0.651077    0.210561    0.465827    11.00000   -1.20000
AFIX   0
C80   1    0.548260    0.182929    0.406195    11.00000    0.14303    0.14003 =
         0.14179    0.03016    0.02915    0.05236
AFIX  43
H80   2    0.526785    0.133972    0.408783    11.00000   -1.20000
AFIX   0
C81   1    0.510815    0.216662    0.369878    11.00000    0.10210    0.09815 =
         0.09969    0.02297    0.00912    0.03937
AFIX  43
H81   2    0.460115    0.190266    0.348426    11.00000   -1.20000
AFIX   0
C82   1    0.538848    0.417733    0.323542    11.00000    0.04370    0.05528 =
         0.03172    0.00773   -0.00079    0.00281
C83   1    0.606335    0.451965    0.304974    11.00000    0.04755    0.08914 =
         0.03715    0.01480    0.00991    0.00740
AFIX  43
H83   2    0.628672    0.424733    0.282974    11.00000   -1.20000
AFIX   0
C84   1    0.638507    0.524053    0.319052    11.00000    0.06039    0.07903 =
         0.05847    0.01959    0.00109   -0.01083
AFIX  43
H84   2    0.683403    0.547445    0.306099    11.00000   -1.20000
AFIX   0
C85   1    0.607359    0.564937    0.352153    11.00000    0.12154    0.04499 =
         0.05897    0.00713   -0.01647   -0.00554
AFIX  43
H85   2    0.630993    0.615599    0.361872    11.00000   -1.20000
AFIX   0
C86   1    0.541455    0.530921    0.370793    11.00000    0.08272    0.07961 =
         0.05624   -0.01082    0.00882    0.01703
AFIX  43
H86   2    0.519987    0.558156    0.393775    11.00000   -1.20000
AFIX   0
C87   1    0.507284    0.457297    0.355750    11.00000    0.06062    0.07497 =
         0.05573    0.00082    0.01534    0.01510
AFIX  43
H87   2    0.461672    0.433952    0.367784    11.00000   -1.20000
AFIX   0
C88   1    0.169404   -0.041777    0.218385    11.00000    0.05446    0.03045 =
         0.04028   -0.00689    0.00406    0.01187
C89   1    0.157008   -0.105439    0.238919    11.00000    0.08035    0.03068 =
         0.03111    0.00311    0.00569    0.01173
AFIX  43
H89   2    0.196366   -0.112341    0.265542    11.00000   -1.20000
AFIX   0
C90   1    0.086203   -0.158628    0.219841    11.00000    0.09132    0.03662 =
         0.05484    0.00987    0.02864   -0.00082
AFIX  43
H90   2    0.077427   -0.203026    0.232735    11.00000   -1.20000
AFIX   0
C91   1    0.029140   -0.149027    0.183290    11.00000    0.05618    0.05899 =
         0.06209   -0.01827    0.02172    0.00322
AFIX  43
H91   2   -0.019505   -0.185954    0.171355    11.00000   -1.20000
AFIX   0
C92   1    0.041701   -0.086150    0.163639    11.00000    0.05724    0.04852 =
         0.06359   -0.00681    0.00842    0.01411
AFIX  43
H92   2    0.001553   -0.079009    0.138202    11.00000   -1.20000
AFIX   0
C93   1    0.111381   -0.033510    0.180211    11.00000    0.05992    0.04429 =
         0.04656    0.00312    0.01295    0.02967
AFIX  43
H93   2    0.119950    0.009566    0.165125    11.00000   -1.20000
AFIX   0
PART 1
C95   1    0.320303   -0.051058    0.178753    41.00000    0.08377    0.07817 =
         0.08244    0.00850    0.01939    0.03169
AFIX  43
H95   2    0.271340   -0.087426    0.169590    41.00000   -1.20000
AFIX   0
C96   1    0.376173   -0.065422    0.153853    41.00000    0.08092    0.08096 =
         0.08072    0.01394    0.01905    0.03081
AFIX  43
H96   2    0.366552   -0.112691    0.133738    41.00000   -1.20000
AFIX   0
C97   1    0.445751   -0.012021    0.157816    41.00000    0.08367    0.08401 =
         0.08501    0.01586    0.01938    0.03159
AFIX  43
H97   2    0.485174   -0.021902    0.142892    41.00000   -1.20000
AFIX   0
C98   1    0.454533    0.056637    0.184802    41.00000    0.08106    0.08172 =
         0.08150    0.01641    0.01926    0.02912
AFIX  43
H98   2    0.500505    0.096138    0.189757    41.00000   -1.20000
AFIX   0
C99   1    0.392353    0.064430    0.204187    41.00000    0.07967    0.08011 =
         0.07980    0.01610    0.01909    0.02831
AFIX  43
H99   2    0.391757    0.111512    0.210985    41.00000   -1.20000
AFIX  66
PART 0
PART 2
C100  1    0.318822   -0.059887    0.189634   -41.00000    0.09008    0.07691 =
         0.08745    0.01224    0.01986    0.03375
AFIX  43
H100  2    0.269248   -0.095231    0.180475   -41.00000   -1.20000
AFIX  65
C101  1    0.379180   -0.078477    0.178035   -41.00000    0.09592    0.09145 =
         0.09525    0.01439    0.02238    0.04177
AFIX  43
H101  2    0.370857   -0.126528    0.160948   -41.00000   -1.20000
AFIX  65
C102  1    0.451714   -0.026764    0.191436   -41.00000    0.09678    0.10299 =
         0.10458    0.01524    0.02858    0.04126
AFIX  43
H102  2    0.492966   -0.039470    0.183509   -41.00000   -1.20000
AFIX  65
C103  1    0.463891    0.043541    0.216437   -41.00000    0.08665    0.09994 =
         0.10085    0.01424    0.02221    0.03484
AFIX  43
H103  2    0.513466    0.078885    0.225596   -41.00000   -1.20000
AFIX  65
C104  1    0.403534    0.062133    0.228036   -41.00000    0.07827    0.08713 =
         0.08473    0.01246    0.02337    0.02547
AFIX  43
H104  2    0.411858    0.110183    0.245123   -41.00000   -1.20000
AFIX  65
PART 0
C94   1    0.331000    0.010420    0.214635    11.00000    0.07515    0.06813 =
         0.06614    0.01010    0.01005    0.02319
AFIX   0
C105  1    0.285793    0.045263    0.323955    11.00000    0.04601    0.03165 =
         0.05471    0.01730   -0.00760    0.00829
C106  1    0.310658    0.000338    0.354155    11.00000    0.12478    0.06204 =
         0.06290    0.00199   -0.02564    0.05171
AFIX  43
H106  2    0.316669   -0.039885    0.332461    11.00000   -1.20000
AFIX   0
C107  1    0.327084    0.014526    0.417422    11.00000    0.07516    0.06629 =
         0.07016    0.01509    0.00734    0.02887
AFIX  43
H107  2    0.342803   -0.016876    0.439267    11.00000   -1.20000
AFIX   0
C108  1    0.320320    0.073937    0.447506    11.00000    0.08886    0.04713 =
         0.04554   -0.00058   -0.01593    0.02890
AFIX  43
H108  2    0.332127    0.084742    0.490510    11.00000   -1.20000
AFIX   0
C109  1    0.295575    0.119256    0.414076    11.00000    0.04809    0.04176 =
         0.03569    0.01040   -0.00491    0.01633
C110  1    0.239398    0.195881    0.505456    11.00000    0.06706    0.08572 =
         0.03917    0.03231    0.01953    0.02828
C111  1    0.237397    0.258019    0.535782    11.00000    0.08833    0.08955 =
         0.07671    0.01276    0.03046    0.03291
AFIX  43
H111  2    0.261415    0.300937    0.522466    11.00000   -1.20000
AFIX   0
C113  1    0.203458    0.263458    0.583980    11.00000    0.12853    0.12933 =
         0.12837    0.02313    0.03174    0.04709
AFIX  43
H113  2    0.205764    0.307239    0.606473    11.00000   -1.20000
AFIX   0
C114  1    0.166377    0.197765    0.594830    11.00000    0.13917    0.14045 =
         0.13994    0.02656    0.03352    0.05097
AFIX  43
H114  2    0.140057    0.197901    0.626530    11.00000   -1.20000
AFIX   0
C115  1    0.160474    0.129672    0.566980    11.00000    0.12214    0.12164 =
         0.11976    0.02499    0.02938    0.04089
AFIX  43
H115  2    0.131997    0.087640    0.579422    11.00000   -1.20000
AFIX   0
C116  1    0.200440    0.126170    0.517498    11.00000    0.09371    0.09487 =
         0.09229    0.02238    0.02211    0.03160
AFIX  43
H116  2    0.200500    0.082853    0.495986    11.00000   -1.20000
AFIX   0
C117  1    0.383175    0.259765    0.481750    11.00000    0.05961    0.03255 =
         0.02826   -0.00329    0.00308    0.01493
C118  1    0.419302    0.324357    0.465504    11.00000    0.06443    0.06486 =
         0.05053    0.01774    0.01017    0.00914
AFIX  43
H118  2    0.391431    0.338729    0.434548    11.00000   -1.20000
AFIX   0
C119  1    0.493493    0.369438    0.491455    11.00000    0.07082    0.06401 =
         0.05775    0.00688    0.01562    0.01381
PART 1
AFIX  43
H119  2    0.510840    0.417415    0.485466    51.00000   -1.20000
AFIX  43
PART 0
PART 2
H11A  2    0.521226    0.410583    0.477521   -51.00000   -1.20000
AFIX   0
PART 0
PART 1
C120  1    0.542379    0.344912    0.526022    51.00000    0.05939    0.06649 =
         0.06614    0.00551    0.02056    0.01815
AFIX  43
H120  2    0.594907    0.372703    0.539087    51.00000   -1.20000
AFIX   0
C121  1    0.511770    0.278251    0.540849    51.00000    0.06591    0.06885 =
         0.06838    0.01153    0.01444    0.02459
AFIX  43
H121  2    0.540027    0.261631    0.569703    51.00000   -1.20000
AFIX   0
C122  1    0.437512    0.237155    0.511164    51.00000    0.05780    0.05577 =
         0.05757    0.01011    0.01216    0.02275
AFIX  43
H122  2    0.422066    0.187306    0.511020    51.00000   -1.20000
AFIX   0
PART 0
PART 2
C123  1    0.520643    0.344584    0.541185   -51.00000    0.06435    0.07041 =
         0.07027    0.00381    0.01557    0.02118
AFIX  43
H123  2    0.572093    0.371315    0.560502   -51.00000   -1.20000
AFIX   0
C124  1    0.485668    0.287472    0.567570   -51.00000    0.07793    0.07477 =
         0.07522    0.01312    0.00913    0.02828
AFIX  43
H124  2    0.509617    0.278571    0.603987   -51.00000   -1.20000
AFIX   0
C125  1    0.412617    0.244526    0.536043   -51.00000    0.07284    0.07573 =
         0.07481    0.01848    0.01369    0.02556
AFIX  43
H125  2    0.383291    0.205377    0.551379   -51.00000   -1.20000
AFIX   0
PART 0
C126  1    0.018234   -0.014231    0.322488    11.00000    0.05879    0.05150 =
         0.06162    0.01486    0.04222    0.01649
C127  1   -0.034506   -0.082431    0.301823    11.00000    0.06602    0.05933 =
         0.06542    0.00936    0.02223    0.02059
AFIX  43
H127  2   -0.079752   -0.091176    0.272879    11.00000   -1.20000
AFIX   0
C128  1   -0.019258   -0.140269    0.325277    11.00000    0.08037    0.06859 =
         0.07797    0.01441    0.02466    0.02853
AFIX  43
H128  2   -0.054316   -0.188008    0.311364    11.00000   -1.20000
AFIX   0
C129  1    0.040776   -0.127422    0.364358    11.00000    0.08386    0.07546 =
         0.08020    0.01676    0.02265    0.03205
AFIX  43
H129  2    0.048025   -0.166402    0.380280    11.00000   -1.20000
AFIX   0
C130  1    0.096759   -0.060155    0.385520    11.00000    0.08822    0.08649 =
         0.08867    0.01969    0.01838    0.03328
AFIX  43
H130  2    0.141264   -0.053165    0.414671    11.00000   -1.20000
AFIX   0
C131  1    0.085435   -0.004206    0.362792    11.00000    0.06958    0.06806 =
         0.08526    0.02147    0.02461    0.01627
AFIX  43
H131  2    0.123913    0.042102    0.374653    11.00000   -1.20000
AFIX   0
C132  1   -0.082461    0.035915    0.244237    11.00000    0.06161    0.01621 =
         0.10237   -0.00933    0.01944    0.00784
C133  1   -0.082146    0.041829    0.185975    11.00000    0.07682    0.02804 =
         0.07997   -0.01107   -0.00490    0.00880
AFIX  43
H133  2   -0.035011    0.058819    0.174435    11.00000   -1.20000
AFIX   0
C134  1   -0.150775    0.023255    0.140962    11.00000    0.09419    0.08902 =
         0.09338    0.01579    0.01844    0.03479
AFIX  43
H134  2   -0.151313    0.027173    0.099874    11.00000   -1.20000
AFIX   0
C135  1   -0.214659   -0.000329    0.162136    11.00000    0.08847    0.08615 =
         0.09189    0.01328    0.01685    0.03519
AFIX  43
H135  2   -0.261049   -0.012246    0.133608    11.00000   -1.20000
AFIX   0
C136  1   -0.219864   -0.008610    0.217466    11.00000    0.09070    0.08958 =
         0.09609    0.01561    0.02045    0.03381
AFIX  43
H136  2   -0.268076   -0.027282    0.226995    11.00000   -1.20000
AFIX   0
C137  1   -0.151518    0.010945    0.263894    11.00000    0.05971    0.05944 =
         0.14289   -0.00414    0.01494    0.02186
AFIX  43
H137  2   -0.152658    0.007352    0.304839    11.00000   -1.20000
AFIX   0
C138  1   -0.000890    0.114389    0.366924    11.00000    0.05199    0.01767 =
         0.06368    0.01167    0.03655    0.00857
C139  1   -0.014479    0.090228    0.420366    11.00000    0.09224    0.04018 =
         0.07824    0.02759    0.06035    0.02501
AFIX  43
H139  2   -0.028562    0.040706    0.421336    11.00000   -1.20000
AFIX   0
C140  1   -0.007337    0.138901    0.472234    11.00000    0.14140    0.07134 =
         0.07423    0.04751    0.07851    0.04825
AFIX  43
H140  2   -0.015624    0.123110    0.508833    11.00000   -1.20000
AFIX   0
C141  1    0.012256    0.211320    0.469150    11.00000    0.09792    0.04540 =
         0.03854    0.00482    0.04053    0.01914
AFIX  43
H141  2    0.016657    0.246111    0.503013    11.00000   -1.20000
AFIX   0
C142  1    0.024943    0.229978    0.414479    11.00000    0.05168    0.03294 =
         0.03664    0.00455    0.02508    0.00888
C143  1   -0.034221    0.333670    0.376170    11.00000    0.05841    0.03535 =
         0.03722   -0.00326    0.01810    0.00976
C144  1   -0.101317    0.296583    0.392904    11.00000    0.06499    0.04774 =
         0.07155    0.01107    0.04457    0.01871
AFIX  43
H144  2   -0.100650    0.263302    0.418685    11.00000   -1.20000
AFIX   0
C145  1   -0.168221    0.306299    0.373583    11.00000    0.05591    0.05501 =
         0.09391    0.00976    0.04015    0.02352
AFIX  43
H145  2   -0.213256    0.279396    0.384732    11.00000   -1.20000
AFIX   0
C146  1   -0.167972    0.357592    0.336582    11.00000    0.06824    0.05452 =
         0.08540   -0.00913    0.00207    0.02750
AFIX  43
H146  2   -0.213423    0.365522    0.323178    11.00000   -1.20000
AFIX   0
C147  1   -0.102814    0.396317    0.319620    11.00000    0.07789    0.06762 =
         0.05840    0.00239    0.01439    0.04398
AFIX  43
H147  2   -0.103272    0.430853    0.295086    11.00000   -1.20000
AFIX   0
C148  1   -0.038383    0.384376    0.338428    11.00000    0.06465    0.04312 =
         0.04337   -0.00294    0.02123    0.02327
AFIX  43
H148  2    0.005961    0.410707    0.326098    11.00000   -1.20000
AFIX   0
C149  1    0.098907    0.381333    0.471875    11.00000    0.06963    0.03775 =
         0.02979    0.00014    0.02728    0.01357
C150  1    0.178988    0.401137    0.488472    11.00000    0.07794    0.08864 =
         0.04312    0.00366    0.01518    0.04214
AFIX  43
H150  2    0.204066    0.381814    0.462460    11.00000   -1.20000
AFIX   0
C151  1    0.220261    0.447800    0.541601    11.00000    0.09874    0.07934 =
         0.05517   -0.00651   -0.00948    0.03428
AFIX  43
H151  2    0.273895    0.463089    0.551607    11.00000   -1.20000
AFIX   0
C152  1    0.181723    0.472223    0.580507    11.00000    0.08884    0.07406 =
         0.06171    0.00534    0.01574    0.02164
AFIX  43
H152  2    0.208818    0.500505    0.619281    11.00000   -1.20000
AFIX   0
C153  1    0.107986    0.456598    0.564231    11.00000    0.08030    0.07511 =
         0.06136   -0.00564    0.03538    0.02243
AFIX  43
H153  2    0.083794    0.476536    0.590665    11.00000   -1.20000
AFIX   0
C154  1    0.063566    0.410728    0.508211    11.00000    0.07033    0.07978 =
         0.06315   -0.00537    0.02855    0.01651
AFIX  43
H154  2    0.010828    0.401054    0.496693    11.00000   -1.20000
AFIX   0
HKLF 5


REM  hy_a.res in P-1
REM R1 =  0.0947 for   25888 Fo > 4sig(Fo)  and  0.1088 for all   31694 data
REM   1902 parameters refined using    623 restraints

END

WGHT      0.0386    350.1894

REM Highest difference peak  2.996,  deepest hole -1.965,  1-sigma level  0.257
Q1    1   0.1854 -0.2104  0.3577  11.00000  0.05    3.00
Q2    1   0.2947 -0.1681  0.3307  11.00000  0.05    2.67
Q3    1   0.2588  0.2021 -0.2683  11.00000  0.05    2.51
Q4    1   0.3987  0.2315  0.6958  11.00000  0.05    2.29
Q5    1   0.2798  0.7909  0.3766  11.00000  0.05    1.80
Q6    1   0.5230  0.0968  0.5635  11.00000  0.05    1.79
Q7    1   0.2891  0.7287  0.3991  11.00000  0.05    1.65
Q8    1   0.2388  0.3029  0.1586  11.00000  0.05    1.60
Q9    1   0.1214  0.3865  0.2428  11.00000  0.05    1.59
Q10   1  -0.2171  0.2189  0.5996  11.00000  0.05    1.59
Q11   1   0.4442  0.8912  0.3220  11.00000  0.05    1.58
Q12   1   0.2821  0.2066  0.2412  11.00000  0.05    1.55
Q13   1   0.1400  0.3423  0.2484  11.00000  0.05    1.50
Q14   1   0.4835 -0.0694  0.4016  11.00000  0.05    1.47
Q15   1   0.2804  0.3005  0.2433  11.00000  0.05    1.46
Q16   1   0.1202  0.2675  0.2073  11.00000  0.05    1.45
Q17   1  -0.1919 -0.3201  0.2407  11.00000  0.05    1.45
Q18   1   0.2577  0.3717  0.2234  11.00000  0.05    1.45
Q19   1   0.2026  0.2993  0.2854  11.00000  0.05    1.44
Q20   1   0.4014  0.4770  0.2595  11.00000  0.05    1.43
Q21   1   0.2603  0.2893  0.2314  11.00000  0.05    1.41
Q22   1   0.2599  0.1924  0.2308  11.00000  0.05    1.40
Q23   1   0.1623  0.3098  0.2259  11.00000  0.05    1.40
Q24   1   0.4784  0.8785  0.3799  11.00000  0.05    1.39
Q25   1   0.1598  0.3572  0.1691  11.00000  0.05    1.39
Q26   1   0.2362  0.4123  0.2512  11.00000  0.05    1.39
Q27   1   0.1932  0.1594  0.0962  11.00000  0.05    1.38
Q28   1   0.0592  0.2768  0.3098  11.00000  0.05    1.37
Q29   1   0.2182  0.4033  0.2312  11.00000  0.05    1.37
Q30   1  -0.0611 -0.4004  0.2701  11.00000  0.05    1.36
Q31   1   0.2815  0.2727  0.2629  11.00000  0.05    1.34
Q32   1  -0.5071 -0.1058  0.3905  11.00000  0.05    1.33
Q33   1   0.2363  0.2364  0.1563  11.00000  0.05    1.32
Q34   1   0.3198  0.2913  0.2965  11.00000  0.05    1.30
Q35   1   0.4205  0.3150  0.2783  11.00000  0.05    1.29
Q36   1   0.3596  0.2464  0.2413  11.00000  0.05    1.29
Q37   1   0.0613  0.1534  0.2729  11.00000  0.05    1.28
Q38   1   0.1217  0.4207  0.2167  11.00000  0.05    1.27
Q39   1   0.2975  0.2800  0.2830  11.00000  0.05    1.26
Q40   1  -0.0553 -0.3150  0.2269  11.00000  0.05    1.24
Q41   1  -0.3139 -0.1809  0.2991  11.00000  0.05    1.24
Q42   1  -0.3816 -0.1659  0.3320  11.00000  0.05    1.23
Q43   1  -0.0839 -0.3656  0.2435  11.00000  0.05    1.23
Q44   1   0.3373  0.3573  0.3506  11.00000  0.05    1.22
Q45   1   0.1992  0.1499  0.2469  11.00000  0.05    1.22
Q46   1   0.4632 -0.0709  0.3325  11.00000  0.05    1.21
Q47   1   0.1598  0.1784  0.2588  11.00000  0.05    1.21
Q48   1   0.5557  0.1795 -0.0546  11.00000  0.05    1.20
Q49   1   0.6013  0.2366 -0.0906  11.00000  0.05    1.20
Q50   1   0.3576  0.3937  0.2149  11.00000  0.05    1.19
Q51   1   0.1242  0.3323  0.2344  11.00000  0.05    1.18
Q52   1   0.1031  0.2777  0.1205  11.00000  0.05    1.18
Q53   1   0.1777  0.2582  0.3282  11.00000  0.05    1.18
Q54   1   0.3771  0.3998  0.2282  11.00000  0.05    1.18
Q55   1   0.0817  0.2179  0.0778  11.00000  0.05    1.18
Q56   1   0.1804  0.3203  0.3246  11.00000  0.05    1.17
Q57   1   0.1406  0.2843  0.2173  11.00000  0.05    1.17
Q58   1   0.0616  0.1423  0.1285  11.00000  0.05    1.16
Q59   1   0.3420  0.3998  0.3244  11.00000  0.05    1.16
Q60   1   0.1591  0.4459  0.2696  11.00000  0.05    1.16
Q61   1  -0.1972 -0.4494  0.2109  11.00000  0.05    1.15
Q62   1   0.6199  0.2098 -0.0204  11.00000  0.05    1.15
Q63   1   0.1216  0.2381  0.2297  11.00000  0.05    1.15
Q64   1   0.0785  0.1523  0.1416  11.00000  0.05    1.14
Q65   1   0.1586  0.0626  0.1831  11.00000  0.05    1.12
Q66   1   0.1612  0.1550  0.3058  11.00000  0.05    1.12
Q67   1   0.1410  0.2509  0.2378  11.00000  0.05    1.12
Q68   1  -0.2120 -0.4522  0.2667  11.00000  0.05    1.12
Q69   1   0.1226  0.2946  0.1307  11.00000  0.05    1.11
Q70   1   0.2468  0.3837  0.1737  11.00000  0.05    1.11
Q71   1   0.2216  0.3171  0.1217  11.00000  0.05    1.11
Q72   1   0.0988  0.2560  0.1906  11.00000  0.05    1.10
Q73   1   0.3192  0.1768  0.2482  11.00000  0.05    1.09
Q74   1   0.5978  0.2626  0.0056  11.00000  0.05    1.09
Q75   1   0.1771  0.4549  0.2769  11.00000  0.05    1.09
Q76   1   0.0777 -0.1172  0.3831  11.00000  0.05    1.08
Q77   1   0.1198  0.1139  0.2300  11.00000  0.05    1.08
Q78   1   0.1398  0.1231  0.1050  11.00000  0.05    1.08
Q79   1  -0.1576 -0.3881  0.2469  11.00000  0.05    1.08
Q80   1  -0.0203  0.2512  0.1658  11.00000  0.05    1.07
Q81   1   0.0198  0.2515  0.2121  11.00000  0.05    1.07
Q82   1   0.4812 -0.0122 -0.0288  11.00000  0.05    1.07
Q83   1   0.4366  0.3297  0.2869  11.00000  0.05    1.07
Q84   1   0.4020  0.0278  0.2511  11.00000  0.05    1.07
Q85   1   0.1211  0.3435  0.1107  11.00000  0.05    1.05
Q86   1  -0.0004  0.2352  0.2015  11.00000  0.05    1.04
Q87   1   0.3022  0.1770  0.2185  11.00000  0.05    1.04
Q88   1   0.3754  0.2584  0.2514  11.00000  0.05    1.04
Q89   1   0.3004  0.3569  0.2891  11.00000  0.05    1.04
Q90   1   0.0600  0.3078  0.2396  11.00000  0.05    1.03
Q91   1   0.0136 -0.1360  0.3456  11.00000  0.05    1.02
Q92   1   0.3409  0.2570  0.1693  11.00000  0.05    1.02
Q93   1   0.0383  0.5008  0.1915  11.00000  0.05    1.01
Q94   1   0.1809  0.2813  0.1832  11.00000  0.05    1.00
Q95   1   0.5633 -0.0603  0.2478  11.00000  0.05    1.00
Q96   1   0.1390  0.2074  0.1431  11.00000  0.05    1.00
Q97   1   0.1980  0.5017  0.2532  11.00000  0.05    0.99
Q98   1   0.2184  0.3580  0.3292  11.00000  0.05    0.99
Q99   1   0.0204  0.2980  0.1884  11.00000  0.05    0.98
;
_shelx_res_checksum                56172
_shelx_hkl_file
;
   2   0   0 2443838  180167   1
   3   0   0    2564    1076   1
   4   0   0  405148   11962   1
   5   0   0  177724    6285   1
   6   0   0   32597    2527   1
   7   0   0    1828    1188   1
   8   0   0  422387   19150   1
   9   0   0   22394    3457   1
  10   0   0   50444    3595   1
   1 -12   0   69227   13127  -2
  11   0   0   69227   13127   1
  12   0   0  103633    7725   1
  13   0   0  181708    6666   1
  14   0   0    3328    1676   1
  15   0   0   31714    2806   1
  16   0   0   20596    3113   1
  17   0   0  319187   28247   1
  18   0   0   22157    3237   1
  19   0   0    1271    1782   1
  20   0   0   11607    1777   1
  21   0   0   12953    1604   1
 -22   1   0     204    1499   1
 -21   1   0   62402    3263   1
 -20   1   0   15069    2049   1
 -19   1   0   30117    2946   1
 -18   1   0   14271    2945   1
 -17   1   0   39246    4155   1
 -16   1   0  118456    5177   1
 -15   1   0   20075    2440   1
 -14   1   0   93767    8673   1
 -13   1   0   77625   10473   1
  -2  13   0   84763    4099  -2
 -12   1   0   84763    4099   1
 -11   1   0   89290    4046   1
 -10   1   0    3488    1345   1
  -9   1   0  413624   38563   1
  -8   1   0  335961   19982   1
  -7   1   0   16553    1884   1
  -6   1   0 1051901   50436   1
  -5   1   0  103964    5019   1
  -4   1   0 1782907   51574   1
  -3   1   0   25329    1549   1
  -2   1   0 1040867   48589   1
  -1   1   0 2756686  749489  -2
  -1   1   0 2756686  749489   1
   1   1   0 4139503  232068   1
   3   1   0  346749   19127   1
   4   1   0  836935   35411   1
   5   1   0   26501    3293   1
   6   1   0   97485    5058   1
   7   1   0   34847    3018   1
   8   1   0    3242    1344   1
   9   1   0   17770    3245   1
   0 -11   0  212439    7638  -2
  10   1   0  212439    7638   1
   0 -12   0   62818    3568  -2
  11   1   0   62818    3568   1
  12   1   0  186804   51230   1
  13   1   0  105598    5447   1
  14   1   0   19201    2503   1
  15   1   0   58461    4066   1
  16   1   0  123318    7598   1
  17   1   0     143    2359   1
  18   1   0   37388    4899   1
  19   1   0     891    1716   1
  20   1   0    2176    1617   1
  21   1   0     463    1006   1
 -22   2   0   50210    4869   1
 -21   2   0    4863    1209   1
 -20   2   0   66714    4220   1
 -19   2   0   31269    2978   1
 -18   2   0    -229    1687   1
 -17   2   0   88340    4462   1
 -16   2   0     658    1553   1
 -15   2   0   15094    2260   1
 -14   2   0  155164    9001   1
  -3  14   0  150137    6753  -2
 -13   2   0  150137    6753   1
 -12   2   0  142343    5514   1
 -11   2   0    2198     972   1
 -10   2   0  488980   25381   1
  -9   2   0  190436   16762   1
  -8   2   0  363179   55613   1
  -7   2   0  327769   19025   1
  -6   2   0  414676   44643   1
  -5   2   0   55112    2755   1
  -4   2   0  130902    4375   1
  -3   2   0  298038   16405   1
  -2   2   0    3627     454  -2
  -2   2   0    3627     454   1
  -1   2   0 1622823   55403   1
   0   2   0 3843738  152308   1
   1   2   0  637966   26786   1
   2   2   0  431628   19253   1
   3   2   0    3571    1539   1
   4   2   0  387106   20914   1
   5   2   0  344724   16957   1
   6   2   0    2445    1560   1
   7   2   0 1575379   59381   1
   8   2   0   25376    2616   1
  -1 -10   0   40787    2856  -2
   9   2   0   40787    2856   1
  -1 -11   0   98720   14073  -2
  10   2   0   98720   14073   1
  11   2   0  120318    7849   1
  12   2   0   81549    4488   1
  13   2   0    3526    1763   1
  14   2   0  130619    6516   1
  15   2   0   22957    2789   1
  16   2   0    4538    2371   1
  17   2   0   74707    6419   1
  18   2   0    2587    1570   1
  19   2   0    6847    1795   1
  20   2   0    3648    1886   1
  21   2   0    1943    1499   1
 -22   3   0    1844    1185   1
 -21   3   0  126665    5793   1
 -20   3   0    3214    1399   1
 -19   3   0   80169    5269   1
 -18   3   0   21761    2534   1
 -17   3   0    3006    1512   1
 -16   3   0   14240    2467   1
 -15   3   0    -619    1902   1
  -4  15   0  243390   12572  -2
 -14   3   0  243390   12572   1
 -13   3   0   19990    2048   1
 -12   3   0    2999    1122   1
 -11   3   0   58099    3483   1
 -10   3   0     192    1409   1
  -9   3   0  750196   67943   1
  -8   3   0  324170   28235   1
  -7   3   0   92773    8211   1
  -6   3   0    7816    2607   1
  -5   3   0  539292   15225   1
  -4   3   0  131625   58679   1
  -3   3   0   42608    1757  -2
  -3   3   0   42608    1757   1
  -2   3   0  247004    8506   1
  -1   3   0  113187    3944   1
   0   3   0  602666   25218   1
   1   3   0  125460   17760   1
   2   3   0  103039    6662   1
   3   3   0   93425    5334   1
   4   3   0  288048   12323   1
   5   3   0  637421   32552   1
   6   3   0 1328940  108989   1
   7   3   0   34307    3908   1
  -2  -9   0  114876    6504  -2
   8   3   0  114876    6504   1
  -2 -10   0   20712    1861  -2
   9   3   0   20712    1861   1
  10   3   0   75761   18695   1
  11   3   0    6873    2347   1
  12   3   0    6939    2198   1
  13   3   0  122800   12493   1
  14   3   0    3605    2271   1
  15   3   0   13078    2466   1
  16   3   0    3503    2401   1
  17   3   0   13959    2705   1
  18   3   0    1076    1569   1
  19   3   0   11776    2492   1
  -1 -22   0    2127     982  -2
  20   3   0    2127     982   1
 -23   4   0    -683    1553   1
 -22   4   0   15528    1697   1
 -21   4   0    2515    1736   1
 -20   4   0  118897    7720   1
 -19   4   0     -94    1301   1
 -18   4   0   56648    3081   1
 -17   4   0    4501    1831   1
 -16   4   0   13689    2134   1
  -5  16   0  247646   10438  -2
 -15   4   0  247646   10438   1
 -14   4   0  223460    8535   1
 -13   4   0  271885   11230   1
 -12   4   0   89712    4913   1
 -11   4   0   13219    6910   1
 -10   4   0  323953   56524   1
  -9   4   0   46530    7852   1
  -8   4   0    8870    3373   1
  -7   4   0  169443   15988   1
  -6   4   0   66138    6178   1
  -5   4   0  145696    8736   1
  -4   4   0  183092    5164  -2
  -4   4   0  183092    5164   1
  -3   4   0 1172618   25359   1
  -2   4   0   92825    3821   1
  -1   4   0 2610308   73727   1
   0   4   0  159465    9234   1
   1   4   0  331724   13021   1
   2   4   0  417478   16134   1
   3   4   0   32806    4431   1
   4   4   0   62278    4792   1
   5   4   0  719324   27367   1
   6   4   0  204373   14669   1
  -3  -8   0 1817085   63606  -2
   7   4   0 1817085   63606   1
  -3  -9   0   50371    2808  -2
   8   4   0   50371    2808   1
   9   4   0   58681    2935   1
  10   4   0  219585    8890   1
  11   4   0   15159    2067   1
  12   4   0    5763    1769   1
  13   4   0    9708    2570   1
  14   4   0  399009   18827   1
  15   4   0    9358    2696   1
  16   4   0   39178    5624   1
  17   4   0    6817    3382   1
  18   4   0    3707    1899   1
  -2 -21   0    2413    1226  -2
  19   4   0    2413    1226   1
  20   4   0    3785    1108   1
 -23   5   0    7537    2183   1
 -22   5   0   20450    2072   1
 -21   5   0   65595    3797   1
 -20   5   0   42434    2839   1
 -19   5   0   16412    1714   1
 -18   5   0    2840    1444   1
 -17   5   0   67990    8303   1
  -6  17   0   31403    3291  -2
 -16   5   0   31403    3291   1
 -15   5   0   16015    3077   1
 -14   5   0  193553    7717   1
 -13   5   0    5211    1459   1
 -12   5   0   16088    1738   1
 -11   5   0   10561    1952   1
 -10   5   0   56715    7535   1
  -9   5   0    6364    1590   1
  -8   5   0   10325    1707   1
  -7   5   0 1374080   48213   1
  -6   5   0  469296   14724   1
  -5   5   0  150176    5592  -2
  -5   5   0  150176    5592   1
  -4   5   0  185675    6029   1
  -3   5   0  487119   15239   1
  -2   5   0 1849058   52395   1
  -1   5   0   17096    1390   1
   0   5   0   43445    3823   1
   1   5   0  487979   18497   1
   2   5   0   97434    5420   1
   3   5   0  708589   26634   1
   4   5   0  260578   14843   1
   5   5   0 2216838  107081   1
  -4  -7   0 1140502   41976  -2
   6   5   0 1140502   41976   1
  -4  -8   0  136154   11313  -2
   7   5   0  136154   11313   1
   8   5   0  408265   12748   1
   9   5   0   13460    1530   1
  10   5   0  284148   11084   1
  11   5   0   52190    3576   1
  12   5   0    4912    1825   1
  13   5   0  235469    9970   1
  14   5   0   31156    3145   1
  15   5   0   74908    4665   1
  16   5   0    3604    3124   1
  17   5   0   24601    4269   1
  -3 -20   0   25321    4887  -2
  18   5   0   25321    4887   1
  19   5   0   -1451    1937   1
 -23   6   0    4671    2356   1
 -22   6   0    3026    1516   1
 -21   6   0   25277    2830   1
 -20   6   0   12807    2590   1
 -19   6   0    -967    1220   1
 -18   6   0   11753    1653   1
  -7  18   0    2559    1731  -2
 -17   6   0    2559    1731   1
 -16   6   0    2933    1646   1
 -15   6   0   20745    2478   1
 -14   6   0   13180    2277   1
 -13   6   0    9641    1672   1
 -12   6   0    2410    1130   1
 -11   6   0   16777    2304   1
 -10   6   0   13567    3921   1
  -9   6   0   60551    6879   1
  -8   6   0 1413082   73268   1
  -7   6   0  238988   27171   1
  -6   6   0   58584    3819  -2
  -6   6   0   58584    3819   1
  -5   6   0   36882    8558   1
  -4   6   0  178173    7662   1
  -3   6   0 1482337   49857   1
  -2   6   0   81714    4005   1
  -1   6   0  109776    4533   1
   0   6   0  210285   19112   1
   1   6   0  358842   14890   1
   2   6   0 1252488   38146   1
   3   6   0  301645   11833   1
   4   6   0 1853349   78839   1
  -5  -6   0  340686   17209  -2
   5   6   0  340686   17209   1
  -5  -7   0  352352   50351  -2
   6   6   0  352352   50351   1
   7   6   0    6329    2031   1
   8   6   0   44175    2982   1
   9   6   0  547768   19566   1
  10   6   0   29411    3328   1
  11   6   0  280529   11258   1
  12   6   0    6217    2104   1
  13   6   0   28007    3040   1
  14   6   0   77712    4756   1
  15   6   0    2496    1940   1
  16   6   0   -1376    2411   1
  -4 -19   0    7107    2260  -2
  17   6   0    7107    2260   1
  18   6   0    1246    1057   1
  19   6   0   19086    3091   1
 -23   7   0     803    2266   1
 -22   7   0   67344    3859   1
 -21   7   0   10503    2371   1
 -20   7   0   24288    3211   1
 -19   7   0   14538    2534   1
 -18   7   0     368    1269   1
 -17   7   0   70805    4145   1
 -16   7   0    4616    1652   1
 -15   7   0    1325    1462   1
 -14   7   0    4606    1654   1
 -13   7   0    2535    3245   1
 -12   7   0    9060    2214   1
 -11   7   0   55081   14633   1
 -10   7   0   54317    2411   1
  -9   7   0 1353638  153119   1
  -8   7   0  260764   15556   1
  -7   7   0 1266793   44550  -2
  -7   7   0 1266793   44550   1
  -6   7   0   46925    4314   1
  -5   7   0  316383   30121   1
  -4   7   0  397991   15302   1
  -3   7   0   89295    5034   1
  -2   7   0   10342    1372   1
  -1   7   0  183230   10136   1
   0   7   0  362897   43471   1
   1   7   0  581669   27857   1
   2   7   0  318457   12475   1
   3   7   0 2213242   66009   1
  -6  -5   0  270892   24733  -2
   4   7   0  270892   24733   1
  -6  -6   0  836324   29326  -2
   5   7   0  836324   29326   1
   6   7   0   11215    1257   1
   7   7   0   12073    2031   1
   8   7   0   85780    3911   1
   9   7   0   83614    5238   1
  10   7   0   64425   10046   1
  11   7   0   42803    4224   1
  12   7   0   36561    3388   1
  13   7   0   24479    2973   1
  14   7   0    8620    2297   1
  -5 -17   0   44274    3368  -2
  15   7   0   44274    3368   1
  -5 -18   0    1523    2156  -2
  16   7   0    1523    2156   1
  17   7   0    2449    1620   1
  18   7   0    7100    1295   1
 -23   8   0   44718    4971   1
 -22   8   0    5532    1867   1
 -21   8   0   12668    2620   1
 -20   8   0   10603    2394   1
 -19   8   0     388    2361   1
 -18   8   0    4771    2347   1
 -17   8   0   84221   13597   1
 -16   8   0    1496    2337   1
 -15   8   0   94732    6169   1
 -14   8   0    1104    2254   1
 -13   8   0   18562    2938   1
 -12   8   0   52158    3386   1
 -11   8   0   42235   16727   1
 -10   8   0   70316    3997   1
  -9   8   0   11200    9111   1
  -8   8   0  136283   10248  -2
  -8   8   0  136283   10248   1
  -7   8   0   27808    3526   1
  -6   8   0  197578   13881   1
  -5   8   0  420611   16616   1
  -4   8   0    4818    1536   1
  -3   8   0  114399    6755   1
  -2   8   0   29361    2255   1
  -1   8   0  789787   32357   1
   0   8   0  295727   23102   1
   1   8   0  888827   28767   1
   2   8   0 1206585   38053   1
  -7  -4   0  799840   38196  -2
   3   8   0  799840   38196   1
  -7  -5   0  357921   10426  -2
   4   8   0  357921   10426   1
   5   8   0    3085     945   1
   6   8   0    7724    1066   1
   7   8   0    3651    1389   1
   8   8   0    9181    1632   1
   9   8   0   15168    2230   1
  10   8   0    6914    3577   1
  11   8   0   40121    4194   1
  12   8   0   54997    4837   1
  13   8   0    3615    2379   1
  -6 -16   0    3582    2031  -2
  14   8   0    3582    2031   1
  -6 -17   0   42581    3220  -2
  15   8   0   42581    3220   1
  16   8   0    8896    2215   1
  17   8   0     585     959   1
  18   8   0     947    1007   1
 -23   9   0    3580    2560   1
 -22   9   0   68354    5606   1
 -21   9   0  119986    6001   1
 -20   9   0   18508    3324   1
 -19   9   0   14407    3738   1
 -18   9   0    1607    2946   1
 -17   9   0  203706   12825   1
 -16   9   0    4861    2760   1
 -15   9   0   98326    6918   1
 -14   9   0    3855    2404   1
 -13   9   0  211752    8586   1
 -12   9   0   36185    3575   1
 -11   9   0   11173    1845   1
 -10   9   0   20707    2026   1
  -9   9   0  233504    8389  -2
  -9   9   0  233504    8389   1
  -8   9   0   82855    6268   1
  -7   9   0  534513   25390   1
  -6   9   0  118605   10784   1
  -5   9   0 2072807   69754   1
  -4   9   0  491691   21407   1
  -3   9   0  225412   10589   1
  -2   9   0  309104   14942   1
  -1   9   0    4701    1445   1
   0   9   0 1736348   65448   1
   1   9   0  436087   16386   1
  -8  -3   0  223867   10466  -2
   2   9   0  223867   10466   1
  -8  -4   0  106337    4142  -2
   3   9   0  106337    4142   1
   4   9   0  105020    5275   1
   5   9   0  367709   10568   1
   6   9   0    1444     983   1
   7   9   0  256769    8947   1
   8   9   0    7570    1459   1
   9   9   0  107069    5709   1
  10   9   0  168738    7866   1
  11   9   0   24277    3354   1
  12   9   0   62514    5108   1
  -7 -15   0   25536    3284  -2
  13   9   0   25536    3284   1
  -7 -16   0   24859    4986  -2
  14   9   0   24859    4986   1
  15   9   0   32000    2668   1
  16   9   0    4967    2323   1
  17   9   0    -274     930   1
 -23  10   0   69008    6613   1
 -22  10   0   15044    2884   1
 -21  10   0   90643    6381   1
 -20  10   0   71403    4897   1
 -19  10   0    8647    3253   1
 -18  10   0   12050    3532   1
 -17  10   0   -1770    3214   1
 -16  10   0  106596   27299   1
 -15  10   0   -2227    2725   1
 -14  10   0   38728    4318   1
 -13  10   0   63483    5087   1
 -12  10   0    1601    1595   1
 -11  10   0  277376    7892   1
 -10  10   0   10538    1912  -2
 -10  10   0   10538    1912   1
  -9  10   0   35738    2832   1
  -8  10   0   73046    3261   1
  -7  10   0   89693    7099   1
  -6  10   0 2031087   85058   1
  -5  10   0  395508   19325   1
  -4  10   0  517387   21761   1
  -3  10   0  269217   12540   1
  -2  10   0  394372   17586   1
  -1  10   0  519122   21582   1
   0  10   0   64370    9462   1
  -9  -2   0   32481    3614  -2
   1  10   0   32481    3614   1
  -9  -3   0   22198    1469  -2
   2  10   0   22198    1469   1
   3  10   0   45098    2000   1
   4  10   0   97970    3675   1
   5  10   0   15920    2696   1
   6  10   0  652629   19994   1
   7  10   0   77283    3942   1
   8  10   0  283918    8909   1
   9  10   0  160811    7575   1
  10  10   0   59702    4226   1
  11  10   0  175189    8035   1
  -8 -14   0   58622    6862  -2
  12  10   0   58622    6862   1
  -8 -15   0    2934    2104  -2
  13  10   0    2934    2104   1
  14  10   0    7095    2203   1
  15  10   0    1406    1640   1
  16  10   0    -186    1499   1
 -23  11   0    4629    3130   1
 -22  11   0  162198   67473   1
 -21  11   0   84859   21633   1
 -20  11   0   83750    6804   1
 -19  11   0   43228    4364   1
 -18  11   0   -2219    6733   1
 -17  11   0    3689    3289   1
 -16  11   0    1596    3546   1
 -15  11   0  210748   26034   1
 -14  11   0   36418    5163   1
 -13  11   0  161814    8650   1
 -12  11   0   26318    3167   1
 -11  11   0    8580    2011  -2
 -11  11   0    8580    2011   1
 -10  11   0   44902    3743   1
  -9  11   0  159238    5586   1
  -8  11   0    3424    1512   1
  -7  11   0   28711    2096   1
  -6  11   0    6305    1355   1
  -5  11   0  747382   23198   1
  -4  11   0    8048    1179   1
  -3  11   0   10433    1506   1
  -2  11   0  236738   13467   1
  -1  11   0   61178    3054   1
 -10  -1   0  182724    6499  -2
   0  11   0  182724    6499   1
 -10  -2   0  197183    6139  -2
   1  11   0  197183    6139   1
   2  11   0  409396   11539   1
   3  11   0   88322    3192   1
   4  11   0   47580    2244   1
   5  11   0  478738   13481   1
   6  11   0    4311    1438   1
   7  11   0  536032   15196   1
   8  11   0   10272    2078   1
   9  11   0  243049   10319   1
  10  11   0  141970    6934   1
  -9 -13   0   22033    2772  -2
  11  11   0   22033    2772   1
  -9 -14   0  141918    6668  -2
  12  11   0  141918    6668   1
  13  11   0   35943    4065   1
  14  11   0   16525    2267   1
  15  11   0    4818    1325   1
 -22  12   0    1427    2590   1
 -21  12   0  109098   18486   1
 -20  12   0   21977   19214   1
 -19  12   0   20387   11907   1
 -18  12   0   36025    7783   1
 -17  12   0    5285    4563   1
 -16  12   0  341681   32545   1
 -15  12   0   45140    4687   1
 -14  12   0  174053    7932   1
 -13  12   0   69642   22316   1
 -12  12   0   59356   20768  -2
 -12  12   0   59356   20768   1
 -11  12   0   42176   16303   1
 -10  12   0   30369    4217   1
  -9  12   0  225757   10918   1
  -8  12   0   39912    2771   1
  -7  12   0  117637    5855   1
  -6  12   0  121536    5331   1
  -5  12   0  124154    5814   1
  -4  12   0   56569    4728   1
  -3  12   0   13101    2836   1
  -2  12   0   16361    1878   1
 -11   0   0  282968    9360  -2
  -1  12   0  282968    9360   1
 -11  -1   0   74127    3101  -2
   0  12   0   74127    3101   1
   1  12   0 1156033   30289   1
   2  12   0   82344    3426   1
   3  12   0    1592    1021   1
   4  12   0   55775    2543   1
   5  12   0   34558    2113   1
   6  12   0  487983   15706   1
   7  12   0    2843    1766   1
   8  12   0   55432    3510   1
   9  12   0    7353    2539   1
 -10 -12   0   39512    3353  -2
  10  12   0   39512    3353   1
 -10 -13   0  125235    6149  -2
  11  12   0  125235    6149   1
  12  12   0    1703    1636   1
  13  12   0   65609    3614   1
  14  12   0     611     875   1
  15  12   0    2884    1595   1
 -22  13   0   17129    8235   1
 -21  13   0    7044   16042   1
 -20  13   0  136114   10679   1
 -19  13   0   58967   10711   1
 -18  13   0   12505   13280   1
 -17  13   0   27205    8637   1
 -16  13   0   15267    3987   1
 -15  13   0  246469   14031   1
 -14  13   0  176396   10494   1
 -13  13   0   57064    4190  -2
 -13  13   0   57064    4190   1
 -12  13   0    3216    2599   1
 -11  13   0   91295    5239   1
 -10  13   0   77015    4578   1
  -9  13   0    9605    1962   1
  -8  13   0  597213   18719   1
  -7  13   0  302923   10562   1
  -6  13   0   61088    3541   1
  -5  13   0   65199    3577   1
  -4  13   0    3946    1857   1
  -3  13   0  151304    8110   1
 -12   1   0  142997    6516  -2
  -2  13   0  142997    6516   1
  -1  13   0  353719   11611   1
   0  13   0  915529   24437   1
   1  13   0   27207    2021   1
   2  13   0  176704    5468   1
   3  13   0    2122    1076   1
   4  13   0    7606    1279   1
   5  13   0  405099   12024   1
   6  13   0    9862    1946   1
   7  13   0   22146    2411   1
   8  13   0   10602    2640   1
 -11 -11   0   53514    3778  -2
   9  13   0   53514    3778   1
 -11 -12   0   89880    7651  -2
  10  13   0   89880    7651   1
  11  13   0      50    1580   1
  12  13   0   29651    2580   1
  13  13   0    3022    1081   1
  14  13   0   14384    2392   1
 -22  14   0   10218   14091   1
 -21  14   0   33246    4454   1
 -20  14   0   40376   23819   1
 -19  14   0   32813   34576   1
 -18  14   0   24887   22581   1
 -17  14   0   12147   12943   1
 -16  14   0  215573   10572   1
 -15  14   0   12468    4059   1
 -14  14   0    4957    3605  -2
 -14  14   0    4957    3605   1
 -13  14   0   15192    4132   1
 -12  14   0   48042    4933   1
 -11  14   0   10218    2209   1
 -10  14   0  100333    7046   1
  -9  14   0 1065323   41194   1
  -8  14   0  187856    7676   1
  -7  14   0  601587   19193   1
  -6  14   0  429429   14285   1
  -5  14   0   11782    2475   1
  -4  14   0   15602    4347   1
 -13   2   0   84704    6040  -2
  -3  14   0   84704    6040   1
  -2  14   0  156490    7203   1
  -1  14   0  259932    9242   1
   0  14   0   91251    4439   1
   1  14   0  395979   11628   1
   2  14   0    6898    1276   1
   3  14   0   57918    2729   1
   4  14   0  163995    5884   1
   5  14   0  201987    7857   1
   6  14   0  223348    9792   1
   7  14   0   24693    2481   1
 -12 -10   0  143601    6819  -2
   8  14   0  143601    6819   1
 -12 -11   0  105044   16120  -2
   9  14   0  105044   16120   1
  10  14   0    5106    1621   1
  11  14   0   10276    4920   1
  12  14   0   12483    1856   1
  13  14   0    8547    1104   1
 -22  15   0    -498    1859   1
 -21  15   0   14973    3033   1
 -20  15   0   18801    3705   1
 -19  15   0    4893    3298   1
 -18  15   0     789    3264   1
 -17  15   0   11624    3910   1
 -16  15   0   46669   28208   1
 -15  15   0    8676    3995  -2
 -15  15   0    8676    3995   1
 -14  15   0   17592    4114   1
 -13  15   0   62782    7312   1
 -12  15   0   51295    5494   1
 -11  15   0    2952    2178   1
 -10  15   0   56449    4354   1
  -9  15   0   50132    4646   1
  -8  15   0 1770823   52018   1
  -7  15   0  433417   15197   1
  -6  15   0  534398   20119   1
  -5  15   0  144078    9453   1
 -14   3   0  152585   12927  -2
  -4  15   0  152585   12927   1
  -3  15   0  276844   11394   1
  -2  15   0   27048    2960   1
  -1  15   0  101858    4867   1
   0  15   0   58560    3599   1
   1  15   0   12224    1556   1
   2  15   0    2329    1198   1
   3  15   0   29749    2289   1
   4  15   0  360302   14444   1
   5  15   0  244381   13092   1
   6  15   0    3994    2009   1
 -13  -9   0   22366    2686  -2
   7  15   0   22366    2686   1
 -13 -10   0    1724    2083  -2
   8  15   0    1724    2083   1
   9  15   0   53152    4249   1
  10  15   0   29823    9435   1
  11  15   0    3051    1185   1
  12  15   0    9498    1170   1
 -22  16   0   15859    3436   1
 -21  16   0    6546    2426   1
 -20  16   0   18406    3313   1
 -19  16   0    1486    2995   1
 -18  16   0    7752    3681   1
 -17  16   0    6265    3709   1
 -16  16   0   40035    7789  -2
 -16  16   0   40035    7789   1
 -15  16   0   13177    4146   1
 -14  16   0   88919    8077   1
 -13  16   0   21240    4986   1
 -12  16   0  178324   10482   1
 -11  16   0   11606    2743   1
 -10  16   0   22102    3196   1
  -9  16   0  709061   22988   1
  -8  16   0    5721    2854   1
  -7  16   0  605764   22785   1
  -6  16   0    6211    2932   1
 -15   4   0  158309   10190  -2
  -5  16   0  158309   10190   1
  -4  16   0    5564    4113   1
  -3  16   0    2338    2826   1
  -2  16   0   26274    2946   1
  -1  16   0   21631    2499   1
   0  16   0   22288    2202   1
   1  16   0     415    1184   1
   2  16   0   18338    1938   1
   3  16   0  134791    5920   1
   4  16   0    9339    2633   1
   5  16   0   69617    4512   1
 -14  -8   0    7982    2056  -2
   6  16   0    7982    2056   1
 -14  -9   0   14596    6269  -2
   7  16   0   14596    6269   1
   8  16   0   22389    2833   1
   9  16   0    5823    1797   1
  10  16   0    1587    1261   1
  11  16   0   17989    1296   1
 -21  17   0    2558    2089   1
 -20  17   0   25344    3594   1
 -19  17   0    4009    2970   1
 -18  17   0   16235    4011   1
 -17  17   0    4495    3886  -2
 -17  17   0    4495    3886   1
 -16  17   0   14438    4200   1
 -15  17   0    2424    3388   1
 -14  17   0    9727    3684   1
 -13  17   0   32724    4880   1
 -12  17   0    7262    2771   1
 -11  17   0    3607    2674   1
 -10  17   0   34507    3901   1
  -9  17   0   60047    4969   1
  -8  17   0   59668    5003   1
  -7  17   0    7440    2815   1
 -16   5   0   16315    3566  -2
  -6  17   0   16315    3566   1
  -5  17   0   75327    9300   1
  -4  17   0    9168    5055   1
  -3  17   0   27174    4163   1
  -2  17   0   27031    3201   1
  -1  17   0   39032    3250   1
   0  17   0   59113    3441   1
   1  17   0   12436    2121   1
   2  17   0   16312    2179   1
   3  17   0   14460    2755   1
   4  17   0   28270    4698   1
 -15  -7   0   21806    4213  -2
   5  17   0   21806    4213   1
 -15  -8   0   30808   12702  -2
   6  17   0   30808   12702   1
   7  17   0   17669    9477   1
   8  17   0    8623    1674   1
   9  17   0   12439    1510   1
 -21  18   0   10241    3178   1
 -20  18   0    2735    2860   1
 -19  18   0   -2245    3022   1
 -18  18   0   -3208    3208  -2
 -18  18   0   -3208    3208   1
 -17  18   0   19135    4068   1
 -16  18   0   15370    4089   1
 -15  18   0   22054    4412   1
 -14  18   0   26872    4654   1
 -13  18   0    1886    3304   1
 -12  18   0    3094    2722   1
 -11  18   0   43268    4483   1
 -10  18   0   67399    5464   1
  -9  18   0   56133    5293   1
  -8  18   0   64403    5646   1
 -17   6   0   68416    5550  -2
  -7  18   0   68416    5550   1
  -6  18   0  209493   10577   1
  -5  18   0   42062    7819   1
  -4  18   0    3686    3618   1
  -3  18   0   17816    4374   1
  -2  18   0  134974    9240   1
  -1  18   0   30010    2424   1
   0  18   0    5010    1954   1
   1  18   0     857    1717   1
   2  18   0   23800    3183   1
   3  18   0   34441    4290   1
   4  18   0    2851    1821   1
 -16  -7   0    9266    1904  -2
   5  18   0    9266    1904   1
   6  18   0    4184    1656   1
   7  18   0   31804    2405   1
   8  18   0   26837    1658   1
   9  18   0    9390    2201   1
 -20  19   0    5565    1981   1
 -19  19   0   -2122    2495  -2
 -19  19   0   -2122    2495   1
 -18  19   0    1041    2767   1
 -17  19   0    7203    3363   1
 -16  19   0   75721    6693   1
 -15  19   0   31974    4840   1
 -14  19   0    1796    3467   1
 -13  19   0   50831    5723   1
 -12  19   0   29813    3878   1
 -11  19   0   45130    4576   1
 -10  19   0   36290    4380   1
  -9  19   0    6527    3192   1
  -8  19   0   16337    3942   1
  -7  19   0   11156    3612   1
  -6  19   0   22994    4893   1
  -5  19   0   60319    9048   1
  -4  19   0   67260    6964   1
  -3  19   0   32501    4688   1
  -2  19   0    8650    2505   1
  -1  19   0   28242    2881   1
   0  19   0    6899    1765   1
   1  19   0   75841    4350   1
   2  19   0   82007    4424   1
   3  19   0   49463    4004   1
 -17  -6   0   36263    2782  -2
   4  19   0   36263    2782   1
   5  19   0    2090    1411   1
   6  19   0    6612    1455   1
   7  19   0   16632    2698   1
 -20  20   0    1415    2440  -2
 -20  20   0    1415    2440   1
 -19  20   0   -1747    2203   1
 -18  20   0     214    2595   1
 -17  20   0   33745    4436   1
 -16  20   0    2067    3420   1
 -15  20   0  107134    7937   1
 -14  20   0   63103    6243   1
 -13  20   0    4508    3674   1
 -12  20   0   23760    4556   1
 -11  20   0   23821    4512   1
 -10  20   0   20197    3965   1
  -9  20   0   32362    4438   1
  -8  20   0   20800    3926   1
  -7  20   0    1754    3337   1
  -6  20   0   25145    5247   1
  -5  20   0   39747    7957   1
  -4  20   0   15700    4369   1
  -3  20   0  125685    8659   1
  -2  20   0  122884    7011   1
  -1  20   0     157    2360   1
   0  20   0  147197    7505   1
   1  20   0   76858    5072   1
   2  20   0  298691   14809   1
 -18  -5   0  150004    8040  -2
   3  20   0  150004    8040   1
   4  20   0     333    1426   1
   5  20   0    2307    1178   1
 -19  21   0    1697    2680   1
 -18  21   0    6824    2490   1
 -17  21   0   14922    3526   1
 -16  21   0  121567    8064   1
 -15  21   0   15745    4072   1
 -14  21   0   35758    4949   1
 -13  21   0   27162    6209   1
 -12  21   0   16783    4453   1
 -11  21   0   77370    7405   1
 -10  21   0   27442    4998   1
  -9  21   0   10778    4166   1
  -8  21   0   25763    4876   1
  -7  21   0    3081    3945   1
  -6  21   0   93381   11158   1
  -5  21   0   28966    7651   1
  -4  21   0  331466   22467   1
  -3  21   0   94388    7168   1
  -2  21   0   53817    4390   1
  -1  21   0   24611    4301   1
   0  21   0    2107    3298   1
   1  21   0  335624   23240   1
 -19  -4   0   28488    2919  -2
   2  21   0   28488    2919   1
   3  21   0   39585    4338   1
   4  21   0    5618    1361   1
 -17  22   0   15471    2787   1
 -16  22   0    2549    2660   1
 -15  22   0   25440    4107   1
 -14  22   0   -1200    3352   1
 -13  22   0   23878    4504   1
 -12  22   0   67805    6380   1
 -11  22   0   83565   11788   1
 -10  22   0   87354    7204   1
  -9  22   0   42898    5463   1
  -8  22   0   42313    6919   1
  -7  22   0  145975    9806   1
  -6  22   0   15348    6260   1
  -5  22   0  317472   23084   1
  -4  22   0   32051    4438   1
  -3  22   0  196020    8922   1
  -2  22   0   -2569    3332   1
  -1  22   0    -243    2942   1
   0  22   0  107274   17328   1
 -20  -3   0    7674    1627  -2
   1  22   0    7674    1627   1
   2  22   0   26874    2650   1
 -16  23   0    2907    2019   1
 -15  23   0    1081    2473   1
 -14  23   0    5984    4746   1
 -13  23   0   25894    4032   1
 -12  23   0  164062    9774   1
 -11  23   0    8590    3514   1
 -10  23   0   19674    4239   1
  -9  23   0  121341   11728   1
  -8  23   0  143524    9124   1
  -7  23   0   45544    4729   1
  -6  23   0  265138   20314   1
  -5  23   0    4888    2842   1
  -4  23   0  194833   15128   1
  -3  23   0    9946    3433   1
  -2  23   0   21202    5025   1
  -1  23   0   19492    3987   1
   0  23   0    8682    2980   1
 -14  24   0   11980    3328   1
 -13  24   0   40469    3994   1
 -12  24   0   48289    4388   1
 -11  24   0   26162    3614   1
 -10  24   0   20687    2680   1
  -9  24   0   10766    2648   1
  -8  24   0   98327    6785   1
  -7  24   0   80324   12160   1
  -6  24   0   35556    5306   1
  -5  24   0  105769    9096   1
  -4  24   0    8215    3765   1
  -3  24   0   20596    3849   1
  10 -25   1   -2105    2998   1
   2 -24   1   54503    5714   1
   3 -24   1    6536    3202   1
   4 -24   1  107238    9564   1
   5 -24   1   17003    3039   1
   6 -24   1   74429    8277   1
   7 -24   1  113869   10019   1
   8 -24   1   16176    4149   1
   9 -24   1   24659    3816   1
  10 -24   1    4334    2802   1
  11 -24   1   14441    3290   1
  23 -11  -1   52680    6353  -2
  12 -24   1   52680    6353   1
  13 -24   1   35192    3888   1
  14 -24   1   35868    5049   1
   0 -23   1   12777    3616   1
   1 -23   1   13537   10106   1
   2 -23   1   17868    4719   1
   3 -23   1  140804    8583   1
   4 -23   1    5542    4524   1
   5 -23   1  437400   20671   1
   6 -23   1  135440   13020   1
   7 -23   1  117533   12277   1
   8 -23   1   92272   10091   1
   9 -23   1   17520    5786   1
  10 -23   1    -282    3482   1
  22 -10  -1   90598    7054  -2
  11 -23   1   90598    7054   1
  12 -23   1   35245    4786   1
  13 -23   1   60589    7756   1
  14 -23   1    2738    2979   1
  15 -23   1    2560    2653   1
  16 -23   1    -534    2794   1
  -2 -22   1    8160    1577   1
  20   3  -1  142200   29530  -2
  -1 -22   1  142200   29530   1
   0 -22   1   13307    7606   1
   1 -22   1    -116    3183   1
   2 -22   1    8537    3513   1
   3 -22   1  100213    7759   1
   4 -22   1  538475   20249   1
   5 -22   1   14568    3408   1
   6 -22   1  337549   24781   1
   7 -22   1  132918   13413   1
   8 -22   1   17970    6680   1
   9 -22   1   34861    7717   1
  21  -9  -1   67798    6650  -2
  10 -22   1   67798    6650   1
  11 -22   1  126517    9013   1
  12 -22   1   78108    6971   1
  13 -22   1    5533    3774   1
  14 -22   1    1890    3439   1
  15 -22   1   11320    3499   1
  16 -22   1   79293    6108   1
  17 -22   1    2536    2398   1
  -4 -21   1    2087    1109   1
  -3 -21   1   57297    4851   1
  19   4  -1  129948   28091  -2
  -2 -21   1  129948   28091   1
  -1 -21   1   61626    8160   1
   0 -21   1  222105   12201   1
   1 -21   1   36852    5006   1
   2 -21   1   88743    7347   1
   3 -21   1  228991   11856   1
   4 -21   1  101634    6470   1
   5 -21   1  315175   16978   1
   6 -21   1    6470    6128   1
   7 -21   1  172093   11472   1
   8 -21   1   54319    6653   1
  20  -8  -1   25090    5285  -2
   9 -21   1   25090    5285   1
  10 -21   1  131728    9861   1
  11 -21   1   19661    4957   1
  12 -21   1   21220    4850   1
  13 -21   1    4659    4030   1
  14 -21   1   77548    6886   1
  15 -21   1   31635    4631   1
  16 -21   1    7116    3310   1
  17 -21   1   25758    4233   1
  18 -21   1   10517    2625   1
  -5 -20   1    1155     953   1
  -4 -20   1    2434    1279   1
  18   5  -1   10755    2074  -2
  -3 -20   1   10755    2074   1
  -2 -20   1  143146   10627   1
  -1 -20   1  230280   12354   1
   0 -20   1    1968    3208   1
   1 -20   1    -392    3254   1
   2 -20   1   31118    3719   1
   3 -20   1  120384    6118   1
   4 -20   1   40895    4599   1
   5 -20   1   22419    7021   1
   6 -20   1   51484    6470   1
   7 -20   1   15565    5091   1
  19  -7  -1   41884    6165  -2
   8 -20   1   41884    6165   1
   9 -20   1   57020    5362   1
  10 -20   1   10345    3498   1
  11 -20   1   19247    3902   1
  12 -20   1    5315    3919   1
  13 -20   1   16916    4261   1
  14 -20   1     477    3724   1
  15 -20   1   49531    6047   1
  16 -20   1   41023    5115   1
  17 -20   1    -700    2951   1
  18 -20   1     680    2601   1
  19 -20   1     843    2041   1
  -7 -19   1    6568    1112   1
  -6 -19   1   21364    1976   1
  -5 -19   1   61142    6392   1
  17   6  -1    2292    1448  -2
  -4 -19   1    2292    1448   1
  -3 -19   1   40749    3021   1
  -2 -19   1   32168    2917   1
  -1 -19   1   31409    3013   1
   0 -19   1    1311    1907   1
   1 -19   1    2001    1699   1
   2 -19   1   34285    2811   1
   3 -19   1     612    2881   1
   4 -19   1    3418    3099   1
   5 -19   1     786    5217   1
   6 -19   1   37354    5804   1
  18  -6  -1    -510    3981  -2
   7 -19   1    -510    3981   1
   8 -19   1   39324    9120   1
   9 -19   1  128925    7843   1
  10 -19   1   93728    6505   1
  11 -19   1    1533    3002   1
  12 -19   1    6583    3046   1
  13 -19   1    3287    3515   1
  14 -19   1     983    3600   1
  15 -19   1     361    3833   1
  16 -19   1    1139    3697   1
  17 -19   1    2110    3263   1
  18 -19   1   -2586    3084   1
  19 -19   1    8294    2929   1
  20 -19   1    2798    3037   1
  -9 -18   1    3645    1985   1
  -8 -18   1    8876    1365   1
  -7 -18   1    6250    2064   1
  16   8  -1   25308    8448  -2
  -6 -18   1   25308    8448   1
  16   7  -1    8578    1982  -2
  -5 -18   1    8578    1982   1
  -4 -18   1   39841    4834   1
  -3 -18   1    2151    2747   1
  -2 -18   1    8216    2557   1
  -1 -18   1   11784    2699   1
   0 -18   1    1011    1624   1
   1 -18   1   47606    3177   1
   2 -18   1   15752    2582   1
   3 -18   1    3879    2102   1
   4 -18   1   64788    5393   1
   5 -18   1  133098   13509   1
  17  -5  -1  234892   13978  -2
   6 -18   1  234892   13978   1
   7 -18   1  100472    8922   1
   8 -18   1   85171    7968   1
   9 -18   1  139812    8140   1
  10 -18   1  164335    8867   1
  11 -18   1   60747    5127   1
  12 -18   1    5460    2968   1
  13 -18   1   14789    4126   1
  14 -18   1   10150    3875   1
  15 -18   1     870    3587   1
  16 -18   1   -2296    3765   1
  17 -18   1   -3551    3551   1
  18 -18   1   15896    3877   1
  19 -18   1    4792    3090   1
  20 -18   1   15062    3556   1
  21 -18   1   10043    3154   1
 -10 -17   1     479    1411   1
  -9 -17   1   26639    2842   1
  -8 -17   1   37076   13425   1
  15   9  -1   11962    2309  -2
  -7 -17   1   11962    2309   1
  15   8  -1    8914    2147  -2
  -6 -17   1    8914    2147   1
  -5 -17   1   79041    4748   1
  -4 -17   1   21205    3655   1
  -3 -17   1  102068    5971   1
  -2 -17   1   34572    3536   1
  -1 -17   1   13265    1920   1
   0 -17   1  114842    4933   1
   1 -17   1   39330    3238   1
   2 -17   1   35314    3055   1
   3 -17   1    9582    2491   1
   4 -17   1  156780   10018   1
  16  -4  -1   77018    9755  -2
   5 -17   1   77018    9755   1
   6 -17   1   52248    6150   1
   7 -17   1   81013    7420   1
   8 -17   1   18186    5612   1
   9 -17   1  589283   22581   1
  10 -17   1  150588    8132   1
  11 -17   1    3215    2698   1
  12 -17   1   10227    2904   1
  13 -17   1   17144    4335   1
  14 -17   1   38997    5291   1
  15 -17   1   25679    4680   1
  16 -17   1    7283    5750   1
  17 -17   1   54898    6030   1
  18 -17   1    9864    7621   1
  19 -17   1    9331    3366   1
  20 -17   1    5080    2769   1
  21 -17   1   45800    3861   1
 -11 -16   1     469     899   1
 -10 -16   1   18258    6272   1
  -9 -16   1   41822    8514   1
  14  10  -1   58726   32210  -2
  -8 -16   1   58726   32210   1
  14   9  -1   46105   10415  -2
  -7 -16   1   46105   10415   1
  -6 -16   1    2861    1806   1
  -5 -16   1   44496    4950   1
  -4 -16   1   97849    5940   1
  -3 -16   1    1812    1570   1
  -2 -16   1  122354    4850   1
  -1 -16   1   29657    2093   1
   0 -16   1   39757    3113   1
   1 -16   1    3854    1787   1
   2 -16   1   29289    2694   1
   3 -16   1    8111    1987   1
  15  -3  -1   14670    2595  -2
   4 -16   1   14670    2595   1
   5 -16   1   19185    4728   1
   6 -16   1  109843    8373   1
   7 -16   1  153560   10120   1
   8 -16   1 1287458   44629   1
   9 -16   1   36516    3912   1
  10 -16   1  351893   13056   1
  11 -16   1    1741    2430   1
  12 -16   1   35952    3842   1
  13 -16   1  140630    9691   1
  14 -16   1    5869    3849   1
  15 -16   1   96411   11488   1
  16 -16   1    1269    3533   1
  17 -16   1   16046    4349   1
  18 -16   1   17086    3991   1
  19 -16   1    1372    3750   1
  20 -16   1   10142    3063   1
  21 -16   1    5606    2420   1
  22 -16   1    5133    2674   1
 -12 -15   1     941     827   1
 -11 -15   1   13473    3658   1
 -10 -15   1   30463    3035   1
  13  11  -1  123616   52860  -2
  -9 -15   1  123616   52860   1
  13  10  -1  115822   13779  -2
  -8 -15   1  115822   13779   1
  -7 -15   1   25889    3019   1
  -6 -15   1   15948    2572   1
  -5 -15   1   63127    4304   1
  -4 -15   1   45702    3328   1
  -3 -15   1   62063    3284   1
  -2 -15   1   15641    1647   1
  -1 -15   1  117695    4247   1
   0 -15   1   86300    3810   1
   1 -15   1    1145    1528   1
   2 -15   1    5742    1659   1
  14  -2  -1   32629    2829  -2
   3 -15   1   32629    2829   1
   4 -15   1  234215   12155   1
   5 -15   1  122172    8190   1
   6 -15   1  138337    8954   1
   7 -15   1 1609907   67087   1
   8 -15   1  166524    8472   1
   9 -15   1 1505437   44772   1
  10 -15   1    6815    2438   1
  11 -15   1   20672    2981   1
  12 -15   1    6568    3353   1
  13 -15   1   18729    4263   1
  14 -15   1   83741   24836   1
  15 -15   1    4088    3775   1
  16 -15   1   10296    4181   1
  17 -15   1   17330    4511   1
  18 -15   1   14408    3829   1
  19 -15   1   10943    4760   1
  20 -15   1   16124    3612   1
  21 -15   1    4282    2516   1
  22 -15   1    3550    1765   1
 -13 -14   1     612     834   1
 -12 -14   1    1979    1115   1
 -11 -14   1    2499    1456   1
  12  12  -1   94768   12412  -2
 -10 -14   1   94768   12412   1
  12  11  -1   43200    3348  -2
  -9 -14   1   43200    3348   1
  -8 -14   1    9324    2227   1
  -7 -14   1   34496    2751   1
  -6 -14   1   26723    2531   1
  -5 -14   1   70864    4013   1
  -4 -14   1   77511    3623   1
  -3 -14   1   12171    1504   1
  -2 -14   1   66520    2900   1
  -1 -14   1  129535    4869   1
   0 -14   1  108677    4270   1
   1 -14   1  162681    6413   1
  13  -1  -1   59119    3394  -2
   2 -14   1   59119    3394   1
   3 -14   1  171815    6778   1
   4 -14   1    6652    1958   1
   5 -14   1  216754   16075   1
   6 -14   1  270235   14137   1
   7 -14   1  266548   14255   1
   8 -14   1  917568   28127   1
   9 -14   1   10106    2236   1
  10 -14   1  187188    8655   1
  11 -14   1    3710    1942   1
  12 -14   1   64982    5786   1
  13 -14   1   50543    5130   1
  14 -14   1   23865    5875   1
  15 -14   1  232680   12305   1
  16 -14   1   59890   19908   1
  17 -14   1   30227   21532   1
  18 -14   1    3163    3388   1
  19 -14   1    4200    3154   1
  20 -14   1    4562    2970   1
  21 -14   1   -1203    2491   1
  22 -14   1    -163    1768   1
 -14 -13   1    1513    1171   1
 -13 -13   1   43811    2650   1
 -12 -13   1     431    1359   1
  11  13  -1   85150    5942  -2
 -11 -13   1   85150    5942   1
  11  12  -1   16925    2423  -2
 -10 -13   1   16925    2423   1
  -9 -13   1   12660    3151   1
  -8 -13   1   42306    3044   1
  -7 -13   1   20512    2062   1
  -6 -13   1   90198    4531   1
  -5 -13   1   69834    4095   1
  -4 -13   1   35269    2323   1
  -3 -13   1   71308    3210   1
  -2 -13   1   37330    2327   1
  -1 -13   1  976824   25950   1
   0 -13   1  143400    5011   1
  12   0  -1   53627    2963  -2
   1 -13   1   53627    2963   1
   2 -13   1   16490    1909   1
   3 -13   1  126862    5752   1
   4 -13   1  140448    7562   1
   5 -13   1   43014    4032   1
   6 -13   1    4642    3918   1
   7 -13   1  187313    8442   1
   8 -13   1   57409    4175   1
   9 -13   1  318273   12968   1
  10 -13   1   18558    2339   1
  11 -13   1    2992    2764   1
  12 -13   1    1081    2137   1
  13 -13   1  123915    8684   1
  14 -13   1  479068   17463   1
  15 -13   1   46231    5152   1
  16 -13   1  316243   13493   1
  17 -13   1   10467   11291   1
  18 -13   1   34061   17354   1
  19 -13   1    1643    3106   1
  20 -13   1   20118    3794   1
  21 -13   1   11658    2804   1
  22 -13   1   -1463    1955   1
  23 -13   1    3544    2386   1
 -14 -12   1   66877    4059   1
 -13 -12   1   11685    2202   1
  10  14  -1  126738    6028  -2
 -12 -12   1  126738    6028   1
  10  13  -1   15368    2404  -2
 -11 -12   1   15368    2404   1
 -10 -12   1   10368    2200   1
  -9 -12   1     690    1879   1
  -8 -12   1    7916    1929   1
  -7 -12   1  260225    8379   1
  -6 -12   1   49266    3140   1
  -5 -12   1   68093    3804   1
  -4 -12   1    2275    1155   1
  -3 -12   1  201933    5922   1
  -2 -12   1  527122   14610   1
  -1 -12   1  109855    5819   1
  11   1  -1  458933   12786  -2
   0 -12   1  458933   12786   1
   1 -12   1  271191   10344   1
   2 -12   1   37507    2515   1
   3 -12   1   41078    2615   1
   4 -12   1    3676    3975   1
   5 -12   1   19203    3915   1
   6 -12   1   88685    5178   1
   7 -12   1   25562    3817   1
   8 -12   1   81761    4726   1
   9 -12   1   73459    5528   1
  10 -12   1   19650    3654   1
  11 -12   1    6185    2581   1
  12 -12   1  384122   11739   1
  13 -12   1  100038    4749   1
  14 -12   1  521352   18876   1
  15 -12   1  457462   14044   1
  16 -12   1    3700    2937   1
  17 -12   1    8514    4329   1
  18 -12   1   13931   11054   1
  19 -12   1   18118   16313   1
  20 -12   1    8014    3336   1
  21 -12   1   -1229    2710   1
  22 -12   1   14433    2645   1
  23 -12   1    6026    2746   1
 -16 -11   1   11890    2021   1
 -15 -11   1   38313    3046   1
 -14 -11   1   14917    3502   1
   9  15  -1  205452   10373  -2
 -13 -11   1  205452   10373   1
   9  14  -1   25445    3305  -2
 -12 -11   1   25445    3305   1
 -11 -11   1  102480    5518   1
 -10 -11   1    5752    2031   1
  -9 -11   1   41819    3560   1
  -8 -11   1   79270    3780   1
  -7 -11   1   50611    2854   1
  -6 -11   1  473912   15117   1
  -5 -11   1   87803    4135   1
  -4 -11   1   13304    1461   1
  -3 -11   1   13919    1232   1
  -2 -11   1  236558    7180   1
  10   2  -1  352747   10015  -2
  -1 -11   1  352747   10015   1
   0 -11   1   10075    1618   1
   1 -11   1   17808    1789   1
   2 -11   1   20183    1966   1
   3 -11   1  214372    7785   1
   4 -11   1  743913   35194   1
   5 -11   1    9522    2094   1
   6 -11   1  788424   24566   1
   7 -11   1   45089    2818   1
   8 -11   1  163061    8615   1
   9 -11   1   76019    4146   1
  10 -11   1   45137    3914   1
  11 -11   1   91943   15570   1
  12 -11   1   63647    4784   1
  13 -11   1  328328   13481   1
  14 -11   1  255202    9745   1
  15 -11   1  153277    7009   1
  16 -11   1  155816    8129   1
  17 -11   1   14358    2866   1
  18 -11   1    6662    3821   1
  19 -11   1    3191    2514   1
  20 -11   1   32189   26976   1
  21 -11   1  101390    6889   1
  22 -11   1    1469    2674   1
 -16 -10   1    7550    1159   1
 -15 -10   1   33149    3325   1
   8  16  -1  106988    5331  -2
 -14 -10   1  106988    5331   1
   8  15  -1   66350    8781  -2
 -13 -10   1   66350    8781   1
 -12 -10   1   58120    4802   1
 -11 -10   1    1250    2210   1
 -10 -10   1   20778    2684   1
  -9 -10   1   53855    3402   1
  -8 -10   1  103698    4288   1
  -7 -10   1   97181    5159   1
  -6 -10   1   25823    2598   1
  -5 -10   1  181585    6653   1
  -4 -10   1   14237    1515   1
   9   4  -1   64564    2682  -2
  -3 -10   1   64564    2682   1
   9   3  -1  321409   10584  -2
  -2 -10   1  321409   10584   1
  -1 -10   1    5110    1800   1
   0 -10   1  570237   22498   1
   1 -10   1  112195    5640   1
   2 -10   1    2418    1249   1
   3 -10   1  407057   14537   1
   4 -10   1   67095    4090   1
   5 -10   1  601625   19409   1
   6 -10   1   56459    5520   1
   7 -10   1  103401    7818   1
   8 -10   1    4861    1337   1
   9 -10   1   74637    3694   1
  10 -10   1   49776    3096   1
  11 -10   1   74428    4822   1
  12 -10   1  296386   12618   1
  13 -10   1   13386    2705   1
  14 -10   1   68016    5384   1
  15 -10   1   22706    3461   1
  16 -10   1    6588    2866   1
  17 -10   1   67257    4595   1
  18 -10   1    5615    2573   1
  19 -10   1   29402    4505   1
  20 -10   1   19983    3599   1
  11 -22  -1   49335    6278  -2
  21 -10   1   49335    6278   1
  22 -10   1  115033    9294   1
 -17  -9   1    5054    1269   1
 -16  -9   1   19799    2467   1
   7  17  -1    8744    1930  -2
 -15  -9   1    8744    1930   1
   7  16  -1   66563    4225  -2
 -14  -9   1   66563    4225   1
 -13  -9   1   86963    4977   1
 -12  -9   1    2265    2327   1
 -11  -9   1  113634    7258   1
 -10  -9   1   19678    3718   1
  -9  -9   1     748    2056   1
  -8  -9   1   42852    2493   1
  -7  -9   1   41046    3021   1
  -6  -9   1  367429   11832   1
  -5  -9   1   54848    2816   1
   8   5  -1  228818    7675  -2
  -4  -9   1  228818    7675   1
   8   4  -1   97623    4218  -2
  -3  -9   1   97623    4218   1
   8   3  -1  553989   17624  -2
  -2  -9   1  553989   17624   1
  -1  -9   1  659692   22322   1
   0  -9   1     853    1232   1
   1  -9   1  274978    9242   1
   2  -9   1   27205    2910   1
   3  -9   1  479121   16180   1
   4  -9   1 1322730   39365   1
   5  -9   1   85525    5896   1
   6  -9   1 1384536   59334   1
   7  -9   1    6964    3286   1
   8  -9   1   64151    9833   1
   9  -9   1  544892   13255   1
  10  -9   1   54030    3134   1
  11  -9   1  355973    9617   1
  12  -9   1    9225    1859   1
  13  -9   1    1475    1724   1
  14  -9   1    6860    2182   1
  15  -9   1     390    2072   1
  16  -9   1   40244    3555   1
  17  -9   1   77103    6761   1
  18  -9   1   11167    3542   1
  19  -9   1    1193    2811   1
  10 -21  -1   44766    4451  -2
  20  -9   1   44766    4451   1
  21  -9   1  108900    6927   1
  22  -9   1    5762    2932   1
 -18  -8   1    4167    1463   1
 -17  -8   1     837    1486   1
   6  18  -1   18436    2781  -2
 -16  -8   1   18436    2781   1
   6  17  -1    5541    1944  -2
 -15  -8   1    5541    1944   1
 -14  -8   1    4871    1936   1
 -13  -8   1  104253    5631   1
 -12  -8   1  129096    6461   1
 -11  -8   1    6241    2394   1
 -10  -8   1   24771    2635   1
  -9  -8   1   34767    4287   1
  -8  -8   1   65211    6227   1
  -7  -8   1    1341    1278   1
  -6  -8   1   73783    3357   1
   7   6  -1   41942    2286  -2
  -5  -8   1   41942    2286   1
   7   5  -1    1923    1596  -2
  -4  -8   1    1923    1596   1
   7   4  -1  463103   18582  -2
  -3  -8   1  463103   18582   1
  -2  -8   1 1750728   48264   1
  -1  -8   1  516569   15981   1
   0  -8   1 2891078   83940   1
   1  -8   1   15314    1570   1
   2  -8   1   71748    2944   1
   3  -8   1  387518   11318   1
   4  -8   1  847427   25775   1
   5  -8   1 1519966   51330   1
   6  -8   1   72491    5805   1
   7  -8   1  361317   25243   1
   8  -8   1   22499    7243   1
   9  -8   1  419109   50726   1
  10  -8   1  263663    7306   1
  11  -8   1  162991    5830   1
  12  -8   1   59865    3765   1
  13  -8   1   91859    4975   1
  14  -8   1    1105    1922   1
  15  -8   1    1467    1405   1
  16  -8   1   51552   11592   1
  17  -8   1  101290    5280   1
  18  -8   1      78    2430   1
   9 -20  -1   70068    4355  -2
  19  -8   1   70068    4355   1
  20  -8   1    7834    2935   1
  21  -8   1   38009    3986   1
  22  -8   1   20242    3754   1
 -18  -7   1    2822     974   1
 -17  -7   1   12679    2399   1
   5  18  -1    4372    2263  -2
 -16  -7   1    4372    2263   1
 -15  -7   1   48346    5142   1
 -14  -7   1   76168    4684   1
 -13  -7   1   59681    4163   1
 -12  -7   1   88261    5076   1
 -11  -7   1   12954    2223   1
 -10  -7   1    8849    1681   1
  -9  -7   1  134166    6246   1
  -8  -7   1  143596   24002   1
  -7  -7   1    8838    2614   1
   6   7  -1    6429    1046  -2
  -6  -7   1    6429    1046   1
   6   6  -1  135880   15889  -2
  -5  -7   1  135880   15889   1
   6   5  -1  105383    5777  -2
  -4  -7   1  105383    5777   1
  -3  -7   1   84513    4864   1
  -2  -7   1  650600   19581   1
  -1  -7   1  493932   17089   1
   0  -7   1   18074    1899   1
   1  -7   1  182539    6325   1
   2  -7   1  313353   10730   1
   3  -7   1 1577113   45882   1
   4  -7   1  688026   18937   1
   5  -7   1    6764    1868   1
   6  -7   1  123160    6683   1
   7  -7   1  149441   17829   1
   8  -7   1 2433897  267162   1
   9  -7   1  139073   11129   1
  10  -7   1  328701    9062   1
  11  -7   1   63163    3822   1
  12  -7   1    5721    1279   1
  13  -7   1   34294    2610   1
  14  -7   1   54986    4166   1
  15  -7   1   34425    3905   1
  16  -7   1    1898    1490   1
  17  -7   1     779    1419   1
   8 -19  -1    -145    1933  -2
  18  -7   1    -145    1933   1
  19  -7   1    8643    3109   1
  20  -7   1   21792    3442   1
  21  -7   1   42722    4057   1
  22  -7   1    3481    1730   1
  23  -7   1    4107    2302   1
 -19  -6   1    1409    1457   1
 -18  -6   1    2363    1439   1
   4  19  -1    2164    2650  -2
 -17  -6   1    2164    2650   1
 -16  -6   1     969    2337   1
 -15  -6   1    2022    1958   1
 -14  -6   1    7875    2172   1
 -13  -6   1  555144   20370   1
 -12  -6   1  104226    5564   1
 -11  -6   1    3588    1669   1
 -10  -6   1  103811    4590   1
  -9  -6   1   60031    3118   1
  -8  -6   1  130349    6874   1
   5   8  -1   18255    1862  -2
  -7  -6   1   18255    1862   1
   5   7  -1  723070   28971  -2
  -6  -6   1  723070   28971   1
   5   6  -1   82951    8128  -2
  -5  -6   1   82951    8128   1
  -4  -6   1  100687    6991   1
  -3  -6   1  238346   11626   1
  -2  -6   1   48730    3185   1
  -1  -6   1   80974    4521   1
   0  -6   1   25473    2061   1
   1  -6   1  123562    4504   1
   2  -6   1 1518020   47967   1
   3  -6   1  186455    7986   1
   4  -6   1 1543086   36959   1
   5  -6   1  130787    5214   1
   6  -6   1  552766   15893   1
   7  -6   1 1768113   51941   1
   8  -6   1   13643    6662   1
   9  -6   1  400243   41783   1
  10  -6   1   34306    5486   1
  11  -6   1    3181    1487   1
  12  -6   1  245413    8407   1
  13  -6   1    3154    1552   1
  14  -6   1  346014   11092   1
  15  -6   1    6948    2050   1
  16  -6   1    2035    1709   1
   7 -18  -1   48476    3214  -2
  17  -6   1   48476    3214   1
  18  -6   1    4195    1540   1
  19  -6   1   11212    2644   1
  20  -6   1   -2153    2153   1
  21  -6   1    9817    2427   1
  22  -6   1    1505    1329   1
  23  -6   1    2842    1925   1
 -20  -5   1     905    1079   1
 -19  -5   1    9180    2305   1
   3  20  -1     168    2734  -2
 -18  -5   1     168    2734   1
 -17  -5   1   11087    3442   1
 -16  -5   1    2584    2986   1
 -15  -5   1   44011    4356   1
 -14  -5   1  395160   18646   1
 -13  -5   1   28041    3651   1
 -12  -5   1   51518    3641   1
 -11  -5   1   26527    2536   1
 -10  -5   1   56569    3038   1
  -9  -5   1   20879    1719   1
   4   9  -1   96053   11504  -2
  -8  -5   1   96053   11504   1
   4   8  -1    2378     977  -2
  -7  -5   1    2378     977   1
   4   7  -1  149064    7813  -2
  -6  -5   1  149064    7813   1
  -5  -5   1   21317    3193   1
  -4  -5   1  967448   43638   1
  -3  -5   1   32901    4255   1
  -2  -5   1    5573    1839   1
  -1  -5   1   39417    3323   1
   0  -5   1  413379   25261   1
   1  -5   1   25144    1970   1
   2  -5   1 1019258   35841   1
   3  -5   1  604916   16777   1
   4  -5   1   30349    2266   1
   5  -5   1  200058   44727   1
   6  -5   1   13815    5642   1
   7  -5   1  325434   11738   1
   8  -5   1    3427    3571   1
   9  -5   1   47227    2487   1
  10  -5   1  145364   12734   1
  11  -5   1   12517    1487   1
  12  -5   1   28510    2237   1
  13  -5   1  691394   18901   1
  14  -5   1   72673    5586   1
  15  -5   1  395269   12970   1
   6 -17  -1   74803    4138  -2
  16  -5   1   74803    4138   1
  17  -5   1   59336    3519   1
  18  -5   1    6208    2023   1
  19  -5   1    3379    1552   1
  20  -5   1   14255    2649   1
  21  -5   1    6624    1903   1
  22  -5   1    2298    1709   1
  23  -5   1    3556    1733   1
 -20  -4   1   10372    1445   1
   2  21  -1    1706    1864  -2
 -19  -4   1    1706    1864   1
 -18  -4   1   18597    2959   1
 -17  -4   1    -846    2050   1
 -16  -4   1     932    2379   1
 -15  -4   1   33673    3924   1
 -14  -4   1    6407    2730   1
 -13  -4   1  664184   29080   1
 -12  -4   1   12285    2539   1
 -11  -4   1  297924   14203   1
 -10  -4   1   18163    1933   1
   3  10  -1   26165    2650  -2
  -9  -4   1   26165    2650   1
   3   9  -1  146613    5330  -2
  -8  -4   1  146613    5330   1
   3   8  -1  378374   16739  -2
  -7  -4   1  378374   16739   1
  -6  -4   1  687837   23681   1
  -5  -4   1   21408    2592   1
  -4  -4   1   82526    5501   1
  -3  -4   1  301354   15636   1
  -2  -4   1   14271    2260   1
  -1  -4   1  328519   11106   1
   0  -4   1 1069469   61399   1
   1  -4   1   23878    1848   1
   2  -4   1   11339    2722   1
   4  -3  -1   20328    1423  -2
   3  -4   1   20328    1423   1
   4  -4   1  272291    9354   1
   5  -4   1  211162    8001   1
   6  -4   1   62792    3164   1
   7  -4   1   31613    1905   1
   8  -4   1   16192    2067   1
   9  -4   1 1042529   48133   1
  10  -4   1  309456   20706   1
  11  -4   1   50565    2929   1
  12  -4   1   89583    4317   1
  13  -4   1  254986    7893   1
  14  -4   1 1787970   47929   1
   5 -16  -1   65887    3800  -2
  15  -4   1   65887    3800   1
  16  -4   1   67928    3323   1
  17  -4   1   18182    2580   1
  18  -4   1   16542    2018   1
  19  -4   1   53865    4910   1
  20  -4   1    1238    1578   1
  21  -4   1   58740    3594   1
  22  -4   1    9970    1425   1
   1  22  -1    6136    1520  -2
 -20  -3   1    6136    1520   1
 -19  -3   1   35809    3688   1
 -18  -3   1   14330    2912   1
 -17  -3   1   64264    7486   1
 -16  -3   1    2046    2314   1
 -15  -3   1    5994    2085   1
 -14  -3   1  147649    7115   1
 -13  -3   1   21155    2523   1
 -12  -3   1  307213   11913   1
 -11  -3   1  111929    9608   1
 -10  -3   1  101692    9018   1
   2  10  -1  506183   17764  -2
  -9  -3   1  506183   17764   1
   2   9  -1   66796    5298  -2
  -8  -3   1   66796    5298   1
  -7  -3   1 2826381   95488   1
  -6  -3   1  248350   10187   1
  -5  -3   1    4874    1517   1
  -4  -3   1   48189    3733   1
  -3  -3   1    2997    2276   1
  -2  -3   1 1806692   73846   1
  -1  -3   1  327572   12323   1
   0  -3   1  727381   29985   1
   1  -3   1   14289     975   1
   3  -2  -1   14472    2784  -2
   2  -3   1   14472    2784   1
   3  -3   1 1163859   43094   1
   4  -3   1 1085728   42786   1
   5  -3   1  910860   27888   1
   6  -3   1  118869    5426   1
   7  -3   1  481418   14183   1
   8  -3   1  890410  114695   1
   9  -3   1  135903    8063   1
  10  -3   1  989676   95303   1
  11  -3   1   37998    3127   1
  12  -3   1  416428   12949   1
  13  -3   1  506561   13980   1
   4 -15  -1  199841    6597  -2
  14  -3   1  199841    6597   1
  15  -3   1  365269   12129   1
  16  -3   1   43544    3513   1
  17  -3   1    9128    1786   1
  18  -3   1   13875    2108   1
  19  -3   1   11687    1867   1
  20  -3   1   28604    2264   1
  21  -3   1    3782    1549   1
  22  -3   1    7142    1541   1
 -21  -2   1    1830     964   1
 -20  -2   1    9125    1259   1
 -19  -2   1    2361    1836   1
 -18  -2   1   28635    3530   1
 -17  -2   1    1879    2027   1
 -16  -2   1  133685   10958   1
 -15  -2   1    2079    1878   1
 -14  -2   1    3457    1904   1
 -13  -2   1  313737   12280   1
 -12  -2   1   90610    4795   1
 -11  -2   1  201781    8635   1
   1  11  -1  131258    5684  -2
 -10  -2   1  131258    5684   1
  -9  -2   1   82636    4801   1
  -8  -2   1 1833320   63294   1
  -7  -2   1  284096   11242   1
  -6  -2   1 2158431   63764   1
  -5  -2   1  124258    5785   1
  -4  -2   1  128425    5613   1
  -3  -2   1    4892    1368   1
  -2  -2   1    2925    1275   1
  -1  -2   1  538970   22840   1
   0  -2   1  639889   25849   1
   2  -1  -1 4257942  118100  -2
   1  -2   1 4257942  118100   1
   2  -2   1  365760   15388   1
   3  -2   1  602620   24411   1
   4  -2   1  655308   19846   1
   5  -2   1  391763   14923   1
   6  -2   1 1915567   74641   1
   7  -2   1  616070   28416   1
   8  -2   1  559414   19741   1
   9  -2   1 2380738  125096   1
  10  -2   1   74723    7361   1
  11  -2   1   89457    6048   1
  12  -2   1   71026    4835   1
   3 -14  -1  282415   10815  -2
  13  -2   1  282415   10815   1
  14  -2   1  715608   21496   1
  15  -2   1   -1460    1683   1
  16  -2   1    -774    1993   1
  17  -2   1    1956    1827   1
  18  -2   1    2461    1576   1
  19  -2   1   14555    2268   1
  20  -2   1   10598    1705   1
  21  -2   1   79570    3953   1
  22  -2   1    8107    2201   1
 -21  -1   1   16746    1934   1
 -20  -1   1     960    1409   1
 -19  -1   1   39361    3150   1
 -18  -1   1   32175    3791   1
 -17  -1   1  246565   14309   1
 -16  -1   1    1529    2220   1
 -15  -1   1   17340    2903   1
 -14  -1   1   60952    4019   1
 -13  -1   1   55589    3692   1
 -12  -1   1   44315    3516   1
   0  12  -1  151409    6673  -2
 -11  -1   1  151409    6673   1
 -10  -1   1   29946    3434   1
  -9  -1   1  152720   12264   1
  -8  -1   1  532389   20953   1
  -7  -1   1 1501548   45149   1
  -6  -1   1    6697    1364   1
  -5  -1   1   51135    3563   1
  -4  -1   1  399923   13108   1
  -3  -1   1  128479    6292   1
  -2  -1   1  484307   17032   1
  -1  -1   1   75782    4890   1
   1  -1   1 1035274   58640   1
   2  -1   1  260986   15464   1
   3  -1   1 1434331   65557   1
   4  -1   1  579094   25461   1
   5  -1   1 2225768  100372   1
   6  -1   1    1825    1521   1
   7  -1   1  411086   13251   1
   8  -1   1  721901   23274   1
   9  -1   1  157699    9300   1
  10  -1   1  566814   22006   1
  11  -1   1   72267    3668   1
   2 -13  -1  328144   12085  -2
  12  -1   1  328144   12085   1
  13  -1   1   67275    4426   1
  14  -1   1   38951    2665   1
  15  -1   1    2928    1668   1
  16  -1   1   38185    4896   1
  17  -1   1   39437    7411   1
  18  -1   1     435    2085   1
  19  -1   1     -75    1714   1
  20  -1   1   15850    1941   1
  21  -1   1   13294    2070   1
  22  -1   1    8640    2015   1
 -21   0   1    2725    1116   1
 -20   0   1   -1173    1295   1
 -19   0   1   11504    2218   1
 -18   0   1   74956    6458   1
 -17   0   1     865    1748   1
 -16   0   1  132491    6416   1
 -15   0   1   25413    3337   1
 -14   0   1     -95    1633   1
 -13   0   1   56777    9719   1
  -1  13  -1   16525    2241  -2
 -12   0   1   16525    2241   1
 -11   0   1   15702    1841   1
 -10   0   1   79843    4848   1
  -9   0   1   -2609    2669   1
  -8   0   1    2496    1757   1
  -7   0   1   14212    1699   1
  -6   0   1   39086    2750   1
  -5   0   1  100817    4575   1
  -4   0   1  378371   11014   1
  -3   0   1  113800    3850   1
  -2   0   1  162146    4631   1
   1   0   1 5789463  187553   1
   2   0   1    2111    1265   1
   3   0   1  458943   29644   1
   4   0   1 2315460  159415   1
   5   0   1  125606    7989   1
   6   0   1   59792    6602   1
   7   0   1   46302    3275   1
   8   0   1  177911    7155   1
   9   0   1  219868   11920   1
  10   0   1   96039    4875   1
   1 -12  -1   31320    2283  -2
  11   0   1   31320    2283   1
  12   0   1   37681    3355   1
  13   0   1   20030    2174   1
  14   0   1   32108    2472   1
  15   0   1    1425    2102   1
  16   0   1   78415    6692   1
  17   0   1    1471    1582   1
  18   0   1   22436    3212   1
  19   0   1   26888    2635   1
  20   0   1    1164    1340   1
  21   0   1   24008    2593   1
 -22   1   1    6763    2039   1
 -21   1   1    8866    1261   1
 -20   1   1    4055    1501   1
 -19   1   1    2070    1864   1
 -18   1   1   57939    4315   1
 -17   1   1  169370    8270   1
 -16   1   1    -891    1702   1
 -15   1   1    7346    2326   1
 -14   1   1    7554    2143   1
  -2  14  -1   48334    3881  -2
 -13   1   1   48334    3881   1
 -12   1   1    4836    1143   1
 -11   1   1    1774     846   1
 -10   1   1  121909    8952   1
  -9   1   1  187950   15182   1
  -8   1   1   73095    7458   1
  -7   1   1  263208   16568   1
  -6   1   1  209394    9919   1
  -5   1   1  451079   14750   1
  -4   1   1 1687705   48697   1
  -3   1   1   80996    4225   1
  -1   2  -1 4994656  502914  -2
  -2   1   1 4994656  502914   1
  -1   1   1  772904   65543   1
   1   1   1   16400    1641   1
   2   1   1  218369   10560   1
   3   1   1  753523   32493   1
   5   1   1    8432    2698   1
   6   1   1   66282    4906   1
   7   1   1   56567    4303   1
   8   1   1     838    1200   1
   9   1   1    3413    1846   1
   0 -11  -1    7423    1403  -2
  10   1   1    7423    1403   1
  12   1   1   74876    4249   1
  13   1   1    8902    1962   1
  14   1   1    2305    1844   1
  15   1   1  135493    6733   1
  16   1   1   16437    2980   1
  17   1   1     316    2273   1
  18   1   1    5096    1636   1
  19   1   1   21271    2311   1
  20   1   1   38032    2785   1
   1 -23  -1    -108    1601  -2
  21   1   1    -108    1601   1
 -22   2   1     309    1353   1
 -21   2   1   42689    2562   1
 -20   2   1   28799    2350   1
 -19   2   1    1334    1841   1
 -18   2   1    1968    1381   1
 -17   2   1    1869    1582   1
 -16   2   1   46282    3914   1
 -15   2   1   16041    2173   1
  -3  15  -1   48237    4197  -2
 -14   2   1   48237    4197   1
 -13   2   1  199891    7000   1
 -12   2   1    1834    1247   1
 -11   2   1   30909    2220   1
 -10   2   1   59474   15712   1
  -9   2   1  419735   34753   1
  -8   2   1  369659   42373   1
  -7   2   1    6412    2689   1
  -6   2   1  307051   13564   1
  -5   2   1   27095    2107   1
  -4   2   1  580766   26648   1
  -2   3  -1  139608    4855  -2
  -3   2   1  139608    4855   1
  -2   2   1  130927    5385   1
  -1   2   1 1517994   69472   1
   0   2   1  964849   39266   1
   1   2   1   21366    2833   1
   2   2   1  639953   22556   1
   3   2   1    7109    1567   1
   4   2   1  291517   12562   1
   5   2   1  135928    7338   1
   6   2   1 1124715   47574   1
   7   2   1   65316    4942   1
  -1  -9  -1  781241   35082  -2
   8   2   1  781241   35082   1
  -1 -10  -1  119578    5384  -2
   9   2   1  119578    5384   1
  10   2   1  418151   63353   1
  11   2   1  133715    7475   1
  12   2   1    2644    1877   1
  13   2   1    5068    2176   1
  14   2   1   11292    2225   1
  15   2   1     707    1976   1
  16   2   1   23218    3231   1
  17   2   1   53075    4815   1
  18   2   1   27768    2515   1
  19   2   1   25355    3211   1
   0 -22  -1     466    1309  -2
  20   2   1     466    1309   1
 -22   3   1  118557    6356   1
 -21   3   1   12840    1569   1
 -20   3   1   78642    7809   1
 -19   3   1    -217    1365   1
 -18   3   1    -558    1429   1
 -17   3   1  131313    5166   1
 -16   3   1   24790    3386   1
  -4  16  -1    9894    1836  -2
 -15   3   1    9894    1836   1
 -14   3   1  158783    7298   1
 -13   3   1   18541    3015   1
 -12   3   1   70289    3358   1
 -11   3   1  169694    8780   1
 -10   3   1  556343   41456   1
  -9   3   1   58192   15239   1
  -8   3   1    3243    2580   1
  -7   3   1    4595    1504   1
  -6   3   1  209424   13729   1
  -5   3   1  381918   14560   1
  -3   4  -1  106379    3675  -2
  -4   3   1  106379    3675   1
  -3   3   1 1140820   32964   1
  -2   3   1  744514   21693   1
  -1   3   1 1170155   33237   1
   0   3   1  705237   23918   1
   1   3   1   79707    7399   1
   2   3   1 1281874   53166   1
   3   3   1   45081    3070   1
   4   3   1    2843    1460   1
   5   3   1 1093553   33835   1
   6   3   1  352984   14304   1
  -2  -8  -1 1500848   60141  -2
   7   3   1 1500848   60141   1
  -2  -9  -1    9750    1033  -2
   8   3   1    9750    1033   1
   9   3   1   79588    4028   1
  10   3   1   68713    4978   1
  11   3   1  130156    6101   1
  12   3   1    2227    1853   1
  13   3   1    1294    2098   1
  14   3   1   30034    3814   1
  15   3   1    7734    2856   1
  16   3   1   19241    4347   1
  17   3   1   71070    7669   1
  18   3   1    7095    2446   1
  -1 -21  -1   48217    3097  -2
  19   3   1   48217    3097   1
  20   3   1    6158    1546   1
 -23   4   1   31563    3598   1
 -22   4   1   13727    2394   1
 -21   4   1  148633    6683   1
 -20   4   1    3116    1521   1
 -19   4   1   10710    1572   1
 -18   4   1    1825    1300   1
 -17   4   1   25818    3406   1
  -5  17  -1   16032    3102  -2
 -16   4   1   16032    3102   1
 -15   4   1   37137    3112   1
 -14   4   1   98554    4952   1
 -13   4   1   91323    5111   1
 -12   4   1    1219    1306   1
 -11   4   1   10948    2073   1
 -10   4   1   51185    8934   1
  -9   4   1   73273    7877   1
  -8   4   1    2030    2531   1
  -7   4   1   69375    5491   1
  -6   4   1   69559    4800   1
  -5   4   1   11148    1220   1
  -4   4   1   48682    4757   1
  -3   4   1   64226    4220   1
  -2   4   1  174333    6089   1
  -1   4   1   67045    3697   1
   0   4   1   37409    4929   1
   1   4   1  347449   13420   1
   2   4   1   40374    3930   1
   3   4   1   68768    5666   1
   4   4   1   30739    3353   1
   5   4   1  917725   29360   1
  -3  -7  -1  635911   21920  -2
   6   4   1  635911   21920   1
   8   4   1   75857    8646   1
   9   4   1  114134    6483   1
  10   4   1  129337    5977   1
  11   4   1   78891    4432   1
  12   4   1   21806    2510   1
  13   4   1   37217    3284   1
  14   4   1   13482    2521   1
  15   4   1   51103    4708   1
  16   4   1   36210    5546   1
  17   4   1  102681    9102   1
  -2 -20  -1   38110    3748  -2
  18   4   1   38110    3748   1
  19   4   1    7915    3115   1
  20   4   1    8284    2539   1
 -23   5   1   22065    3244   1
 -22   5   1  115748    5762   1
 -21   5   1   11944    2388   1
 -20   5   1   41402    4133   1
 -19   5   1    7916    1508   1
 -18   5   1   42042    3509   1
  -6  18  -1   59314    3812  -2
 -17   5   1   59314    3812   1
 -16   5   1   48986    3635   1
 -15   5   1  122680    5177   1
 -14   5   1   27902    2318   1
 -13   5   1  147325    7288   1
 -12   5   1   48157    2603   1
 -11   5   1   10723    1848   1
 -10   5   1  120509   21310   1
  -9   5   1   23884    4198   1
  -8   5   1 1180060   52557   1
  -7   5   1  247403    8896   1
  -6   5   1  142288    6275   1
  -5   5   1  691104   21066   1
  -4   5   1  120724    5467   1
  -3   5   1 2697306   76440   1
  -2   5   1  129923    7598   1
  -1   5   1   16174    2453   1
   0   5   1   39261    5282   1
   1   5   1  118349    6199   1
   2   5   1   74499    4888   1
   3   5   1  207690   12193   1
   4   5   1 1665987   50230   1
  -4  -6  -1 1951430   58908  -2
   5   5   1 1951430   58908   1
  -4  -7  -1  669435   49923  -2
   6   5   1  669435   49923   1
   7   5   1   43327    2221   1
   8   5   1   75298    5962   1
   9   5   1 1145173   47369   1
  10   5   1  231384   15632   1
  11   5   1   70073    4223   1
  12   5   1    7597    2023   1
  13   5   1   29202    3014   1
  14   5   1  130297    6573   1
  15   5   1    2031    2035   1
  16   5   1   43448    4191   1
  -3 -19  -1   26932    7279  -2
  17   5   1   26932    7279   1
  18   5   1    6067    1654   1
  19   5   1   43153    4347   1
 -23   6   1    3092    1549   1
 -22   6   1  152802    6272   1
 -21   6   1   44823    3490   1
 -20   6   1   16769    2659   1
 -19   6   1   33320    2245   1
  -7  19  -1   12002    5733  -2
 -18   6   1   12002    5733   1
 -17   6   1  118306    5639   1
 -16   6   1   30349    2879   1
 -15   6   1    8444    2428   1
 -14   6   1  126358    5218   1
 -13   6   1    3123    1716   1
 -12   6   1   17176    2085   1
 -11   6   1  102921    3960   1
 -10   6   1  124277   13761   1
  -9   6   1 1428006   78222   1
  -8   6   1   19229    1636   1
  -7   6   1  962361   25501   1
  -6   6   1  285704    9569   1
  -5   6   1  186655    7812   1
  -4   6   1  200340    7271   1
  -3   6   1    7876    1220   1
  -2   6   1   89453    4323   1
  -1   6   1    5144    1725   1
   0   6   1  146008   12568   1
   1   6   1  330861   13829   1
   2   6   1   12197    2699   1
   3   6   1 3258854  109278   1
  -5  -5  -1  329087   18519  -2
   4   6   1  329087   18519   1
  -5  -6  -1  606448   21663  -2
   5   6   1  606448   21663   1
   6   6   1   98266    8238   1
   7   6   1  352324   11853   1
   8   6   1 1390623   40242   1
   9   6   1   20072    2764   1
  10   6   1  205001   10646   1
  11   6   1   52764    4529   1
  12   6   1    5372    2371   1
  13   6   1   66874    4490   1
  14   6   1   11391    2360   1
  15   6   1    2939    1884   1
  -4 -18  -1     187    2246  -2
  16   6   1     187    2246   1
  17   6   1    6618    1904   1
  18   6   1    3188    1290   1
  19   6   1    2908    1151   1
 -23   7   1   72809    6613   1
 -22   7   1   30534    2738   1
 -21   7   1   54545    4612   1
 -20   7   1   13449    2657   1
  -8  20  -1    4801    1969  -2
 -19   7   1    4801    1969   1
 -18   7   1   72789   10540   1
 -17   7   1   43819    3826   1
 -16   7   1   50282    4067   1
 -15   7   1   28739    3206   1
 -14   7   1    3435    1703   1
 -13   7   1   30131    2442   1
 -12   7   1  167742    5278   1
 -11   7   1   85602    2938   1
 -10   7   1   50614    2559   1
  -9   7   1    8966    3074   1
  -8   7   1 1773177   57153   1
  -7   7   1  168417    7949   1
  -6   7   1  173905   11470   1
  -5   7   1  318802   12487   1
  -4   7   1  786892   28118   1
  -3   7   1  526605   19721   1
  -2   7   1   52910    3038   1
  -1   7   1  544947   47503   1
   0   7   1  412216   28949   1
   1   7   1 1287548   45353   1
   2   7   1 3173915  106797   1
  -6  -4  -1  114532   16714  -2
   3   7   1  114532   16714   1
  -6  -5  -1 1396483   61823  -2
   4   7   1 1396483   61823   1
   5   7   1  300525    8953   1
   6   7   1   15317    1287   1
   7   7   1  204897    7186   1
   8   7   1   89902    4191   1
   9   7   1  457083   16857   1
  10   7   1    8883    2611   1
  11   7   1    8716    2686   1
  12   7   1   69766    5551   1
  13   7   1   14120    2882   1
  14   7   1    2934    2083   1
  -5 -17  -1   -1399    1849  -2
  15   7   1   -1399    1849   1
  16   7   1   30649    3265   1
  17   7   1    -926    1087   1
  18   7   1     437     837   1
 -23   8   1     450    2554   1
 -22   8   1  111675    5072   1
 -21   8   1    3031    2053   1
  -9  21  -1   42620    3633  -2
 -20   8   1   42620    3633   1
 -19   8   1    3211    2066   1
 -18   8   1   37633   15419   1
 -17   8   1   99128    6760   1
 -16   8   1    1811    2074   1
 -15   8   1   15648    2662   1
 -14   8   1  180507    7059   1
 -13   8   1    7733    2085   1
 -12   8   1  104365   10129   1
 -11   8   1   42626    3082   1
 -10   8   1   56564    2721   1
  -9   8   1  665797   32533   1
  -8   8   1   94522    6464   1
  -7   8   1  118974    8493   1
  -6   8   1   39236    4037   1
  -5   8   1  698421   25557   1
  -4   8   1  362353   14764   1
  -3   8   1   16086    2276   1
  -2   8   1  241147   15746   1
  -1   8   1     762    1732   1
   0   8   1 1098466   68738   1
   1   8   1  761508   29041   1
  -7  -3  -1  642438   48495  -2
   2   8   1  642438   48495   1
  -7  -4  -1 1582441   49254  -2
   3   8   1 1582441   49254   1
   4   8   1   26162    2540   1
   5   8   1  513336   13942   1
   6   8   1    7813    1120   1
   7   8   1   55253    3437   1
   8   8   1   60593    2994   1
   9   8   1    6245    2099   1
  10   8   1    2874    1863   1
  11   8   1    9735    4734   1
  12   8   1   57672    4893   1
  -6 -15  -1    1209    2141  -2
  13   8   1    1209    2141   1
  -6 -16  -1   23384    3188  -2
  14   8   1   23384    3188   1
  15   8   1  130163    6106   1
  16   8   1   -1110    1764   1
  17   8   1    2707    1799   1
 -23   9   1   16633    3664   1
 -22   9   1   11513    2234   1
 -10  22  -1  101345    4710  -2
 -21   9   1  101345    4710   1
 -20   9   1  114266    5941   1
 -19   9   1   21719    3290   1
 -18   9   1    2071    2209   1
 -17   9   1    9675    2596   1
 -16   9   1    2898    2222   1
 -15   9   1    4059    2277   1
 -14   9   1    8340    2283   1
 -13   9   1  192477    8146   1
 -12   9   1   74153   24269   1
 -11   9   1  188585    7362   1
 -10   9   1   70285    3566   1
  -9   9   1  115130   12484   1
  -8   9   1  380805   18827   1
  -7   9   1  218561   12370   1
  -6   9   1  451615   23825   1
  -5   9   1  266923   15419   1
  -4   9   1  380824   15857   1
  -3   9   1  286311   12724   1
  -2   9   1    9113    1328   1
  -1   9   1 2268366   98124   1
   0   9   1  119571   13371   1
  -8  -2  -1 1117531   42443  -2
   1   9   1 1117531   42443   1
  -8  -3  -1    6545    1202  -2
   2   9   1    6545    1202   1
   3   9   1  156144    5613   1
   4   9   1  376592   10612   1
   5   9   1  221191    8271   1
   6   9   1  562584   14127   1
   7   9   1  109498    4775   1
   8   9   1   16894    2065   1
   9   9   1    7147    2461   1
  10   9   1   28583    3843   1
  11   9   1   91347    5303   1
  -7 -14  -1   11320    2299  -2
  12   9   1   11320    2299   1
  -7 -15  -1    5549    2230  -2
  13   9   1    5549    2230   1
  -7 -16  -1   87234    5722  -2
  14   9   1   87234    5722   1
  15   9   1    6752    2004   1
  16   9   1   36485    3975   1
  17   9   1    -480    1175   1
 -23  10   1    2542    2776   1
 -11  23  -1  119940    6366  -2
 -22  10   1  119940    6366   1
 -21  10   1   77648    6257   1
 -20  10   1   81345    5279   1
 -19  10   1   72617    5279   1
 -18  10   1    8220    2820   1
 -17  10   1  100386   28209   1
 -16  10   1   32296    3604   1
 -15  10   1  109087    7597   1
 -14  10   1    4771    2450   1
 -13  10   1    4717    2231   1
 -12  10   1  226297   10220   1
 -11  10   1   13022    2883   1
 -10  10   1    7957    1974   1
  -9  10   1    5885    1896   1
  -8  10   1   75125    4328   1
  -7  10   1  197542   11929   1
  -6  10   1   39421    4527   1
  -5  10   1  386345   16396   1
  -4  10   1    2532    1427   1
  -3  10   1   87704    6138   1
  -2  10   1  796514   50954   1
  -1  10   1    2927    2084   1
   0  10   1    4741    1442   1
  -9  -2  -1  187249    9253  -2
   1  10   1  187249    9253   1
   2  10   1   83822    4029   1
   3  10   1   60617    2437   1
   4  10   1  113386    4554   1
   5  10   1 2161918   50325   1
   6  10   1   97564    3984   1
   7  10   1  466488   15036   1
   8  10   1  141173    5994   1
   9  10   1  136984    6871   1
  10  10   1  223749    9694   1
  -8 -13  -1    1072    1949  -2
  11  10   1    1072    1949   1
  -8 -14  -1    1969    1791  -2
  12  10   1    1969    1791   1
  -8 -15  -1   26997    2697  -2
  13  10   1   26997    2697   1
  14  10   1   32247    3178   1
  15  10   1   56968    9761   1
  16  10   1    2952    1050   1
 -12  24  -1   26406    4317  -2
 -23  11   1   26406    4317   1
 -22  11   1    5316    2356   1
 -21  11   1  158595    7688   1
 -20  11   1   97707    5478   1
 -19  11   1   51105   14541   1
 -18  11   1   36647    4142   1
 -17  11   1   39090    5597   1
 -16  11   1  341753   22786   1
 -15  11   1  134881   10422   1
 -14  11   1   10082    4119   1
 -13  11   1   35068    4971   1
 -12  11   1   36599    4608   1
 -11  11   1  160600    7775   1
 -10  11   1   97879   11959   1
  -9  11   1   32502   12121   1
  -8  11   1    2094    1084   1
  -7  11   1   13579    1676   1
  -6  11   1   39845    2227   1
  -5  11   1   43614    3028   1
  -4  11   1   65868    2985   1
  -3  11   1    2501     978   1
  -2  11   1   58009    7356   1
  -1  11   1  104112    5317   1
 -10  -1  -1    9127    1434  -2
   0  11   1    9127    1434   1
   1  11   1 1336065   38610   1
   2  11   1  531024   14579   1
   3  11   1   30353    1815   1
   4  11   1  170263    5247   1
   5  11   1   21726    1701   1
   6  11   1 1877565   48534   1
   7  11   1  299728   11878   1
   8  11   1  445693   14601   1
   9  11   1  309786   12496   1
  -9 -12  -1    4909    1983  -2
  10  11   1    4909    1983   1
  -9 -13  -1   14838    2319  -2
  11  11   1   14838    2319   1
  -9 -14  -1   16427    2310  -2
  12  11   1   16427    2310   1
  13  11   1    7941    1863   1
  14  11   1   23022    2015   1
  15  11   1    3118    1191   1
 -23  12   1    1085    2668   1
 -22  12   1  109370    5548   1
 -21  12   1    8251    2944   1
 -20  12   1  187865    8308   1
 -19  12   1   11059    3505   1
 -18  12   1   92113    7426   1
 -17  12   1  209849   11871   1
 -16  12   1    5116    3678   1
 -15  12   1  319568   13587   1
 -14  12   1   99440    8992   1
 -13  12   1    5557    3227   1
 -12  12   1  236854   36241   1
 -11  12   1  152715    9153   1
 -10  12   1  135323   14303   1
  -9  12   1   36572    4155   1
  -8  12   1  101815    4574   1
  -7  12   1    6817    1552   1
  -6  12   1  102250    4521   1
  -5  12   1   24441    2071   1
  -4  12   1   21675    3230   1
  -3  12   1  118444   13776   1
  -2  12   1  107723    5282   1
 -11   0  -1  103495    4993  -2
  -1  12   1  103495    4993   1
   0  12   1 1804941   59889   1
   1  12   1  117127    4831   1
   2  12   1  811437   19869   1
   3  12   1  124544    4208   1
   4  12   1  111243    4349   1
   5  12   1  727961   18126   1
   6  12   1   68764    4517   1
   7  12   1  675326   21068   1
   8  12   1   92045    4714   1
 -10 -11  -1   13320    2363  -2
   9  12   1   13320    2363   1
 -10 -12  -1   26641    2815  -2
  10  12   1   26641    2815   1
 -10 -13  -1   13533    2216  -2
  11  12   1   13533    2216   1
  12  12   1    6913    1723   1
  13  12   1    3051    1310   1
  14  12   1    3320     860   1
 -23  13   1    6655    2848   1
 -22  13   1    2691    2081   1
 -21  13   1   39024    4242   1
 -20  13   1   75329   10494   1
 -19  13   1   88334   13878   1
 -18  13   1    2510    3877   1
 -17  13   1   38436   10958   1
 -16  13   1  238523   29623   1
 -15  13   1   27016    4935   1
 -14  13   1  225091   15812   1
 -13  13   1  159890   32198   1
 -12  13   1   60174   40299   1
 -11  13   1   51798    5923   1
 -10  13   1   29281    3172   1
  -9  13   1   37892    3759   1
  -8  13   1   47820    3531   1
  -7  13   1   50298    3304   1
  -6  13   1  197458    7544   1
  -5  13   1   12716    2193   1
  -4  13   1  206679   10831   1
  -3  13   1   28266    3266   1
 -12   1  -1  292772   14295  -2
  -2  13   1  292772   14295   1
  -1  13   1  108302    5441   1
   0  13   1  465686   17089   1
   1  13   1  666188   20387   1
   2  13   1   36642    2498   1
   3  13   1    8595    1314   1
   4  13   1   32844    2300   1
   5  13   1  196594    7614   1
   6  13   1  570847   25952   1
   7  13   1    2092    1762   1
 -11 -10  -1   18751    2485  -2
   8  13   1   18751    2485   1
 -11 -11  -1    3561    1798  -2
   9  13   1    3561    1798   1
 -11 -12  -1   11423    2078  -2
  10  13   1   11423    2078   1
  11  13   1    1961    1435   1
  12  13   1     335    1193   1
  13  13   1    3400    1140   1
  14  13   1    3520    1697   1
 -23  14   1    1775    2213   1
 -22  14   1   35486    3469   1
 -21  14   1   11685   14834   1
 -20  14   1   91295   10115   1
 -19  14   1  124564   30648   1
 -18  14   1   59245   11606   1
 -17  14   1   10429   20773   1
 -16  14   1    7096    4231   1
 -15  14   1  234239   12574   1
 -14  14   1   39558   33059   1
 -13  14   1   21141    9273   1
 -12  14   1    2635    4713   1
 -11  14   1   20226    3923   1
 -10  14   1  102870    6835   1
  -9  14   1   10771    2302   1
  -8  14   1  685777   24464   1
  -7  14   1  181134    7436   1
  -6  14   1  245026    9169   1
  -5  14   1  100801    5944   1
  -4  14   1  268831   20203   1
 -13   2  -1  196828    8887  -2
  -3  14   1  196828    8887   1
  -2  14   1   29849    3874   1
  -1  14   1   82405    6886   1
   0  14   1  146651    7005   1
   1  14   1   33192    2236   1
   2  14   1  146474    4884   1
   3  14   1   15114    1734   1
   4  14   1  122179    5469   1
   5  14   1  387550   15259   1
   6  14   1   71875    4703   1
 -12  -9  -1    3974    2068  -2
   7  14   1    3974    2068   1
 -12 -10  -1    3963    2173  -2
   8  14   1    3963    2173   1
 -12 -11  -1   16988    4062  -2
   9  14   1   16988    4062   1
  10  14   1    4704    1941   1
  11  14   1     362    1494   1
  12  14   1   26615    2035   1
  13  14   1     898     875   1
 -22  15   1   -7717    7717   1
 -21  15   1    5972    3167   1
 -20  15   1    9358   19993   1
 -19  15   1   16250   26481   1
 -18  15   1  144732   17092   1
 -17  15   1  122228   15628   1
 -16  15   1   38749    6465   1
 -15  15   1    7996   10565   1
 -14  15   1    5732   13080   1
 -13  15   1    6831    3368   1
 -12  15   1   26206    4187   1
 -11  15   1     900    2064   1
 -10  15   1   24499    3017   1
  -9  15   1  581907   19641   1
  -8  15   1  271120   10417   1
  -7  15   1  133968    6437   1
  -6  15   1  125905    6916   1
 -14   3  -1  131051    8477  -2
  -4  15   1  131051    8477   1
  -3  15   1  396804   15581   1
  -2  15   1   28566    3934   1
  -1  15   1    2618    1829   1
   0  15   1   32301    3169   1
   1  15   1     957    1243   1
   2  15   1     778    1572   1
   3  15   1  120726    5500   1
   4  15   1   60673    3706   1
   5  15   1   63220    8742   1
 -13  -8  -1     652    1804  -2
   6  15   1     652    1804   1
 -13  -9  -1    4378    2239  -2
   7  15   1    4378    2239   1
 -13 -10  -1   24092    8559  -2
   8  15   1   24092    8559   1
   9  15   1    8770    2146   1
  10  15   1   12128    2025   1
  11  15   1   29176    2127   1
  12  15   1    1523    1123   1
 -21  16   1   -3096    9045   1
 -20  16   1   12999    7462   1
 -19  16   1    3790   10778   1
 -18  16   1   86589   15721   1
 -17  16   1   49589   48831   1
 -16  16   1  119058  111237   1
 -15  16   1    -631    3297   1
 -14  16   1   21847    4566   1
 -13  16   1   11241    3927   1
 -12  16   1  111980    7787   1
 -11  16   1    1710    2221   1
 -10  16   1   52570    4424   1
  -9  16   1    7016    2672   1
  -8  16   1  286248   12385   1
  -7  16   1   32220    3858   1
 -15   4  -1  100239    6275  -2
  -5  16   1  100239    6275   1
  -4  16   1  178233   10644   1
  -3  16   1    8128    3219   1
  -2  16   1    4281    2904   1
  -1  16   1   66840    4563   1
   0  16   1   50910    3429   1
   1  16   1   24839    2560   1
   2  16   1   94694    4776   1
   3  16   1    7285    1944   1
   4  16   1   45621    3874   1
   5  16   1   18819    2623   1
 -14  -8  -1   19985    2581  -2
   6  16   1   19985    2581   1
 -14  -9  -1   78837   19151  -2
   7  16   1   78837   19151   1
   8  16   1   24415    3709   1
   9  16   1   18941    2827   1
  10  16   1   27872    2393   1
  11  16   1   38182    3897   1
 -21  17   1    3999    2302   1
 -20  17   1    -941    3124   1
 -19  17   1   -1024   13623   1
 -18  17   1    8680    4390   1
 -17  17   1   67328    6847   1
 -16  17   1    9980    4029   1
 -15  17   1    9475    3580   1
 -14  17   1    9420    3639   1
 -13  17   1   19962    4210   1
 -12  17   1    3274    2649   1
 -11  17   1    8068    2640   1
 -10  17   1   26714    3534   1
  -9  17   1   49710    4599   1
  -8  17   1    2132    2770   1
  -7  17   1    3740    2781   1
 -16   5  -1   47881    4818  -2
  -6  17   1   47881    4818   1
  -5  17   1   88912    7357   1
  -4  17   1   17513    3981   1
  -3  17   1    8848    3318   1
  -2  17   1   89263    5770   1
  -1  17   1   11492    2656   1
   0  17   1   69724    4603   1
   1  17   1   71926    4119   1
   2  17   1     459    1705   1
   3  17   1   22131    2383   1
   4  17   1    2397    2791   1
 -15  -7  -1       6    1752  -2
   5  17   1       6    1752   1
   6  17   1   89925   35226   1
   7  17   1    7693    1761   1
   8  17   1   34775    3148   1
   9  17   1    1877     894   1
 -20  18   1   33317    3557   1
 -19  18   1     -66    4227   1
 -18  18   1   33951    4441   1
 -17  18   1   20240    4172   1
 -16  18   1   32947    6997   1
 -15  18   1   37725    6269   1
 -14  18   1   21199    4131   1
 -13  18   1    3610    3329   1
 -12  18   1     999    3118   1
 -11  18   1    4186    2844   1
 -10  18   1    9164    3210   1
  -9  18   1   42945    5391   1
  -8  18   1    5343    3079   1
 -17   6  -1   27451    4325  -2
  -7  18   1   27451    4325   1
  -6  18   1  189492    9708   1
  -5  18   1   62273    6484   1
  -4  18   1   13894    3292   1
  -3  18   1   11161    3852   1
  -2  18   1    6907    2637   1
  -1  18   1   84110    5407   1
   0  18   1    -107    2040   1
   1  18   1   15238    2026   1
   2  18   1    4004    1627   1
   3  18   1   33375    4503   1
 -16  -6  -1   15072    2069  -2
   4  18   1   15072    2069   1
   5  18   1   15646    3613   1
   6  18   1     451    1160   1
   7  18   1   22486    1960   1
   8  18   1   19940    2443   1
 -20  19   1     718    1846   1
 -19  19   1   23285    3541   1
 -18  19   1    4699    2845   1
 -17  19   1  119848    8102   1
 -16  19   1   43643    5261   1
 -15  19   1   49942    5529   1
 -14  19   1   26208    4454   1
 -13  19   1    1316    3160   1
 -12  19   1   10974    3670   1
 -11  19   1   12299    3904   1
 -10  19   1   67086    5479   1
  -9  19   1    1644    2984   1
 -18   7  -1    -127    3129  -2
  -8  19   1    -127    3129   1
  -7  19   1   94388    6580   1
  -6  19   1   11799    3611   1
  -5  19   1   18886    4685   1
  -4  19   1   10677    3393   1
  -3  19   1   12945    5648   1
  -2  19   1   29274    4307   1
  -1  19   1     261    2190   1
   0  19   1   21925    2950   1
   1  19   1   69881    5076   1
   2  19   1  120242   11920   1
 -17  -5  -1  104624    9111  -2
   3  19   1  104624    9111   1
   4  19   1    2745    1610   1
   5  19   1    2164    1567   1
   6  19   1   15241    2171   1
   7  19   1    8566    1733   1
 -20  20   1    4515    2512   1
 -19  20   1    3285    2518   1
 -18  20   1   42003    4331   1
 -17  20   1    1907    2999   1
 -16  20   1  133160    8699   1
 -15  20   1  105978    7789   1
 -14  20   1    1225    3391   1
 -13  20   1   24981    4398   1
 -12  20   1    3405    3402   1
 -11  20   1   26958    4658   1
 -10  20   1    6438    3890   1
 -19   8  -1   42251    5936  -2
  -9  20   1   42251    5936   1
  -8  20   1    6396    3957   1
  -7  20   1   18151    4603   1
  -6  20   1   32674    5096   1
  -5  20   1   22586    4941   1
  -4  20   1   55409    8454   1
  -3  20   1  134032   10124   1
  -2  20   1    3704    2878   1
  -1  20   1   65241    5726   1
   0  20   1   73549    4229   1
   1  20   1  299287   12279   1
 -18  -4  -1  191158   13871  -2
   2  20   1  191158   13871   1
   3  20   1   28337    3575   1
   4  20   1    5177    1760   1
   5  20   1     650    1038   1
 -19  21   1     666    2554   1
 -18  21   1   15120    2708   1
 -17  21   1  185171   10162   1
 -16  21   1   25917    4115   1
 -15  21   1   80492    6527   1
 -14  21   1   49865    5435   1
 -13  21   1    4046    3440   1
 -12  21   1    5346    3569   1
 -11  21   1   30467    4864   1
 -20   9  -1   41924    5367  -2
 -10  21   1   41924    5367   1
  -9  21   1    2628    3414   1
  -8  21   1   31721    5088   1
  -7  21   1   21328    5360   1
  -6  21   1    1852    3667   1
  -5  21   1  197651   11908   1
  -4  21   1  190321   11251   1
  -3  21   1   96618   15694   1
  -2  21   1   20944    4584   1
  -1  21   1   13730    3191   1
   0  21   1  450092   20979   1
 -19  -3  -1   89348   16618  -2
   1  21   1   89348   16618   1
   2  21   1   97001    7297   1
   3  21   1   10127    2033   1
 -17  22   1    8205    2396   1
 -16  22   1   66554   11914   1
 -15  22   1   12663    3429   1
 -14  22   1   22049    3964   1
 -13  22   1   22246    4075   1
 -12  22   1   76683    6719   1
 -21  10  -1   45713    9132  -2
 -11  22   1   45713    9132   1
 -10  22   1   48545    5450   1
  -9  22   1   11389    3881   1
  -8  22   1    6724    3774   1
  -7  22   1   67389    6233   1
  -6  22   1  155654    7927   1
  -5  22   1    4612    2792   1
  -4  22   1  307141   17619   1
  -3  22   1   62727    5343   1
  -2  22   1    -732    4035   1
 -20  -2  -1    2555    1540  -2
   0  22   1    2555    1540   1
   1  22   1   84639   15236   1
 -16  23   1   -1913    3124   1
 -15  23   1   20384    3205   1
 -14  23   1    -448    2559   1
 -13  23   1    6540    3134   1
 -12  23   1    1329    2945   1
 -11  23   1   40929    4647   1
 -10  23   1   68780    6260   1
  -9  23   1   30144    4365   1
  -8  23   1   36310    3576   1
  -7  23   1   30388    3307   1
  -6  23   1   48146    3844   1
  -5  23   1  191359   11179   1
  -4  23   1    5710    2785   1
  -3  23   1   82283    8274   1
 -21  -1  -1    1413    1592  -2
  -1  23   1    1413    1592   1
 -13  24   1    4659    3643   1
 -12  24   1   13039    3142   1
 -11  24   1    7227    2546   1
 -10  24   1    4113    1949   1
  -9  24   1   28585    3036   1
  -8  24   1   46419    3720   1
  -7  24   1   10557    1943   1
  -6  24   1   30857    4899   1
  -5  24   1   16228    2749   1
   7 -25   2   42230    5402   1
   8 -25   2    -935    2788   1
   9 -25   2   11045    3651   1
   2 -24   2    5816    2884   1
   3 -24   2   42008    5786   1
   4 -24   2    5636    4053   1
   5 -24   2   86488    8439   1
   6 -24   2   64804    7819   1
   7 -24   2   57890    5099   1
   8 -24   2  105149    6670   1
   9 -24   2    2367    2398   1
  10 -24   2   -2980    3957   1
  11 -24   2   14804    4491   1
  12 -24   2   88949    6370   1
  13 -24   2  134208   11398   1
  14 -24   2    8460    3568   1
   0 -23   2   30262    4995   1
   1 -23   2   10937    3598   1
   2 -23   2   27408    5582   1
   3 -23   2    4964    3015   1
   4 -23   2  125058    8278   1
   5 -23   2   46901    5351   1
   6 -23   2  142224   10580   1
   7 -23   2  107682    8077   1
   8 -23   2  101231    8850   1
   9 -23   2   86534   10013   1
  10 -23   2   31994    6728   1
  11 -23   2   72413    9174   1
  12 -23   2  108518    7863   1
  13 -23   2   49114    5286   1
  14 -23   2   23221    3894   1
  15 -23   2    9331    4035   1
  16 -23   2    4359    3100   1
  20   4  -2    4265    1163  -2
  -2 -22   2    4265    1163   1
  -1 -22   2    2787    7183   1
   0 -22   2    3122    1682   1
   1 -22   2    -143    3056   1
   2 -22   2   42263    5136   1
   3 -22   2  151050    9816   1
   4 -22   2    7198    4167   1
   5 -22   2  153442    9134   1
   6 -22   2   34617    5741   1
   7 -22   2   92000    6446   1
   8 -22   2   58808    6627   1
   9 -22   2   29907    5410   1
  10 -22   2   30861    7651   1
  11 -22   2  108845   12190   1
  12 -22   2   47236    5989   1
  13 -22   2    3739    3840   1
  14 -22   2    2427    4782   1
  15 -22   2   15245    3732   1
  16 -22   2     108    4545   1
  17 -22   2     516    2246   1
  -4 -21   2    8718    1643   1
  19   5  -2   26993   10592  -2
  -3 -21   2   26993   10592   1
  -2 -21   2   11508    3966   1
  -1 -21   2   64714    8244   1
   0 -21   2   23914    5420   1
   1 -21   2   46998    5418   1
   2 -21   2   95458    7735   1
   3 -21   2   66044    4391   1
   4 -21   2  154544    7112   1
   5 -21   2   12297    4591   1
   6 -21   2   42540    5913   1
   7 -21   2    8361    3638   1
   8 -21   2   34981   10274   1
   9 -21   2   21734    5115   1
  10 -21   2     881    4024   1
  11 -21   2   57196    6763   1
  12 -21   2    5192    4160   1
  13 -21   2   17921    5558   1
  14 -21   2   46240    5766   1
  15 -21   2   21724    4704   1
  16 -21   2   18974    3918   1
  17 -21   2   -1475    2806   1
  18 -21   2    3710    2303   1
  -6 -20   2    -486    1799   1
  -5 -20   2   10073    1402   1
  18   6  -2   11515    2097  -2
  -4 -20   2   11515    2097   1
  -3 -20   2   14683    1807   1
  -2 -20   2   65052    5259   1
  -1 -20   2   12081    2858   1
   0 -20   2   25041    3260   1
   1 -20   2    1466    2330   1
   2 -20   2  122923    5245   1
   3 -20   2  133274    6784   1
   4 -20   2    8132    3290   1
   5 -20   2    5581    4121   1
   6 -20   2    1363    3315   1
   7 -20   2   16829    4136   1
   8 -20   2   34882    5853   1
   9 -20   2   28858    5475   1
  10 -20   2   22544    5050   1
  11 -20   2   11103    4521   1
  12 -20   2   87743    6257   1
  13 -20   2    9112    4290   1
  14 -20   2   28723    5016   1
  15 -20   2    5615    3962   1
  16 -20   2    -210    3647   1
  17 -20   2    5780    3190   1
  18 -20   2    -121    2662   1
  19 -20   2    2417    2100   1
  -7 -19   2    3459    1063   1
  -6 -19   2   57592    5086   1
  17   7  -2    5046    2467  -2
  -5 -19   2    5046    2467   1
  -4 -19   2   38342    3066   1
  -3 -19   2   13461    2259   1
  -2 -19   2   18761    2878   1
  -1 -19   2   19611    3096   1
   0 -19   2    5432    1856   1
   1 -19   2  131281    6216   1
   2 -19   2    9560    2062   1
   3 -19   2   62579    4261   1
   4 -19   2    -415    3001   1
   5 -19   2   71323    7094   1
   6 -19   2   61906    5660   1
   7 -19   2  231253   14221   1
   8 -19   2  123967   10065   1
   9 -19   2   48089    6380   1
  10 -19   2   16218    4754   1
  11 -19   2   19953    4743   1
  12 -19   2    4716    3019   1
  13 -19   2    7290    2978   1
  14 -19   2    2784    3919   1
  15 -19   2    3820    3919   1
  16 -19   2   -3830    3830   1
  17 -19   2    -604    3559   1
  19 -18  -2   62425    5640  -2
  18 -19   2   62425    5640   1
  19 -19   2    4871    2636   1
  20 -19   2    6816    2127   1
  -9 -18   2   19118    2959   1
  -8 -18   2   11834    1701   1
  -7 -18   2   27202    2745   1
  16   8  -2    7228    2009  -2
  -6 -18   2    7228    2009   1
  -5 -18   2  176765    7778   1
  -4 -18   2    4311    1959   1
  -3 -18   2   13383    3283   1
  -2 -18   2   16821    2789   1
  -1 -18   2    4143    2048   1
   0 -18   2   40466    3360   1
   1 -18   2   57493    3481   1
   2 -18   2  104244    5404   1
   3 -18   2   24506    2919   1
   4 -18   2   37532    3480   1
   5 -18   2   73963    9417   1
   6 -18   2   96953    6754   1
   7 -18   2   22879    5268   1
   8 -18   2    4086    3845   1
   9 -18   2  258813   15126   1
  10 -18   2  135009    9854   1
  11 -18   2    3714    3041   1
  12 -18   2    3959    2855   1
  13 -18   2    9623    4006   1
  14 -18   2   10943    4167   1
  15 -18   2    3610    3750   1
  16 -18   2   34181    5381   1
  18 -17  -2   53204    6011  -2
  17 -18   2   53204    6011   1
  18 -18   2    5052    3405   1
  19 -18   2    8115    4332   1
  20 -18   2    3678    2312   1
  21 -18   2   28205    4053   1
 -10 -17   2    7347    3586   1
  -9 -17   2   48754   13314   1
  -8 -17   2   14259    7777   1
  15   9  -2   36183   21571  -2
  -7 -17   2   36183   21571   1
  15   8  -2  180447    7965  -2
  -6 -17   2  180447    7965   1
  -5 -17   2     453    1748   1
  -4 -17   2  147814    9151   1
  -3 -17   2   28507    2583   1
  -2 -17   2    4602    1507   1
  -1 -17   2   31766    2461   1
   0 -17   2   55291    3547   1
   1 -17   2  200099    8103   1
   2 -17   2   39423    3377   1
   3 -17   2   24863    2747   1
   4 -17   2  145736   12505   1
   5 -17   2   59036    4509   1
   6 -17   2   26781    3833   1
   7 -17   2   16078    4481   1
   8 -17   2  639973   30027   1
   9 -17   2  190879   24454   1
  10 -17   2  104700    8356   1
  11 -17   2    3133    2780   1
  12 -17   2    -509    2586   1
  13 -17   2  134640    9558   1
  14 -17   2   10584    4306   1
  15 -17   2   30040    5291   1
  17 -16  -2   68196   10463  -2
  16 -17   2   68196   10463   1
  17 -17   2   70055    6990   1
  18 -17   2   65315    6154   1
  19 -17   2   11253    3480   1
  20 -17   2    7480    2737   1
  21 -17   2   14974    2443   1
 -11 -16   2   13262    4410   1
 -10 -16   2   53386   10292   1
  -9 -16   2   87043   41378   1
  14  10  -2   52760   19820  -2
  -8 -16   2   52760   19820   1
  14   9  -2    8746    2511  -2
  -7 -16   2    8746    2511   1
  -6 -16   2   56827    4006   1
  -5 -16   2  108256    7494   1
  -4 -16   2    2978    1608   1
  -3 -16   2  135246    5274   1
  -2 -16   2  155558    5826   1
  -1 -16   2    6046    1594   1
   0 -16   2    6204    1462   1
   1 -16   2   55679    3620   1
   2 -16   2    8630    2019   1
   3 -16   2   17602    2382   1
   4 -16   2   27843    3179   1
   5 -16   2   61586    4016   1
   6 -16   2  169623    7149   1
   7 -16   2 1028192   44671   1
   8 -16   2   39280    5287   1
   9 -16   2  735033   27731   1
  10 -16   2   92314    7610   1
  11 -16   2   87183    5753   1
  12 -16   2   56984    5621   1
  13 -16   2   17879    4206   1
  14 -16   2  126290   10971   1
  16 -15  -2   61174    6059  -2
  15 -16   2   61174    6059   1
  16 -16   2   40907    5661   1
  17 -16   2   36264    5296   1
  18 -16   2   14158    4391   1
  19 -16   2    6084    3538   1
  20 -16   2    2606    2778   1
  21 -16   2    2307    2221   1
  22 -16   2    -288    2111   1
 -12 -15   2    5370    2186   1
 -11 -15   2   10866    1868   1
 -10 -15   2  262188   28205   1
  13  11  -2  143305    8147  -2
  -9 -15   2  143305    8147   1
  13  10  -2   80828    8170  -2
  -8 -15   2   80828    8170   1
  -7 -15   2   38498    2936   1
  -6 -15   2    1702    1373   1
  -5 -15   2   25315    2940   1
  -4 -15   2  176886    6278   1
  -3 -15   2   10776    1818   1
  -2 -15   2     987    1491   1
  -1 -15   2   11010    2710   1
   0 -15   2  165681    5915   1
   1 -15   2    5821    1763   1
  14  -1  -2   12378    1946  -2
   2 -15   2   12378    1946   1
   3 -15   2   55787    3627   1
   4 -15   2   70485    4468   1
   5 -15   2  244752   10280   1
   6 -15   2  579901   21179   1
   7 -15   2  328854   23570   1
   8 -15   2 2512732  103243   1
   9 -15   2   22071    3875   1
  10 -15   2  168803    8333   1
  11 -15   2    1192    2143   1
  12 -15   2   97751   12634   1
  13 -15   2  175765   12014   1
  15 -14  -2   13017    4757  -2
  14 -15   2   13017    4757   1
  15 -15   2    9573    4603   1
  16 -15   2    7314    9442   1
  17 -15   2    5018    4624   1
  18 -15   2    8990    4010   1
  19 -15   2    1779    3332   1
  20 -15   2    6191    3192   1
  21 -15   2    4461    2478   1
  22 -15   2     345    1594   1
 -13 -14   2   19921    1873   1
 -12 -14   2    2065    1148   1
 -11 -14   2   51389    7012   1
  12  12  -2   43296    3261  -2
 -10 -14   2   43296    3261   1
  12  11  -2   89928    6374  -2
  -9 -14   2   89928    6374   1
  -8 -14   2  159513    7430   1
  -7 -14   2   26302    2206   1
  -6 -14   2    8290    1606   1
  -5 -14   2   46297    3189   1
  -4 -14   2   76864    3592   1
  -3 -14   2   11002    1667   1
  -2 -14   2  107537    9007   1
  -1 -14   2  154408    5495   1
   0 -14   2   80704    5929   1
  13   0  -2   94847    4532  -2
   1 -14   2   94847    4532   1
  13  -1  -2  144574    9952  -2
   2 -14   2  144574    9952   1
   3 -14   2     942    1434   1
   4 -14   2    1671    1459   1
   5 -14   2  175086    7717   1
   6 -14   2  612965   22042   1
   7 -14   2 1053899   36419   1
   8 -14   2  191983   25150   1
   9 -14   2  845143   52267   1
  10 -14   2   46711    3820   1
  11 -14   2   25626    2740   1
  12 -14   2   70673    5387   1
  14 -13  -2    7353    3399  -2
  13 -14   2    7353    3399   1
  14 -14   2   37343   16173   1
  15 -14   2   12835    4408   1
  16 -14   2   42504    5725   1
  17 -14   2   11327    4239   1
  18 -14   2    1206    3407   1
  19 -14   2    5377    3161   1
  20 -14   2   -1596    3439   1
  21 -14   2    3673    2581   1
  22 -14   2    -722    2773   1
 -14 -13   2   58521    4893   1
 -13 -13   2    6246    1540   1
 -12 -13   2   71548    3987   1
  11  13  -2    7049    1865  -2
 -11 -13   2    7049    1865   1
  11  12  -2   35792    5336  -2
 -10 -13   2   35792    5336   1
  -9 -13   2   98981    5436   1
  -8 -13   2    5237    1581   1
  -7 -13   2  137718    6608   1
  -6 -13   2     399    1817   1
  -5 -13   2   60052    3539   1
  -4 -13   2    4054    1301   1
  -3 -13   2   22792    2619   1
  -2 -13   2   77391    3413   1
  -1 -13   2  267651   25004   1
  12   1  -2  166372    6175  -2
   0 -13   2  166372    6175   1
  12   0  -2   43939    2900  -2
   1 -13   2   43939    2900   1
   2 -13   2   47334    4346   1
   3 -13   2    6361    1432   1
   4 -13   2     888    1090   1
   5 -13   2   49947    3203   1
   6 -13   2   11996    1788   1
   7 -13   2  137814    6558   1
   8 -13   2  715696   44394   1
   9 -13   2   26598    5384   1
  10 -13   2  214957   10385   1
  11 -13   2   99085    8675   1
  13 -12  -2    6894    2620  -2
  12 -13   2    6894    2620   1
  13 -13   2  132251    7845   1
  14 -13   2   39591    4622   1
  15 -13   2  581162   23479   1
  16 -13   2   23433   15394   1
  17 -13   2   47402   20224   1
  18 -13   2   41392    5527   1
  19 -13   2    1388    3312   1
  20 -13   2    8150    3148   1
  21 -13   2   -2330    2694   1
  22 -13   2    -983    2031   1
 -15 -12   2   39180    2748   1
 -14 -12   2   42601    4353   1
 -13 -12   2  372599   16695   1
  10  14  -2   17856    3739  -2
 -12 -12   2   17856    3739   1
  10  13  -2   67782    5074  -2
 -11 -12   2   67782    5074   1
 -10 -12   2    3198    2033   1
  -9 -12   2   67222    4414   1
  -8 -12   2   67540    3394   1
  -7 -12   2    8949    1627   1
  -6 -12   2    6806    1932   1
  -5 -12   2    2076    1384   1
  -4 -12   2    6629    1303   1
  -3 -12   2  155813    5343   1
  -2 -12   2  314585   10270   1
  11   2  -2  414607   13138  -2
  -1 -12   2  414607   13138   1
  11   1  -2   50488    2592  -2
   0 -12   2   50488    2592   1
   1 -12   2    3706     977   1
   2 -12   2    4468    1182   1
   3 -12   2    2824    1050   1
   4 -12   2  121419    5403   1
   5 -12   2   24958    1901   1
   6 -12   2    2661    2029   1
   7 -12   2    2161    1855   1
   8 -12   2  230731   16705   1
   9 -12   2   73293    9309   1
  10 -12   2    2028    1977   1
  12 -11  -2  195039    7592  -2
  11 -12   2  195039    7592   1
  12 -12   2  339813   12989   1
  13 -12   2  347404   12866   1
  14 -12   2  622985   18903   1
  15 -12   2   19241    3335   1
  16 -12   2    2612    3035   1
  17 -12   2   35931   11639   1
  18 -12   2   69276   24453   1
  19 -12   2    4059    3000   1
  20 -12   2    2951    3143   1
  21 -12   2   17032    3393   1
  22 -12   2     282    2005   1
  23 -12   2     132    2129   1
 -16 -11   2   25869    2043   1
 -15 -11   2   64912    4205   1
 -14 -11   2  182494    7559   1
   9  15  -2   86631   13596  -2
 -13 -11   2   86631   13596   1
   9  14  -2  279034   13609  -2
 -12 -11   2  279034   13609   1
 -11 -11   2   10813    2864   1
 -10 -11   2    7442    2484   1
  -9 -11   2    4144    1661   1
  -8 -11   2     222    1348   1
  -7 -11   2    3835    1465   1
  -6 -11   2   18416    1938   1
  -5 -11   2    6197    1410   1
  -4 -11   2   20612    1861   1
  -3 -11   2   77072    3668   1
  10   3  -2  141224    5754  -2
  -2 -11   2  141224    5754   1
  10   2  -2  105325    4157  -2
  -1 -11   2  105325    4157   1
   0 -11   2   83230    4159   1
   1 -11   2   92766    5550   1
   2 -11   2   22226    2046   1
   3 -11   2   40969    2687   1
   4 -11   2  101170    5785   1
   5 -11   2  799018   35013   1
   6 -11   2  165584    7555   1
   7 -11   2  182205   10187   1
   8 -11   2   47759   11186   1
   9 -11   2    2612    1487   1
  11 -10  -2  495374   23316  -2
  10 -11   2  495374   23316   1
  11 -11   2    4287    1939   1
  12 -11   2 1187332   46384   1
  13 -11   2  359194   15427   1
  14 -11   2  207504    7568   1
  15 -11   2   97316    4868   1
  16 -11   2    2450    2409   1
  17 -11   2   97360    5835   1
  18 -11   2   54403    4946   1
  19 -11   2    4153    2498   1
  20 -11   2    -941    2927   1
  12 -22  -2    7088    3033  -2
  21 -11   2    7088    3033   1
  22 -11   2   75857    5217   1
  23 -11   2    4833    2536   1
 -16 -10   2   25096    2442   1
 -15 -10   2   34235    3324   1
   8  16  -2  100007    5141  -2
 -14 -10   2  100007    5141   1
   8  15  -2  296833   11778  -2
 -13 -10   2  296833   11778   1
 -12 -10   2   38649    5522   1
 -11 -10   2   39625    4070   1
 -10 -10   2    4121    2177   1
  -9 -10   2     566    2009   1
  -8 -10   2    4872    1540   1
  -7 -10   2    1896    1527   1
  -6 -10   2  130233    5271   1
  -5 -10   2   26253    2120   1
  -4 -10   2    4116    1071   1
   9   4  -2   12552    1172  -2
  -3 -10   2   12552    1172   1
   9   3  -2    3858     828  -2
  -2 -10   2    3858     828   1
  -1 -10   2  321238   12850   1
   0 -10   2    4496    1338   1
   1 -10   2 1411021   38326   1
   2 -10   2   17451    2080   1
   3 -10   2  338858   12448   1
   4 -10   2 1356680   40599   1
   5 -10   2  280765   15842   1
   6 -10   2 1452664   62782   1
   7 -10   2   25269    4373   1
   8 -10   2    7364    2047   1
  10  -9  -2   15213    4191  -2
   9 -10   2   15213    4191   1
  10 -10   2   67002    4256   1
  11 -10   2  899946   26812   1
  12 -10   2  382366   11401   1
  13 -10   2  587740   18831   1
  14 -10   2  281501   10431   1
  15 -10   2    2753    2306   1
  16 -10   2   66024    4489   1
  17 -10   2    5471    2818   1
  18 -10   2   76593    5573   1
  19 -10   2    2002    2437   1
  11 -21  -2   80490    5120  -2
  20 -10   2   80490    5120   1
  21 -10   2   95187    6541   1
  22 -10   2   18662    2891   1
  23 -10   2   12256    2914   1
 -17  -9   2   15111    1808   1
 -16  -9   2    9877    2226   1
   7  17  -2   81159    4441  -2
 -15  -9   2   81159    4441   1
   7  16  -2   24221    2689  -2
 -14  -9   2   24221    2689   1
 -13  -9   2  111608    5790   1
 -12  -9   2   51444    3857   1
 -11  -9   2    2210    1906   1
 -10  -9   2   27096    2793   1
  -9  -9   2   54589    6194   1
  -8  -9   2    3320    1737   1
  -7  -9   2    1106    1342   1
  -6  -9   2   19516    1770   1
  -5  -9   2   94657    4164   1
   8   5  -2   73509   10853  -2
  -4  -9   2   73509   10853   1
   8   4  -2   66475    3549  -2
  -3  -9   2   66475    3549   1
  -2  -9   2  192983    8516   1
  -1  -9   2  270373    9858   1
   0  -9   2 3195268   92975   1
   1  -9   2   66116    3467   1
   2  -9   2    6266    1305   1
   3  -9   2  142421    5110   1
   4  -9   2  324544   12733   1
   5  -9   2  471080   23396   1
   6  -9   2    8964    2371   1
   7  -9   2  579432   22619   1
   9  -8  -2     522    2464  -2
   8  -9   2     522    2464   1
   9  -9   2   81165    4375   1
  10  -9   2  381032   12245   1
  11  -9   2   82596    3767   1
  12  -9   2  486242   12792   1
  13  -9   2    6468    2030   1
  14  -9   2     687    2008   1
  15  -9   2   27893    3510   1
  16  -9   2  143510    7793   1
  17  -9   2  124389    7153   1
  18  -9   2    1367    2511   1
  10 -20  -2   20099    9918  -2
  19  -9   2   20099    9918   1
  20  -9   2    6082    3266   1
  21  -9   2   34192    4003   1
  22  -9   2   41837    4119   1
  23  -9   2     773    2105   1
 -18  -8   2   10379    1991   1
 -17  -8   2   15544    2235   1
   6  18  -2    3613    2125  -2
 -16  -8   2    3613    2125   1
   6  17  -2   14511    2680  -2
 -15  -8   2   14511    2680   1
 -14  -8   2   40011    3420   1
 -13  -8   2   32454    3093   1
 -12  -8   2   98733    5463   1
 -11  -8   2    7483    2042   1
 -10  -8   2    3137    1451   1
  -9  -8   2   45530    3972   1
  -8  -8   2   11277    2154   1
  -7  -8   2    2530    2231   1
  -6  -8   2  212872   11243   1
   7   6  -2   71815    7960  -2
  -5  -8   2   71815    7960   1
   7   5  -2    8115    2263  -2
  -4  -8   2    8115    2263   1
  -3  -8   2   88312    5013   1
  -2  -8   2  174957    7333   1
  -1  -8   2  548880   16739   1
   0  -8   2  271910   10786   1
   1  -8   2 1124348   28010   1
   2  -8   2   82316    3988   1
   3  -8   2   53119    2944   1
   4  -8   2  168340    6009   1
   5  -8   2  517952   20255   1
   6  -8   2  281103   49304   1
   8  -7  -2  236067   12252  -2
   7  -8   2  236067   12252   1
   8  -8   2  606127   24163   1
   9  -8   2   22857    3865   1
  10  -8   2   84416    3584   1
  11  -8   2   41299    2903   1
  12  -8   2     700     994   1
  13  -8   2  191348    7868   1
  14  -8   2   94900    4523   1
  15  -8   2    6658    1597   1
  16  -8   2   81948    4232   1
  17  -8   2   12734    2673   1
   9 -19  -2   39449    3012  -2
  18  -8   2   39449    3012   1
  19  -8   2    3519    2311   1
  20  -8   2   28953    3151   1
  21  -8   2   27054    2806   1
  22  -8   2    1205    2380   1
 -18  -7   2    6905    1530   1
   5  19  -2   13549    2305  -2
 -17  -7   2   13549    2305   1
 -16  -7   2   10351    5609   1
 -15  -7   2    4730    1955   1
 -14  -7   2    3972    1981   1
 -13  -7   2  133041    6662   1
 -12  -7   2   24108    2777   1
 -11  -7   2    3227    1524   1
 -10  -7   2   13347    1744   1
  -9  -7   2    3238    1530   1
  -8  -7   2    1616    1056   1
  -7  -7   2   60889    6062   1
   6   7  -2     793    1132  -2
  -6  -7   2     793    1132   1
   6   6  -2  209184    9025  -2
  -5  -7   2  209184    9025   1
  -4  -7   2  143760    8905   1
  -3  -7   2   33834    3968   1
  -2  -7   2  123493    6199   1
  -1  -7   2  206708    8377   1
   0  -7   2 1164552   35092   1
   1  -7   2  853010   23544   1
   2  -7   2   98826    4312   1
   3  -7   2   76339    3401   1
   4  -7   2  159766    5988   1
   5  -7   2   63569    5020   1
   7  -6  -2  352898   16867  -2
   6  -7   2  352898   16867   1
   7  -7   2 1472637   55001   1
   8  -7   2  230263    9421   1
   9  -7   2   55897   13089   1
  10  -7   2   22449    2358   1
  11  -7   2   13518    1576   1
  12  -7   2   43552    2868   1
  13  -7   2    -366    1305   1
  14  -7   2  101751    9232   1
  15  -7   2   11201    2323   1
  16  -7   2   10480    1842   1
   8 -18  -2   27578    2420  -2
  17  -7   2   27578    2420   1
  18  -7   2    6588    3521   1
  19  -7   2   41202    3306   1
  20  -7   2    1952    2345   1
  21  -7   2     175    1937   1
  22  -7   2    6715    2632   1
 -19  -6   2   82417    4448   1
   4  20  -2   15751    3460  -2
 -18  -6   2   15751    3460   1
 -17  -6   2    1361    2584   1
 -16  -6   2   18210    4179   1
 -15  -6   2       3    2247   1
 -14  -6   2  136773    8269   1
 -13  -6   2  221754    9520   1
 -12  -6   2   86148    4949   1
 -11  -6   2   10108    1673   1
 -10  -6   2    3903    1311   1
  -9  -6   2  150499    6593   1
  -8  -6   2  194136    6784   1
   5   8  -2  153930    5208  -2
  -7  -6   2  153930    5208   1
   5   7  -2  126690   11953  -2
  -6  -6   2  126690   11953   1
  -5  -6   2    4637    1938   1
  -4  -6   2  377504   14300   1
  -3  -6   2   19805    2881   1
  -2  -6   2  303517   13212   1
  -1  -6   2   45123    3119   1
   0  -6   2  185737    9792   1
   1  -6   2   47445    2771   1
   2  -6   2    7310    1256   1
   3  -6   2  363830    9514   1
   4  -6   2  133576    8133   1
   6  -5  -2  370836   18047  -2
   5  -6   2  370836   18047   1
   6  -6   2 1702450   50152   1
   7  -6   2   12822    2318   1
   8  -6   2 1278209   55700   1
   9  -6   2     550    1459   1
  10  -6   2   42433    4839   1
  11  -6   2   17791    1724   1
  12  -6   2    3313    1196   1
  13  -6   2  249028    9840   1
  14  -6   2   29088    2841   1
  15  -6   2  336675    9400   1
   7 -17  -2    7010    1687  -2
  16  -6   2    7010    1687   1
  17  -6   2   60895    4891   1
  18  -6   2    4788    1732   1
  19  -6   2    1478    2137   1
  20  -6   2    2037    2211   1
  21  -6   2     747    1838   1
  22  -6   2    6110    2446   1
 -20  -5   2   27857    2800   1
   3  21  -2   21053    1908  -2
 -19  -5   2   21053    1908   1
 -18  -5   2    1381    2073   1
 -17  -5   2   10717    2600   1
 -16  -5   2    4113    3274   1
 -15  -5   2  108812   11168   1
 -14  -5   2   27940    3683   1
 -13  -5   2  687018   38584   1
 -12  -5   2  166080   13266   1
 -11  -5   2    7653    1752   1
 -10  -5   2   29533    2147   1
  -9  -5   2    3745    1221   1
   4   9  -2  137429    5074  -2
  -8  -5   2  137429    5074   1
   4   8  -2   10550    2195  -2
  -7  -5   2   10550    2195   1
  -6  -5   2   42569    3827   1
  -5  -5   2   76718    5797   1
  -4  -5   2  130530    7520   1
  -3  -5   2   64279    4481   1
  -2  -5   2  223985    8773   1
  -1  -5   2    3084    1195   1
   0  -5   2   15551    4275   1
   1  -5   2  272670    9209   1
   2  -5   2 4186221  103925   1
   3  -5   2    5419     988   1
   5  -4  -2   32104    6217  -2
   4  -5   2   32104    6217   1
   5  -5   2  148529   11115   1
   6  -5   2  505801   16913   1
   7  -5   2  643255   32453   1
   8  -5   2   21932    2363   1
   9  -5   2  327912   15906   1
  10  -5   2   43297    4659   1
  11  -5   2    4185    1359   1
  12  -5   2  324179    9548   1
  13  -5   2  151920    6999   1
  14  -5   2 1381142   35866   1
   6 -16  -2   20993    2240  -2
  15  -5   2   20993    2240   1
  16  -5   2  213677    8011   1
  17  -5   2  100571    4724   1
  18  -5   2    7470    2038   1
  19  -5   2   11739    2213   1
  20  -5   2   -1945    2181   1
  21  -5   2   10691    2962   1
  22  -5   2   24260    3388   1
   2  22  -2     715     851  -2
 -20  -4   2     715     851   1
 -19  -4   2    -150    1397   1
 -18  -4   2   17557    3001   1
 -17  -4   2   22364    3109   1
 -16  -4   2    2359    2250   1
 -15  -4   2   13875    2389   1
 -14  -4   2  684874   24478   1
 -13  -4   2  139975    8250   1
 -12  -4   2  460552   20877   1
 -11  -4   2  443378   16224   1
 -10  -4   2  153039    6606   1
   3  10  -2   14448    1591  -2
  -9  -4   2   14448    1591   1
   3   9  -2   22410    2355  -2
  -8  -4   2   22410    2355   1
  -7  -4   2   36139    3466   1
  -6  -4   2  184499    8464   1
  -5  -4   2    2087    1419   1
  -4  -4   2   24296    2945   1
  -3  -4   2   50293    3816   1
  -2  -4   2 1307423   44658   1
  -1  -4   2   56885    3145   1
   0  -4   2   84951    5004   1
   1  -4   2  167343    5227   1
   2  -4   2  363393   17373   1
   4  -3  -2  163131   14939  -2
   3  -4   2  163131   14939   1
   4  -4   2  537316   33200   1
   5  -4   2   38491    3869   1
   6  -4   2  474842   16251   1
   7  -4   2   12719    1236   1
   8  -4   2  219612    8801   1
   9  -4   2    1791    1039   1
  10  -4   2  685524   40347   1
  11  -4   2    4103    1514   1
  12  -4   2    2799    1396   1
  13  -4   2 1070865   28615   1
   5 -15  -2   16143    2842  -2
  14  -4   2   16143    2842   1
  15  -4   2 1266675   49163   1
  16  -4   2   60707    3537   1
  17  -4   2  152363    7198   1
  18  -4   2    7677    1907   1
  19  -4   2    -872    1562   1
  20  -4   2   15206    2671   1
  21  -4   2    5750    2836   1
  22  -4   2     687     794   1
 -20  -3   2   16617    1663   1
 -19  -3   2    7602    1871   1
 -18  -3   2  155054   10055   1
 -17  -3   2   16412    2838   1
 -16  -3   2   11916    2743   1
 -15  -3   2  155341    7348   1
 -14  -3   2   20167    2621   1
 -13  -3   2 1244026   42230   1
 -12  -3   2  107937    5394   1
 -11  -3   2  423001   13333   1
   2  11  -2  125104    4839  -2
 -10  -3   2  125104    4839   1
   2  10  -2    5343    1259  -2
  -9  -3   2    5343    1259   1
  -8  -3   2 1386754   60260   1
  -7  -3   2    1913    1853   1
  -6  -3   2 1029554   32270   1
  -5  -3   2  177728    7599   1
  -4  -3   2  616931   19802   1
  -3  -3   2 1848703   61619   1
  -2  -3   2  581395   25426   1
  -1  -3   2   13911    1443   1
   0  -3   2  755468   25531   1
   1  -3   2    6001     851   1
   3  -2  -2  183809    8957  -2
   2  -3   2  183809    8957   1
   3  -3   2  443557   27156   1
   4  -3   2   82492    6913   1
   5  -3   2    7893    1117   1
   6  -3   2   77259    4224   1
   7  -3   2  813386   23043   1
   8  -3   2    3403    1124   1
   9  -3   2  872517   28703   1
  10  -3   2    7093    2243   1
  11  -3   2   66879    2714   1
  12  -3   2   99005    4782   1
   4 -14  -2  414083   14426  -2
  13  -3   2  414083   14426   1
  14  -3   2 1387598   52204   1
  15  -3   2    1279    2073   1
  16  -3   2   12669    2364   1
  17  -3   2    2157    1854   1
  18  -3   2   15998    2231   1
  19  -3   2   71306    5032   1
  20  -3   2    3524    1494   1
  21  -3   2   26406    3999   1
  22  -3   2    2326    1261   1
 -21  -2   2   23781    1654   1
 -20  -2   2    3448    1364   1
 -19  -2   2  118458    7001   1
 -18  -2   2    1311    2350   1
 -17  -2   2  105911    6750   1
 -16  -2   2   16829    2943   1
 -15  -2   2     418    1947   1
 -14  -2   2  136646    6922   1
 -13  -2   2    6700    1861   1
 -12  -2   2  744543   25897   1
   1  12  -2  487688   15083  -2
 -11  -2   2  487688   15083   1
   1  11  -2   44964    2287  -2
 -10  -2   2   44964    2287   1
  -9  -2   2  381751   32846   1
  -8  -2   2   87968    5890   1
  -7  -2   2 2269120   77375   1
  -6  -2   2   18800    2450   1
  -5  -2   2  690225   25210   1
  -4  -2   2   35163    2965   1
  -3  -2   2  214009   10037   1
  -2  -2   2  124510    5405   1
  -1  -2   2    7067    1051   1
   2   0  -2  237269    8487  -2
   0  -2   2  237269    8487   1
   2  -1  -2  512895   32484  -2
   1  -2   2  512895   32484   1
   2  -2   2    3883    2581   1
   3  -2   2    9420    1487   1
   4  -2   2  313142   13543   1
   5  -2   2 3063411   99374   1
   6  -2   2  903427   36107   1
   7  -2   2  458920   17683   1
   8  -2   2  280792   16372   1
   9  -2   2   16504    2791   1
  10  -2   2  184009    8418   1
  11  -2   2    2492    1106   1
   3 -13  -2  120932    4345  -2
  12  -2   2  120932    4345   1
  13  -2   2  918545   43284   1
  14  -2   2   34151    3038   1
  15  -2   2  100788    5462   1
  16  -2   2    -623    1443   1
  17  -2   2     138    1778   1
  18  -2   2    1847    1603   1
  19  -2   2   16204    2494   1
  20  -2   2   53570    4148   1
  21  -2   2     953    1695   1
  22  -2   2   27426    3244   1
 -21  -1   2   13987    1476   1
 -20  -1   2   26274    2366   1
 -19  -1   2    3670    1926   1
 -18  -1   2  130507   15904   1
 -17  -1   2   19020    2376   1
 -16  -1   2   31743    3608   1
 -15  -1   2    2330    2122   1
 -14  -1   2  189463    7004   1
 -13  -1   2  246235    8443   1
   0  13  -2  108248    4704  -2
 -12  -1   2  108248    4704   1
   0  12  -2   20881    2714  -2
 -11  -1   2   20881    2714   1
 -10  -1   2  155968    6067   1
  -9  -1   2   39635    5906   1
  -8  -1   2 1737973   56015   1
  -7  -1   2   26861    2485   1
  -6  -1   2  165732    6971   1
  -5  -1   2  169430    6746   1
  -4  -1   2   57544    2591   1
  -3  -1   2  156251    5661   1
  -2  -1   2    3686     851   1
   1   1  -2 5389548  302292  -2
  -1  -1   2 5389548  302292   1
   1   0  -2  778791   44352  -2
   0  -1   2  778791   44352   1
   1  -1   2 3891469  168062   1
   2  -1   2  189894    6354   1
   3  -1   2  228656   10529   1
   4  -1   2 2885502  102874   1
   5  -1   2   81285    7300   1
   6  -1   2  870299   30947   1
   7  -1   2  442008   17549   1
   8  -1   2   37596    3656   1
   9  -1   2 1008390   46709   1
  10  -1   2   13484    1635   1
   2 -12  -2   47469    2558  -2
  11  -1   2   47469    2558   1
  12  -1   2  465262   20290   1
  13  -1   2  101595    7927   1
  14  -1   2  251413   10213   1
  15  -1   2   80245    6577   1
  16  -1   2  120872    5980   1
  17  -1   2    3049    1669   1
  18  -1   2    3162    2028   1
  19  -1   2   23596    2824   1
  20  -1   2   68910   12343   1
  21  -1   2   76997    4580   1
 -22   0   2    3765    1619   1
 -21   0   2    2094    1129   1
 -20   0   2   24431    3590   1
 -19   0   2    6502    2041   1
 -18   0   2   76415    5908   1
 -17   0   2  216948    9113   1
 -16   0   2   35248    4080   1
 -15   0   2   34033    3843   1
 -14   0   2   17569    2729   1
  -1  14  -2   99014    4258  -2
 -13   0   2   99014    4258   1
  -1  13  -2   47074    2657  -2
 -12   0   2   47074    2657   1
 -11   0   2   19912    1573   1
 -10   0   2  302573   15127   1
  -9   0   2   64733    7385   1
  -8   0   2   79351    4204   1
  -7   0   2   22138    1996   1
  -6   0   2  156581    5714   1
  -5   0   2   79963    3379   1
  -4   0   2    3622     762   1
  -3   0   2  870374   22710   1
   0   2  -2   78492    3735  -2
  -2   0   2   78492    3735   1
   0   1  -2  427536   25057  -2
  -1   0   2  427536   25057   1
   0   0   2 4678097  183067   1
   1   0   2 2715027   76169   1
   2   0   2   86008    3571   1
   3   0   2  605448   21748   1
   4   0   2  299668   13267   1
   5   0   2  266468   14433   1
   6   0   2    4375    1424   1
   7   0   2  217415   12649   1
   8   0   2  172138    7783   1
   9   0   2  177186   11571   1
   1 -11  -2  111050    5160  -2
  10   0   2  111050    5160   1
  11   0   2   51876    3875   1
  12   0   2   21570    2157   1
  13   0   2    5654    2267   1
  14   0   2   67775    6270   1
  15   0   2   90978    6206   1
  16   0   2   48987   10595   1
  17   0   2    1542    1616   1
  18   0   2     660    1375   1
  19   0   2   14118    2156   1
  20   0   2   44764    3431   1
  21   0   2   14190    1809   1
 -22   1   2    7649    1739   1
 -21   1   2   35761    3268   1
 -20   1   2   49873    4643   1
 -19   1   2    6986    1695   1
 -18   1   2   41304    4636   1
 -17   1   2    8763    2782   1
 -16   1   2  186256   12618   1
 -15   1   2   18845    3002   1
  -2  15  -2    6618    1596  -2
 -14   1   2    6618    1596   1
  -2  14  -2   66273    5032  -2
 -13   1   2   66273    5032   1
 -12   1   2  161635    4786   1
 -11   1   2  106958    3702   1
 -10   1   2     707    2169   1
  -9   1   2   21403    4333   1
  -8   1   2 1093784   40117   1
  -7   1   2    2533    1286   1
  -6   1   2   43398    3025   1
  -5   1   2  180380    6982   1
  -4   1   2  117450    6954   1
  -3   1   2    3996    1568   1
  -1   2  -2  555469   18580  -2
  -2   1   2  555469   18580   1
  -1   1   2 2938297  176905   1
   0   1   2  378865   15689   1
   1   1   2 1054088   40133   1
   2   1   2    3476    1271   1
   3   1   2   39473    3170   1
   4   1   2   83588    5203   1
   5   1   2   25811    3050   1
   6   1   2  203905   10204   1
   7   1   2   39721    3255   1
   8   1   2   97880    5647   1
   0 -10  -2   59961    3372  -2
   9   1   2   59961    3372   1
  10   1   2  217803   14894   1
  11   1   2   10277    2920   1
  12   1   2    3100    2968   1
  13   1   2    8323    3763   1
  14   1   2    3379    2324   1
  15   1   2   26749    3597   1
  16   1   2    3915    2324   1
  17   1   2    2411    1674   1
  18   1   2   22288    2257   1
  19   1   2   56850    4585   1
  20   1   2   41113    6026   1
  21   1   2    5690    1859   1
 -22   2   2  105594    8640   1
 -21   2   2   13661    1838   1
 -20   2   2   30416    2716   1
 -19   2   2   66182    5628   1
 -18   2   2   45832    3132   1
 -17   2   2   48400    4022   1
 -16   2   2    5613    2027   1
 -15   2   2   10230    1919   1
 -14   2   2   94000    5030   1
 -13   2   2    7551    1490   1
 -12   2   2   37233    2198   1
 -11   2   2   88508    4227   1
 -10   2   2  124024   18375   1
  -9   2   2   40354    6260   1
  -8   2   2  217623   11007   1
  -7   2   2   13847    1858   1
  -6   2   2  123997    6197   1
  -5   2   2  451757   19204   1
  -4   2   2 1067861   34479   1
  -2   3  -2  208814    7922  -2
  -3   2   2  208814    7922   1
  -2   2   2  525617   13707   1
  -1   2   2 1274332   51867   1
   0   2   2   54797    4509   1
   1   2   2    1367    1541   1
   2   2   2  173424    6706   1
   3   2   2   17327    2083   1
   4   2   2  312256   11606   1
   5   2   2  411260   14986   1
   6   2   2   23040    2783   1
   7   2   2  635388   19582   1
  -1  -9  -2  141761    8348  -2
   8   2   2  141761    8348   1
  -1 -10  -2   14662    1721  -2
   9   2   2   14662    1721   1
  10   2   2   63218    4361   1
  11   2   2   48225    5564   1
  12   2   2   79536    7831   1
  13   2   2    1103    3100   1
  14   2   2     689    3178   1
  15   2   2    6242    3508   1
  16   2   2    3502    3160   1
  17   2   2  133618    7797   1
  18   2   2    8071    1705   1
  19   2   2   86122    5528   1
  20   2   2   18280    2009   1
 -22   3   2    4758    2254   1
 -21   3   2  162945   23899   1
 -20   3   2   37378    3179   1
 -19   3   2   39000    2721   1
 -18   3   2     977    1658   1
 -17   3   2   80404    3999   1
 -16   3   2  200672    8281   1
 -15   3   2   32818    3149   1
 -14   3   2   30664    2574   1
 -13   3   2   26062    2460   1
 -12   3   2   36695    2228   1
 -11   3   2    9293    1361   1
 -10   3   2  165412   15754   1
  -9   3   2  613618   36692   1
  -8   3   2  238727   11226   1
  -7   3   2  921136   28539   1
  -6   3   2  169281    6750   1
  -5   3   2   56909    2606   1
  -3   4  -2  573022   14133  -2
  -4   3   2  573022   14133   1
  -3   3   2  115695    6926   1
  -2   3   2  117544    4206   1
  -1   3   2   46567    4530   1
   0   3   2    4333    1291   1
   1   3   2   43573    3757   1
   2   3   2    7416    2240   1
   3   3   2  131000    6949   1
   4   3   2  229336    9489   1
   5   3   2   42586    3643   1
   6   3   2 2248862   60022   1
  -2  -8  -2  101783   21892  -2
   7   3   2  101783   21892   1
  -2  -9  -2  111129    6106  -2
   8   3   2  111129    6106   1
   9   3   2  400842   25213   1
  10   3   2   56966    4225   1
  11   3   2  380673   20413   1
  12   3   2    4277    2005   1
  13   3   2   53060    4663   1
  14   3   2    -947    3651   1
  15   3   2   48813    6428   1
  16   3   2   66561    7303   1
  17   3   2   19280    2838   1
  18   3   2  147018   10145   1
  19   3   2   43569    5205   1
  20   3   2    3196    1781   1
 -23   4   2   16363    2710   1
 -22   4   2  187729    9446   1
 -21   4   2    8554    2604   1
 -20   4   2   97984    5504   1
 -19   4   2     405    1246   1
 -18   4   2   62277    3381   1
 -17   4   2   51077    3171   1
 -16   4   2   32897    2635   1
 -15   4   2   65942    3592   1
 -14   4   2   11603    2094   1
 -13   4   2  159589    5456   1
 -12   4   2   12291    1633   1
 -11   4   2   41474    2586   1
 -10   4   2  115137   10312   1
  -9   4   2   11455    3436   1
  -8   4   2 1967365   98335   1
  -7   4   2  503475   20070   1
  -6   4   2  102628    6640   1
  -4   5  -2  142429    4320  -2
  -5   4   2  142429    4320   1
  -4   4   2  462338   17939   1
  -3   4   2  575231   17477   1
  -2   4   2 1070326   37858   1
  -1   4   2   81834    4135   1
   0   4   2 1988825   82790   1
   1   4   2   43401    3366   1
   2   4   2  335897   16520   1
   3   4   2    1643    1409   1
   4   4   2  900780   28733   1
   5   4   2 1011072   37309   1
  -3  -7  -2  324535   15701  -2
   6   4   2  324535   15701   1
  -3  -8  -2   46817    2839  -2
   7   4   2   46817    2839   1
   8   4   2   13625    5010   1
   9   4   2 1165675   68036   1
  10   4   2  397418   25597   1
  11   4   2    8898    3178   1
  12   4   2     721    1969   1
  13   4   2   14933    3014   1
  14   4   2  120161    7677   1
  15   4   2   14767    2486   1
  16   4   2  141904    8140   1
  17   4   2  325924   12284   1
  18   4   2   23342    3778   1
  19   4   2   43977   13197   1
 -23   5   2   12359    1919   1
 -22   5   2   21366    3031   1
 -21   5   2   76794    4104   1
 -20   5   2    4221    1709   1
 -19   5   2    2002    1259   1
 -18   5   2   31655    2691   1
 -17   5   2   72660    5395   1
 -16   5   2    9442    2132   1
 -15   5   2   50676    3108   1
 -14   5   2    1641    1348   1
 -13   5   2   35846    2349   1
 -12   5   2   13483    1764   1
 -11   5   2    6747    1198   1
 -10   5   2  275925   17532   1
  -9   5   2  593806   23006   1
  -8   5   2  137645    6915   1
  -7   5   2  823635   32967   1
  -5   6  -2  836224   22276  -2
  -6   5   2  836224   22276   1
  -5   5   2   76324    4418   1
  -4   5   2   24153    2057   1
  -3   5   2  260858    8906   1
  -2   5   2  112502    5654   1
  -1   5   2  399353   13010   1
   0   5   2  251425   12578   1
   1   5   2   24882    2215   1
   2   5   2   42456    3526   1
   3   5   2  715575   32841   1
   4   5   2  144858    8486   1
  -4  -6  -2  657132   40447  -2
   5   5   2  657132   40447   1
  -4  -7  -2  508542   19064  -2
   6   5   2  508542   19064   1
   7   5   2  111974   15278   1
   8   5   2 1254989   51543   1
   9   5   2  213518   10765   1
  10   5   2  598109   37055   1
  11   5   2  258324   18252   1
  12   5   2   10139    2746   1
  13   5   2   65720    4428   1
  14   5   2   47305    3767   1
  15   5   2  163999    7550   1
  -3 -18  -2   51138    4473  -2
  16   5   2   51138    4473   1
  -3 -19  -2   25337    3323  -2
  17   5   2   25337    3323   1
  18   5   2   90086    8358   1
  19   5   2   19950    4023   1
 -23   6   2   40534    3206   1
 -22   6   2   51416    4441   1
 -21   6   2   63980    4147   1
 -20   6   2    7449    1966   1
 -19   6   2   21747    2741   1
 -18   6   2  252117    8780   1
 -17   6   2   18879    2880   1
 -16   6   2   78560    4246   1
 -15   6   2  116654    6088   1
 -14   6   2   52215    4040   1
 -13   6   2   51071    3582   1
 -12   6   2    1969    1399   1
 -11   6   2   30801    1714   1
 -10   6   2  133417   10685   1
  -9   6   2  194249    7772   1
  -8   6   2 3809546  102787   1
  -6   7  -2   30064    4213  -2
  -7   6   2   30064    4213   1
  -6   6   2  454267   16795   1
  -5   6   2   15067    1918   1
  -4   6   2  124987    5230   1
  -3   6   2  223367    8202   1
  -2   6   2   34188    2900   1
  -1   6   2   39972    8047   1
   0   6   2    2201    2284   1
   1   6   2    1654    1334   1
   2   6   2  343702   14777   1
   3   6   2  159872   10693   1
  -5  -5  -2 1463832   63967  -2
   4   6   2 1463832   63967   1
  -5  -6  -2  817225   36279  -2
   5   6   2  817225   36279   1
   6   6   2  103927    3945   1
   7   6   2  493386   15192   1
   8   6   2  105447    5528   1
   9   6   2  839190   41837   1
  10   6   2    3229    1775   1
  11   6   2   77730    5694   1
  12   6   2    5293    2521   1
  13   6   2   73443    5619   1
  14   6   2    1568    2314   1
  -4 -17  -2   19958    2653  -2
  15   6   2   19958    2653   1
  -4 -18  -2    3187    2212  -2
  16   6   2    3187    2212   1
  17   6   2   17262    4458   1
  18   6   2    2441    1102   1
 -23   7   2    1067    1734   1
 -22   7   2   52659    4330   1
 -21   7   2     853    2076   1
 -20   7   2    8249    2076   1
 -19   7   2   42411    3709   1
 -18   7   2   94205    6087   1
 -17   7   2   32731    3469   1
 -16   7   2    3584    2129   1
 -15   7   2   67448    3785   1
 -14   7   2   71763    4026   1
 -13   7   2   83938    3710   1
 -12   7   2  144786    4650   1
 -11   7   2   29622    1583   1
 -10   7   2    8888    1532   1
  -9   7   2  261240   15595   1
  -7   8  -2   37559    2395  -2
  -8   7   2   37559    2395   1
  -7   7   2 1087334   37134   1
  -6   7   2  295628   11809   1
  -5   7   2  311242   12392   1
  -4   7   2   42839    3038   1
  -3   7   2   43133    2898   1
  -2   7   2 1495164  118504   1
  -1   7   2  272510   37631   1
   0   7   2  640848   42170   1
   1   7   2  522385   20706   1
   2   7   2  127806    9974   1
  -6  -4  -2  679238   26944  -2
   3   7   2  679238   26944   1
  -6  -5  -2  124345   10895  -2
   4   7   2  124345   10895   1
   5   7   2   76688    3681   1
   6   7   2    8773    1036   1
   7   7   2  104715    4675   1
   8   7   2  235025    9143   1
   9   7   2    4583    1878   1
  10   7   2   76620    4603   1
  11   7   2   16984    3223   1
  12   7   2    2741    2647   1
  13   7   2    4072    2650   1
  -5 -16  -2   -1247    2140  -2
  14   7   2   -1247    2140   1
  -5 -17  -2   82783    5630  -2
  15   7   2   82783    5630   1
  16   7   2   27098    3020   1
  17   7   2     946    1314   1
  18   7   2    5687    1127   1
 -23   8   2   31500    3140   1
 -22   8   2   19052    3451   1
 -21   8   2   47961    3699   1
 -20   8   2    4066    2318   1
 -19   8   2   12756    2408   1
 -18   8   2   66685    4763   1
 -17   8   2    3128    2258   1
 -16   8   2    4362    2231   1
 -15   8   2   16118    2816   1
 -14   8   2    8181    2007   1
 -13   8   2  118075    9912   1
 -12   8   2   43997    2313   1
 -11   8   2  909811   39068   1
 -10   8   2   28921    1836   1
  -8   9  -2   14046    3211  -2
  -9   8   2   14046    3211   1
  -8   8   2  400083   15095   1
  -7   8   2  116488    5866   1
  -6   8   2   15463    1987   1
  -5   8   2  212341    9852   1
  -4   8   2  293321   12665   1
  -3   8   2  347194   15458   1
  -2   8   2   82098    6518   1
  -1   8   2 3485087  296368   1
   0   8   2  724609   45285   1
   1   8   2  656781   32514   1
  -7  -3  -2  423130   18506  -2
   2   8   2  423130   18506   1
  -7  -4  -2  116649    7990  -2
   3   8   2  116649    7990   1
   4   8   2  389912   15770   1
   5   8   2   29552    2511   1
   6   8   2  148922    4611   1
   7   8   2   61120    3797   1
   8   8   2    6275    1637   1
   9   8   2   12528    2225   1
  10   8   2   18572    4361   1
  11   8   2   57271    4078   1
  12   8   2   50665    3970   1
  -6 -15  -2    5373    2081  -2
  13   8   2    5373    2081   1
  -6 -16  -2  175212    9387  -2
  14   8   2  175212    9387   1
  15   8   2    2030    2086   1
  16   8   2  124380    9234   1
  17   8   2    3730     869   1
 -23   9   2    -162    2776   1
 -22   9   2   52664    6212   1
 -21   9   2   25230    6892   1
 -20   9   2    3774    2369   1
 -19   9   2   26959    3075   1
 -18   9   2     544    2266   1
 -17   9   2     -15    2211   1
 -16   9   2    6220    2399   1
 -15   9   2   16341    2735   1
 -14   9   2   15348    2520   1
 -13   9   2   92608   14771   1
 -12   9   2  453205   13616   1
 -11   9   2    4072    1149   1
  -9  10  -2   10401    1254  -2
 -10   9   2   10401    1254   1
  -9   9   2    4877    1089   1
  -8   9   2   18462    4809   1
  -7   9   2  201517   11624   1
  -6   9   2   37554    4181   1
  -5   9   2   99594    6171   1
  -4   9   2  171651    8953   1
  -3   9   2  246570   11587   1
  -2   9   2 1381463   77148   1
  -1   9   2  252862   46445   1
   0   9   2  445029   40659   1
  -8  -2  -2  461776   19912  -2
   1   9   2  461776   19912   1
  -8  -3  -2  120697   12678  -2
   2   9   2  120697   12678   1
   3   9   2   62732    3872   1
   4   9   2  141272    5460   1
   5   9   2  500421   12644   1
   6   9   2   77727    3059   1
   7   9   2  133914    6441   1
   8   9   2   43126    2983   1
   9   9   2  118214    6176   1
  10   9   2  228318    9838   1
  11   9   2   18020    2754   1
  -7 -14  -2    1815    1820  -2
  12   9   2    1815    1820   1
  -7 -15  -2   57624    3889  -2
  13   9   2   57624    3889   1
  14   9   2   85345    4592   1
  15   9   2  282343   12451   1
  16   9   2   13771    3040   1
 -23  10   2   31359    4719   1
 -22  10   2   38978    4386   1
 -21  10   2  172802   10597   1
 -20  10   2  219098    9966   1
 -19  10   2   22736    3383   1
 -18  10   2     385    2614   1
 -17  10   2    4214    2459   1
 -16  10   2   34005    3692   1
 -15  10   2    4223    2349   1
 -14  10   2     349    1998   1
 -13  10   2  234219   16761   1
 -12  10   2    9400    2143   1
 -10  11  -2  566872   17333  -2
 -11  10   2  566872   17333   1
 -10  10   2   38100    2256   1
  -9  10   2   57415    2592   1
  -8  10   2  107816    4190   1
  -7  10   2   11950    2626   1
  -6  10   2  260693   14768   1
  -5  10   2  308065   14034   1
  -4  10   2   23076    3151   1
  -3  10   2   24143    3255   1
  -2  10   2  204687   13506   1
  -1  10   2 1020858   76056   1
  -9  -1  -2   36871    2364  -2
   0  10   2   36871    2364   1
  -9  -2  -2    9449    1601  -2
   1  10   2    9449    1601   1
   2  10   2  149248    6151   1
   3  10   2  195015    6677   1
   4  10   2  288721   11483   1
   5  10   2   38968    2126   1
   6  10   2  916031   27480   1
   7  10   2  112327    5066   1
   8  10   2  298810   10464   1
   9  10   2  308974   12457   1
  10  10   2   18067    2923   1
  -8 -13  -2   64040    4271  -2
  11  10   2   64040    4271   1
  -8 -14  -2   23715    3363  -2
  12  10   2   23715    3363   1
  13  10   2   70323    4148   1
  14  10   2  179228    9522   1
  15  10   2    1635    1016   1
  16  10   2   20542    2590   1
 -23  11   2    4365    3202   1
 -22  11   2  173778   18333   1
 -21  11   2  111227    5562   1
 -20  11   2   85239   12135   1
 -19  11   2  263241   10594   1
 -18  11   2    3783    2728   1
 -17  11   2  250241   29460   1
 -16  11   2     514    2504   1
 -15  11   2    5554    2488   1
 -14  11   2   30766    3806   1
 -13  11   2   29376    4233   1
 -11  12  -2  110940    6760  -2
 -12  11   2  110940    6760   1
 -11  11   2   12901    2569   1
 -10  11   2   35859    3911   1
  -9  11   2    3275    1439   1
  -8  11   2   10418    1743   1
  -7  11   2  125196    5424   1
  -6  11   2   28044    2132   1
  -5  11   2    4223    1246   1
  -4  11   2   17107    1806   1
  -3  11   2  165540   10072   1
  -2  11   2   75361    4360   1
 -10   0  -2  111324    5200  -2
  -1  11   2  111324    5200   1
   0  11   2  319752   10403   1
   1  11   2   17235    2594   1
   2  11   2  249422    7587   1
   3  11   2   14192    1559   1
   4  11   2   14654    1849   1
   5  11   2 1138711   29999   1
   6  11   2   71570    3932   1
   7  11   2  433118   14249   1
   8  11   2  203257    8970   1
   9  11   2  190513    8594   1
  -9 -12  -2   72767    4523  -2
  10  11   2   72767    4523   1
  -9 -13  -2   14808    2304  -2
  11  11   2   14808    2304   1
  12  11   2   19156    2343   1
  13  11   2    5804    1603   1
  14  11   2   35984    2563   1
  15  11   2   22270    3400   1
 -23  12   2   30202    4479   1
 -22  12   2   25418   25537   1
 -21  12   2  254633   11642   1
 -20  12   2  113831    6337   1
 -19  12   2  100239    6011   1
 -18  12   2   46599    4661   1
 -17  12   2    -749    2780   1
 -16  12   2   51518    4924   1
 -15  12   2  139310   41663   1
 -14  12   2  116525   38457   1
 -12  13  -2   88118   36246  -2
 -13  12   2   88118   36246   1
 -12  12   2  145276   22946   1
 -11  12   2  210521   10294   1
 -10  12   2   62826   16411   1
  -9  12   2   15533    2641   1
  -8  12   2  258689   12122   1
  -7  12   2   16950    3295   1
  -6  12   2   50417    4426   1
  -5  12   2    6981    1810   1
  -4  12   2   57510    4269   1
  -3  12   2    8416    1807   1
 -11   1  -2   26668    2461  -2
  -2  12   2   26668    2461   1
  -1  12   2  198750    9680   1
   0  12   2   18977    1883   1
   1  12   2  578517   22264   1
   2  12   2   81648    3770   1
   3  12   2   10971    1586   1
   4  12   2  323889   10927   1
   5  12   2   43597    3026   1
   6  12   2  871728   37826   1
   7  12   2   82258    4377   1
   8  12   2  213394    9253   1
 -10 -11  -2   22806    3341  -2
   9  12   2   22806    3341   1
 -10 -12  -2     503    1707  -2
  10  12   2     503    1707   1
  11  12   2   11363    2026   1
  12  12   2    3477    2188   1
  13  12   2    1346    1115   1
  14  12   2    2636    1226   1
 -23  13   2    6859    2770   1
 -22  13   2   68216   15859   1
 -21  13   2   25210   21161   1
 -20  13   2  121425   23783   1
 -19  13   2   24379    4032   1
 -18  13   2   21464    6464   1
 -17  13   2  104250   32610   1
 -16  13   2    3877    4421   1
 -15  13   2   68469    7129   1
 -13  14  -2  146060    7636  -2
 -14  13   2  146060    7636   1
 -13  13   2  154663    7432   1
 -12  13   2  142020   27988   1
 -11  13   2   79102   25094   1
 -10  13   2   23457    2785   1
  -9  13   2   29033    3466   1
  -8  13   2   94968    8103   1
  -7  13   2  262538   16250   1
  -6  13   2   11283    2880   1
  -5  13   2   81624    5597   1
  -4  13   2   41964    4116   1
 -12   2  -2  104363    8060  -2
  -3  13   2  104363    8060   1
  -2  13   2  401366   15125   1
  -1  13   2   45171    3411   1
   0  13   2  539064   16913   1
   1  13   2   13112    1735   1
   2  13   2   11159    1443   1
   3  13   2   56581    4578   1
   4  13   2  100565    4778   1
   5  13   2  521484   16722   1
   6  13   2    1347    2878   1
   7  13   2   78508    4893   1
 -11 -10  -2   20381   10610  -2
   8  13   2   20381   10610   1
 -11 -11  -2   28444    2753  -2
   9  13   2   28444    2753   1
  10  13   2   23483    3042   1
  11  13   2   -1918    1918   1
  12  13   2    2399    1301   1
  13  13   2    1142     958   1
 -23  14   2    3154    2261   1
 -22  14   2    4141    9695   1
 -21  14   2   20004    3348   1
 -20  14   2   25776   23895   1
 -19  14   2   17810    3881   1
 -18  14   2    2074    3304   1
 -17  14   2   11450    3858   1
 -16  14   2   27277   38488   1
 -14  15  -2   64894    8304  -2
 -15  14   2   64894    8304   1
 -14  14   2   19567    6257   1
 -13  14   2    5225    4193   1
 -12  14   2   20571    4019   1
 -11  14   2   26300    5458   1
 -10  14   2   42498    7444   1
  -9  14   2  261220   21546   1
  -8  14   2  225519   12094   1
  -7  14   2   36279    4201   1
  -6  14   2  239750    9102   1
  -2  14   2  198337    8840   1
  -1  14   2   57171    4021   1
   0  14   2    2452    1734   1
   1  14   2   73663    3388   1
   2  14   2   19547    2484   1
   3  14   2  113984    5993   1
   4  14   2  373054   12644   1
   5  14   2  113340    7767   1
   6  14   2  171535    8054   1
 -12  -9  -2    6714    2059  -2
   7  14   2    6714    2059   1
 -12 -10  -2   70525    5300  -2
   8  14   2   70525    5300   1
   9  14   2   20971    2937   1
  10  14   2    5455    1955   1
  11  14   2    5108    1420   1
  12  14   2    2518    1022   1
 -22  15   2     768    7351   1
 -21  15   2   27852    3461   1
 -20  15   2   13736   16558   1
 -19  15   2   49066   29840   1
 -18  15   2   34959   28269   1
 -17  15   2   73091    7861   1
 -15  16  -2   21999    5702  -2
 -16  15   2   21999    5702   1
 -15  15   2   38764    6715   1
 -14  15   2   16418   22437   1
 -13  15   2  122703   25888   1
 -12  15   2   49141   30448   1
 -11  15   2    2138    2254   1
 -10  15   2   88705   14342   1
  -9  15   2    4245    2739   1
  -8  15   2  169641   10766   1
  -7  15   2   48821    3934   1
  -6  15   2  719523   63398   1
 -14   4  -2   67160    4874  -2
  -5  15   2   67160    4874   1
  -3  15   2   29581    2858   1
  -2  15   2   34421    3486   1
  -1  15   2    4927    2256   1
   0  15   2  153158    7452   1
   1  15   2   12784    2234   1
   2  15   2   56737    4035   1
   3  15   2   15157    2473   1
   4  15   2  384926   13019   1
   5  15   2  114900    7918   1
 -13  -8  -2    8193    2159  -2
   6  15   2    8193    2159   1
 -13  -9  -2   66216    7516  -2
   7  15   2   66216    7516   1
   8  15   2   44000   18246   1
   9  15   2    1204    1736   1
  10  15   2   29642    2337   1
  11  15   2   13429    1319   1
 -22  16   2    -156    2434   1
 -21  16   2     683    2649   1
 -20  16   2     449    2594   1
 -19  16   2   12141   13206   1
 -18  16   2   17475   33191   1
 -16  17  -2  246111   97138  -2
 -17  16   2  246111   97138   1
 -16  16   2  106867   51667   1
 -15  16   2  100994   12499   1
 -14  16   2   56948   62265   1
 -13  16   2   67548   54003   1
 -12  16   2   24992    3893   1
 -11  16   2   31419    4116   1
 -10  16   2    4105    2813   1
  -9  16   2    1356    2392   1
  -8  16   2   13954    2986   1
  -7  16   2  233037   10871   1
 -15   5  -2   64880    4995  -2
  -6  16   2   64880    4995   1
  -4  16   2   39810    4965   1
  -3  16   2   21102    2799   1
  -2  16   2   63574    4199   1
  -1  16   2   35274    3668   1
   0  16   2    1835    1917   1
   1  16   2   16937    2528   1
   2  16   2   21490    2796   1
   3  16   2   83281    5057   1
   4  16   2    1158    2649   1
 -14  -7  -2    9776    2189  -2
   5  16   2    9776    2189   1
 -14  -8  -2  136764    9776  -2
   6  16   2  136764    9776   1
   7  16   2   42123   18902   1
   8  16   2   91938   19706   1
   9  16   2   27795    2642   1
  10  16   2   53906    2464   1
 -22  17   2   -2249    2249   1
 -21  17   2   -3448    3448   1
 -20  17   2   -3743    9486   1
 -19  17   2   -2818    5468   1
 -17  18  -2   64081   26772  -2
 -18  17   2   64081   26772   1
 -17  17   2  128380   11974   1
 -16  17   2  129217   44856   1
 -15  17   2   99214   47119   1
 -14  17   2   37597   47113   1
 -13  17   2   26178   38368   1
 -12  17   2   25923   19049   1
 -11  17   2   88005   10712   1
 -10  17   2   66167    4948   1
  -9  17   2   13926    3590   1
  -8  17   2   85891    5999   1
 -16   6  -2   49799    4610  -2
  -7  17   2   49799    4610   1
  -6  17   2  188976    9473   1
  -5  17   2   71177    6530   1
  -4  17   2    5910    2997   1
  -3  17   2  272121   10351   1
  -2  17   2   37634    3489   1
  -1  17   2  101097    6898   1
   0  17   2   41333    3968   1
   1  17   2    1968    1932   1
   2  17   2    6858    2061   1
   3  17   2   69809   27827   1
 -15  -6  -2   22210    3588  -2
   4  17   2   22210    3588   1
 -15  -7  -2   53855    5687  -2
   5  17   2   53855    5687   1
   6  17   2    -534    1636   1
   7  17   2   84383    9255   1
   8  17   2    4635    1167   1
   9  17   2  210529    9678   1
 -20  18   2    1109    2560   1
 -18  19  -2   22946    4839  -2
 -19  18   2   22946    4839   1
 -18  18   2    1937    3675   1
 -17  18   2  212349   14483   1
 -16  18   2   72633    9678   1
 -15  18   2   61256   23618   1
 -14  18   2   90147   28598   1
 -13  18   2    8452    4571   1
 -12  18   2   29512    4633   1
 -11  18   2    1298    3183   1
 -10  18   2   67997    7438   1
  -9  18   2   75090    5730   1
 -17   7  -2   25113    4138  -2
  -8  18   2   25113    4138   1
  -7  18   2  310796   13743   1
  -6  18   2  152744    8522   1
  -5  18   2   29886    5154   1
  -4  18   2   11336    3198   1
  -3  18   2   33047    5055   1
  -2  18   2  155105    6990   1
  -1  18   2   32161    3572   1
   0  18   2    1786    2125   1
   1  18   2    3556    2347   1
   2  18   2   41598   12265   1
 -16  -5  -2   56140    4273  -2
   3  18   2   56140    4273   1
 -16  -6  -2    6876    1543  -2
   4  18   2    6876    1543   1
   5  18   2   12157    2178   1
   6  18   2   26672    3524   1
   7  18   2   50623    2794   1
   8  18   2  147239   13185   1
 -19  19   2   -1439    3070   1
 -18  19   2   49425    6482   1
 -17  19   2   26196    5504   1
 -16  19   2  171473   14270   1
 -15  19   2   71328    8700   1
 -14  19   2   42706    5205   1
 -13  19   2    9493    4884   1
 -12  19   2    9672    3855   1
 -11  19   2   26468    4828   1
 -10  19   2   18838    4347   1
 -18   8  -2   49054    5938  -2
  -9  19   2   49054    5938   1
  -8  19   2  140570    9745   1
  -7  19   2   20317    4691   1
  -6  19   2  184437   11591   1
  -5  19   2   40640    5451   1
  -4  19   2   53164    5949   1
  -3  19   2  139522    7708   1
  -2  19   2    -184    2015   1
  -1  19   2    5730    2222   1
   0  19   2   28497    3474   1
   1  19   2   67032    4573   1
   2  19   2  244185   18378   1
 -17  -5  -2   54935    3980  -2
   3  19   2   54935    3980   1
   4  19   2   11918    2839   1
   5  19   2    1285    1421   1
   6  19   2   22496    4056   1
 -19  20   2   14252    3148   1
 -18  20   2    2704    3286   1
 -17  20   2  142158   11878   1
 -16  20   2   16534    3751   1
 -15  20   2   66066    6105   1
 -14  20   2   47585    5407   1
 -13  20   2    2588    3338   1
 -12  20   2   42027    5168   1
 -11  20   2   22166    4294   1
 -19   9  -2   28051    4639  -2
 -10  20   2   28051    4639   1
  -9  20   2    1509    3345   1
  -8  20   2   41503    5588   1
  -7  20   2  114813    8621   1
  -6  20   2   26999    4950   1
  -5  20   2    7791    4040   1
  -4  20   2   39122    4135   1
  -3  20   2   38434    4035   1
  -2  20   2   19389    3210   1
  -1  20   2    2002    2088   1
   0  20   2  163091    7635   1
   1  20   2  172780   13749   1
   2  20   2  147484   15793   1
   3  20   2   80756    8268   1
   4  20   2    -190    1310   1
   5  20   2     631     883   1
 -19  21   2     798    2464   1
 -18  21   2   22336    4875   1
 -17  21   2    3750    2654   1
 -16  21   2   83566    9917   1
 -15  21   2   34400    4479   1
 -14  21   2   35510    4610   1
 -13  21   2   53533    5500   1
 -12  21   2     447    3402   1
 -20  10  -2  140212    9252  -2
 -11  21   2  140212    9252   1
 -10  21   2   79143    6740   1
  -9  21   2    6020    3518   1
  -8  21   2    5135    3652   1
  -7  21   2   12912    3923   1
  -6  21   2     483    3379   1
  -5  21   2    9556    2968   1
  -4  21   2   61274    4806   1
  -3  21   2   73367    5091   1
  -2  21   2    1951    2542   1
  -1  21   2   74187    5654   1
   1  21   2  132739    9516   1
   2  21   2   18938    2111   1
   3  21   2   15769    2194   1
 -17  22   2   15829    4113   1
 -16  22   2     525    2488   1
 -15  22   2   23151    5729   1
 -14  22   2    7382    3201   1
 -13  22   2   41442    4823   1
 -21  11  -2   64362    5789  -2
 -12  22   2   64362    5789   1
 -11  22   2   38390    4785   1
 -10  22   2  107803    8604   1
  -9  22   2   31346    4619   1
  -8  22   2    8640    3616   1
  -7  22   2   12403    3674   1
  -6  22   2    -734    2433   1
  -5  22   2   17407    2941   1
  -4  22   2   10156    2685   1
  -3  22   2   66576    6057   1
  -2  22   2   17999    7372   1
   0  22   2   44268    4113   1
   1  22   2    1757    1283   1
 -16  23   2    2302    2728   1
 -15  23   2    -357    2133   1
 -14  23   2   10302    2755   1
 -13  23   2   -2775    2775   1
 -12  23   2   38734    4345   1
 -11  23   2   70643    5638   1
 -10  23   2   12468    3334   1
  -9  23   2   81806    6147   1
  -8  23   2   70708    4534   1
  -7  23   2    1822    2128   1
  -6  23   2    9504    2243   1
  -5  23   2    2036    1891   1
  -4  23   2   14491    1841   1
  -3  23   2   42088    4327   1
  -1  23   2    7519    1487   1
 -13  24   2     354    2896   1
 -12  24   2    4098    1733   1
 -11  24   2   21672    2446   1
 -10  24   2   72065    4152   1
  -9  24   2   30945    3706   1
  -8  24   2    2822    1659   1
  -7  24   2    7544    1701   1
  -6  24   2    2008    1931   1
  -5  24   2   13108    2328   1
  -4  24   2   10607    2968   1
   7 -25   3    1163    2872   1
   8 -25   3   18240    4083   1
   9 -25   3    1223    2956   1
  10 -25   3    6134    3574   1
   2 -24   3   77420    7489   1
   3 -24   3    6374    3604   1
   4 -24   3   47326    6590   1
   5 -24   3   78025    8634   1
   6 -24   3    5575    2631   1
   7 -24   3   46414    4441   1
   8 -24   3   15887    7081   1
   9 -24   3    8565    2206   1
  10 -24   3     498    3397   1
  23 -10  -3   27226    3874  -2
  11 -24   3   27226    3874   1
   0 -23   3   17766    4167   1
   1 -23   3    2293    5906   1
   2 -23   3   48190    7117   1
   3 -23   3   82855    8035   1
   4 -23   3   13320    8118   1
   5 -23   3   52410    5461   1
   6 -23   3  136316    8978   1
   7 -23   3   14555    2998   1
   8 -23   3   67107    6231   1
   9 -23   3    7606    3744   1
  22  -9  -3     182    4485  -2
  10 -23   3     182    4485   1
  11 -23   3   34429    6728   1
  12 -23   3   38254    6799   1
  13 -23   3   44892    7135   1
  14 -23   3    7783    4257   1
  15 -23   3   18049    3164   1
  16 -23   3   -2782    3172   1
  -2 -22   3   18144    4083   1
  -1 -22   3    2732    4056   1
   0 -22   3   14498    7723   1
   1 -22   3   54299    7915   1
   2 -22   3    1038    3235   1
   3 -22   3   43529    5313   1
   4 -22   3  105422    8148   1
   5 -22   3   78951    5713   1
   6 -22   3   30209    5154   1
   7 -22   3   62116    5414   1
   8 -22   3   11898    3715   1
  21  -8  -3   17953    3838  -2
   9 -22   3   17953    3838   1
  10 -22   3   36539    4533   1
  11 -22   3   73792    9881   1
  12 -22   3   31077    7267   1
  13 -22   3    8340    5864   1
  14 -22   3    9909    3898   1
  15 -22   3   30151    4438   1
  16 -22   3   26339    3815   1
  17 -22   3   -3010    3196   1
  -4 -21   3   32936    3969   1
  -3 -21   3   48391    3957   1
  -2 -21   3     971    1243   1
  -1 -21   3    3413    1609   1
   0 -21   3    9252    2937   1
   1 -21   3   12351    2645   1
   2 -21   3   73074    4340   1
   3 -21   3   24663    3767   1
   4 -21   3   23906    3211   1
   5 -21   3   16325    4738   1
   6 -21   3    8919    4830   1
   7 -21   3     857    3444   1
  20  -7  -3  103592    7094  -2
   8 -21   3  103592    7094   1
   9 -21   3   14021    3798   1
  10 -21   3   26866    5369   1
  11 -21   3    5771    4184   1
  12 -21   3    2473    3745   1
  13 -21   3    8796    6116   1
  14 -21   3   54302    6086   1
  15 -21   3   43937    5367   1
  16 -21   3    9715    4071   1
  17 -21   3    5679    2834   1
  18 -21   3   -1246    2167   1
  -6 -20   3   42959    3271   1
  -5 -20   3    3509    1269   1
  18   6  -3  101233    4958  -2
  -4 -20   3  101233    4958   1
  -3 -20   3   23984    3346   1
  -2 -20   3   19500    2228   1
  -1 -20   3   15766    2789   1
   0 -20   3    1669    2278   1
   1 -20   3    5209    2242   1
   2 -20   3    8520    2335   1
   3 -20   3   24947    3004   1
   4 -20   3   17715    2669   1
   5 -20   3    1992    3863   1
   6 -20   3    2068    3350   1
  19  -6  -3  139451    8464  -2
   7 -20   3  139451    8464   1
   8 -20   3   11388    3625   1
   9 -20   3   55200    5394   1
  10 -20   3   21018    5012   1
  11 -20   3   12013    4357   1
  12 -20   3    9410    4127   1
  13 -20   3    1359    3615   1
  14 -20   3    3007    4112   1
  15 -20   3   36148    5431   1
  16 -20   3    1074    3690   1
  17 -20   3    1838    3150   1
  18 -20   3    5631    2737   1
  19 -20   3    2903    2064   1
  -8 -19   3   18278    2107   1
  -7 -19   3     410     921   1
  17   8  -3   13750    4707  -2
  -6 -19   3   13750    4707   1
  17   7  -3  239792   34678  -2
  -5 -19   3  239792   34678   1
  -4 -19   3    4505    1737   1
  -3 -19   3  118879    7703   1
  -2 -19   3   14740    2747   1
  -1 -19   3   14841    2470   1
   0 -19   3    1942    1982   1
   1 -19   3   29738    3088   1
   2 -19   3   28661    3108   1
   3 -19   3   15927    2673   1
   4 -19   3    3078    2173   1
   5 -19   3  154998   10120   1
  18  -5  -3   92744    6870  -2
   6 -19   3   92744    6870   1
   7 -19   3  170573    9532   1
   8 -19   3  100120    7076   1
   9 -19   3   49695    5142   1
  10 -19   3  139997   10352   1
  11 -19   3     334    3856   1
  12 -19   3    1682    3942   1
  13 -19   3     172    3416   1
  14 -19   3    4786    3907   1
  15 -19   3   23372    4970   1
  16 -19   3   -4036    4036   1
  17 -19   3   45347    5325   1
  18 -19   3   25386    4074   1
  19 -19   3    6224    2843   1
  20 -19   3   12095    2294   1
  -9 -18   3   43810    3322   1
  -8 -18   3    7410    2308   1
  16   9  -3   16507   10067  -2
  -7 -18   3   16507   10067   1
  16   8  -3  135730   16927  -2
  -6 -18   3  135730   16927   1
  -5 -18   3   19406    2487   1
  -4 -18   3  236840    9947   1
  -3 -18   3   16822    2540   1
  -2 -18   3   13554    1779   1
  -1 -18   3  102983    4456   1
   0 -18   3    9295    2292   1
   1 -18   3  206214    8372   1
   2 -18   3   15194    2594   1
   3 -18   3    5092    2207   1
   4 -18   3  190712    8053   1
  17  -4  -3  161741   10225  -2
   5 -18   3  161741   10225   1
   6 -18   3  141170    9787   1
   7 -18   3   63619   10088   1
   8 -18   3  154695    9456   1
   9 -18   3   89669    6478   1
  10 -18   3   -1287    3986   1
  11 -18   3   13603    4374   1
  12 -18   3   44293   10790   1
  13 -18   3   49113    8700   1
  14 -18   3   23934    4774   1
  15 -18   3   17892    4691   1
  16 -18   3   95569    8014   1
  17 -18   3   10520    5954   1
  18 -18   3   71517    6404   1
  19 -18   3    7218    3045   1
  20 -18   3   58079    4583   1
 -10 -17   3   13905    3058   1
  -9 -17   3   61974   26556   1
  15  10  -3   55959   27716  -2
  -8 -17   3   55959   27716   1
  15   9  -3   14049    5381  -2
  -7 -17   3   14049    5381   1
  -6 -17   3    7343    2039   1
  -5 -17   3  121175    6182   1
  -4 -17   3      74    1739   1
  -3 -17   3  130134    5106   1
  -2 -17   3  103930    4465   1
  -1 -17   3  124035    5042   1
   0 -17   3  455944   13514   1
   1 -17   3    7118    2144   1
   2 -17   3  123349    5885   1
   3 -17   3    8861    2384   1
  16  -3  -3   44061    4547  -2
   4 -17   3   44061    4547   1
   5 -17   3   40978    3510   1
   6 -17   3    1705    1871   1
   7 -17   3   55361    3895   1
   8 -17   3   26911    3966   1
   9 -17   3  242586   20314   1
  10 -17   3   69483    9857   1
  11 -17   3    9198    3902   1
  12 -17   3   92045    7681   1
  13 -17   3    7224    4211   1
  14 -17   3  250642   22014   1
  17 -15  -3   30885    5382  -2
  15 -17   3   30885    5382   1
  16 -17   3   90026    7904   1
  17 -17   3  132205    9613   1
  18 -17   3   36102    5084   1
  19 -17   3    6569    3183   1
  20 -17   3    5382    2662   1
  21 -17   3   27584    3007   1
 -11 -16   3    4527    2524   1
 -10 -16   3   83353   43228   1
  14  11  -3   66898   30807  -2
  -9 -16   3   66898   30807   1
  14  10  -3   98108   59045  -2
  -8 -16   3   98108   59045   1
  -7 -16   3   21097    4620   1
  -6 -16   3   23617    2672   1
  -5 -16   3    2870    1514   1
  -4 -16   3   16241    2171   1
  -3 -16   3    1595    1450   1
  -2 -16   3  146583    5579   1
  -1 -16   3  183017    6573   1
   0 -16   3  168163    6322   1
   1 -16   3  340789   11889   1
   2 -16   3    4453    1842   1
  15  -2  -3   60960    3731  -2
   3 -16   3   60960    3731   1
   4 -16   3    1571    1878   1
   5 -16   3   12782    2389   1
   6 -16   3  172074    8180   1
   7 -16   3   30542    3293   1
   8 -16   3  906848   31786   1
   9 -16   3   58172    7324   1
  10 -16   3   53097    5840   1
  11 -16   3     389    3073   1
  12 -16   3   74264   17559   1
  13 -16   3  148830   12708   1
  16 -14  -3   11301    4787  -2
  14 -16   3   11301    4787   1
  15 -16   3  160073   11470   1
  16 -16   3  116383    9655   1
  17 -16   3   29687    5395   1
  18 -16   3   76986    6771   1
  19 -16   3    1572    3293   1
  20 -16   3    1800    3535   1
  21 -16   3     468    2057   1
 -13 -15   3    1205    1361   1
 -12 -15   3    2955    1970   1
 -11 -15   3   89147   13245   1
  13  12  -3    4791    1581  -2
 -10 -15   3    4791    1581   1
  13  11  -3  223284   39298  -2
  -9 -15   3  223284   39298   1
  -8 -15   3   33412    2972   1
  -7 -15   3   15389    1881   1
  -6 -15   3   26164    2170   1
  -5 -15   3    1286    1798   1
  -4 -15   3    3057    1481   1
  -3 -15   3   35048    2521   1
  -2 -15   3   42220    3529   1
  -1 -15   3   45277    2783   1
   0 -15   3   28934    2216   1
   1 -15   3   22795    2836   1
  14  -1  -3  187966    9607  -2
   2 -15   3  187966    9607   1
   3 -15   3   20400    2560   1
   4 -15   3   93769    7049   1
   5 -15   3   28297    2914   1
   6 -15   3  196428    8758   1
   7 -15   3  515684   19259   1
   8 -15   3   13612    2348   1
   9 -15   3  200128   10859   1
  10 -15   3    5312    4149   1
  11 -15   3    4008    2794   1
  12 -15   3    3442    3973   1
  15 -13  -3    3830    3317  -2
  13 -15   3    3830    3317   1
  14 -15   3   22833    4576   1
  15 -15   3   14560    4028   1
  16 -15   3    7024    3958   1
  17 -15   3   31409    5624   1
  18 -15   3   -3508    3508   1
  19 -15   3   44192    5149   1
  20 -15   3   14535    4059   1
  21 -15   3    7123    2605   1
  22 -15   3    -137    1546   1
 -13 -14   3    8137    2135   1
 -12 -14   3   32126    2754   1
  12  13  -3     886    1439  -2
 -11 -14   3     886    1439   1
  12  12  -3  129236   21484  -2
 -10 -14   3  129236   21484   1
  -9 -14   3   48742    3567   1
  -8 -14   3    3063    1695   1
  -7 -14   3  127651    4988   1
  -6 -14   3    6818    1710   1
  -5 -14   3    7079    1769   1
  -4 -14   3   21962    2025   1
  -3 -14   3   56969    7271   1
  -2 -14   3   74021    3436   1
  -1 -14   3  122865    6033   1
   0 -14   3   54273    3083   1
  13   0  -3  414689   13276  -2
   1 -14   3  414689   13276   1
   2 -14   3   39826    3117   1
   3 -14   3  106710    5412   1
   4 -14   3   39750    3023   1
   5 -14   3  104809    5379   1
   6 -14   3  331482   12946   1
   7 -14   3  361705   12288   1
   8 -14   3  778898   27403   1
   9 -14   3   51585    4512   1
  10 -14   3    4570    2135   1
  11 -14   3   20126    6149   1
  14 -12  -3   35891    8491  -2
  12 -14   3   35891    8491   1
  13 -14   3  101840   11727   1
  14 -14   3   26483   11079   1
  15 -14   3  163999    9589   1
  16 -14   3   11717    8458   1
  17 -14   3    4422    3833   1
  18 -14   3   76840    6017   1
  19 -14   3   20020    4229   1
  20 -14   3   62708    7375   1
  21 -14   3    2429    2462   1
  22 -14   3    2179    2191   1
 -14 -13   3    5343    1526   1
 -13 -13   3  134497    6920   1
  11  14  -3    3611    1757  -2
 -12 -13   3    3611    1757   1
  11  13  -3    7278    2728  -2
 -11 -13   3    7278    2728   1
 -10 -13   3    3502    1816   1
  -9 -13   3    8265    2080   1
  -8 -13   3  216446    8967   1
  -7 -13   3    3240    1399   1
  -6 -13   3    6762    2042   1
  -5 -13   3    3015    1556   1
  -4 -13   3   44758    2599   1
  -3 -13   3  143258    5175   1
  -2 -13   3  450321   65002   1
  -1 -13   3   21725    3165   1
  12   1  -3   40340    2883  -2
   0 -13   3   40340    2883   1
   1 -13   3  143412    5631   1
   2 -13   3   15019    1836   1
   3 -13   3   17804    1921   1
   4 -13   3  135012    6108   1
   5 -13   3  219293    8939   1
   6 -13   3  196210    7282   1
   7 -13   3  197046    8376   1
   8 -13   3    2915    1522   1
   9 -13   3   53849   12010   1
  10 -13   3   24377    3386   1
  13 -11  -3  193771   13142  -2
  11 -13   3  193771   13142   1
  12 -13   3  100393    8127   1
  13 -13   3  354727   17162   1
  14 -13   3  616860   23664   1
  15 -13   3   28489    4572   1
  16 -13   3   23938    4839   1
  17 -13   3   27958   15105   1
  18 -13   3   29609    4756   1
  19 -13   3   79063    5684   1
  20 -13   3   -2466    3176   1
  21 -13   3   29397    3809   1
  22 -13   3    3075    1967   1
 -15 -12   3   21422    2100   1
 -14 -12   3  171763    6932   1
  10  15  -3    6884    1792  -2
 -13 -12   3    6884    1792   1
  10  14  -3  242810   11898  -2
 -12 -12   3  242810   11898   1
 -11 -12   3    1408    1939   1
 -10 -12   3   25419    3337   1
  -9 -12   3  232876    9542   1
  -8 -12   3    1269    1380   1
  -7 -12   3    2638    1455   1
  -6 -12   3   79921    4686   1
  -5 -12   3   19749    2051   1
  -4 -12   3   45546    2487   1
  -3 -12   3  270879   13270   1
  -2 -12   3  370958   11925   1
  11   2  -3   86978    3979  -2
  -1 -12   3   86978    3979   1
   0 -12   3   47793    2969   1
   1 -12   3    9335    1542   1
   2 -12   3  214777    8430   1
   3 -12   3   21211    2590   1
   4 -12   3   25330    2082   1
   5 -12   3   15976    1631   1
   6 -12   3    4624    1273   1
   7 -12   3    9901    2199   1
   8 -12   3  184120    8196   1
   9 -12   3   19527    4067   1
  12 -10  -3  346486   45266  -2
  10 -12   3  346486   45266   1
  11 -12   3   37308    4539   1
  12 -12   3  246893    9586   1
  13 -12   3  682431   25820   1
  14 -12   3  217381    8933   1
  15 -12   3  564840   16898   1
  16 -12   3    3710    4299   1
  17 -12   3   32377    5735   1
  18 -12   3   38959    5215   1
  19 -12   3   45284    4440   1
  20 -12   3    3233    3029   1
  21 -12   3    4704    2899   1
  22 -12   3    4333    2092   1
 -16 -11   3   27545    2243   1
 -15 -11   3  105053    5912   1
   9  16  -3   92042    4651  -2
 -14 -11   3   92042    4651   1
   9  15  -3  437094   16095  -2
 -13 -11   3  437094   16095   1
 -12 -11   3    7342    2049   1
 -11 -11   3    7924    2308   1
 -10 -11   3   28447    3578   1
  -9 -11   3   22431    3197   1
  -8 -11   3   23389    2545   1
  -7 -11   3   28034    3232   1
  -6 -11   3   36355    3518   1
  -5 -11   3   19038    1917   1
  -4 -11   3  150570    5094   1
  10   3  -3  159515    6149  -2
  -2 -11   3  159515    6149   1
  -1 -11   3   71763    5826   1
   0 -11   3    2244     911   1
   1 -11   3   41554    2646   1
   2 -11   3    5720    1690   1
   3 -11   3    1653    1901   1
   4 -11   3    3609    1353   1
   5 -11   3   42567    3352   1
   6 -11   3   12437    2459   1
   7 -11   3    3383    1161   1
   8 -11   3   45907    3243   1
  11  -9  -3  237385   12389  -2
   9 -11   3  237385   12389   1
  10 -11   3   64285    6883   1
  11 -11   3  303607   11832   1
  12 -11   3  104577    5041   1
  13 -11   3  768490   21393   1
  14 -11   3  176839    6827   1
  15 -11   3    5707    2634   1
  16 -11   3   58429    4572   1
  17 -11   3     465    2698   1
  18 -11   3   44070    4390   1
  19 -11   3     641    3057   1
  20 -11   3   11957    3530   1
  21 -11   3    5207    3718   1
  22 -11   3    1454    2002   1
 -17 -10   3   29338    3022   1
 -16 -10   3   10705    1886   1
   8  17  -3   91194    5700  -2
 -15 -10   3   91194    5700   1
   8  16  -3  236889    9595  -2
 -14 -10   3  236889    9595   1
 -13 -10   3   12993    2359   1
 -12 -10   3   61906    4147   1
 -11 -10   3    2505    1959   1
 -10 -10   3   22716    3177   1
  -9 -10   3   30651    4761   1
  -8 -10   3    8639    2295   1
  -7 -10   3   22320    2341   1
  -6 -10   3    7568    2206   1
  -5 -10   3  301399    9937   1
   9   5  -3   58432    2888  -2
  -4 -10   3   58432    2888   1
   9   4  -3   21207    1483  -2
  -3 -10   3   21207    1483   1
  -2 -10   3   37080    4235   1
  -1 -10   3    7387    1847   1
   0 -10   3  650867   21738   1
   1 -10   3   62625    3310   1
   2 -10   3    5361    1194   1
   3 -10   3  309814   10495   1
   4 -10   3    2705    1316   1
   5 -10   3  830969   31698   1
   6 -10   3    2828    1726   1
   7 -10   3    7397    1334   1
  10  -8  -3  506623   22233  -2
   8 -10   3  506623   22233   1
   9 -10   3   56797    8348   1
  10 -10   3  274665   10571   1
  11 -10   3   36319    2724   1
  12 -10   3  403648   13457   1
  13 -10   3   74336    4316   1
  14 -10   3   65930    4187   1
  15 -10   3    3819    2079   1
  16 -10   3     184    2457   1
  17 -10   3  147934    9438   1
  18 -10   3   45095    4333   1
  19 -10   3    2051    2466   1
  20 -10   3    4261    4878   1
  21 -10   3   11214    3059   1
  22 -10   3   40766    3650   1
  23 -10   3     702    1871   1
 -17  -9   3     860    1193   1
   7  18  -3   39779    3580  -2
 -16  -9   3   39779    3580   1
   7  17  -3   25267    2582  -2
 -15  -9   3   25267    2582   1
 -14  -9   3  132971    6379   1
 -13  -9   3   74336    4519   1
 -12  -9   3   28969    2998   1
 -11  -9   3   53611    3372   1
 -10  -9   3   52414    3264   1
  -9  -9   3  186318    9873   1
  -8  -9   3   17727    2552   1
  -7  -9   3   55230    4216   1
  -6  -9   3  172884    8297   1
   8   6  -3   87839    4442  -2
  -5  -9   3   87839    4442   1
   8   5  -3   60641    2699  -2
  -4  -9   3   60641    2699   1
   8   4  -3  500236   13149  -2
  -3  -9   3  500236   13149   1
  -2  -9   3    8588    1830   1
  -1  -9   3 1516602   41595   1
   0  -9   3    9292    2037   1
   1  -9   3 1767493   43143   1
   2  -9   3   82875    4251   1
   3  -9   3   60536    4027   1
   4  -9   3  935500   29159   1
   5  -9   3    1746    1416   1
   6  -9   3   68009   12738   1
   9  -7  -3   24363   14765  -2
   7  -9   3   24363   14765   1
   8  -9   3  235539   21070   1
   9  -9   3   73510    9635   1
  10  -9   3   62477    4110   1
  11  -9   3  319920   10834   1
  12  -9   3   40407    3803   1
  13  -9   3  133685    5984   1
  14  -9   3   20020    2634   1
  15  -9   3   17586    3104   1
  16  -9   3  144600    6622   1
  17  -9   3    4345    3404   1
  18  -9   3   10647    1849   1
  19  -9   3    1904    2265   1
  20  -9   3   81481    4977   1
  21  -9   3   38136    4013   1
  22  -9   3    5333    2011   1
  23  -9   3   15841    2716   1
 -18  -8   3    5001    2746   1
   6  19  -3   12501    2082  -2
 -17  -8   3   12501    2082   1
   6  18  -3   16341    2915  -2
 -16  -8   3   16341    2915   1
 -15  -8   3   26719    2757   1
 -14  -8   3    3267    1938   1
 -13  -8   3   77027    4723   1
 -12  -8   3    7704    2130   1
 -11  -8   3    2552    1510   1
 -10  -8   3    6382    1547   1
  -9  -8   3   47737    3358   1
  -8  -8   3   76490    3657   1
  -7  -8   3   28500    3214   1
   7   7  -3   80082    5096  -2
  -6  -8   3   80082    5096   1
   7   6  -3  106702    7028  -2
  -5  -8   3  106702    7028   1
   7   5  -3    1946    1300  -2
  -4  -8   3    1946    1300   1
  -3  -8   3    5695    1482   1
  -2  -8   3   12975    2405   1
  -1  -8   3   11771    1807   1
   0  -8   3 3632973  147549   1
   1  -8   3  195447    7118   1
   2  -8   3   13995    1819   1
   3  -8   3  113567    6376   1
   4  -8   3    3556    1007   1
   5  -8   3  100715    7415   1
   8  -6  -3  160131    6984  -2
   6  -8   3  160131    6984   1
   7  -8   3 1144011   62955   1
   8  -8   3  114554    6198   1
   9  -8   3  467450   16558   1
  10  -8   3  107028    4054   1
  11  -8   3    4535    1463   1
  12  -8   3   12554    1943   1
  13  -8   3   11946    1618   1
  14  -8   3     421    1953   1
  15  -8   3    1044    2047   1
  16  -8   3   41216    3582   1
  17  -8   3   51508    3310   1
  18  -8   3    2883    2245   1
  19  -8   3   12589    2644   1
  20  -8   3   39190    3565   1
  21  -8   3     480    2359   1
  22  -8   3     307    1682   1
  23  -8   3    -318    1799   1
 -18  -7   3   17775    2165   1
   5  19  -3   21172    3891  -2
 -17  -7   3   21172    3891   1
 -16  -7   3   14756    3879   1
 -15  -7   3    2999    2158   1
 -14  -7   3   47524    3643   1
 -13  -7   3   26305    2885   1
 -12  -7   3   92620    5228   1
 -11  -7   3   50567    3116   1
 -10  -7   3   54480    3557   1
  -9  -7   3  112825    7162   1
  -8  -7   3   39010    3338   1
   6   8  -3  160976    5808  -2
  -7  -7   3  160976    5808   1
   6   7  -3   48967    4268  -2
  -6  -7   3   48967    4268   1
   6   6  -3  213312   10166  -2
  -5  -7   3  213312   10166   1
  -4  -7   3  583865   18341   1
  -3  -7   3   16863    2101   1
  -2  -7   3    2068    1264   1
  -1  -7   3  912384   28636   1
   0  -7   3  107598    6845   1
   1  -7   3  520726   16974   1
   2  -7   3  351196   12024   1
   3  -7   3 1286355   37507   1
   4  -7   3   22077    1922   1
   7  -5  -3  120327   14123  -2
   5  -7   3  120327   14123   1
   6  -7   3 1672063   66815   1
   7  -7   3   12967    2766   1
   8  -7   3 1773237   72286   1
   9  -7   3   16853    3086   1
  10  -7   3   12776    1860   1
  11  -7   3   68886    3133   1
  12  -7   3   65169    3068   1
  13  -7   3  201688    6154   1
  14  -7   3    6588    1984   1
  15  -7   3   21217    2081   1
  16  -7   3   53124    3440   1
  17  -7   3   29111    9038   1
  18  -7   3    6947    2228   1
  19  -7   3   -1912    1912   1
  20  -7   3   20218    2972   1
  21  -7   3    -961    1194   1
  22  -7   3   23190    2649   1
 -19  -6   3   22727    1750   1
   4  20  -3    7804    4143  -2
 -18  -6   3    7804    4143   1
 -17  -6   3     683    2554   1
 -16  -6   3    6613    3418   1
 -15  -6   3     350    2136   1
 -14  -6   3     939    2126   1
 -13  -6   3  220023   11585   1
 -12  -6   3  254736   14046   1
 -11  -6   3    2344    1314   1
 -10  -6   3   52194    3515   1
  -9  -6   3   71122    6441   1
   5   9  -3   50527    2681  -2
  -8  -6   3   50527    2681   1
   5   8  -3  127038    5366  -2
  -7  -6   3  127038    5366   1
   5   7  -3  165764    9852  -2
  -6  -6   3  165764    9852   1
  -5  -6   3  560484   23014   1
  -4  -6   3   22516    2682   1
  -3  -6   3    4599    1347   1
  -2  -6   3   42142    3341   1
  -1  -6   3   51505    3384   1
   0  -6   3  689660   29966   1
   1  -6   3   12392    1469   1
   2  -6   3   35198    4002   1
   3  -6   3    1154     792   1
   6  -4  -3   19977    2594  -2
   4  -6   3   19977    2594   1
   5  -6   3   16663    4125   1
   6  -6   3  284101   16138   1
   7  -6   3 1360610   63993   1
   8  -6   3   22626    2631   1
   9  -6   3   10160    2672   1
  10  -6   3    8702    6895   1
  11  -6   3    2600    1165   1
  12  -6   3  282767    8545   1
  13  -6   3  168244    5349   1
  14  -6   3  370452   12561   1
  15  -6   3  102614    4385   1
  16  -6   3   51398    3235   1
  17  -6   3  100397    4899   1
  18  -6   3   39307    3252   1
  19  -6   3    3026    1970   1
  20  -6   3    8473    2037   1
  21  -6   3   11727    1852   1
  22  -6   3   28234    2742   1
 -20  -5   3    4719    1535   1
 -19  -5   3   60256    3246   1
 -18  -5   3    1227    1678   1
 -17  -5   3   30044    3341   1
 -16  -5   3   36479    3893   1
 -15  -5   3    7162    2145   1
 -14  -5   3  392202   18477   1
 -13  -5   3  265197   13977   1
 -12  -5   3  587409   21134   1
 -11  -5   3  331731   12697   1
 -10  -5   3   17960    6194   1
   4  10  -3   22784    2022  -2
  -9  -5   3   22784    2022   1
   4   9  -3   41160    2253  -2
  -8  -5   3   41160    2253   1
   4   8  -3   13793    2718  -2
  -7  -5   3   13793    2718   1
  -6  -5   3  409063   17857   1
  -5  -5   3    4929    1861   1
  -4  -5   3 2091067   71374   1
  -3  -5   3  357489   12867   1
  -2  -5   3  498607   16473   1
  -1  -5   3   67707    3680   1
   0  -5   3   37618    3330   1
   1  -5   3  908649   24095   1
   2  -5   3   89094    5725   1
   5  -3  -3   38882    2926  -2
   3  -5   3   38882    2926   1
   4  -5   3  238423   17520   1
   5  -5   3  162538   13239   1
   6  -5   3  437465   28979   1
   7  -5   3   98390    6639   1
   8  -5   3   22363    3648   1
   9  -5   3  303693   19281   1
  10  -5   3   25334   13362   1
  11  -5   3   64010    3202   1
  12  -5   3   21575    2355   1
  13  -5   3 1370009   50603   1
  14  -5   3   23769    2398   1
   6 -16  -3  718230   22038  -2
  15  -5   3  718230   22038   1
  16  -5   3  159104    6583   1
  17  -5   3   23422    3086   1
  18  -5   3    4209    1626   1
  19  -5   3    -181    2013   1
  20  -5   3    7707    2777   1
  21  -5   3   11363    2465   1
  22  -5   3   15895    2092   1
 -20  -4   3   13204    1418   1
 -19  -4   3    -211    1486   1
 -18  -4   3   58847    4317   1
 -17  -4   3   19632    3003   1
 -16  -4   3    9256    2608   1
 -15  -4   3  132611    6603   1
 -14  -4   3    9512    2231   1
 -13  -4   3 1137529   38894   1
 -12  -4   3  339256   11268   1
 -11  -4   3  439259   13910   1
   3  11  -3  804459   27578  -2
 -10  -4   3  804459   27578   1
   3  10  -3   28686    1782  -2
  -9  -4   3   28686    1782   1
   3   9  -3  325101   28331  -2
  -8  -4   3  325101   28331   1
  -7  -4   3    5664    1800   1
  -6  -4   3  406758   17251   1
  -5  -4   3   55498    4457   1
  -4  -4   3  761893   24112   1
  -3  -4   3 2420978   69920   1
  -2  -4   3 2712686   77781   1
  -1  -4   3   97725    4398   1
   0  -4   3  248088    9596   1
   1  -4   3  535188   14644   1
   4  -2  -3  126934    4495  -2
   2  -4   3  126934    4495   1
   3  -4   3  160130    6602   1
   4  -4   3   86552    8035   1
   5  -4   3   84081    8011   1
   6  -4   3   15362    2929   1
   7  -4   3    4334    1026   1
   8  -4   3    7987    1349   1
   9  -4   3  556965   41855   1
  10  -4   3    8993    1910   1
  11  -4   3  136253    4194   1
  12  -4   3  276196    7511   1
  13  -4   3  263857   13009   1
   5 -15  -3 2430982   80113  -2
  14  -4   3 2430982   80113   1
  15  -4   3  164450    7617   1
  16  -4   3  391779   33194   1
  17  -4   3   95780    4666   1
  18  -4   3    8061    1770   1
  19  -4   3   10092    1966   1
  20  -4   3    -895    2355   1
  21  -4   3    5317    2338   1
  22  -4   3    9644    1638   1
 -21  -3   3    3382    1283   1
 -20  -3   3    6075    1344   1
 -19  -3   3   20401    2310   1
 -18  -3   3    7363    3196   1
 -17  -3   3   86919    5848   1
 -16  -3   3    2814    2202   1
 -15  -3   3    4593    2027   1
 -14  -3   3  840133   29388   1
 -13  -3   3    7460    1974   1
 -12  -3   3 1438527   41811   1
 -11  -3   3  317705   10434   1
   2  11  -3  197879    7481  -2
 -10  -3   3  197879    7481   1
  -9  -3   3   92398    4254   1
  -8  -3   3   91850    7312   1
  -7  -3   3  697851   32237   1
  -6  -3   3  144072    9283   1
  -5  -3   3    8365    1844   1
  -4  -3   3  824791   29146   1
  -3  -3   3  704958   24898   1
  -2  -3   3 1812248   52268   1
  -1  -3   3  144025    5480   1
   0  -3   3 1138558   37971   1
   3  -1  -3  539862   14537  -2
   1  -3   3  539862   14537   1
   2  -3   3 2558326   84138   1
   3  -3   3  158228    5919   1
   4  -3   3   72930    4708   1
   5  -3   3   12915    1227   1
   6  -3   3   17442    2037   1
   7  -3   3  252293    9020   1
   8  -3   3 1469450   72475   1
   9  -3   3   15561    2692   1
  10  -3   3  464015   21055   1
  11  -3   3    1630    1048   1
  12  -3   3  119314    5338   1
   4 -14  -3 1777322   74625  -2
  13  -3   3 1777322   74625   1
  14  -3   3   52657    3221   1
  15  -3   3  615784   23750   1
  16  -3   3    5496    2026   1
  17  -3   3   13801    2268   1
  18  -3   3    5349    1620   1
  19  -3   3    4258    1917   1
  20  -3   3   39573    5426   1
  21  -3   3    1001    2243   1
 -21  -2   3    9022    1180   1
 -20  -2   3   84925    6534   1
 -19  -2   3    4915    2009   1
 -18  -2   3   70518    6733   1
 -17  -2   3    5932    2182   1
 -16  -2   3     441    2146   1
 -15  -2   3  205662   10863   1
 -14  -2   3   57954    3934   1
 -13  -2   3  487163   17707   1
 -12  -2   3   39919    2893   1
   1  12  -3  147410    5615  -2
 -11  -2   3  147410    5615   1
 -10  -2   3  204576    7613   1
  -9  -2   3  531551   28719   1
  -8  -2   3 3275454  109034   1
  -7  -2   3    4761    1617   1
  -6  -2   3  301646   15481   1
  -5  -2   3   19486    1846   1
  -4  -2   3 1708643   49724   1
  -3  -2   3 1223113   41152   1
  -2  -2   3   42328    3329   1
  -1  -2   3   91657    3677   1
   2   0  -3   64270    3039  -2
   0  -2   3   64270    3039   1
   1  -2   3    9034    1281   1
   2  -2   3  279609   11642   1
   3  -2   3   46254    2488   1
   4  -2   3 1557169   57825   1
   5  -2   3   31704    2860   1
   6  -2   3   21106    1974   1
   7  -2   3  472237   16088   1
   8  -2   3  137750    7412   1
   9  -2   3  406428   20996   1
  10  -2   3    8951    1490   1
  11  -2   3   34557    2647   1
   3 -13  -3   64583    5225  -2
  12  -2   3   64583    5225   1
  13  -2   3  529896   18922   1
  14  -2   3  508084   22934   1
  15  -2   3    4090    1568   1
  16  -2   3    4690    1518   1
  17  -2   3    9906    1656   1
  18  -2   3    4305    1982   1
  19  -2   3   23036    2676   1
  20  -2   3    7087    3154   1
  21  -2   3   15224    2932   1
 -21  -1   3   38849    3327   1
 -20  -1   3    -375    1403   1
 -19  -1   3   10235    2110   1
 -18  -1   3     454    1692   1
 -17  -1   3   15161    2670   1
 -16  -1   3    2519    2170   1
 -15  -1   3   24014    3403   1
 -14  -1   3   61954    4153   1
 -13  -1   3   30618    2264   1
   0  13  -3   53991    2925  -2
 -12  -1   3   53991    2925   1
 -11  -1   3   12718    1097   1
 -10  -1   3   60883    3861   1
  -9  -1   3  501268   21868   1
  -8  -1   3  123723    6156   1
  -7  -1   3 3426217   99158   1
  -6  -1   3  217264    7587   1
  -5  -1   3  355974   10587   1
  -4  -1   3    8038    1230   1
  -3  -1   3  759838   22487   1
  -2  -1   3   24676    1752   1
   1   1  -3    5486    1619  -2
  -1  -1   3    5486    1619   1
   1   0  -3  282288   58706  -2
   0  -1   3  282288   58706   1
   1  -1   3    5350    1193   1
   2  -1   3  979695   28677   1
   3  -1   3   15609    1596   1
   4  -1   3    3660    1413   1
   5  -1   3  189973    8007   1
   6  -1   3    2376    1177   1
   7  -1   3  284391   10205   1
   8  -1   3  152402    6912   1
   9  -1   3   75620    6020   1
  10  -1   3   58710    3111   1
   2 -12  -3   19841    2453  -2
  11  -1   3   19841    2453   1
  12  -1   3  128220    5182   1
  13  -1   3  197088    7240   1
  14  -1   3    9462    2054   1
  15  -1   3    6135    2005   1
  16  -1   3    1431    1397   1
  17  -1   3    2672    1529   1
  18  -1   3   29691    2432   1
  19  -1   3   12693    3142   1
  21  -1   3   11057    2332   1
 -22   0   3    -396    1595   1
 -21   0   3     616    1139   1
 -20   0   3     276    1569   1
 -19   0   3    -519    1457   1
 -18   0   3   12134    2035   1
 -17   0   3    3787    1656   1
 -16   0   3    4854    2296   1
 -15   0   3    6094    2369   1
 -14   0   3   53881    4647   1
  -1  14  -3  206437   17419  -2
 -13   0   3  206437   17419   1
 -12   0   3   11443    1575   1
 -11   0   3  145667    4293   1
 -10   0   3   25949    2049   1
  -9   0   3  270230   13627   1
  -8   0   3 1358198   48596   1
  -7   0   3   89942    5104   1
  -6   0   3  264804    9959   1
  -5   0   3  223142    7921   1
  -4   0   3   70844    3231   1
  -3   0   3 1402094   39917   1
   0   2  -3    5088    1176  -2
  -2   0   3    5088    1176   1
   0   1  -3 1610954   64436  -2
  -1   0   3 1610954   64436   1
   0   0   3   70252    3785   1
   1   0   3  385825   12005   1
   2   0   3    5718    1167   1
   3   0   3  128146    9124   1
   4   0   3  778186   30689   1
   5   0   3    7808    1701   1
   6   0   3  245457   10307   1
   7   0   3   27446    2840   1
   8   0   3  302282   11271   1
   1 -10  -3   12020    5475  -2
   9   0   3   12020    5475   1
   1 -11  -3   74719    3835  -2
  10   0   3   74719    3835   1
  11   0   3   16630    2051   1
  12   0   3    9982    1643   1
  13   0   3   30492    2452   1
  14   0   3   24366    2709   1
  15   0   3   61723    5034   1
  16   0   3    -523    1688   1
  17   0   3   28667    2614   1
  18   0   3   98513    4788   1
  19   0   3   78961    6865   1
  20   0   3   38596    3927   1
   2 -23  -3   13185    2164  -2
  21   0   3   13185    2164   1
 -22   1   3    -237    1298   1
 -21   1   3   20819    1991   1
 -20   1   3    7923    1574   1
 -19   1   3   55399    5115   1
 -18   1   3     149    1379   1
 -17   1   3   24246    3033   1
 -16   1   3   14477    2735   1
 -15   1   3     283    1447   1
  -2  15  -3   37611    2645  -2
 -14   1   3   37611    2645   1
 -13   1   3   26588    2092   1
 -12   1   3     489     835   1
 -11   1   3    3461     852   1
 -10   1   3  236585   12833   1
  -9   1   3    6045    2180   1
  -8   1   3  469263   16568   1
  -7   1   3  559559   18654   1
  -6   1   3  208174    8129   1
  -5   1   3  188687    7579   1
  -4   1   3   47132    2351   1
  -1   3  -3   73018    7801  -2
  -3   1   3   73018    7801   1
  -2   1   3    5074     742   1
  -1   1   3  458295   27186   1
   0   1   3   11219    1305   1
   1   1   3  199235    6967   1
   2   1   3   33848    2557   1
   3   1   3  113295    6055   1
   4   1   3  133167    7126   1
   5   1   3  767757   28632   1
   6   1   3   20519    2937   1
   7   1   3  452874   16019   1
   0  -9  -3  231590    9623  -2
   8   1   3  231590    9623   1
   0 -10  -3  142642    6197  -2
   9   1   3  142642    6197   1
  10   1   3   14018    2200   1
  11   1   3   23948    2860   1
  12   1   3  356844   16737   1
  13   1   3    5437    2201   1
  14   1   3   36484    4217   1
  15   1   3   34047    5178   1
  16   1   3    1916    2236   1
  17   1   3  103075    6556   1
  18   1   3   30214    2982   1
  19   1   3  108557    8364   1
 -22   2   3   26870    2707   1
 -21   2   3  187786    8758   1
 -20   2   3   35572    2992   1
 -19   2   3   10595    1508   1
 -18   2   3   14726    2258   1
 -17   2   3    6687    1665   1
 -16   2   3   23131    2886   1
  -3  16  -3   10327    2070  -2
 -15   2   3   10327    2070   1
 -14   2   3   21031    2311   1
 -13   2   3   61848    3222   1
 -12   2   3   15244    1486   1
 -11   2   3    2078    1023   1
 -10   2   3  114540   11956   1
  -9   2   3  386943   17164   1
  -8   2   3  951728   30038   1
  -7   2   3 1233449   37344   1
  -6   2   3  238371    8790   1
  -5   2   3  281436   10728   1
  -2   4  -3  264953   10104  -2
  -4   2   3  264953   10104   1
  -2   2   3   83337    3648   1
  -1   2   3  690270   43201   1
   0   2   3  151890   10265   1
   1   2   3  799573   27534   1
   2   2   3  261972   10480   1
   3   2   3  932585   28753   1
   4   2   3   20713    2455   1
   5   2   3   97703    5738   1
   6   2   3 3487747  101650   1
  -1  -8  -3   38046    3659  -2
   7   2   3   38046    3659   1
  -1  -9  -3  249490    9469  -2
   8   2   3  249490    9469   1
   9   2   3   40024    3277   1
  10   2   3   48629    3947   1
  11   2   3   21603    2321   1
  12   2   3   18271    3418   1
  13   2   3   10163    2642   1
  14   2   3   30184    5330   1
  15   2   3   -1361    3214   1
  16   2   3   42116    5660   1
  17   2   3    9340    2194   1
  18   2   3  300745   19277   1
   0 -21  -3   68188   12343  -2
  19   2   3   68188   12343   1
  20   2   3   24928    2965   1
 -22   3   3  180801    9068   1
 -21   3   3   23478    3442   1
 -20   3   3   76224    5278   1
 -19   3   3   84206    5160   1
 -18   3   3   10132    2074   1
 -17   3   3   93276    6347   1
  -4  17  -3   55540    4538  -2
 -16   3   3   55540    4538   1
 -15   3   3   -1746    1783   1
 -14   3   3    -291    1660   1
 -13   3   3    5545    1457   1
 -12   3   3   55451    2781   1
 -11   3   3   43355    2254   1
 -10   3   3   36848    5589   1
  -9   3   3   57162    4053   1
  -8   3   3  836480   26503   1
  -7   3   3   33927    3298   1
  -6   3   3   21689    1960   1
  -3   5  -3   38994    2839  -2
  -5   3   3   38994    2839   1
  -4   3   3   30574    2726   1
  -3   3   3  146051    6028   1
  -2   3   3 1018811   29651   1
  -1   3   3  267439   13253   1
   0   3   3  123235    9192   1
   1   3   3   19997    3478   1
   2   3   3  865093   30799   1
   3   3   3   18473    3362   1
   4   3   3  189514    8486   1
   5   3   3 1038633   33323   1
  -2  -7  -3  223834   10397  -2
   6   3   3  223834   10397   1
  -2  -8  -3  649456   20565  -2
   7   3   3  649456   20565   1
   8   3   3   12421    2640   1
   9   3   3    9827    1982   1
  10   3   3   94907    5967   1
  11   3   3   25886    3167   1
  12   3   3    3183    2123   1
  13   3   3   63531    5168   1
  14   3   3     807    2418   1
  15   3   3   21043    3385   1
  16   3   3   68779    5130   1
  17   3   3  299468   19829   1
  -1 -20  -3   11710    2860  -2
  18   3   3   11710    2860   1
  19   3   3  128159   30900   1
  20   3   3    9174    1949   1
 -23   4   3   51686    3394   1
 -22   4   3    2827    2137   1
 -21   4   3  186933    9680   1
 -20   4   3   14241    1780   1
 -19   4   3   14072    4897   1
 -18   4   3  145657    5245   1
  -5  18  -3  117883    4916  -2
 -17   4   3  117883    4916   1
 -16   4   3   22404    2270   1
 -15   4   3   14136    2085   1
 -14   4   3  298884    8357   1
 -13   4   3   59071    2843   1
 -12   4   3    6029    1030   1
 -11   4   3  165456    6127   1
 -10   4   3   24530    4695   1
  -9   4   3 1801639   94000   1
  -8   4   3  871999   32509   1
  -7   4   3  527164   20057   1
  -4   6  -3  113150    3753  -2
  -6   4   3  113150    3753   1
  -5   4   3   54670    2802   1
  -4   4   3    9059    2171   1
  -3   4   3   36719    2000   1
  -2   4   3   10887    2704   1
  -1   4   3   77734    5662   1
   0   4   3  415354   13586   1
   1   4   3 2518372  102322   1
   2   4   3    2562    1569   1
   3   4   3   73175    5235   1
   4   4   3  478304   19795   1
  -3  -6  -3  203220    9453  -2
   5   4   3  203220    9453   1
  -3  -7  -3  658308   23122  -2
   6   4   3  658308   23122   1
   7   4   3  280514    8405   1
   8   4   3  350331   12958   1
   9   4   3  349874   13122   1
  10   4   3   61729    4738   1
  11   4   3    1289    2476   1
  12   4   3    -228    2854   1
  13   4   3   88500    8934   1
  14   4   3    1880    2625   1
  15   4   3   46878    4481   1
  16   4   3  139200    6439   1
  -2 -19  -3   16366    2531  -2
  17   4   3   16366    2531   1
  18   4   3  240953   30148   1
  19   4   3   18395    2518   1
 -23   5   3   31932    2817   1
 -22   5   3   90244    5288   1
 -21   5   3    1891    2007   1
 -20   5   3    3632    1699   1
 -19   5   3    2387    1981   1
  -6  19  -3  117362    4596  -2
 -18   5   3  117362    4596   1
 -17   5   3  111159    4968   1
 -16   5   3     983    1332   1
 -15   5   3   30912    2577   1
 -14   5   3    2201    1793   1
 -13   5   3    2945    1543   1
 -12   5   3  114330    4174   1
 -11   5   3    4550    1156   1
 -10   5   3 1108647   30946   1
  -9   5   3    8945    1447   1
  -8   5   3 1305795   45158   1
  -5   7  -3  738083   20035  -2
  -7   5   3  738083   20035   1
  -6   5   3    9080    2649   1
  -5   5   3  641713   23176   1
  -4   5   3  104646    5160   1
  -3   5   3  262966    8687   1
  -2   5   3  494207   17896   1
  -1   5   3  167967    7609   1
   0   5   3   83528    5233   1
   1   5   3    3241    1353   1
   2   5   3    3285    1776   1
   3   5   3    3935    2099   1
  -4  -5  -3  251199   11413  -2
   4   5   3  251199   11413   1
  -4  -6  -3  252242   13007  -2
   5   5   3  252242   13007   1
   6   5   3   37784    4528   1
   7   5   3  518350   16440   1
   8   5   3   12178    1778   1
   9   5   3  420754   38482   1
  10   5   3  109064    6823   1
  11   5   3    9180    3634   1
  12   5   3   75303    8137   1
  13   5   3    4479    3915   1
  14   5   3   60643    7231   1
  15   5   3   22212    3281   1
  -3 -18  -3   66634    4826  -2
  16   5   3   66634    4826   1
  17   5   3   99949    9495   1
  18   5   3    1217    1172   1
  19   5   3   33302    3370   1
 -23   6   3    4094    1799   1
 -22   6   3    8027    2845   1
 -21   6   3   30018    3089   1
 -20   6   3   -1440    1751   1
  -7  20  -3  169286    9758  -2
 -19   6   3  169286    9758   1
 -18   6   3  148910    6264   1
 -17   6   3  264467    9348   1
 -16   6   3    7198    1995   1
 -15   6   3   22476    2529   1
 -14   6   3   61475    3180   1
 -13   6   3   60181    2829   1
 -12   6   3   81226    3415   1
 -11   6   3   50686    2534   1
 -10   6   3   38445    5280   1
  -9   6   3 1174651   31826   1
  -6   8  -3  802025   58181  -2
  -8   6   3  802025   58181   1
  -7   6   3 1660622   61320   1
  -6   6   3  884479   30461   1
  -5   6   3  423807   15964   1
  -4   6   3  216384    8107   1
  -3   6   3    2910    1046   1
  -2   6   3  365572   12871   1
  -1   6   3  206692    8014   1
   0   6   3   68859    4366   1
   1   6   3   33769    2800   1
   2   6   3   30736    3955   1
  -5  -4  -3   94257    7920  -2
   3   6   3   94257    7920   1
  -5  -5  -3  163143    9763  -2
   4   6   3  163143    9763   1
   5   6   3   22930    2512   1
   6   6   3    5806    1569   1
   7   6   3   18551    2380   1
   8   6   3 1394755   57343   1
   9   6   3  129992    7587   1
  10   6   3  109166    8107   1
  11   6   3    3861    2394   1
  12   6   3   66397    5729   1
  13   6   3  108383    9959   1
  14   6   3    5468    3730   1
  -4 -17  -3    6176    3550  -2
  15   6   3    6176    3550   1
  16   6   3    2704    2824   1
  17   6   3    4289    1175   1
  18   6   3   16307    1607   1
 -23   7   3   21186    2627   1
 -22   7   3    1542    2445   1
 -21   7   3   37383    4531   1
  -8  21  -3   35579    3144  -2
 -20   7   3   35579    3144   1
 -19   7   3    2194    2042   1
 -18   7   3  236967    8712   1
 -17   7   3    3511    2136   1
 -16   7   3   26951    2789   1
 -15   7   3    1968    1749   1
 -14   7   3    2092    1671   1
 -13   7   3  136691    4597   1
 -12   7   3   52420    2617   1
 -11   7   3   18421    1513   1
 -10   7   3   38222    2019   1
  -7   9  -3  181193    7397  -2
  -9   7   3  181193    7397   1
  -8   7   3 1844220   47051   1
  -7   7   3  226587    9557   1
  -6   7   3  567116   20830   1
  -5   7   3  618748   24251   1
  -4   7   3    6547    1328   1
  -3   7   3  951680   29324   1
  -2   7   3   61330    6575   1
  -1   7   3  853796   38264   1
   0   7   3   95844   18363   1
   1   7   3    8259    2652   1
  -6  -3  -3  164933   11683  -2
   2   7   3  164933   11683   1
  -6  -4  -3  125428    9816  -2
   3   7   3  125428    9816   1
   4   7   3  110789    5105   1
   5   7   3   90173    3715   1
   6   7   3   58590    3351   1
   7   7   3  256415   12420   1
   8   7   3   67455    4117   1
   9   7   3  162369    9111   1
  10   7   3   56925    4999   1
  11   7   3   49983    4675   1
  12   7   3   46783    4682   1
  -5 -15  -3     700    2399  -2
  13   7   3     700    2399   1
  -5 -16  -3   21783    4431  -2
  14   7   3   21783    4431   1
  15   7   3    5744    3298   1
  16   7   3   65617    4419   1
  17   7   3    2157     924   1
 -23   8   3    1348    1886   1
 -22   8   3   14810    5526   1
  -9  22  -3    -294    3073  -2
 -21   8   3    -294    3073   1
 -20   8   3    2964    2090   1
 -19   8   3    2174    2062   1
 -18   8   3   10288    2615   1
 -17   8   3    3525    2211   1
 -16   8   3   19375    2480   1
 -15   8   3   40189    3307   1
 -14   8   3  138964    6570   1
 -13   8   3   39282    2621   1
 -12   8   3  874538   50574   1
 -11   8   3  726158   19364   1
  -8  10  -3  180291   27562  -2
 -10   8   3  180291   27562   1
  -9   8   3  202543   17886   1
  -8   8   3   45506    3209   1
  -7   8   3 1554692   52648   1
  -6   8   3  104600    5726   1
  -5   8   3   78645    4897   1
  -4   8   3   93945    4972   1
  -3   8   3   85748    5551   1
  -2   8   3 3513264  311922   1
  -1   8   3  153776   12639   1
   0   8   3 1000097   57438   1
  -7  -2  -3  105120    7372  -2
   1   8   3  105120    7372   1
  -7  -3  -3  352369   20378  -2
   2   8   3  352369   20378   1
   3   8   3  151480    6842   1
   4   8   3   87472    8075   1
   5   8   3   37963    2269   1
   6   8   3   95014    4735   1
   7   8   3   33059    3855   1
   8   8   3   37776    3238   1
   9   8   3   36228    4158   1
  10   8   3    5092    2683   1
  11   8   3    8194    2968   1
  -6 -14  -3   16534    3109  -2
  12   8   3   16534    3109   1
  -6 -15  -3   11045    2828  -2
  13   8   3   11045    2828   1
  14   8   3   16357    2936   1
  15   8   3  338095   16840   1
  16   8   3   14310    2016   1
  17   8   3   13046    1374   1
 -23   9   3    5822    3004   1
 -10  23  -3   -1183    2583  -2
 -22   9   3   -1183    2583   1
 -21   9   3   27593    4494   1
 -20   9   3   55189    4390   1
 -19   9   3    -671    2136   1
 -18   9   3   11800    2681   1
 -17   9   3   56165    4445   1
 -16   9   3   81876    5547   1
 -15   9   3  143028   51135   1
 -14   9   3   85285   29107   1
 -13   9   3  988451   72825   1
 -12   9   3  177125    8010   1
  -9  11  -3  772606   36887  -2
 -11   9   3  772606   36887   1
 -10   9   3  132072    5431   1
  -9   9   3  545464   15359   1
  -8   9   3   61369    8430   1
  -7   9   3   67855    4457   1
  -6   9   3  158093    7935   1
  -5   9   3  195158    8321   1
  -4   9   3   16555    2604   1
  -3   9   3 1225435   50524   1
  -2   9   3    2985    1865   1
  -1   9   3  902994   42284   1
  -8  -1  -3  336629   19426  -2
   0   9   3  336629   19426   1
  -8  -2  -3  257300   19413  -2
   1   9   3  257300   19413   1
   2   9   3   55253    5474   1
   3   9   3   80350    4214   1
   4   9   3  326420   14800   1
   5   9   3   42148    3017   1
   6   9   3  126970   12475   1
   7   9   3   73895    5385   1
   8   9   3   26096    2964   1
   9   9   3   83396    6246   1
  10   9   3    8970    3490   1
  -7 -13  -3   58547    5040  -2
  11   9   3   58547    5040   1
  -7 -14  -3   32934    4740  -2
  12   9   3   32934    4740   1
  -7 -15  -3   16261    2354  -2
  13   9   3   16261    2354   1
  14   9   3  390555   16971   1
  15   9   3    4890    1697   1
  16   9   3   38166    2118   1
 -11  24  -3   17094   14723  -2
 -23  10   3   17094   14723   1
 -22  10   3   16767    3368   1
 -21  10   3   69283    4534   1
 -20  10   3   52691    4394   1
 -19  10   3  175079    8790   1
 -18  10   3   83015   35799   1
 -17  10   3   42970    4076   1
 -16  10   3    9464    2652   1
 -15  10   3   55644    4830   1
 -14  10   3  143552   41051   1
 -13  10   3  194184    7431   1
 -10  12  -3  831336   53306  -2
 -12  10   3  831336   53306   1
 -11  10   3  178902    5781   1
 -10  10   3   12293    1496   1
  -9  10   3   36573    2292   1
  -8  10   3    3291    1089   1
  -7  10   3   56555    4223   1
  -6  10   3  182899    8502   1
  -5  10   3  417095   17896   1
  -4  10   3     468    1343   1
  -3  10   3   50541    4655   1
  -2  10   3  390815   13589   1
  -9   0  -3  187532    9579  -2
  -1  10   3  187532    9579   1
  -9  -1  -3   85714    6733  -2
   0  10   3   85714    6733   1
   1  10   3   19910    2002   1
   2  10   3    1616     884   1
   3  10   3   15588    1764   1
   4  10   3   19912    2788   1
   5  10   3  812570   45491   1
   6  10   3  262332   13046   1
   7  10   3  229793   11949   1
   8  10   3  248563   16816   1
   9  10   3   14094    3190   1
  -8 -12  -3  103374    7080  -2
  10  10   3  103374    7080   1
  -8 -13  -3    1074    1816  -2
  11  10   3    1074    1816   1
  -8 -14  -3   18860    2446  -2
  12  10   3   18860    2446   1
  13  10   3  147745    6528   1
  14  10   3   22770    1767   1
  15  10   3   78321    3601   1
 -23  11   3   42510    8424   1
 -22  11   3   21123   18426   1
 -21  11   3  190687    9049   1
 -20  11   3  104801    5970   1
 -19  11   3   47544    4430   1
 -18  11   3   79930    6257   1
 -17  11   3  120653   53550   1
 -16  11   3   54432    4993   1
 -15  11   3  113066   46196   1
 -14  11   3  153871   10392   1
 -11  13  -3  323922   10160  -2
 -13  11   3  323922   10160   1
 -12  11   3  157902    5785   1
 -11  11   3  532594   20071   1
 -10  11   3    8162    1914   1
  -9  11   3    1498    1241   1
  -8  11   3    7552    1483   1
  -7  11   3  195399    6613   1
  -6  11   3   88391    3700   1
  -5  11   3   41385    2464   1
  -4  11   3   44369    2595   1
  -3  11   3  339301   18861   1
  -2  11   3  120756    5529   1
 -10   0  -3   51002    4113  -2
  -1  11   3   51002    4113   1
   0  11   3   49852    3986   1
   1  11   3  421313   17826   1
   2  11   3  160107    5398   1
   3  11   3    5177    1708   1
   4  11   3  160992    8861   1
   5  11   3   61095    4832   1
   6  11   3  746424   32389   1
   7  11   3  220891    9657   1
   8  11   3  157008    7447   1
  -9 -11  -3  285168   12267  -2
   9  11   3  285168   12267   1
  -9 -12  -3    6675    2281  -2
  10  11   3    6675    2281   1
  -9 -13  -3   14490    2464  -2
  11  11   3   14490    2464   1
  12  11   3   20433    2710   1
  13  11   3   68594    3177   1
  14  11   3   53941    3632   1
  15  11   3    2824    1451   1
 -23  12   3    8727    8799   1
 -22  12   3   66710    6534   1
 -21  12   3   40750    5852   1
 -20  12   3  104431   22754   1
 -19  12   3   66459    4938   1
 -18  12   3   97590    6083   1
 -17  12   3  208971    8774   1
 -16  12   3  124179   46651   1
 -15  12   3  115468   46695   1
 -12  14  -3  132473   42373  -2
 -14  12   3  132473   42373   1
 -13  12   3   83835    7262   1
 -12  12   3  114235   29048   1
 -11  12   3   84414   25723   1
 -10  12   3   59951    5912   1
  -9  12   3   32445    2878   1
  -8  12   3    1829    1350   1
  -7  12   3    8348    1574   1
  -6  12   3   26871    2466   1
  -5  12   3   41791    2736   1
  -4  12   3    2537    1360   1
  -3  12   3  116292    9510   1
 -11   1  -3   73782    5240  -2
  -2  12   3   73782    5240   1
  -1  12   3   50842    4282   1
   0  12   3  249742   12493   1
   1  12   3    9805    1505   1
   2  12   3   95186    5083   1
   3  12   3   21125    2888   1
   4  12   3  161430    9043   1
   5  12   3  380083   14653   1
   6  12   3   14037    4269   1
   7  12   3  300664   12283   1
 -10 -10  -3   47502    4901  -2
   8  12   3   47502    4901   1
 -10 -11  -3   18386    2448  -2
   9  12   3   18386    2448   1
 -10 -12  -3    4709    1795  -2
  10  12   3    4709    1795   1
  11  12   3   19041    2216   1
  12  12   3   21237    1798   1
  13  12   3     823    1106   1
  14  12   3    1100    1409   1
 -23  13   3   50786    5378   1
 -22  13   3   14745   20692   1
 -21  13   3  107804   21900   1
 -20  13   3    8785    7527   1
 -19  13   3    4410    4356   1
 -18  13   3    3224    3229   1
 -17  13   3   10643    3516   1
 -16  13   3  173280    9398   1
 -13  15  -3  101653   43240  -2
 -15  13   3  101653   43240   1
 -14  13   3  149764   44195   1
 -13  13   3  153762   30775   1
 -12  13   3  205166   10214   1
 -11  13   3   16561    2382   1
 -10  13   3   59908    4673   1
  -9  13   3   26529    4701   1
  -8  13   3   -1007    1720   1
  -7  13   3   62208    4142   1
  -6  13   3    2719    2092   1
  -5  13   3   99181   12406   1
  -4  13   3  524746   23365   1
 -12   2  -3  235003   12232  -2
  -3  13   3  235003   12232   1
  -2  13   3  193992   10555   1
  -1  13   3    7562    2522   1
   0  13   3   65897    5774   1
   1  13   3  226481    9523   1
   2  13   3    2235    1615   1
   3  13   3    1484    1780   1
   4  13   3  122458    6267   1
   5  13   3   71673    5888   1
   6  13   3  175258   15623   1
 -11  -9  -3   19337    2985  -2
   7  13   3   19337    2985   1
 -11 -10  -3    1647    2190  -2
   8  13   3    1647    2190   1
 -11 -11  -3   32476    3625  -2
   9  13   3   32476    3625   1
  10  13   3   27819    3178   1
  11  13   3     -61    1512   1
  12  13   3     168    1116   1
  13  13   3    1582     958   1
 -23  14   3    3112    2296   1
 -22  14   3   18256   12484   1
 -21  14   3   83667   17829   1
 -20  14   3   23522   21352   1
 -19  14   3    8506    3478   1
 -18  14   3    3391    3073   1
 -17  14   3   95058   24071   1
 -14  16  -3   54260    5594  -2
 -16  14   3   54260    5594   1
 -15  14   3   69301    6006   1
 -14  14   3   15764    3535   1
 -13  14   3   12449    3883   1
 -12  14   3   36792    4186   1
 -11  14   3   45920    3973   1
 -10  14   3   42175    5417   1
  -9  14   3   10134    2893   1
  -8  14   3   77426   11033   1
  -7  14   3    5740    2954   1
  -6  14   3  220509   18558   1
  -5  14   3  278143   20878   1
 -13   3  -3 1029793  245121  -2
  -4  14   3 1029793  245121   1
  -3  14   3  652188   23719   1
  -2  14   3   40015    5282   1
  -1  14   3    6618    2775   1
   0  14   3   19694    3442   1
   1  14   3    7803    1686   1
   2  14   3   43080    3062   1
   3  14   3  141078    6954   1
   4  14   3   66968    4788   1
   5  14   3   63677    7819   1
 -12  -8  -3    5374    2550  -2
   6  14   3    5374    2550   1
 -12  -9  -3   56360    6665  -2
   7  14   3   56360    6665   1
 -12 -10  -3   17129    3765  -2
   8  14   3   17129    3765   1
   9  14   3   32112    3290   1
  10  14   3    9902    1838   1
  11  14   3     -20    1198   1
  12  14   3   10525    1168   1
 -22  15   3     659    2710   1
 -21  15   3   18852   29812   1
 -20  15   3   69378   34490   1
 -19  15   3   70348   27679   1
 -18  15   3   12958    3698   1
 -15  17  -3   34250    7618  -2
 -17  15   3   34250    7618   1
 -16  15   3  151172    9847   1
 -15  15   3    1877    2989   1
 -14  15   3   33165    4362   1
 -13  15   3   37528    4769   1
 -12  15   3   12272    3485   1
 -11  15   3    2299    2295   1
 -10  15   3   10451    2896   1
  -9  15   3    -275    2768   1
  -8  15   3   25357    3831   1
  -7  15   3  137324   10349   1
  -6  15   3   29706    4460   1
 -14   4  -3 1767089  211412  -2
  -5  15   3 1767089  211412   1
  -4  15   3  148771    9219   1
  -3  15   3   89564    9142   1
  -2  15   3  222272   14803   1
  -1  15   3   19694    3685   1
   0  15   3  116913    6296   1
   1  15   3  112318    5244   1
   2  15   3   71292    4609   1
   3  15   3  211736    9340   1
   4  15   3   97550    7011   1
 -13  -7  -3   14564    4341  -2
   5  15   3   14564    4341   1
 -13  -8  -3   33699    3129  -2
   6  15   3   33699    3129   1
 -13  -9  -3    7603    3256  -2
   7  15   3    7603    3256   1
   8  15   3   92020   26202   1
   9  15   3   33632    3040   1
  10  15   3   11992    1412   1
  11  15   3   46400    2188   1
 -22  16   3   -1397    2458   1
 -21  16   3     421    3161   1
 -20  16   3   18224    3214   1
 -19  16   3     458    2977   1
 -18  16   3   31131    5041   1
 -17  16   3   73239    9234   1
 -16  16   3   46115    5453   1
 -15  16   3    1227    3078   1
 -14  16   3    9662    3493   1
 -13  16   3   53186   46412   1
 -12  16   3   53540   38089   1
 -11  16   3   27999   29998   1
 -10  16   3   16251    3334   1
  -9  16   3   19595    3735   1
  -8  16   3  121637    8503   1
  -7  16   3   80906    6961   1
  -5  16   3   73373    9072   1
  -4  16   3  198880   16489   1
  -3  16   3  340939   14199   1
  -2  16   3   13170    2919   1
  -1  16   3  285544   12429   1
   0  16   3  154139    7713   1
   1  16   3   13381    2748   1
   2  16   3  254168   10740   1
   3  16   3   23124    4275   1
   4  16   3   36875    5714   1
 -14  -7  -3   10576    4596  -2
   5  16   3   10576    4596   1
   6  16   3   40757    3304   1
   7  16   3  138938    8621   1
   8  16   3    6843    1869   1
   9  16   3   72452    3589   1
  10  16   3   59849    2910   1
 -22  17   3    -666    1997   1
 -21  17   3   -7178   10571   1
 -20  17   3    -591    2675   1
 -19  17   3   10052    3250   1
 -18  17   3   13675    3674   1
 -17  17   3  124989    8734   1
 -16  17   3  122940    8754   1
 -15  17   3   30006    5010   1
 -14  17   3   26873   64942   1
 -13  17   3  201102   64154   1
 -12  17   3   78830   41198   1
 -11  17   3   51395   16213   1
 -10  17   3  138459   10590   1
  -9  17   3  154578   10038   1
  -8  17   3   54035    9162   1
  -7  17   3  108493    8208   1
  -6  17   3   95568    7873   1
  -5  17   3   76101    9803   1
  -4  17   3    7699    3094   1
  -3  17   3   17653    3295   1
  -2  17   3  431719   22015   1
  -1  17   3   57176    4060   1
   0  17   3  138235    7397   1
   1  17   3   72686    4554   1
   2  17   3   10559    3918   1
   3  17   3   88150    5316   1
 -15  -6  -3   17277    2371  -2
   4  17   3   17277    2371   1
   5  17   3    5012    1841   1
   6  17   3   84231    4880   1
   7  17   3   16952    1694   1
   8  17   3   87962    4095   1
   9  17   3    4917    1367   1
 -21  18   3    2201    2560   1
 -20  18   3    5642    3556   1
 -19  18   3   13427    3114   1
 -18  18   3  150830    8473   1
 -17  18   3  168677    9544   1
 -16  18   3  128614   22719   1
 -15  18   3   36844   22956   1
 -14  18   3   29200   20365   1
 -13  18   3   58485   16009   1
 -12  18   3   51718    8811   1
 -11  18   3   20308    6470   1
 -10  18   3   12406    5438   1
  -9  18   3   63335    9054   1
  -8  18   3  228386   18366   1
  -7  18   3   52633    8640   1
  -6  18   3  322894   24110   1
  -5  18   3   44666    5855   1
  -4  18   3    1182    3671   1
  -3  18   3  107898    6626   1
  -2  18   3    7792    2293   1
  -1  18   3   31986    3188   1
   0  18   3    8135    2303   1
   1  18   3   46251    5135   1
   2  18   3  106299   11380   1
 -16  -5  -3   48411    7279  -2
   3  18   3   48411    7279   1
   4  18   3   13183    2057   1
   5  18   3   34601    2668   1
   6  18   3    4833    1342   1
   7  18   3   50986    4299   1
   8  18   3   25153    3136   1
 -20  19   3    -875    2812   1
 -19  19   3   48382    5327   1
 -18  19   3   13103    3233   1
 -17  19   3  120249   10835   1
 -16  19   3   77834    8856   1
 -15  19   3   11506    5235   1
 -14  19   3    4893    4653   1
 -13  19   3    7327    4671   1
 -12  19   3   25933    6104   1
 -11  19   3   22545    5972   1
 -10  19   3   31647    6554   1
  -9  19   3    1295    4485   1
  -8  19   3   10373    5366   1
  -7  19   3  164327   10685   1
  -6  19   3   54240    5979   1
  -5  19   3   29874    5113   1
  -4  19   3    6822    3808   1
  -3  19   3    8277    3003   1
  -2  19   3    8467    2263   1
  -1  19   3   11796    2495   1
   0  19   3    8860    2320   1
   1  19   3  216727   28778   1
 -17  -4  -3   14234    4833  -2
   2  19   3   14234    4833   1
   3  19   3   27995    6904   1
   4  19   3    6326    1897   1
   5  19   3   18055    2698   1
   6  19   3   22833    2040   1
 -20  20   3    7729    2740   1
 -18  20   3  104510    8964   1
 -17  20   3   26328    5007   1
 -16  20   3   84471    8910   1
 -15  20   3   25974    5732   1
 -14  20   3    5798    4485   1
 -13  20   3     282    4221   1
 -12  20   3    7837    5019   1
 -11  20   3   46073    7471   1
 -10  20   3   14061    5163   1
  -9  20   3    1402    3437   1
  -8  20   3   33397    5834   1
  -7  20   3    4206    3773   1
  -6  20   3   34906    5087   1
  -5  20   3   13636    4113   1
  -4  20   3    3544    2745   1
  -3  20   3   56478    4765   1
  -2  20   3   11375    3081   1
  -1  20   3   85779    4569   1
   0  20   3  440572   22518   1
 -18  -3  -3   85125    8412  -2
   1  20   3   85125    8412   1
   2  20   3  124927   23519   1
   3  20   3    1768    1503   1
   4  20   3   13519    2716   1
   5  20   3      66     965   1
 -17  21   3   57213    6314   1
 -16  21   3   31077    5294   1
 -15  21   3   18360    4875   1
 -14  21   3   80226    8856   1
 -13  21   3    1325    4059   1
 -12  21   3   52519    7585   1
 -11  21   3    9373    3695   1
 -10  21   3   57117    5776   1
  -9  21   3   10972    3933   1
  -8  21   3    4883    3568   1
  -7  21   3    1543    3397   1
  -6  21   3    1832    3388   1
  -5  21   3     228    2571   1
  -4  21   3   55383    4481   1
  -3  21   3     152    2374   1
  -2  21   3   25171    3734   1
  -1  21   3  106688   11878   1
 -19  -2  -3  175550   13893  -2
   0  21   3  175550   13893   1
   1  21   3   60752   15095   1
   2  21   3    8334    1502   1
   3  21   3    1889    1175   1
 -16  22   3   21574    4125   1
 -15  22   3   26082    4947   1
 -14  22   3   43998    6320   1
 -13  22   3   89063    6538   1
 -12  22   3    3199    3036   1
 -11  22   3   93086    7936   1
 -10  22   3   27140    4133   1
  -9  22   3   10920    3372   1
  -8  22   3   -2324    3293   1
  -7  22   3    5872    2523   1
  -6  22   3    3186    2325   1
  -5  22   3    5788    2410   1
  -4  22   3   30624    3186   1
  -3  22   3   47650    3306   1
  -2  22   3   49707    6796   1
 -20  -1  -3  108767    9582  -2
  -1  22   3  108767    9582   1
   0  22   3    8163    4185   1
   1  22   3    4629    1331   1
 -16  23   3    -803    2602   1
 -15  23   3   25339    4503   1
 -14  23   3   15580    2825   1
 -13  23   3   18570    4293   1
 -12  23   3   47227    6713   1
 -11  23   3   11433    3078   1
 -10  23   3   57053    4906   1
  -9  23   3    6229    2238   1
  -8  23   3    -852    2005   1
  -7  23   3    5823    2147   1
  -6  23   3   -1275    1882   1
  -5  23   3    3238    1783   1
  -4  23   3    3728    1381   1
  -3  23   3   33080    4881   1
 -21   0  -3   13497    7636  -2
  -2  23   3   13497    7636   1
 -13  24   3    2752    2129   1
 -12  24   3     379    1918   1
 -11  24   3   16411    2119   1
 -10  24   3     844    1581   1
  -9  24   3    1456    1585   1
  -8  24   3    3105    1568   1
  -7  24   3    3011    1374   1
  -6  24   3    5319    1901   1
  -5  24   3    1389    1520   1
   7 -25   4   13815    3903   1
   8 -25   4   -1475    3040   1
   9 -25   4   17592    4191   1
  10 -25   4    1073    3274   1
   2 -24   4   -1895    2968   1
   3 -24   4     887    3172   1
   4 -24   4    1217    3730   1
   5 -24   4    4125    4179   1
   6 -24   4   14636    4995   1
   7 -24   4   56344    7861   1
   8 -24   4  116070   11171   1
   9 -24   4   -1367    4539   1
  10 -24   4     276    4521   1
  11 -24   4   10793    5019   1
  12 -24   4   55600    7759   1
  13 -24   4   59024    7687   1
   0 -23   4   19889    4413   1
   1 -23   4    2219    3903   1
   2 -23   4   26586    5864   1
   3 -23   4    9839    5336   1
   4 -23   4    -584    3011   1
   5 -23   4    8104    3444   1
   6 -23   4    4873    3760   1
   7 -23   4   17019    3233   1
   8 -23   4   56250    4751   1
   9 -23   4  115546    6713   1
  10 -23   4    2889    3525   1
  11 -23   4    2337    3387   1
  12 -23   4    9673    3607   1
  13 -23   4    7130    3319   1
  14 -23   4    2602    3424   1
  -2 -22   4   33487    5145   1
  -1 -22   4     418    1812   1
   0 -22   4   26569    2415   1
   1 -22   4   19409    5924   1
   2 -22   4      12    3180   1
   3 -22   4    9351    2870   1
   4 -22   4   21552    3714   1
   5 -22   4    8480    3179   1
   6 -22   4     654    3756   1
   7 -22   4   21871    3888   1
   8 -22   4   55395    5177   1
   9 -22   4   14768    3755   1
  10 -22   4   14347    3603   1
  11 -22   4     304    3013   1
  12 -22   4    2688    3797   1
  13 -22   4   19997    6152   1
  14 -22   4    6176    4953   1
  15 -22   4   34171    5948   1
  16 -22   4   -3316    3316   1
  17 -22   4    -612    3214   1
  19   6  -4  111771    8754  -2
  -4 -21   4  111771    8754   1
  -3 -21   4   39319    3699   1
  -2 -21   4    1926    1257   1
  -1 -21   4   14475    1984   1
   0 -21   4    5606    2974   1
   1 -21   4    7657    2134   1
   2 -21   4    3508    2230   1
   3 -21   4    7245    2413   1
   4 -21   4   14202    2857   1
   5 -21   4   26093    5245   1
   6 -21   4   74166    7293   1
   7 -21   4   39287    4803   1
   8 -21   4   12907    4200   1
   9 -21   4   78924    6134   1
  10 -21   4    2425    3272   1
  11 -21   4   32703    4294   1
  12 -21   4    8791    3303   1
  13 -21   4   22497    6458   1
  14 -21   4   36635    7465   1
  15 -21   4    9642    5258   1
  16 -21   4   12490    4881   1
  17 -21   4    -665    2689   1
  18 -21   4     582    3220   1
  -6 -20   4   21807    8841   1
  18   7  -4  109690    6427  -2
  -5 -20   4  109690    6427   1
  -4 -20   4   13417    2936   1
  -3 -20   4   54355    3090   1
  -2 -20   4   19733    2372   1
  -1 -20   4    1760    2997   1
   0 -20   4     727    2022   1
   1 -20   4    4297    2126   1
   2 -20   4    7921    2284   1
   3 -20   4   20398    2873   1
   4 -20   4   11321    2599   1
   5 -20   4  152833    9511   1
  19  -5  -4   32070    4429  -2
   6 -20   4   32070    4429   1
   7 -20   4  128432    8058   1
   8 -20   4   95806    6913   1
   9 -20   4    2384    3269   1
  10 -20   4    9132    3290   1
  11 -20   4    4938    3222   1
  12 -20   4   37942    4533   1
  13 -20   4   32133    8529   1
  14 -20   4   36419    7807   1
  15 -20   4   16615    6290   1
  16 -20   4    4656    3939   1
  17 -20   4    7095    3343   1
  18 -20   4    3614    2494   1
  19 -20   4    4077    2980   1
  -8 -19   4    8355    1722   1
  -7 -19   4   15704    2371   1
  17   8  -4  150934   33688  -2
  -6 -19   4  150934   33688   1
  -5 -19   4    9259    1999   1
  -4 -19   4  237984   11513   1
  -3 -19   4   57393    3930   1
  -2 -19   4    6036    1676   1
  -1 -19   4     207    1909   1
   0 -19   4   13658    2397   1
   1 -19   4   38146    3354   1
   2 -19   4   15787    2539   1
   3 -19   4    9040    2408   1
   4 -19   4   52550    4010   1
  18  -4  -4   28515    3593  -2
   5 -19   4   28515    3593   1
   6 -19   4  239743   15399   1
   7 -19   4   18106    2846   1
   8 -19   4   12560    3780   1
   9 -19   4    6150    3358   1
  10 -19   4    2000    3166   1
  11 -19   4    6410    3132   1
  12 -19   4    4579    3534   1
  13 -19   4    8280    5564   1
  14 -19   4   12807    6080   1
  15 -19   4    5600    5816   1
  16 -19   4    6750    4155   1
  17 -19   4     -57    3326   1
  18 -19   4   10876    3313   1
  19 -19   4    3411    2363   1
  20 -19   4   33080    4479   1
  -9 -18   4   11548    3100   1
  -8 -18   4   10367    3688   1
  16   9  -4   52163    9027  -2
  -7 -18   4   52163    9027   1
  -6 -18   4   11544    2254   1
  -5 -18   4  426758   15879   1
  -4 -18   4    9958    1721   1
  -3 -18   4   95490    5325   1
  -2 -18   4   10460    1642   1
  -1 -18   4   18244    1948   1
   0 -18   4  131834    6231   1
   1 -18   4    4329    2096   1
   2 -18   4   90043    4994   1
   3 -18   4   21407    2821   1
  17  -3  -4   55381    4564  -2
   4 -18   4   55381    4564   1
   5 -18   4  137713   13472   1
   6 -18   4   97137    5462   1
   7 -18   4   23499    2958   1
   8 -18   4   28163    3110   1
   9 -18   4    3396    3120   1
  10 -18   4   14643    3548   1
  11 -18   4    1207    3093   1
  12 -18   4   19144    4386   1
  13 -18   4   34633    7513   1
  14 -18   4    -803    5306   1
  15 -18   4    2770    5618   1
  16 -18   4    5706    3958   1
  17 -18   4   89582   12313   1
  18 -18   4    8450    3446   1
  19 -18   4    9596    2941   1
  20 -18   4   24166    3012   1
 -11 -17   4   14828    2518   1
 -10 -17   4   26874    4017   1
  15  11  -4   24165   16504  -2
  -9 -17   4   24165   16504   1
  15  10  -4    4224    2668  -2
  -8 -17   4    4224    2668   1
  -7 -17   4   55886    4374   1
  -6 -17   4  213522   11634   1
  -5 -17   4    4980    1565   1
  -4 -17   4   76268    4733   1
  -3 -17   4   53196    3001   1
  -2 -17   4   47480    2907   1
  -1 -17   4  186655    6679   1
   0 -17   4  191602    7559   1
   1 -17   4  448011   15122   1
   2 -17   4   10559    2286   1
  16  -2  -4   13334    2396  -2
   3 -17   4   13334    2396   1
   4 -17   4    1412    2126   1
   5 -17   4   16577    2867   1
   6 -17   4    4422    2454   1
   7 -17   4   11549    2577   1
   8 -17   4    3823    2259   1
   9 -17   4   10023    2264   1
  10 -17   4   15566    2500   1
  11 -17   4    9634    3139   1
  12 -17   4     725    3066   1
  13 -17   4   88123   11410   1
  14 -17   4   36797    8143   1
  15 -17   4   32168    7783   1
  16 -17   4   42366    6044   1
  17 -17   4   13884    4718   1
  18 -17   4    5435    3584   1
  19 -17   4    3250    4329   1
  20 -17   4   33414    3664   1
  21 -17   4   11686    2986   1
 -12 -16   4    7657    2021   1
 -11 -16   4  120357    9450   1
  14  12  -4   43999    3444  -2
 -10 -16   4   43999    3444   1
  14  11  -4  193841   25822  -2
  -9 -16   4  193841   25822   1
  14  10  -4    6597    2187  -2
  -8 -16   4    6597    2187   1
  -7 -16   4     949    1626   1
  -6 -16   4   13848    1711   1
  -5 -16   4   37358    2457   1
  -4 -16   4    8393    2156   1
  -3 -16   4   38947    2646   1
  -2 -16   4  125311    5107   1
  -1 -16   4  215650    7395   1
   0 -16   4  621647   17530   1
   1 -16   4   45829    2870   1
  15  -1  -4  419489   16313  -2
   2 -16   4  419489   16313   1
   3 -16   4   33129    3455   1
   4 -16   4  193837    8921   1
   5 -16   4   12942    2463   1
   6 -16   4   36164    3455   1
   7 -16   4  226221   10086   1
   8 -16   4  174768    8368   1
   9 -16   4   31084    3266   1
  10 -16   4   18834    2682   1
  11 -16   4   53699    3965   1
  12 -16   4  318946   14384   1
  13 -16   4   -7221   12936   1
  14 -16   4   96778   26370   1
  15 -16   4    4412   17805   1
  16 -16   4   28899    5619   1
  17 -16   4   36767    5425   1
  18 -16   4    8257    4006   1
  19 -16   4    1199    3199   1
  20 -16   4    2392    2544   1
  21 -16   4    2003    1931   1
 -12 -15   4   28385    3586   1
  13  13  -4    6672    2725  -2
 -11 -15   4    6672    2725   1
  13  12  -4  286615   27590  -2
 -10 -15   4  286615   27590   1
  13  11  -4   42300    3204  -2
  -9 -15   4   42300    3204   1
  -8 -15   4   25160    2774   1
  -7 -15   4    4761    1402   1
  -6 -15   4   53428    2935   1
  -5 -15   4     435    1894   1
  -4 -15   4    7246    1605   1
  -3 -15   4   47765    3192   1
  -2 -15   4   59793    3200   1
  -1 -15   4  247997    9738   1
   0 -15   4  199922   10474   1
  14   0  -4  273834   10830  -2
   1 -15   4  273834   10830   1
   2 -15   4   16222    2406   1
   3 -15   4   88723    4996   1
   4 -15   4    3334    1804   1
   5 -15   4  139071    6857   1
   6 -15   4  169876    7936   1
   7 -15   4   86437    5168   1
   8 -15   4  467273   17658   1
   9 -15   4   30108    3052   1
  10 -15   4   26712    3228   1
  11 -15   4   13455    3052   1
  12 -15   4   37675    4184   1
  13 -15   4    -150    4819   1
  14 -15   4   40604    7630   1
  15 -15   4    4315    4044   1
  16 -15   4   18950    4617   1
  17 -15   4     586    5630   1
  18 -15   4   23716    4645   1
  19 -15   4     588    3284   1
  20 -15   4    7282    2984   1
  21 -15   4   -1291    2124   1
 -14 -14   4    6859    1835   1
 -13 -14   4   75951    6308   1
  12  14  -4   70103    7600  -2
 -12 -14   4   70103    7600   1
  12  13  -4   66789   23891  -2
 -11 -14   4   66789   23891   1
  12  12  -4   10602    2350  -2
 -10 -14   4   10602    2350   1
  -9 -14   4   17533    2811   1
  -8 -14   4  247086    8946   1
  -7 -14   4   98515    4224   1
  -6 -14   4   41395    2883   1
  -5 -14   4   31957    3103   1
  -4 -14   4    3225    1465   1
  -3 -14   4   38695    2519   1
  -2 -14   4  159442    6096   1
  -1 -14   4  139011    5952   1
  13   1  -4  330040   11819  -2
   0 -14   4  330040   11819   1
   1 -14   4   93149    4479   1
   2 -14   4  379696   14555   1
   3 -14   4   11564    1953   1
   4 -14   4   26391    2489   1
   5 -14   4    6085    1749   1
   6 -14   4  290728   11668   1
   7 -14   4  336905   13224   1
   8 -14   4    6178    1890   1
   9 -14   4   72000    4154   1
  10 -14   4   28758    4151   1
  11 -14   4   24766    4992   1
  14 -12  -4   47530    5916  -2
  12 -14   4   47530    5916   1
  13 -14   4    6592    6701   1
  14 -14   4  148220   15871   1
  15 -14   4   19971    4280   1
  16 -14   4   33936    4925   1
  17 -14   4   72072    6044   1
  18 -14   4   -4116    4116   1
  19 -14   4   98051    7172   1
  20 -14   4    3273    2918   1
  21 -14   4    9838    2640   1
  22 -14   4     357    1489   1
 -14 -13   4  180793    8667   1
  11  15  -4   11344    1631  -2
 -13 -13   4   11344    1631   1
  11  14  -4  150507    7912  -2
 -12 -13   4  150507    7912   1
  11  13  -4   53586    4226  -2
 -11 -13   4   53586    4226   1
 -10 -13   4  102640    6470   1
  -9 -13   4  227083    9581   1
  -8 -13   4    2137    1465   1
  -7 -13   4  228740    8430   1
  -6 -13   4  145948    7026   1
  -5 -13   4    1319    1487   1
  -4 -13   4   71611    3339   1
  -3 -13   4  121542    5816   1
  -2 -13   4  217934   15104   1
  12   2  -4  218874    8445  -2
  -1 -13   4  218874    8445   1
   0 -13   4  624816   18967   1
   1 -13   4  455870   16569   1
   2 -13   4    1543    1235   1
   3 -13   4     508    1190   1
   4 -13   4   10543    1655   1
   5 -13   4  102365    5195   1
   6 -13   4    2024    1412   1
   7 -13   4  558309   20197   1
   8 -13   4  118000    6346   1
   9 -13   4    6784    2074   1
  10 -13   4  134517    6096   1
  13 -11  -4  148708    7673  -2
  11 -13   4  148708    7673   1
  12 -13   4    9139    3006   1
  13 -13   4  401671   16486   1
  14 -13   4    2341    4343   1
  15 -13   4  150983    7539   1
  16 -13   4    2895    3743   1
  17 -13   4   29484    4480   1
  18 -13   4   70991    5565   1
  19 -13   4    3731    3634   1
  20 -13   4    6045    3143   1
  21 -13   4     246    2480   1
  14 -23  -4    -580    1880  -2
  22 -13   4    -580    1880   1
 -15 -12   4   45432    3436   1
  10  16  -4   51975    4006  -2
 -14 -12   4   51975    4006   1
  10  15  -4  450637   16218  -2
 -13 -12   4  450637   16218   1
  10  14  -4   39866    3110  -2
 -12 -12   4   39866    3110   1
 -11 -12   4   27953    2838   1
 -10 -12   4    2199    1958   1
  -9 -12   4   63739    4159   1
  -8 -12   4  252639   10939   1
  -7 -12   4     786    1377   1
  -6 -12   4   63299    4058   1
  -5 -12   4   67263    3538   1
  -4 -12   4   43544    2406   1
  -3 -12   4  200785   21197   1
  11   3  -4  205136    7532  -2
  -2 -12   4  205136    7532   1
  11   2  -4  219190    7480  -2
  -1 -12   4  219190    7480   1
   0 -12   4   88656    3675   1
   1 -12   4    2416     846   1
   2 -12   4   48892    2922   1
   3 -12   4  120155    5368   1
   4 -12   4    7850    1379   1
   5 -12   4   75230    4002   1
   6 -12   4   55850    3407   1
   7 -12   4   10272    2013   1
   8 -12   4    4427    1700   1
   9 -12   4  224625   10323   1
  12 -10  -4   11510    2713  -2
  10 -12   4   11510    2713   1
  11 -12   4  151385    8527   1
  12 -12   4   83827    6184   1
  13 -12   4  171908   11865   1
  14 -12   4  539910   20861   1
  15 -12   4    4770    3611   1
  16 -12   4    5813    3332   1
  17 -12   4   84860    7474   1
  18 -12   4   34753    6005   1
  19 -12   4   51962    5526   1
  20 -12   4    4404    3248   1
  13 -22  -4    8923    2900  -2
  21 -12   4    8923    2900   1
  22 -12   4    2165    1916   1
 -16 -11   4   11735    1624   1
   9  17  -4   49987    3752  -2
 -15 -11   4   49987    3752   1
   9  16  -4  315114   11834  -2
 -14 -11   4  315114   11834   1
   9  15  -4   26612    2772  -2
 -13 -11   4   26612    2772   1
 -12 -11   4  231267    9621   1
 -11 -11   4   11142    2266   1
 -10 -11   4  114598    5988   1
  -9 -11   4   86336    8143   1
  -8 -11   4   16171    2259   1
  -7 -11   4  118043    8312   1
  -6 -11   4   21631    2950   1
  -5 -11   4    1182    1186   1
  -4 -11   4   49505    3221   1
  10   4  -4    6211    1114  -2
  -3 -11   4    6211    1114   1
  10   3  -4   67184    3459  -2
  -2 -11   4   67184    3459   1
  -1 -11   4   12481    1241   1
   0 -11   4  514679   19125   1
   1 -11   4  195340    9457   1
   2 -11   4   13876    1796   1
   3 -11   4    3885    2265   1
   4 -11   4   55977    4203   1
   5 -11   4  450264   18197   1
   6 -11   4  120262    4893   1
   7 -11   4   43454    3072   1
   8 -11   4   64300    3983   1
  11  -9  -4   35876    3110  -2
   9 -11   4   35876    3110   1
  10 -11   4   32289    2916   1
  11 -11   4   77475    5651   1
  12 -11   4  237268    9033   1
  13 -11   4  661871   21173   1
  14 -11   4   58051    3762   1
  15 -11   4    2931    3273   1
  16 -11   4    6477    2813   1
  17 -11   4  187167    7772   1
  18 -11   4   43859    4239   1
  19 -11   4    2782    3118   1
  12 -21  -4    6488    3228  -2
  20 -11   4    6488    3228   1
  21 -11   4   50269    7792   1
  22 -11   4   49816    3869   1
 -17 -10   4   13041    1588   1
 -16 -10   4   12764    2111   1
   8  17  -4   18157    2742  -2
 -15 -10   4   18157    2742   1
   8  16  -4   58999    3759  -2
 -14 -10   4   58999    3759   1
 -13 -10   4   86989    4878   1
 -12 -10   4   10657    2255   1
 -11 -10   4    8328    1821   1
 -10 -10   4    4751    1737   1
  -9 -10   4   88638    6052   1
  -8 -10   4    7840    2058   1
  -7 -10   4    1847    1504   1
  -6 -10   4  119242    6972   1
  -5 -10   4   61030    7114   1
   9   5  -4   39072    2519  -2
  -4 -10   4   39072    2519   1
   9   4  -4   31484    1908  -2
  -3 -10   4   31484    1908   1
  -2 -10   4   17472    2138   1
  -1 -10   4  192488    7963   1
   0 -10   4   83990    5677   1
   1 -10   4 1219614   44845   1
   2 -10   4  677520   26836   1
   3 -10   4  153452    8677   1
   4 -10   4   11260    2465   1
   5 -10   4     831    1507   1
   6 -10   4  142419    8625   1
   7 -10   4   70689    4407   1
  10  -8  -4   22603    2079  -2
   8 -10   4   22603    2079   1
   9 -10   4   38798    6193   1
  10 -10   4   56437    2516   1
  11 -10   4  228982   10852   1
  12 -10   4   12486    1611   1
  13 -10   4   45065    2772   1
  14 -10   4   57778    3008   1
  15 -10   4  114394    4496   1
  16 -10   4  177077    6485   1
  17 -10   4    2451    1702   1
  18 -10   4   37786    2800   1
  11 -20  -4   32854    4658  -2
  19 -10   4   32854    4658   1
  20 -10   4   74285   14031   1
  21 -10   4   39669    4118   1
  22 -10   4    7682    2138   1
 -18  -9   4     959    1103   1
 -17  -9   4    6111    2365   1
   7  18  -4   10689    2413  -2
 -16  -9   4   10689    2413   1
 -15  -9   4   10479    2824   1
 -14  -9   4   15191    2232   1
 -13  -9   4   41538    3995   1
 -12  -9   4    1943    1781   1
 -11  -9   4   30584    2662   1
 -10  -9   4   55907    3804   1
  -9  -9   4   16818    2275   1
  -8  -9   4   36420    2900   1
  -7  -9   4  549750   32888   1
  -6  -9   4   21691    2562   1
   8   6  -4   77314    5531  -2
  -5  -9   4   77314    5531   1
   8   5  -4   25993    3517  -2
  -4  -9   4   25993    3517   1
  -3  -9   4  190685    8110   1
  -2  -9   4  146298    8421   1
  -1  -9   4   74965    4795   1
   0  -9   4 3460952  197369   1
   1  -9   4  196431    8470   1
   2  -9   4  329378   14586   1
   3  -9   4  113800    6752   1
   4  -9   4  262907   11614   1
   5  -9   4  142979   11876   1
   6  -9   4  118854    6978   1
   9  -7  -4  225257   18503  -2
   7  -9   4  225257   18503   1
   8  -9   4   75626    5007   1
   9  -9   4   38359    2202   1
  10  -9   4    8248    2211   1
  11  -9   4   17282    2314   1
  12  -9   4  122007    6317   1
  13  -9   4   77746    5005   1
  14  -9   4   55915    3437   1
  15  -9   4    6176    2173   1
  16  -9   4   64986    4246   1
  17  -9   4  227395   11582   1
  10 -19  -4    1577    1679  -2
  18  -9   4    1577    1679   1
  19  -9   4    1539    1282   1
  20  -9   4   11009    3655   1
  21  -9   4   48332    4438   1
  22  -9   4   -1501    1795   1
 -18  -8   4   29452    3651   1
   6  19  -4   30987    4041  -2
 -17  -8   4   30987    4041   1
 -16  -8   4    2875    2203   1
 -15  -8   4   20754    2533   1
 -14  -8   4    1321    1709   1
 -13  -8   4   93535    5285   1
 -12  -8   4   54533    3385   1
 -11  -8   4   15405    1980   1
 -10  -8   4   11985    2032   1
  -9  -8   4    -926    1479   1
  -8  -8   4  154902    8721   1
  -7  -8   4   13288    1474   1
   7   7  -4   76963    4805  -2
  -6  -8   4   76963    4805   1
   7   6  -4  109327   10044  -2
  -5  -8   4  109327   10044   1
  -4  -8   4  900060   29796   1
  -3  -8   4    5085    1631   1
  -2  -8   4   11785    2042   1
  -1  -8   4  285274   12904   1
   0  -8   4  449277   29134   1
   1  -8   4 2767564   80541   1
   2  -8   4  135740    9512   1
   3  -8   4  240820   10784   1
   4  -8   4  573314   26476   1
   5  -8   4   11994    2157   1
   8  -6  -4  534752   25723  -2
   6  -8   4  534752   25723   1
   7  -8   4   26435    2655   1
   8  -8   4   52665    4283   1
   9  -8   4    6749    1536   1
  10  -8   4    8289    1706   1
  11  -8   4   14081    2041   1
  12  -8   4   31478    3072   1
  13  -8   4   14071    3095   1
  14  -8   4   26736    3322   1
  15  -8   4   66988    3717   1
  16  -8   4    4176    2313   1
   9 -18  -4   10791    3434  -2
  17  -8   4   10791    3434   1
  18  -8   4    3723    2237   1
  19  -8   4     342    1287   1
  20  -8   4    3826    2132   1
  21  -8   4     464    2315   1
  22  -8   4      72    1660   1
 -19  -7   4   65387    6179   1
   5  20  -4    5066    1659  -2
 -18  -7   4    5066    1659   1
 -17  -7   4     312    2296   1
 -16  -7   4   10829    3831   1
 -15  -7   4   74273    7846   1
 -14  -7   4    1465    2019   1
 -13  -7   4   15767    3625   1
 -12  -7   4   11733    1928   1
 -11  -7   4   42739    2821   1
 -10  -7   4    4307    1641   1
  -9  -7   4  116328    7199   1
  -8  -7   4   43886    2495   1
   6   8  -4  107243    4248  -2
  -7  -7   4  107243    4248   1
   6   7  -4    5168    1268  -2
  -6  -7   4    5168    1268   1
  -5  -7   4  238661   10706   1
  -4  -7   4   17445    2576   1
  -3  -7   4 2175463   57834   1
  -2  -7   4  153738   10122   1
  -1  -7   4    6207    1709   1
   0  -7   4  768730   46637   1
   1  -7   4   18539    1963   1
   2  -7   4  442890   15697   1
   3  -7   4  518416   15007   1
   4  -7   4  385141   28984   1
   7  -5  -4 1920132  133230  -2
   5  -7   4 1920132  133230   1
   6  -7   4  168079   16417   1
   7  -7   4 2793254  163402   1
   8  -7   4   12702    2774   1
   9  -7   4  241662   12816   1
  10  -7   4   68094    4287   1
  11  -7   4    9597    1401   1
  12  -7   4   51374    3050   1
  13  -7   4   30960    2231   1
  14  -7   4   91045    4503   1
  15  -7   4    6512    1855   1
   8 -17  -4   13799    5823  -2
  16  -7   4   13799    5823   1
  17  -7   4      42    2119   1
  18  -7   4    9861    2256   1
  19  -7   4    -754    2185   1
  20  -7   4    4392    1880   1
  21  -7   4    6732    1379   1
  22  -7   4  107003    5909   1
   4  21  -4   56471    2894  -2
 -19  -6   4   56471    2894   1
 -18  -6   4   12033    2111   1
 -17  -6   4   18266    2815   1
 -16  -6   4   34456    3696   1
 -15  -6   4    2068    2311   1
 -14  -6   4    1025    2009   1
 -13  -6   4   28424    3576   1
 -12  -6   4   50908    3623   1
 -11  -6   4  139697    8605   1
 -10  -6   4      92    1262   1
  -9  -6   4  122479    5586   1
   5   9  -4   33103    2409  -2
  -8  -6   4   33103    2409   1
   5   8  -4  212965    8961  -2
  -7  -6   4  212965    8961   1
  -6  -6   4  823094   27561   1
  -5  -6   4    4360    1694   1
  -4  -6   4 1219791   33796   1
  -3  -6   4    3843    1370   1
  -2  -6   4   24289    4092   1
  -1  -6   4   81938    7816   1
   0  -6   4   81545    7507   1
   1  -6   4   36459    2673   1
   2  -6   4    1998    1010   1
   3  -6   4  247430    9139   1
   6  -4  -4  754841   27259  -2
   4  -6   4  754841   27259   1
   5  -6   4  500484   48180   1
   6  -6   4 2589055  150690   1
   7  -6   4   44331    5009   1
   8  -6   4  440484   22302   1
   9  -6   4   76281    8493   1
  10  -6   4    1661    1056   1
  11  -6   4   67241    2923   1
  12  -6   4   38913    2768   1
  13  -6   4  290244    9034   1
  14  -6   4    2222    1583   1
   7 -16  -4  118216    5372  -2
  15  -6   4  118216    5372   1
  16  -6   4  135214    7560   1
  17  -6   4   15394    3102   1
  18  -6   4   54897    3645   1
  19  -6   4    2115    2817   1
  20  -6   4   38901    4190   1
  21  -6   4   59390    4286   1
  22  -6   4   60705    6625   1
   3  22  -4   74018    8820  -2
 -20  -5   4   74018    8820   1
 -19  -5   4    6220    1458   1
 -18  -5   4   12711    2207   1
 -17  -5   4   23243    3129   1
 -16  -5   4    1144    2116   1
 -15  -5   4   20473    2583   1
 -14  -5   4   71234    5317   1
 -13  -5   4  328425   12887   1
 -12  -5   4  315725   11838   1
 -11  -5   4   66829    4988   1
 -10  -5   4   20886    2127   1
   4  10  -4   61997    3423  -2
  -9  -5   4   61997    3423   1
   4   9  -4   46579    2429  -2
  -8  -5   4   46579    2429   1
  -7  -5   4   10745    2521   1
  -6  -5   4  350190   15800   1
  -5  -5   4  345718   13107   1
  -4  -5   4   11062    1873   1
  -3  -5   4  941264   29096   1
  -2  -5   4  256080   11047   1
  -1  -5   4  496504   18699   1
   0  -5   4   31969    3170   1
   1  -5   4  178474    6132   1
   2  -5   4  231229   14418   1
   5  -3  -4  121719    5524  -2
   3  -5   4  121719    5524   1
   4  -5   4  101173    6036   1
   5  -5   4   79153    5444   1
   6  -5   4  102009    7505   1
   7  -5   4  599479   28333   1
   8  -5   4    2924    1862   1
   9  -5   4   25951    6326   1
  10  -5   4    3829    1113   1
  11  -5   4    6844    1109   1
  12  -5   4  126733    6007   1
  13  -5   4   31983    2848   1
   6 -15  -4 1136247   38884  -2
  14  -5   4 1136247   38884   1
  15  -5   4  140932    6050   1
  16  -5   4  409123   13606   1
  17  -5   4  205546    9087   1
  18  -5   4     114    1482   1
  19  -5   4   10839    3795   1
  20  -5   4    1653    2414   1
  21  -5   4   43795    3551   1
  22  -5   4   46064    4329   1
 -20  -4   4    2483    1011   1
 -19  -4   4    -378    1397   1
 -18  -4   4   21069    4362   1
 -17  -4   4   55066    4466   1
 -16  -4   4   27433    3381   1
 -15  -4   4    1343    1738   1
 -14  -4   4  995303   38327   1
 -13  -4   4  192270    8368   1
 -12  -4   4  570395   17659   1
 -11  -4   4  437990   15952   1
   3  11  -4    5567    1331  -2
 -10  -4   4    5567    1331   1
   3  10  -4   33522    2036  -2
  -9  -4   4   33522    2036   1
  -8  -4   4    8949    2209   1
  -7  -4   4    2338    1606   1
  -6  -4   4  937759   34497   1
  -5  -4   4   92842    4511   1
  -4  -4   4 1332318   39839   1
  -3  -4   4  280636    9680   1
  -2  -4   4  953278   28867   1
  -1  -4   4    7308    1393   1
   0  -4   4   66032    3702   1
   1  -4   4  203004    6585   1
   4  -2  -4  655670   62667  -2
   2  -4   4  655670   62667   1
   3  -4   4  312337   10654   1
   4  -4   4   44349    3708   1
   5  -4   4  295928   10296   1
   6  -4   4  480334   21689   1
   7  -4   4    7559    1162   1
   8  -4   4  434524   16788   1
   9  -4   4   41984    8460   1
  10  -4   4   98455    5163   1
  11  -4   4   28850    1780   1
  12  -4   4  182582    8442   1
   5 -14  -4  785362   23658  -2
  13  -4   4  785362   23658   1
  14  -4   4   61957    4726   1
  15  -4   4  265184    9208   1
  16  -4   4   83467    4863   1
  17  -4   4   66205    3790   1
  18  -4   4   34517    3792   1
  19  -4   4     258    3724   1
  20  -4   4   -1531    2356   1
  21  -4   4     148    1711   1
  22  -4   4   20941    4764   1
 -21  -3   4    2674    1024   1
 -20  -3   4    9578    1488   1
 -19  -3   4   -1632    1632   1
 -18  -3   4   62874    3655   1
 -17  -3   4    2051    1934   1
 -16  -3   4   20186    3187   1
 -15  -3   4  443482   21367   1
 -14  -3   4   18205    2530   1
 -13  -3   4  874168   30323   1
 -12  -3   4  445586   14122   1
   2  12  -4  260386    9628  -2
 -11  -3   4  260386    9628   1
   2  11  -4   80797    4723  -2
 -10  -3   4   80797    4723   1
  -9  -3   4   80690    3933   1
  -8  -3   4   60747    5813   1
  -7  -3   4   12284    2683   1
  -6  -3   4  216774   12348   1
  -5  -3   4   29531    2542   1
  -4  -3   4    4501    1437   1
  -3  -3   4   38323    2344   1
  -2  -3   4   11598    1520   1
  -1  -3   4 1078702   28226   1
   3   0  -4  584478   20389  -2
   0  -3   4  584478   20389   1
   3  -1  -4  264212   27875  -2
   1  -3   4  264212   27875   1
   2  -3   4 1342295   42622   1
   3  -3   4    6550    1805   1
   4  -3   4  195422    9266   1
   5  -3   4  175063    7413   1
   6  -3   4   11637    1371   1
   7  -3   4   61916    3159   1
   8  -3   4  235545    7921   1
   9  -3   4  402486   19703   1
  10  -3   4   49844    3311   1
  11  -3   4   49587    3399   1
   4 -13  -4  224175   13215  -2
  12  -3   4  224175   13215   1
  13  -3   4  162796   10625   1
  14  -3   4  673292   20619   1
  15  -3   4   12391    1883   1
  16  -3   4  127607    5346   1
  17  -3   4    2126    1836   1
  18  -3   4   11697    2606   1
  19  -3   4   14072    2508   1
  20  -3   4   10240    2570   1
  21  -3   4    9724    1962   1
 -21  -2   4    2021     926   1
 -20  -2   4   11833    1723   1
 -19  -2   4   90985    8161   1
 -18  -2   4    5361    2116   1
 -17  -2   4    2786    1934   1
 -16  -2   4   87406    6057   1
 -15  -2   4   50542    4526   1
 -14  -2   4  683780   24210   1
 -13  -2   4   17764    3356   1
   1  13  -4  249477    9520  -2
 -12  -2   4  249477    9520   1
   1  12  -4   35954    2487  -2
 -11  -2   4   35954    2487   1
 -10  -2   4   15952    1263   1
  -9  -2   4  244473   16426   1
  -8  -2   4   21776    2875   1
  -7  -2   4  835771   30876   1
  -6  -2   4    6490    1286   1
  -5  -2   4  177493    7039   1
  -4  -2   4  278896   11054   1
  -3  -2   4    5706    1777   1
  -2  -2   4 1848556   75099   1
   2   1  -4 1453484   59102  -2
  -1  -2   4 1453484   59102   1
   2   0  -4  571246   49545  -2
   0  -2   4  571246   49545   1
   1  -2   4  214339   12959   1
   2  -2   4  589296   27208   1
   3  -2   4   34463    2370   1
   4  -2   4    9858    1782   1
   5  -2   4  140726    7451   1
   6  -2   4    5176    1772   1
   7  -2   4  171443    7059   1
   8  -2   4  753979   32835   1
   9  -2   4   73690    3913   1
  10  -2   4    7385    1485   1
   3 -12  -4  276968   11139  -2
  11  -2   4  276968   11139   1
  12  -2   4  216141    9248   1
  13  -2   4  545449   19725   1
  14  -2   4   69018    4534   1
  15  -2   4   18017    2073   1
  16  -2   4    2974    1519   1
  17  -2   4    1158    1368   1
  18  -2   4   44918    7453   1
  19  -2   4   23834    5813   1
  20  -2   4   99211    6073   1
  21  -2   4    3725    1520   1
 -21  -1   4      39    1026   1
 -20  -1   4   30745    2622   1
 -19  -1   4   10728    1792   1
 -18  -1   4     481    1591   1
 -17  -1   4     869    2036   1
 -16  -1   4   61306    4864   1
 -15  -1   4   55378    4963   1
 -14  -1   4   44089    3577   1
   0  14  -4  108913   17096  -2
 -13  -1   4  108913   17096   1
 -12  -1   4  134072   15626   1
 -11  -1   4    7547     994   1
 -10  -1   4  105866    5794   1
  -9  -1   4  179576   13013   1
  -8  -1   4 1361207   60230   1
  -7  -1   4   20009    2933   1
  -6  -1   4   41512    3189   1
  -5  -1   4    4732    1180   1
  -4  -1   4   36208    2388   1
  -3  -1   4  982772   33105   1
   1   2  -4  703506   75984  -2
  -2  -1   4  703506   75984   1
   0  -1   4  897160   36608   1
   1  -1   4  263671   10173   1
   2  -1   4  257692    9285   1
   3  -1   4   29609    2297   1
   4  -1   4   52014    3919   1
   5  -1   4    2124    1338   1
   6  -1   4    3862    1504   1
   7  -1   4  253986    9570   1
   8  -1   4    2312    1332   1
   9  -1   4   25988    2224   1
   2 -11  -4   44461    3545  -2
  10  -1   4   44461    3545   1
  11  -1   4  306916   13523   1
  12  -1   4   65934    3449   1
  13  -1   4    7178    1730   1
  14  -1   4   25483    3219   1
  15  -1   4   54416    3267   1
  16  -1   4   67464    4181   1
  17  -1   4    4352    1879   1
  18  -1   4   39016    4644   1
  19  -1   4   51037    5268   1
  20  -1   4   18539    2573   1
  21  -1   4   39989    4620   1
 -22   0   4    -336    1853   1
 -21   0   4    8206    1555   1
 -20   0   4   17789    1827   1
 -19   0   4   56889    3770   1
 -18   0   4    4634    1716   1
 -17   0   4   13456    2568   1
 -16   0   4    2926    2142   1
 -15   0   4   49028    4882   1
  -1  15  -4   62674   18468  -2
 -14   0   4   62674   18468   1
 -13   0   4   63287    3280   1
 -12   0   4  181062    5255   1
 -11   0   4   10054     865   1
 -10   0   4    5918    1462   1
  -9   0   4 1765799   62470   1
  -8   0   4   16714    2395   1
  -7   0   4 2340826   68471   1
  -6   0   4    1353     781   1
  -5   0   4   47538    2472   1
  -4   0   4  568569   17281   1
   0   3  -4  300241   12819  -2
  -3   0   4  300241   12819   1
   0   2  -4  251247    9636  -2
  -2   0   4  251247    9636   1
  -1   0   4  184372   23180   1
   0   0   4  754364   26617   1
   1   0   4  101433    5050   1
   2   0   4   31899    2389   1
   3   0   4  147587    6187   1
   4   0   4  874749   31513   1
   5   0   4  438597   15650   1
   6   0   4   84299    5318   1
   7   0   4   19189    2402   1
   8   0   4  138874    7948   1
   1 -10  -4   23399    4138  -2
   9   0   4   23399    4138   1
  10   0   4   44189    3436   1
  11   0   4    6133    1614   1
  12   0   4  106065    5335   1
  13   0   4    2141    1549   1
  14   0   4   70205   10022   1
  15   0   4  133313    7999   1
  16   0   4   30201    2798   1
  17   0   4   39693    3606   1
  18   0   4   42628    3457   1
  19   0   4   88449   15934   1
  20   0   4   91364    5316   1
  21   0   4    4887    1655   1
 -22   1   4    3464    1492   1
 -21   1   4  123615    9408   1
 -20   1   4  143725    6526   1
 -19   1   4    -716    1391   1
 -18   1   4   21378    2509   1
 -17   1   4    5288    2170   1
 -16   1   4    3490    1559   1
  -2  16  -4  148474    7607  -2
 -15   1   4  148474    7607   1
 -14   1   4    1876    1262   1
 -13   1   4  602046   17189   1
 -12   1   4    -270     898   1
 -11   1   4   16283    1296   1
 -10   1   4  107210    8938   1
  -9   1   4 1083005   34366   1
  -8   1   4 1796854   53745   1
  -7   1   4   20752    2267   1
  -6   1   4    2761     689   1
  -5   1   4  488649   15379   1
  -4   1   4  309237   11568   1
  -1   3  -4  467867   13898  -2
  -3   1   4  467867   13898   1
  -2   1   4  383148   23540   1
   0   1   4   32865    1981   1
   1   1   4  507928   15866   1
   2   1   4  105294    4824   1
   3   1   4  193266    7727   1
   4   1   4  359094   14980   1
   5   1   4   47503    4296   1
   6   1   4 1578494   55496   1
   7   1   4   51485    4216   1
   0  -9  -4   23583    3230  -2
   8   1   4   23583    3230   1
   9   1   4   45451    3187   1
  10   1   4   91453    5697   1
  11   1   4    9575    1769   1
  12   1   4   13689    2605   1
  13   1   4   68278    6047   1
  14   1   4    7037    2628   1
  15   1   4   66552    9992   1
  16   1   4   25414    3095   1
  17   1   4    3172    2482   1
  18   1   4  148777    7696   1
  19   1   4   72799   15431   1
  20   1   4   18635    2974   1
 -22   2   4  110844    6117   1
 -21   2   4   47750    3309   1
 -20   2   4  185006   16637   1
 -19   2   4  213865    9753   1
 -18   2   4    5499    1566   1
 -17   2   4   23225    2572   1
  -3  17  -4    2656    1925  -2
 -16   2   4    2656    1925   1
 -15   2   4   67928    7033   1
 -14   2   4    1310    1465   1
 -13   2   4    1438    1301   1
 -12   2   4    1763    1054   1
 -11   2   4   54142    2914   1
 -10   2   4  645218   26180   1
  -9   2   4  568527   19624   1
  -8   2   4 1262104   38607   1
  -7   2   4 1464340   39044   1
  -6   2   4   20607    1446   1
  -5   2   4 1448797   48566   1
  -2   4  -4 1803979   59380  -2
  -4   2   4 1803979   59380   1
  -3   2   4 3625144   92100   1
  -2   2   4 1492611   60823   1
  -1   2   4   20068    2206   1
   0   2   4  171101   11764   1
   1   2   4  270852    9464   1
   2   2   4  352527   12157   1
   3   2   4    9351    1891   1
   4   2   4   30114    2995   1
   5   2   4 3427263   99700   1
  -1  -7  -4  146229   10007  -2
   6   2   4  146229   10007   1
  -1  -8  -4 1283835   36782  -2
   7   2   4 1283835   36782   1
  -1  -9  -4   22804    1782  -2
   8   2   4   22804    1782   1
   9   2   4   55592    3304   1
  10   2   4   24441    2826   1
  11   2   4      93    1729   1
  12   2   4    5238    2178   1
  13   2   4   37177    3279   1
  14   2   4    7042    2104   1
  15   2   4    1534    2472   1
  16   2   4    3705    2932   1
  17   2   4  185569   13395   1
   0 -20  -4   43675    4689  -2
  18   2   4   43675    4689   1
  19   2   4   88650    6422   1
  20   2   4   15961    2374   1
 -23   3   4   38476    4035   1
 -22   3   4   10218    2260   1
 -21   3   4  336429   11753   1
 -20   3   4   61717    5209   1
 -19   3   4    2912    1651   1
 -18   3   4    7025    1493   1
  -4  18  -4   16404    2129  -2
 -17   3   4   16404    2129   1
 -16   3   4     988    1584   1
 -15   3   4   14863    2122   1
 -14   3   4   22946    2361   1
 -13   3   4   33821    2637   1
 -12   3   4  125267    4911   1
 -11   3   4   67978    2810   1
 -10   3   4    1341    1093   1
  -9   3   4 2674840   70009   1
  -8   3   4 1191748   32505   1
  -7   3   4  740635   28502   1
  -6   3   4  200730    9323   1
  -3   5  -4   66015    3427  -2
  -5   3   4   66015    3427   1
  -4   3   4   45609    4007   1
  -3   3   4   51659    4347   1
  -2   3   4    3996     719   1
  -1   3   4  325011   12540   1
   0   3   4    7345    2279   1
   1   3   4 3456802  139343   1
   2   3   4  367895   13032   1
   3   3   4    6301    1692   1
   4   3   4  392356   14673   1
  -2  -6  -4   58371    5536  -2
[truncated: 916,529 more chars]
