# Supplementary material for: Filling the gaps in icosahedral superatomic metal clusters
Source: Natl Sci Rev. 2024 May 28;11(7):nwae174. doi: 10.1093/nsr/nwae174 (PMC11182670; doi:10.1093/nsr/nwae174)
Supplement: nwae174_Supplemental_Files [file nwae174_supplemental_files.zip › Au13.cif]

data_au13
_audit_creation_date               2022-04-29
_audit_creation_method
;
Olex2 1.2
(compiled 2018.05.29 svn.r3508 for OlexSys, GUI svn.r5506)
;
_shelx_SHELXL_version_number       '2016/6'
_audit_contact_author_address      ?
_audit_contact_author_email        ?
_audit_contact_author_name         ''
_audit_contact_author_phone        ?
_publ_contact_author_id_orcid      ?
_publ_section_references
;
Dolomanov, O.V., Bourhis, L.J., Gildea, R.J, Howard, J.A.K. & Puschmann, H.
 (2009), J. Appl. Cryst. 42, 339-341.

Sheldrick, G.M. (2015). Acta Cryst. C71, 3-8.
;
_chemical_name_common              ?
_chemical_name_systematic          ?
_chemical_formula_moiety           'C145 H115 Au13 Cl2 N5 P10, 3(F6 Sb)'
_chemical_formula_sum              'C145 H115 Au13 Cl2 F18 N5 P10 Sb3'
_chemical_formula_weight           5575.83
_chemical_melting_point            ?
_chemical_oxdiff_usercomment       ' '
loop_
  _atom_type_symbol
  _atom_type_description
  _atom_type_scat_dispersion_real
  _atom_type_scat_dispersion_imag
  _atom_type_scat_source
 'C' 'C' 0.0181 0.0091 'International Tables Vol C Tables 4.2.6.8 and 6.1.1.4'
 'H' 'H' 0.0000 0.0000 'International Tables Vol C Tables 4.2.6.8 and 6.1.1.4'
 'Au' 'Au' -4.4197 7.2980
 'International Tables Vol C Tables 4.2.6.8 and 6.1.1.4'
 'Cl' 'Cl' 0.3639 0.7018 'International Tables Vol C Tables 4.2.6.8 and 6.1.1.4'
 'F' 'F' 0.0727 0.0534 'International Tables Vol C Tables 4.2.6.8 and 6.1.1.4'
 'N' 'N' 0.0311 0.0180 'International Tables Vol C Tables 4.2.6.8 and 6.1.1.4'
 'P' 'P' 0.2955 0.4335 'International Tables Vol C Tables 4.2.6.8 and 6.1.1.4'
 'Sb' 'Sb' -0.0562 5.8946
 'International Tables Vol C Tables 4.2.6.8 and 6.1.1.4'

_shelx_space_group_comment
;
The symmetry employed for this shelxl refinement is uniquely defined
by the following loop, which should always be used as a source of
symmetry information in preference to the above space-group names.
They are only intended as comments.
;
_space_group_crystal_system        'triclinic'
_space_group_IT_number             2
_space_group_name_H-M_alt          'P -1'
_space_group_name_Hall             '-P 1'
loop_
  _space_group_symop_operation_xyz
 'x, y, z'
 '-x, -y, -z'

_cell_length_a                     22.35980(10)
_cell_length_b                     24.1935(2)
_cell_length_c                     34.4724(3)
_cell_angle_alpha                  71.8180(10)
_cell_angle_beta                   79.0210(10)
_cell_angle_gamma                  88.1620(10)
_cell_volume                       17385.4(2)
_cell_formula_units_Z              4
_cell_measurement_reflns_used      77338
_cell_measurement_temperature      200.00(10)
_cell_measurement_theta_max        73.4400
_cell_measurement_theta_min        2.7920
_shelx_estimated_absorpt_T_max     0.186
_shelx_estimated_absorpt_T_min     0.151
_exptl_absorpt_coefficient_mu      25.341
_exptl_absorpt_correction_T_max    1.00000
_exptl_absorpt_correction_T_min    0.00305
_exptl_absorpt_correction_type     multi-scan
_exptl_absorpt_process_details
;
CrysAlisPro 1.171.39.27b (Rigaku Oxford Diffraction, 2015)
Empirical absorption correction using spherical harmonics,
 implemented in SCALE3 ABSPACK scaling algorithm.
;
_exptl_absorpt_special_details     ?
_exptl_crystal_colour              red
_exptl_crystal_colour_primary      red
_exptl_crystal_density_diffrn      2.130
_exptl_crystal_density_meas        ?
_exptl_crystal_density_method      ?
_exptl_crystal_description         block
_exptl_crystal_F_000               10184
_exptl_crystal_size_max            0.05
_exptl_crystal_size_mid            0.04
_exptl_crystal_size_min            0.02
_exptl_transmission_factor_max     ?
_exptl_transmission_factor_min     ?
_diffrn_reflns_av_R_equivalents    0.0768
_diffrn_reflns_av_unetI/netI       0.0787
_diffrn_reflns_Laue_measured_fraction_full  0.994
_diffrn_reflns_Laue_measured_fraction_max  0.966
_diffrn_reflns_limit_h_max         21
_diffrn_reflns_limit_h_min         -26
_diffrn_reflns_limit_k_max         29
_diffrn_reflns_limit_k_min         -30
_diffrn_reflns_limit_l_max         33
_diffrn_reflns_limit_l_min         -42
_diffrn_reflns_number              186153
_diffrn_reflns_point_group_measured_fraction_full  0.994
_diffrn_reflns_point_group_measured_fraction_max  0.966
_diffrn_reflns_theta_full          67.684
_diffrn_reflns_theta_max           73.855
_diffrn_reflns_theta_min           1.984
_diffrn_ambient_environment        N~2~
_diffrn_ambient_temperature        200.00(10)
_diffrn_detector                   'CCD plate'
_diffrn_detector_area_resol_mean   ?
_diffrn_measured_fraction_theta_full  0.994
_diffrn_measured_fraction_theta_max  0.966
_diffrn_measurement_details
;
List of Runs (angles in degrees, time in seconds):

  # Type    Start    End  Width  t~exp~   \w     \q     \k     \f   Frames
--------------------------------------------------------------------------
  1  \w    -29.00  27.00   0.50    0.50    --    0.00  77.00 120.00  112
  2  \w    -33.00  37.00   0.50    0.50    --    0.00 -82.00-180.00  140
  3  \w    -88.00 -62.00   0.50    0.50    --    0.00 -82.00-180.00   52
  4  \w    -34.00  27.00   0.50    0.50    --    0.00 -57.00 -90.00  122
  5  \w    -88.00   0.00   0.50    0.50    --    0.00 -57.00  60.00  176
  6  \w     33.00  89.00   0.50    0.50    --    0.00  77.00 120.00  112
  7  \w     38.00 188.00   0.50    2.30    --   98.80  15.00   0.00  300
  8  \w     24.00 136.00   0.50    2.30    --   98.80 -82.00-120.00  224
  9  \w      9.00 159.00   0.50    2.30    --   98.80 -15.00  60.00  300
 10  \w     31.00 136.00   0.50    2.30    --   98.80 -82.00-180.00  210
 11  \w     77.00 102.00   0.50    2.30    --   98.80 -82.00   0.00   50
 12  \w     69.00  95.00   0.50    2.30    --   98.80  61.00  30.00   52
 13  \w    110.00 173.00   0.50    2.30    --   98.80  15.00 -60.00  126
 14  \w     92.00 119.00   0.50    2.30    --   98.80 -82.00 -90.00   54
 15  \w     10.00 136.00   0.50    2.30    --   98.80 -82.00  60.00  252
 16  \w     92.00 117.00   0.50    2.30    --   98.80 -82.00 120.00   50
 17  \w     26.00  68.00   0.50    2.30    --   98.80 -61.00-180.00   84
 18  \w      9.00 108.00   0.50    2.30    --   98.80 -61.00  60.00  198
 19  \w     95.00 120.00   0.50    2.30    --   98.80 -82.00 -60.00   50
 20  \w     73.00 151.00   0.50    2.30    --   98.80  45.00  30.00  156
 21  \w    155.00 181.00   0.50    2.30    --   98.80  45.00  30.00   52
 22  \w     87.00 112.00   0.50    2.30    --   98.80 -82.00 -30.00   50
 23  \w     75.00 100.00   0.50    2.30    --   98.80 -82.00  30.00   50
 24  \w     74.00  99.00   0.50    2.30    --   98.80 -82.00 150.00   50
 25  \w     10.00 119.00   0.50    2.30    --   98.80 -61.00-120.00  218
;
_diffrn_measurement_device         'four-circle diffractometer'
_diffrn_measurement_device_type    'XtaLAB AFC12 (RINC): Kappa single'
_diffrn_measurement_method         '\w scans'
_diffrn_orient_matrix_type        
 'CrysAlisPro convention (1999,Acta A55,543-557)'
_diffrn_orient_matrix_UB_11        0.0010357000
_diffrn_orient_matrix_UB_12        0.0594108000
_diffrn_orient_matrix_UB_13        0.0075740000
_diffrn_orient_matrix_UB_21        0.0109632000
_diffrn_orient_matrix_UB_22        0.0308554000
_diffrn_orient_matrix_UB_23        -0.0472721000
_diffrn_orient_matrix_UB_31        -0.0693447000
_diffrn_orient_matrix_UB_32        0.0037748000
_diffrn_orient_matrix_UB_33        0.0018576000
_diffrn_radiation_monochromator    graphite
_diffrn_radiation_probe            x-ray
_diffrn_radiation_type             CuK\a
_diffrn_radiation_wavelength       1.54184
_diffrn_source                     'fine-focus sealed X-ray tube'
_diffrn_source_type                'Enhance (Cu) X-ray Source'
_reflns_Friedel_coverage           0.000
_reflns_Friedel_fraction_full      .
_reflns_Friedel_fraction_max       .
_reflns_number_gt                  52652
_reflns_number_total               68048
_reflns_odcompleteness_completeness  99.49
_reflns_odcompleteness_iscentric   1
_reflns_odcompleteness_theta       66.97
_reflns_special_details
;
 Reflections were merged by SHELXL according to the crystal
 class for the calculation of statistics and refinement.
 
 Structure factors included contributions from the .fab file.
 
 _reflns_Friedel_fraction is defined as the number of unique
 Friedel pairs measured divided by the number that would be
 possible theoretically, ignoring centric projections and
 systematic absences.
;
_reflns_threshold_expression       'I > 2\s(I)'
_computing_cell_refinement         'CrysAlisPro 1.171.39.27b (Rigaku OD, 2015)'
_computing_data_collection         'CrysAlisPro 1.171.39.27b (Rigaku OD, 2015)'
_computing_data_reduction          'CrysAlisPro 1.171.39.27b (Rigaku OD, 2015)'
_computing_molecular_graphics      'Olex2 (Dolomanov et al., 2009)'
_computing_publication_material    'Olex2 (Dolomanov et al., 2009)'
_computing_structure_refinement    'ShelXL (Sheldrick, 2015)'
_computing_structure_solution      'SHELXT 2014/5 (Sheldrick, 2014)'
_refine_diff_density_max           6.319
_refine_diff_density_min           -3.979
_refine_diff_density_rms           0.500
_refine_ls_extinction_coef         0.000059(3)
_refine_ls_extinction_expression  
 'Fc^*^=kFc[1+0.001xFc^2^\l^3^/sin(2\q)]^-1/4^'
_refine_ls_extinction_method       'SHELXL-2016/6 (Sheldrick 2016)'
_refine_ls_goodness_of_fit_ref     1.052
_refine_ls_hydrogen_treatment      constr
_refine_ls_matrix_type             full
_refine_ls_number_parameters       3752
_refine_ls_number_reflns           68048
_refine_ls_number_restraints       3326
_refine_ls_R_factor_all            0.0947
_refine_ls_R_factor_gt             0.0808
_refine_ls_restrained_S_all        1.061
_refine_ls_shift/su_max            0.356
_refine_ls_shift/su_mean           0.004
_refine_ls_structure_factor_coef   Fsqd
_refine_ls_weighting_details      
 'w=1/[\s^2^(Fo^2^)+(0.1728P)^2^] where P=(Fo^2^+2Fc^2^)/3'
_refine_ls_weighting_scheme        calc
_refine_ls_wR_factor_gt            0.2238
_refine_ls_wR_factor_ref           0.2395
_refine_special_details            ?
_olex2_refinement_description
;
1. Fixed Uiso
 At 1.2 times of:
  All C(H) groups
2. Restrained distances
 Sb1A-F6A
 1.8 with sigma of 0.02
 Sb1A-F2A = Sb1A-F3A = Sb1A-F6A
 1.85 with sigma of 0.02
 Sb1A-F1A
 1.8 with sigma of 0.02
 C89-C88 = C90-C89 = C91-C90 = C92-C91 = C93-C92 = C93-C88
 1.39 with sigma of 0.01
 C174-C173 = C174-C169 = C170-C169 = C171-C170 = C172-C171 = C173-C172
 1.39 with sigma of 0.01
 Sb4-F24 \\sim Sb4-F23 \\sim Sb4-F22 \\sim Sb4-F19 \\sim Sb4-F21 \\sim Sb4-F20
 with sigma of 0.02
 Sb2-F11 \\sim Sb2-F7 \\sim Sb2-F8 \\sim Sb2-F9 \\sim Sb2-F12 \\sim Sb2-F10
 with sigma of 0.02
 F3-F4 \\sim F1-F4 \\sim F5-F4 \\sim F6-F4
 with sigma of 0.02
 Sb1-F2 \\sim Sb1-F5 \\sim Sb1-F1 \\sim Sb1-F3 \\sim Sb1-F6 \\sim Sb1-F4
 with sigma of 0.02
 Sb3-F13 \\sim Sb3-F16 \\sim Sb3-F17 \\sim Sb3-F14 \\sim Sb3-F15 \\sim Sb3-F18
 with sigma of 0.02
 F13-F14 \\sim F13-F15 \\sim F13-F16 \\sim F13-F17 \\sim F18-F14 \\sim F18-F15
\\sim F18-F16 \\sim F18-F17
 \\sim F14-F15 \\sim F15-F16 \\sim F16-F17 \\sim F17-F14
 with sigma of 0.02
3. Rigid bond restraints
 Sb4, F19, F20, F21, F22, F23, F24
 with sigma for 1-2 distances of 0.01 and sigma for 1-3 distances of 0.01
 Sb5, F25, F26, F27, F28, F29, F30, Sb5A, F25A, F26A, F27A, F28A, F29A, F30A
 with sigma for 1-2 distances of 0.01 and sigma for 1-3 distances of 0.01
 Sb7, F31, F32, F33, F34, F35, F36, Sb6, F37, F38, F39, F40, F41, F42
 with sigma for 1-2 distances of 0.01 and sigma for 1-3 distances of 0.01
 C98, C99, C94, C96, C95, C97
 with sigma for 1-2 distances of 0.01 and sigma for 1-3 distances of 0.01
 C102, C101, C104, C103, C100, N4
 with sigma for 1-2 distances of 0.01 and sigma for 1-3 distances of 0.01
 C119, C120, C118, C117, C122, C121
 with sigma for 1-2 distances of 0.01 and sigma for 1-3 distances of 0.01
 P11, C152, C157, C156, C155, C154, C153
 with sigma for 1-2 distances of 0.01 and sigma for 1-3 distances of 0.01
 C154, C153, C152, C157, C156, C155
 with sigma for 1-2 distances of 0.01 and sigma for 1-3 distances of 0.01
 C174, C173, C172, C171, C170, C169
 with sigma for 1-2 distances of 0.01 and sigma for 1-3 distances of 0.01
 C183, C184, C185, C186, C181, C182
 with sigma for 1-2 distances of 0.01 and sigma for 1-3 distances of 0.01
 C192, C193, C194, C195, C196, C197, P14
 with sigma for 1-2 distances of 0.01 and sigma for 1-3 distances of 0.01
 C200, C199, C198, C203, C202, C201
 with sigma for 1-2 distances of 0.01 and sigma for 1-3 distances of 0.01
4. Uiso/Uaniso restraints and constraints
Sb1A \\sim F1A \\sim F2A \\sim F3A \\sim F4A \\sim F5A \\sim F6A: within 3A
with sigma of 0.01 and sigma for terminal atoms of 0.01
Sb2 \\sim F7 \\sim F8 \\sim F9 \\sim F10 \\sim F11 \\sim F12: within 3A with
sigma of 0.01 and sigma for terminal atoms of 0.01
Sb3 \\sim F13 \\sim F14 \\sim F15 \\sim F16 \\sim F17 \\sim F18: within 2A with
sigma of 0.01 and sigma for terminal atoms of 0.01
Sb9 \\sim F47 \\sim F44 \\sim F43 \\sim F48 \\sim F46 \\sim F45 \\sim Sb8 \\sim
F53 \\sim F54 \\sim F49 \\sim F52 \\sim F50 \\sim F51: within 2A with sigma of
0.01 and sigma for terminal atoms of 0.01
Uanis(F5A) \\sim Ueq, Uanis(F1A) \\sim Ueq, Uanis(Sb1A) \\sim Ueq, Uanis(F6A)
\\sim Ueq, Uanis(F2A) \\sim Ueq, Uanis(F3A) \\sim Ueq, Uanis(F4A) \\sim Ueq:
with sigma of 0.01 and sigma for terminal atoms of 0.02
Uanis(C195) \\sim Ueq, Uanis(C196) \\sim Ueq: with sigma of 0.05 and sigma for
terminal atoms of 0.1
Uanis(C9) \\sim Ueq, Uanis(C49) \\sim Ueq, Uanis(C56) \\sim Ueq, Uanis(C57)
\\sim Ueq, Uanis(C90) \\sim Ueq, Uanis(C118) \\sim Ueq, Uanis(C120) \\sim Ueq,
Uanis(C121) \\sim Ueq, Uanis(C122) \\sim Ueq, Uanis(C172) \\sim Ueq,
Uanis(C194) \\sim Ueq: with sigma of 0.01 and sigma for terminal atoms of 0.02
Uanis(C116) \\sim Ueq, Uanis(C115) \\sim Ueq, Uanis(C114) \\sim Ueq,
Uanis(C113) \\sim Ueq, Uanis(C112) \\sim Ueq, Uanis(C101) \\sim Ueq,
Uanis(C102) \\sim Ueq, Uanis(C91) \\sim Ueq, Uanis(C96) \\sim Ueq, Uanis(C95)
\\sim Ueq, Uanis(C97) \\sim Ueq, Uanis(C98) \\sim Ueq, Uanis(C119) \\sim Ueq,
Uanis(C58) \\sim Ueq: with sigma of 0.01 and sigma for terminal atoms of 0.02
Uanis(C28) \\sim Ueq, Uanis(C200) \\sim Ueq, Uanis(C55) \\sim Ueq, Uanis(C99)
\\sim Ueq, Uanis(C103) \\sim Ueq, Uanis(C165) \\sim Ueq, Uanis(C201) \\sim Ueq,
Uanis(C243) \\sim Ueq: with sigma of 0.01 and sigma for terminal atoms of 0.02
Uanis(F23) \\sim Ueq, Uanis(Sb4) \\sim Ueq, Uanis(F19) \\sim Ueq, Uanis(F20)
\\sim Ueq, Uanis(F21) \\sim Ueq, Uanis(F22) \\sim Ueq, Uanis(F24) \\sim Ueq:
with sigma of 0.01 and sigma for terminal atoms of 0.02
Uanis(F11) \\sim Ueq, Uanis(Sb2) \\sim Ueq, Uanis(F9) \\sim Ueq, Uanis(F10)
\\sim Ueq, Uanis(F7) \\sim Ueq, Uanis(F12) \\sim Ueq, Uanis(F8) \\sim Ueq: with
sigma of 0.01 and sigma for terminal atoms of 0.02
Uanis(F3) \\sim Ueq, Uanis(F2) \\sim Ueq, Uanis(F5) \\sim Ueq, Uanis(F1) \\sim
Ueq, Uanis(F4) \\sim Ueq, Uanis(C12) \\sim Ueq, Uanis(C50) \\sim Ueq,
Uanis(C142) \\sim Ueq, Uanis(C179) \\sim Ueq, Uanis(C182) \\sim Ueq,
Uanis(C183) \\sim Ueq, Uanis(C241) \\sim Ueq: with sigma of 0.01 and sigma for
terminal atoms of 0.02
Uanis(F2) \\sim Ueq, Uanis(Sb1) \\sim Ueq, Uanis(F1) \\sim Ueq, Uanis(F4) \\sim
Ueq, Uanis(F5) \\sim Ueq, Uanis(F3) \\sim Ueq, Uanis(F6) \\sim Ueq: with sigma
of 0.01 and sigma for terminal atoms of 0.02
Uanis(F29) \\sim Ueq, Uanis(Sb5) \\sim Ueq, Uanis(F30) \\sim Ueq, Uanis(F27)
\\sim Ueq, Uanis(F25) \\sim Ueq, Uanis(F26) \\sim Ueq, Uanis(F28) \\sim Ueq:
with sigma of 0.01 and sigma for terminal atoms of 0.02
Uanis(F28A) \\sim Ueq, Uanis(Sb5A) \\sim Ueq, Uanis(F25A) \\sim Ueq,
Uanis(F27A) \\sim Ueq, Uanis(F30A) \\sim Ueq, Uanis(F26A) \\sim Ueq,
Uanis(F29A) \\sim Ueq: with sigma of 0.01 and sigma for terminal atoms of 0.02
Uanis(C48) \\sim Ueq, Uanis(C38) \\sim Ueq: with sigma of 0.01 and sigma for
terminal atoms of 0.02
Uanis(Sb6) \\sim Ueq, Uanis(F37) \\sim Ueq, Uanis(F38) \\sim Ueq, Uanis(F39)
\\sim Ueq, Uanis(F40) \\sim Ueq, Uanis(F41) \\sim Ueq, Uanis(F42) \\sim Ueq,
Uanis(Sb7) \\sim Ueq, Uanis(F31) \\sim Ueq, Uanis(F32) \\sim Ueq, Uanis(F33)
\\sim Ueq, Uanis(F34) \\sim Ueq, Uanis(F35) \\sim Ueq, Uanis(F36) \\sim Ueq:
with sigma of 0.01 and sigma for terminal atoms of 0.02
Uanis(F17) \\sim Ueq, Uanis(Sb3) \\sim Ueq, Uanis(F14) \\sim Ueq, Uanis(F18)
\\sim Ueq, Uanis(F16) \\sim Ueq, Uanis(F13) \\sim Ueq, Uanis(F15) \\sim Ueq:
with sigma of 0.005 and sigma for terminal atoms of 0.01
Uanis(F44) \\sim Ueq, Uanis(Sb9) \\sim Ueq, Uanis(F47) \\sim Ueq, Uanis(F43)
\\sim Ueq, Uanis(F48) \\sim Ueq, Uanis(F46) \\sim Ueq, Uanis(F45) \\sim Ueq,
Uanis(Sb8) \\sim Ueq, Uanis(F53) \\sim Ueq, Uanis(F49) \\sim Ueq, Uanis(F52)
\\sim Ueq, Uanis(F50) \\sim Ueq, Uanis(F54) \\sim Ueq, Uanis(F51) \\sim Ueq:
with sigma of 0.01 and sigma for terminal atoms of 0.02
Uanis(C184) \\sim Ueq: with sigma of 0.01 and sigma for terminal atoms of 0.02
Uanis(C288) \\sim Ueq, Uanis(C287) \\sim Ueq, Uanis(C289) \\sim Ueq: with sigma
of 0.01 and sigma for terminal atoms of 0.02
Uanis(C167) \\sim Ueq, Uanis(C168) \\sim Ueq, Uanis(C166) \\sim Ueq,
Uanis(C165) \\sim Ueq, Uanis(C164) \\sim Ueq: with sigma of 0.01 and sigma for
terminal atoms of 0.02
Uanis(C180) \\sim Ueq: with sigma of 0.01 and sigma for terminal atoms of 0.02
Uanis(C100) \\sim Ueq, Uanis(C104) \\sim Ueq, Uanis(C195) \\sim Ueq,
Uanis(C196) \\sim Ueq, Uanis(C193) \\sim Ueq, Uanis(C194) \\sim Ueq,
Uanis(C197) \\sim Ueq, Uanis(C192) \\sim Ueq, Uanis(C154) \\sim Ueq,
Uanis(C153) \\sim Ueq, Uanis(C157) \\sim Ueq, Uanis(C156) \\sim Ueq,
Uanis(C155) \\sim Ueq, Uanis(C173) \\sim Ueq: with sigma of 0.01 and sigma for
terminal atoms of 0.02
Uanis(C152) \\sim Ueq, Uanis(C157) \\sim Ueq, Uanis(C156) \\sim Ueq,
Uanis(C155) \\sim Ueq, Uanis(C154) \\sim Ueq, Uanis(C153) \\sim Ueq: with sigma
of 0.01 and sigma for terminal atoms of 0.02
Uanis(C174) \\sim Ueq: with sigma of 0.01 and sigma for terminal atoms of 0.02
Uanis(C199) \\sim Ueq, Uanis(C198) \\sim Ueq, Uanis(C203) \\sim Ueq,
Uanis(C202) \\sim Ueq: with sigma of 0.01 and sigma for terminal atoms of 0.02
5. Same fragment restrains
{Sb1, F1, F2, F3, F4, F5, F6} sigma for 1-2: 0.02, 1-3: 0.04
as
{Sb1A, F1A, F2A, F3A, F4A, F5A, F6A}
{Sb1, F1, F2, F3, F4, F5, F6} sigma for 1-2: 0.02, 1-3: 0.04
as
{Sb2, F7, F8, F9, F10, F11, F12}
{Sb3, F13, F14, F15, F16, F17, F18} sigma for 1-2: 0.02, 1-3: 0.04
as
{Sb4, F19, F20, F21, F22, F23, F24}
{Sb3, F13, F14, F15, F16, F17, F18} sigma for 1-2: 0.02, 1-3: 0.04
as
{Sb5, F25, F26, F27, F28, F29, F30}
{Sb3, F13, F14, F15, F16, F17, F18} sigma for 1-2: 0.02, 1-3: 0.04
as
{Sb5A, F25A, F26A, F27A, F28A, F29A, F30A}
{Sb3, F13, F14, F15, F16, F17, F18} sigma for 1-2: 0.02, 1-3: 0.04
as
{Sb7, F31, F32, F33, F34, F35, F36}
{Sb3, F13, F14, F15, F16, F17, F18} sigma for 1-2: 0.02, 1-3: 0.04
as
{Sb6, F37, F38, F39, F40, F41, F42}
{Sb3, F13, F14, F15, F16, F17, F18} sigma for 1-2: 0.02, 1-3: 0.04
as
{Sb9, F43, F44, F45, F46, F47, F48}
{Sb3, F13, F14, F15, F16, F17, F18} sigma for 1-2: 0.02, 1-3: 0.04
as
{Sb8, F49, F50, F51, F52, F53, F54}
6. Others
 Sof(Sb6)=Sof(F37)=Sof(F38)=Sof(F39)=Sof(F40)=Sof(F41)=Sof(F42)=1-FVAR(1)
 Sof(Sb7)=Sof(F31)=Sof(F32)=Sof(F33)=Sof(F34)=Sof(F35)=Sof(F36)=FVAR(1)
 Sof(Sb5A)=Sof(F25A)=Sof(F26A)=Sof(F27A)=Sof(F28A)=Sof(F29A)=Sof(F30A)=1-FVAR(2)
 Sof(Sb5)=Sof(F25)=Sof(F26)=Sof(F27)=Sof(F28)=Sof(F29)=Sof(F30)=FVAR(2)
 Sof(Sb8)=Sof(F49)=Sof(F50)=Sof(F51)=Sof(F52)=Sof(F53)=Sof(F54)=0.5*(1-FVAR(4))
 Sof(Sb9)=Sof(F43)=Sof(F44)=Sof(F45)=Sof(F46)=Sof(F47)=Sof(F48)=0.5*FVAR(4)
 Fixed Sof: Sb1(0.85) F1(0.85) F2(0.85) F3(0.85) F4(0.85) F5(0.85) F6(0.85)
 Sb1A(0.15) F1A(0.15) F2A(0.15) F3A(0.15) F4A(0.15) F5A(0.15) F6A(0.15)
 Sb2(0.5) F7(0.5) F8(0.5) F9(0.5) F10(0.5) F11(0.5) F12(0.5)
7.a Aromatic/amide H refined with riding coordinates:
 C2(H2), C3(H3), C4(H4), C5(H5), C6(H6), C8(H8), C9(H9), C10(H10), C11(H11),
 C12(H12), C14(H14), C15(H15), C16(H16), C19(H19), C20(H20), C21(H21), C22(H22),
  C23(H23), C25(H25), C26(H26), C27(H27), C28(H28), C29(H29), C31(H31),
 C32(H32), C33(H33), C34(H34), C35(H35), C37(H37), C38(H38), C39(H39), C40(H40),
  C41(H41), C43(H43), C44(H44), C45(H45), C48(H48), C49(H49), C50(H50),
 C51(H51), C52(H52), C54(H54), C55(H55), C56(H56), C57(H57), C58(H58), C60(H60),
  C61(H61), C62(H62), C63(H63), C64(H64), C66(H66), C67(H67), C68(H68),
 C69(H69), C70(H70), C72(H72), C73(H73), C74(H74), C77(H77), C78(H78), C79(H79),
  C80(H80), C81(H81), C83(H83), C84(H84), C85(H85), C86(H86), C87(H87),
 C89(H89), C90(H90), C91(H91), C92(H92), C93(H93), C95(H95), C96(H96), C97(H97),
  C98(H98), C99(H99), C101(H101), C102(H102), C103(H103), C106(H106),
 C107(H107), C108(H108), C109(H109), C110(H110), C112(H112), C113(H113),
 C114(H114), C115(H115), C116(H116), C118(H118), C119(H119), C120(H120),
 C121(H121), C122(H122), C124(H124), C125(H125), C126(H126), C127(H127),
 C128(H128), C130(H130), C131(H131), C132(H132), C135(H135), C136(H136),
 C137(H137), C138(H138), C139(H139), C141(H141), C142(H142), C143(H143),
 C144(H144), C145(H145), C147(H147), C148(H148), C149(H149), C150(H150),
 C151(H151), C153(H153), C154(H154), C155(H155), C156(H156), C157(H157),
 C159(H159), C160(H160), C161(H161), C168(H168), C167(H167), C166(H166),
 C165(H165), C164(H164), C170(H170), C171(H171), C172(H172), C173(H173),
 C174(H174), C178(H178), C179(H179), C180(H180), C176(H176), C177(H177),
 C186(H186), C185(H185), C184(H184), C183(H183), C182(H182), C188(H188),
 C189(H189), C190(H190), C194(H194), C193(H193), C197(H197), C196(H196),
 C195(H195), C199(H199), C200(H200), C201(H201), C202(H202), C203(H203),
 C205(H205), C206(H206), C207(H207), C208(H208), C209(H209), C211(H211),
 C212(H212), C213(H213), C214(H214), C215(H215), C217(H217), C218(H218),
 C219(H219), C222(H222), C223(H223), C224(H224), C225(H225), C226(H226),
 C228(H228), C229(H229), C230(H230), C231(H231), C232(H232), C234(H234),
 C235(H235), C236(H236), C237(H237), C238(H238), C240(H240), C241(H241),
 C242(H242), C243(H243), C244(H244), C246(H246), C247(H247), C248(H248),
 C251(H251), C252(H252), C253(H253), C254(H254), C255(H255), C257(H257),
 C258(H258), C259(H259), C260(H260), C261(H261), C263(H263), C264(H264),
 C265(H265), C266(H266), C267(H267), C269(H269), C270(H270), C271(H271),
 C272(H272), C273(H273), C275(H275), C276(H276), C277(H277), C280(H280),
 C281(H281), C282(H282), C283(H283), C284(H284), C286(H286), C287(H287),
 C288(H288), C289(H289), C290(H290)
7.b Fitted hexagon refined as free rotating group:
 C101(C102,C103,C104,N4,C100), C152(C153,C154,C155,C156,C157), C163(C168,C167,
 C166,C165,C164), C178(C179,C180,C175,C176,C177), C181(C186,C185,C184,C183,
 C182), C194(C193,C192,C197,C196,C195), C199(C200,C201,C202,C203,C198),
 C227(C228,C229,C230,C231,C232)
;
_atom_sites_solution_hydrogens     geom
_atom_sites_solution_primary       ?
_atom_sites_solution_secondary     ?
loop_
  _atom_site_label
  _atom_site_type_symbol
  _atom_site_fract_x
  _atom_site_fract_y
  _atom_site_fract_z
  _atom_site_U_iso_or_equiv
  _atom_site_adp_type
  _atom_site_occupancy
  _atom_site_site_symmetry_order
  _atom_site_calc_flag
  _atom_site_refinement_flags_posn
  _atom_site_refinement_flags_adp
  _atom_site_refinement_flags_occupancy
  _atom_site_disorder_assembly
  _atom_site_disorder_group
 Au1 Au 0.14165(2) 0.10210(2) 0.62514(2) 0.03096(11) Uani 1 1 d . . . . .
 Au2 Au 0.12394(3) -0.01778(2) 0.64535(2) 0.03852(13) Uani 1 1 d . . . . .
 Au3 Au 0.02228(2) 0.05774(3) 0.65419(2) 0.04217(13) Uani 1 1 d . . . . .
 Au4 Au 0.08709(3) 0.06216(3) 0.57330(2) 0.04385(14) Uani 1 1 d . . . . .
 Au5 Au 0.21329(2) 0.04699(2) 0.57353(2) 0.03826(13) Uani 1 1 d . . . . .
 Au6 Au 0.22652(2) 0.03219(2) 0.66533(2) 0.03640(12) Uani 1 1 d . . . . .
 Au7 Au 0.10740(2) 0.04844(2) 0.71007(2) 0.03779(12) Uani 1 1 d . . . . .
 Au8 Au 0.05050(3) 0.16906(3) 0.58996(2) 0.04119(13) Uani 1 1 d . . . . .
 Au9 Au 0.16757(3) 0.16280(2) 0.54087(2) 0.03897(13) Uani 1 1 d . . . . .
 Au10 Au 0.26337(2) 0.13819(2) 0.59668(2) 0.03523(12) Uani 1 1 d . . . . .
 Au11 Au 0.19740(3) 0.14321(3) 0.67533(2) 0.04153(13) Uani 1 1 d . . . . .
 Au12 Au 0.07044(2) 0.16443(2) 0.67122(2) 0.03959(13) Uani 1 1 d . . . . .
 Au13 Au 0.16617(2) 0.22174(2) 0.60234(2) 0.03681(12) Uani 1 1 d . . . . .
 Cl1 Cl 0.0445(2) 0.02834(18) 0.52790(12) 0.0578(9) Uani 1 1 d . . . . .
 Cl2 Cl 0.24353(18) 0.18862(19) 0.71254(12) 0.0584(9) Uani 1 1 d . . . . .
 P1 P 0.27287(17) -0.01150(17) 0.54111(11) 0.0449(8) Uani 1 1 d . . . . .
 P2 P 0.30123(16) -0.03013(16) 0.68970(11) 0.0429(8) Uani 1 1 d . . . . .
 P3 P 0.35976(15) 0.17605(16) 0.56378(11) 0.0419(7) Uani 1 1 d . . . . .
 P4 P 0.20109(18) 0.21113(19) 0.47136(11) 0.0501(9) Uani 1 1 d . . . . .
 P5 P 0.09396(17) -0.11562(15) 0.67196(11) 0.0422(7) Uani 1 1 d . . . . .
 P6 P 0.08904(17) -0.00760(16) 0.77926(10) 0.0424(7) Uani 1 1 d . . . . .
 P7 P 0.00461(18) 0.1989(2) 0.71801(13) 0.0572(10) Uani 1 1 d . . . . .
 P8 P -0.08095(17) 0.0371(2) 0.67627(12) 0.0556(10) Uani 1 1 d . . . . .
 P9 P -0.01129(18) 0.23459(18) 0.55311(13) 0.0509(9) Uani 1 1 d . . . . .
 P10 P 0.17360(18) 0.32189(15) 0.58307(11) 0.0450(8) Uani 1 1 d . . . . .
 N1 N 0.3043(5) -0.0326(5) 0.6135(3) 0.043(3) Uani 1 1 d . . . . .
 N2 N 0.2968(5) 0.2097(5) 0.5058(3) 0.044(3) Uani 1 1 d . . . . .
 N3 N 0.0895(5) -0.0800(5) 0.7375(3) 0.041(2) Uani 1 1 d . . . . .
 N5 N 0.0753(7) 0.2981(6) 0.5601(4) 0.057(3) Uani 1 1 d . . . . .
 C1 C 0.2340(8) -0.0733(8) 0.5386(5) 0.056(4) Uani 1 1 d . . . . .
 C2 C 0.1707(8) -0.0716(8) 0.5427(5) 0.056(4) Uani 1 1 d . . . . .
 H2 H 0.151255 -0.038069 0.545409 0.067 Uiso 1 1 calc R . . . .
 C3 C 0.1355(10) -0.1181(10) 0.5429(7) 0.078(6) Uani 1 1 d . . . . .
 H3 H 0.093496 -0.116223 0.544828 0.094 Uiso 1 1 calc R . . . .
 C4 C 0.1672(11) -0.1675(9) 0.5400(7) 0.083(6) Uani 1 1 d . . . . .
 H4 H 0.144183 -0.199405 0.540997 0.099 Uiso 1 1 calc R . . . .
 C5 C 0.2277(12) -0.1737(9) 0.5360(7) 0.090(7) Uani 1 1 d . . . . .
 H5 H 0.245839 -0.207883 0.533459 0.109 Uiso 1 1 calc R . . . .
 C6 C 0.2639(10) -0.1244(8) 0.5359(6) 0.074(5) Uani 1 1 d . . . . .
 H6 H 0.305927 -0.126702 0.534042 0.089 Uiso 1 1 calc R . . . .
 C7 C 0.3192(8) 0.0186(8) 0.4903(5) 0.060(4) Uani 1 1 d . . . . .
 C8 C 0.3322(8) -0.0107(9) 0.4608(5) 0.062(4) Uani 1 1 d . . . . .
 H8 H 0.317374 -0.048392 0.466143 0.075 Uiso 1 1 calc R . . . .
 C9 C 0.3698(9) 0.0208(10) 0.4216(6) 0.076(5) Uani 1 1 d . U . . .
 H9 H 0.377212 0.002880 0.400920 0.091 Uiso 1 1 calc R . . . .
 C10 C 0.3937(9) 0.0713(10) 0.4132(5) 0.076(6) Uani 1 1 d . . . . .
 H10 H 0.421609 0.086102 0.388471 0.091 Uiso 1 1 calc R . . . .
 C11 C 0.3802(15) 0.1037(13) 0.4385(8) 0.128(11) Uani 1 1 d . . . . .
 H11 H 0.393666 0.142278 0.430695 0.154 Uiso 1 1 calc R . . . .
 C12 C 0.3416(12) 0.0740(11) 0.4806(8) 0.096(7) Uani 1 1 d . U . . .
 H12 H 0.332992 0.093745 0.500134 0.115 Uiso 1 1 calc R . . . .
 C13 C 0.3244(6) -0.0426(6) 0.5784(4) 0.042(3) Uani 1 1 d . . . . .
 C14 C 0.3754(7) -0.0784(8) 0.5724(5) 0.061(4) Uani 1 1 d . . . . .
 H14 H 0.387841 -0.086221 0.547378 0.073 Uiso 1 1 calc R . . . .
 C15 C 0.4046(8) -0.1005(10) 0.6047(7) 0.077(6) Uani 1 1 d . . . . .
 H15 H 0.438647 -0.123011 0.601782 0.093 Uiso 1 1 calc R . . . .
 C16 C 0.3844(8) -0.0898(8) 0.6416(5) 0.062(5) Uani 1 1 d . . . . .
 H16 H 0.404769 -0.104936 0.663600 0.074 Uiso 1 1 calc R . . . .
 C17 C 0.3325(6) -0.0557(7) 0.6463(5) 0.047(3) Uani 1 1 d . . . . .
 C18 C 0.3663(7) 0.0020(7) 0.6998(4) 0.048(3) Uani 1 1 d . . . . .
 C19 C 0.3741(7) 0.0620(7) 0.6881(4) 0.048(3) Uani 1 1 d . . . . .
 H19 H 0.342412 0.084948 0.678688 0.058 Uiso 1 1 calc R . . . .
 C20 C 0.4244(9) 0.0882(9) 0.6896(6) 0.071(5) Uani 1 1 d . . . . .
 H20 H 0.427124 0.128496 0.682660 0.086 Uiso 1 1 calc R . . . .
 C21 C 0.4742(10) 0.0533(10) 0.7022(6) 0.074(5) Uani 1 1 d . . . . .
 H21 H 0.511012 0.070702 0.701516 0.089 Uiso 1 1 calc R . . . .
 C22 C 0.4675(10) -0.0027(11) 0.7145(7) 0.086(7) Uani 1 1 d . . . . .
 H22 H 0.499873 -0.025551 0.722569 0.103 Uiso 1 1 calc R . . . .
 C23 C 0.4122(9) -0.0295(9) 0.7158(6) 0.071(5) Uani 1 1 d . . . . .
 H23 H 0.406798 -0.069545 0.727932 0.085 Uiso 1 1 calc R . . . .
 C24 C 0.2778(7) -0.0957(7) 0.7323(4) 0.049(4) Uani 1 1 d . . . . .
 C25 C 0.2583(10) -0.1442(8) 0.7259(6) 0.078(6) Uani 1 1 d . . . . .
 H25 H 0.262483 -0.145144 0.698788 0.093 Uiso 1 1 calc R . . . .
 C26 C 0.2318(9) -0.1939(9) 0.7592(6) 0.075(5) Uani 1 1 d . . . . .
 H26 H 0.216582 -0.225583 0.753903 0.090 Uiso 1 1 calc R . . . .
 C27 C 0.2295(9) -0.1936(9) 0.7957(8) 0.086(7) Uani 1 1 d . . . . .
 H27 H 0.211509 -0.226105 0.816907 0.103 Uiso 1 1 calc R . . . .
 C28 C 0.2522(11) -0.1475(9) 0.8079(7) 0.086(6) Uani 1 1 d . U . . .
 H28 H 0.251501 -0.150375 0.835504 0.103 Uiso 1 1 calc R . . . .
 C29 C 0.2757(12) -0.0971(9) 0.7741(7) 0.099(8) Uani 1 1 d . . . . .
 H29 H 0.289744 -0.064969 0.779423 0.119 Uiso 1 1 calc R . . . .
 C30 C 0.3977(6) 0.2168(7) 0.5890(5) 0.048(3) Uani 1 1 d . . . . .
 C31 C 0.4580(7) 0.2378(9) 0.5725(6) 0.071(5) Uani 1 1 d . . . . .
 H31 H 0.479136 0.231660 0.548302 0.085 Uiso 1 1 calc R . . . .
 C32 C 0.4850(9) 0.2674(11) 0.5929(8) 0.093(7) Uani 1 1 d . . . . .
 H32 H 0.524072 0.283531 0.581492 0.112 Uiso 1 1 calc R . . . .
 C33 C 0.4538(11) 0.2740(11) 0.6316(8) 0.092(7) Uani 1 1 d . . . . .
 H33 H 0.472719 0.293344 0.645641 0.111 Uiso 1 1 calc R . . . .
 C34 C 0.3958(9) 0.2514(8) 0.6474(5) 0.064(4) Uani 1 1 d . . . . .
 H34 H 0.375451 0.254776 0.672691 0.077 Uiso 1 1 calc R . . . .
 C35 C 0.3677(8) 0.2240(7) 0.6266(5) 0.058(4) Uani 1 1 d . . . . .
 H35 H 0.327801 0.209880 0.637456 0.069 Uiso 1 1 calc R . . . .
 C36 C 0.4170(6) 0.1268(7) 0.5510(5) 0.051(4) Uani 1 1 d . . . . .
 C37 C 0.4509(9) 0.1351(10) 0.5114(5) 0.086(7) Uani 1 1 d . . . . .
 H37 H 0.445618 0.167931 0.489566 0.103 Uiso 1 1 calc R . . . .
 C38 C 0.4916(11) 0.0951(11) 0.5048(7) 0.094(7) Uani 1 1 d . U . . .
 H38 H 0.511508 0.101428 0.477461 0.112 Uiso 1 1 calc R . . . .
 C39 C 0.5069(8) 0.0467(10) 0.5334(6) 0.075(5) Uani 1 1 d . . . . .
 H39 H 0.537113 0.021695 0.527451 0.090 Uiso 1 1 calc R . . . .
 C40 C 0.4714(8) 0.0389(8) 0.5733(6) 0.068(5) Uani 1 1 d . . . . .
 H40 H 0.478658 0.007208 0.595271 0.081 Uiso 1 1 calc R . . . .
 C41 C 0.4260(9) 0.0768(8) 0.5810(5) 0.067(5) Uani 1 1 d . . . . .
 H41 H 0.401250 0.067808 0.607230 0.081 Uiso 1 1 calc R . . . .
 C42 C 0.3483(7) 0.2256(7) 0.5129(4) 0.052(4) Uani 1 1 d . . . . .
 C43 C 0.3833(8) 0.2717(8) 0.4862(6) 0.069(5) Uani 1 1 d . . . . .
 H43 H 0.419495 0.281932 0.492074 0.083 Uiso 1 1 calc R . . . .
 C44 C 0.3639(9) 0.3030(9) 0.4500(6) 0.076(6) Uani 1 1 d . . . . .
 H44 H 0.387008 0.334583 0.431029 0.091 Uiso 1 1 calc R . . . .
 C45 C 0.3086(9) 0.2863(8) 0.4422(5) 0.068(5) Uani 1 1 d . . . . .
 H45 H 0.293680 0.306905 0.418525 0.081 Uiso 1 1 calc R . . . .
 C46 C 0.2780(7) 0.2390(7) 0.4709(4) 0.053(4) Uani 1 1 d . . . . .
 C47 C 0.2130(8) 0.1634(8) 0.4392(4) 0.055(4) Uani 1 1 d . . . . .
 C48 C 0.2564(10) 0.1778(10) 0.4010(6) 0.080(5) Uani 1 1 d . U . . .
 H48 H 0.281162 0.211356 0.391464 0.096 Uiso 1 1 calc R . . . .
 C49 C 0.2589(12) 0.1380(12) 0.3793(8) 0.094(7) Uani 1 1 d . U . . .
 H49 H 0.281587 0.148190 0.352421 0.113 Uiso 1 1 calc R . . . .
 C50 C 0.2301(11) 0.0849(11) 0.3952(7) 0.089(6) Uani 1 1 d . U . . .
 H50 H 0.238373 0.057605 0.381087 0.106 Uiso 1 1 calc R . . . .
 C51 C 0.1905(10) 0.0721(10) 0.4303(6) 0.080(6) Uani 1 1 d . . . . .
 H51 H 0.167586 0.037443 0.439961 0.096 Uiso 1 1 calc R . . . .
 C52 C 0.1832(10) 0.1133(9) 0.4538(5) 0.070(5) Uani 1 1 d . . . . .
 H52 H 0.157015 0.103899 0.479520 0.084 Uiso 1 1 calc R . . . .
 C53 C 0.1624(8) 0.2751(9) 0.4427(6) 0.071(5) Uani 1 1 d . . . . .
 C54 C 0.1415(11) 0.2793(11) 0.4072(6) 0.091(7) Uani 1 1 d . . . . .
 H54 H 0.148977 0.250463 0.394461 0.109 Uiso 1 1 calc R . . . .
 C55 C 0.1087(12) 0.3279(12) 0.3907(8) 0.100(7) Uani 1 1 d . U . . .
 H55 H 0.088412 0.328565 0.369354 0.120 Uiso 1 1 calc R . . . .
 C56 C 0.1058(13) 0.3716(13) 0.4041(9) 0.112(8) Uani 1 1 d . U . . .
 H56 H 0.085594 0.404044 0.390688 0.134 Uiso 1 1 calc R . . . .
 C57 C 0.1322(14) 0.3740(14) 0.4394(9) 0.122(9) Uani 1 1 d . U . . .
 H57 H 0.128823 0.405659 0.449531 0.147 Uiso 1 1 calc R . . . .
 C58 C 0.1627(12) 0.3242(11) 0.4561(7) 0.096(7) Uani 1 1 d . U . . .
 H58 H 0.184214 0.323153 0.476880 0.115 Uiso 1 1 calc R . . . .
 C59 C 0.1424(9) -0.1717(7) 0.6612(5) 0.058(4) Uani 1 1 d . . . . .
 C60 C 0.1211(13) -0.2300(8) 0.6725(7) 0.092(7) Uani 1 1 d . . . . .
 H60 H 0.080717 -0.241503 0.684590 0.111 Uiso 1 1 calc R . . . .
 C61 C 0.1661(14) -0.2701(10) 0.6639(8) 0.112(10) Uani 1 1 d . . . . .
 H61 H 0.154432 -0.309118 0.671064 0.134 Uiso 1 1 calc R . . . .
 C62 C 0.2226(14) -0.2549(9) 0.6465(9) 0.106(8) Uani 1 1 d . . . . .
 H62 H 0.249139 -0.283329 0.641447 0.127 Uiso 1 1 calc R . . . .
 C63 C 0.2451(10) -0.1974(9) 0.6352(7) 0.080(6) Uani 1 1 d . . . . .
 H63 H 0.285929 -0.187621 0.623676 0.096 Uiso 1 1 calc R . . . .
 C64 C 0.2046(8) -0.1568(9) 0.6418(5) 0.063(4) Uani 1 1 d . . . . .
 H64 H 0.217807 -0.118066 0.633476 0.076 Uiso 1 1 calc R . . . .
 C65 C 0.0203(7) -0.1278(6) 0.6618(4) 0.047(3) Uani 1 1 d . . . . .
 C66 C -0.0198(7) -0.1748(7) 0.6880(5) 0.056(4) Uani 1 1 d . . . . .
 H66 H -0.009020 -0.200313 0.711885 0.067 Uiso 1 1 calc R . . . .
 C67 C -0.0741(9) -0.1819(9) 0.6775(6) 0.073(5) Uani 1 1 d . . . . .
 H67 H -0.100351 -0.212364 0.694940 0.088 Uiso 1 1 calc R . . . .
 C68 C -0.0910(10) -0.1474(10) 0.6437(8) 0.088(7) Uani 1 1 d . . . . .
 H68 H -0.127795 -0.155273 0.637363 0.106 Uiso 1 1 calc R . . . .
 C69 C -0.0543(8) -0.0984(8) 0.6165(5) 0.058(4) Uani 1 1 d . . . . .
 H69 H -0.066891 -0.073909 0.593013 0.070 Uiso 1 1 calc R . . . .
 C70 C 0.0026(7) -0.0883(7) 0.6267(5) 0.053(4) Uani 1 1 d . . . . .
 H70 H 0.027324 -0.056114 0.610357 0.063 Uiso 1 1 calc R . . . .
 C71 C 0.0839(6) -0.1296(6) 0.7276(4) 0.043(3) Uani 1 1 d . . . . .
 C72 C 0.0734(8) -0.1837(6) 0.7596(5) 0.055(4) Uani 1 1 d . . . . .
 H72 H 0.072550 -0.218422 0.753481 0.066 Uiso 1 1 calc R . . . .
 C73 C 0.0644(9) -0.1830(7) 0.8008(5) 0.064(5) Uani 1 1 d . . . . .
 H73 H 0.054846 -0.217678 0.822464 0.077 Uiso 1 1 calc R . . . .
 C74 C 0.0693(7) -0.1338(6) 0.8095(4) 0.047(3) Uani 1 1 d . . . . .
 H74 H 0.064161 -0.133480 0.836890 0.056 Uiso 1 1 calc R . . . .
 C75 C 0.0824(6) -0.0830(6) 0.7766(4) 0.043(3) Uani 1 1 d . . . . .
 C76 C 0.1527(8) -0.0033(7) 0.8051(5) 0.055(4) Uani 1 1 d . . . . .
 C77 C 0.1668(9) -0.0464(7) 0.8397(5) 0.059(4) Uani 1 1 d . . . . .
 H77 H 0.144171 -0.081245 0.850309 0.070 Uiso 1 1 calc R . . . .
 C78 C 0.2123(9) -0.0383(9) 0.8579(6) 0.072(5) Uani 1 1 d . . . . .
 H78 H 0.218694 -0.065399 0.882557 0.087 Uiso 1 1 calc R . . . .
 C79 C 0.2488(12) 0.0101(12) 0.8396(7) 0.104(8) Uani 1 1 d . . . . .
 H79 H 0.282921 0.013709 0.850518 0.124 Uiso 1 1 calc R . . . .
 C80 C 0.2375(10) 0.0532(11) 0.8061(6) 0.089(7) Uani 1 1 d . . . . .
 H80 H 0.263476 0.085821 0.794289 0.107 Uiso 1 1 calc R . . . .
 C81 C 0.1866(9) 0.0482(9) 0.7895(6) 0.075(6) Uani 1 1 d . . . . .
 H81 H 0.175720 0.078971 0.768327 0.090 Uiso 1 1 calc R . . . .
 C82 C 0.0182(8) -0.0018(8) 0.8151(4) 0.058(4) Uani 1 1 d . . . . .
 C83 C 0.0151(10) -0.0149(10) 0.8576(6) 0.085(6) Uani 1 1 d . . . . .
 H83 H 0.049830 -0.026828 0.868781 0.103 Uiso 1 1 calc R . . . .
 C84 C -0.0381(10) -0.0105(11) 0.8833(5) 0.087(7) Uani 1 1 d . . . . .
 H84 H -0.039783 -0.019652 0.911781 0.104 Uiso 1 1 calc R . . . .
 C85 C -0.0884(10) 0.0072(11) 0.8669(6) 0.087(7) Uani 1 1 d . . . . .
 H85 H -0.124792 0.010861 0.884149 0.105 Uiso 1 1 calc R . . . .
 C86 C -0.0859(12) 0.0205(12) 0.8231(8) 0.107(9) Uani 1 1 d . . . . .
 H86 H -0.120674 0.030174 0.811523 0.128 Uiso 1 1 calc R . . . .
 C87 C -0.0322(9) 0.0185(10) 0.7998(6) 0.081(6) Uani 1 1 d . . . . .
 H87 H -0.028853 0.031904 0.771033 0.097 Uiso 1 1 calc R . . . .
 C88 C 0.0260(6) 0.1812(8) 0.7685(4) 0.062(5) Uani 1 1 d D . . . .
 C89 C -0.0140(9) 0.1572(10) 0.8061(4) 0.092(8) Uani 1 1 d D . . . .
 H89 H -0.055201 0.152424 0.806334 0.110 Uiso 1 1 calc R . . . .
 C90 C 0.0074(10) 0.1404(10) 0.8432(6) 0.091(6) Uani 1 1 d D U . . .
 H90 H -0.019310 0.122937 0.868081 0.109 Uiso 1 1 calc R . . . .
 C91 C 0.0677(9) 0.1493(11) 0.8438(7) 0.102(7) Uani 1 1 d D U . . .
 H91 H 0.082086 0.137008 0.868589 0.122 Uiso 1 1 calc R . . . .
 C92 C 0.1064(11) 0.1767(13) 0.8067(6) 0.117(10) Uani 1 1 d D . . . .
 H92 H 0.145149 0.189348 0.806839 0.141 Uiso 1 1 calc R . . . .
 C93 C 0.0873(6) 0.1852(9) 0.7694(5) 0.073(5) Uani 1 1 d D . . . .
 H93 H 0.115914 0.193631 0.744786 0.088 Uiso 1 1 calc R . . . .
 C94 C -0.0120(10) 0.2740(11) 0.7057(8) 0.093(6) Uani 1 1 d . U . . .
 C95 C -0.0482(13) 0.3567(12) 0.7280(9) 0.109(6) Uani 1 1 d . U . . .
 H95 H -0.059796 0.374063 0.748767 0.131 Uiso 1 1 calc R . . . .
 C96 C -0.0329(11) 0.3005(11) 0.7387(8) 0.096(6) Uani 1 1 d . U . . .
 H96 H -0.035550 0.278729 0.766530 0.115 Uiso 1 1 calc R . . . .
 C97 C -0.0470(13) 0.3905(13) 0.6857(9) 0.115(7) Uani 1 1 d . U . . .
 H97 H -0.059358 0.428820 0.678750 0.138 Uiso 1 1 calc R . . . .
 C98 C -0.0257(15) 0.3626(14) 0.6536(10) 0.128(7) Uani 1 1 d . U . . .
 H98 H -0.024532 0.383529 0.625798 0.154 Uiso 1 1 calc R . . . .
 C99 C -0.0076(13) 0.3065(12) 0.6641(9) 0.109(6) Uani 1 1 d . U . . .
 H99 H 0.007784 0.289877 0.643392 0.131 Uiso 1 1 calc R . . . .
 C101 C -0.1243(6) 0.1656(5) 0.7480(4) 0.081(5) Uani 1 1 d . U . . .
 H101 H -0.130444 0.193783 0.761400 0.097 Uiso 1 1 calc R . . . .
 C102 C -0.1716(4) 0.1271(6) 0.7520(4) 0.099(6) Uani 1 1 d G U . . .
 H102 H -0.209375 0.129466 0.768190 0.119 Uiso 1 1 calc R . . . .
 C103 C -0.1624(4) 0.0849(5) 0.7320(4) 0.075(4) Uani 1 1 d G U . . .
 H103 H -0.194045 0.059128 0.734716 0.090 Uiso 1 1 calc R . . . .
 C104 C -0.1059(5) 0.0813(4) 0.7079(3) 0.061(4) Uani 1 1 d G U . . .
 N4 N -0.0586(4) 0.1198(5) 0.7038(3) 0.053(3) Uani 1 1 d G U . . .
 C100 C -0.0678(5) 0.1620(5) 0.7239(4) 0.069(4) Uani 1 1 d G U . . .
 C105 C -0.1226(7) 0.0546(6) 0.6345(4) 0.046(3) Uani 1 1 d . . . . .
 C106 C -0.1855(8) 0.0667(9) 0.6390(6) 0.071(5) Uani 1 1 d . . . . .
 H106 H -0.207623 0.065859 0.664969 0.086 Uiso 1 1 calc R . . . .
 C107 C -0.2142(12) 0.0795(14) 0.6058(10) 0.123(11) Uani 1 1 d . . . . .
 H107 H -0.255664 0.086864 0.609362 0.148 Uiso 1 1 calc R . . . .
 C108 C -0.1803(10) 0.0818(13) 0.5645(8) 0.103(8) Uani 1 1 d . . . . .
 H108 H -0.199046 0.090743 0.541515 0.123 Uiso 1 1 calc R . . . .
 C109 C -0.1244(8) 0.0711(8) 0.5619(5) 0.060(4) Uani 1 1 d . . . . .
 H109 H -0.102112 0.072847 0.535805 0.072 Uiso 1 1 calc R . . . .
 C110 C -0.0928(8) 0.0565(8) 0.5956(6) 0.066(4) Uani 1 1 d . . . . .
 H110 H -0.051633 0.048235 0.591145 0.079 Uiso 1 1 calc R . . . .
 C111 C -0.1067(8) -0.0369(9) 0.7082(6) 0.076(6) Uani 1 1 d . . . . .
 C112 C -0.1662(11) -0.0609(11) 0.7098(8) 0.093(7) Uani 1 1 d . U . . .
 H112 H -0.191934 -0.040522 0.692367 0.112 Uiso 1 1 calc R . . . .
 C113 C -0.1828(12) -0.1141(11) 0.7376(8) 0.103(7) Uani 1 1 d . U . . .
 H113 H -0.221973 -0.128019 0.739697 0.123 Uiso 1 1 calc R . . . .
 C114 C -0.1435(13) -0.1525(13) 0.7654(9) 0.111(8) Uani 1 1 d . U . . .
 H114 H -0.152839 -0.191222 0.781034 0.134 Uiso 1 1 calc R . . . .
 C115 C -0.0902(10) -0.1215(10) 0.7644(7) 0.085(6) Uani 1 1 d . U . . .
 H115 H -0.066193 -0.137876 0.784063 0.102 Uiso 1 1 calc R . . . .
 C116 C -0.0722(8) -0.0674(8) 0.7351(5) 0.064(4) Uani 1 1 d . U . . .
 H116 H -0.034350 -0.051584 0.734225 0.077 Uiso 1 1 calc R . . . .
 C117 C -0.0922(11) 0.2334(10) 0.5771(7) 0.089(6) Uani 1 1 d . U . . .
 C118 C -0.1067(12) 0.2194(11) 0.6190(8) 0.099(6) Uani 1 1 d . U . . .
 H118 H -0.076295 0.205569 0.634315 0.119 Uiso 1 1 calc R . . . .
 C119 C -0.1644(13) 0.2246(13) 0.6401(9) 0.116(7) Uani 1 1 d . U . . .
 H119 H -0.172065 0.222079 0.668064 0.140 Uiso 1 1 calc R . . . .
 C120 C -0.2133(13) 0.2343(12) 0.6155(9) 0.106(6) Uani 1 1 d . U . . .
 H120 H -0.253008 0.240318 0.627264 0.127 Uiso 1 1 calc R . . . .
 C121 C -0.2005(14) 0.2344(14) 0.5789(10) 0.119(7) Uani 1 1 d . U . . .
 H121 H -0.231138 0.236330 0.563744 0.143 Uiso 1 1 calc R . . . .
 C122 C -0.1357(13) 0.2312(13) 0.5596(9) 0.110(6) Uani 1 1 d . U . . .
 H122 H -0.127121 0.227401 0.533084 0.132 Uiso 1 1 calc R . . . .
 C123 C -0.0094(6) 0.2318(7) 0.5014(5) 0.046(3) Uani 1 1 d . . . . .
 C124 C 0.0101(8) 0.1811(7) 0.4914(5) 0.060(4) Uani 1 1 d . . . . .
 H124 H 0.022609 0.150075 0.511725 0.072 Uiso 1 1 calc R . . . .
 C125 C 0.0112(9) 0.1759(8) 0.4544(6) 0.067(5) Uani 1 1 d . . . . .
 H125 H 0.026429 0.142644 0.448342 0.080 Uiso 1 1 calc R . . . .
 C126 C -0.0101(9) 0.2193(10) 0.4251(6) 0.075(5) Uani 1 1 d . . . . .
 H126 H -0.012776 0.214028 0.399936 0.090 Uiso 1 1 calc R . . . .
 C127 C -0.0278(11) 0.2710(10) 0.4319(6) 0.086(7) Uani 1 1 d . . . . .
 H127 H -0.040060 0.300772 0.410663 0.104 Uiso 1 1 calc R . . . .
 C128 C -0.0276(10) 0.2792(9) 0.4698(6) 0.076(6) Uani 1 1 d . . . . .
 H128 H -0.038990 0.314283 0.474462 0.091 Uiso 1 1 calc R . . . .
 C129 C 0.0205(7) 0.3049(6) 0.5484(4) 0.049(3) Uani 1 1 d . . . . .
 C130 C -0.0046(10) 0.3600(8) 0.5342(7) 0.078(6) Uani 1 1 d . . . . .
 H130 H -0.041709 0.364348 0.525342 0.094 Uiso 1 1 calc R . . . .
 C131 C 0.0285(11) 0.4071(8) 0.5341(8) 0.094(8) Uani 1 1 d . . . . .
 H131 H 0.013463 0.444243 0.524910 0.113 Uiso 1 1 calc R . . . .
 C132 C 0.0828(11) 0.4003(8) 0.5474(7) 0.086(7) Uani 1 1 d . . . . .
 H132 H 0.103353 0.432373 0.548512 0.103 Uiso 1 1 calc R . . . .
 C133 C 0.1072(9) 0.3459(7) 0.5590(5) 0.057(4) Uani 1 1 d . . . . .
 C134 C 0.1625(7) 0.3530(6) 0.6247(5) 0.047(3) Uani 1 1 d . . . . .
 C135 C 0.1426(8) 0.3183(8) 0.6651(5) 0.063(4) Uani 1 1 d . . . . .
 H135 H 0.136738 0.278446 0.670883 0.075 Uiso 1 1 calc R . . . .
 C136 C 0.1309(8) 0.3433(10) 0.6984(6) 0.075(6) Uani 1 1 d . . . . .
 H136 H 0.118553 0.320034 0.725848 0.090 Uiso 1 1 calc R . . . .
 C137 C 0.1385(10) 0.4023(11) 0.6886(7) 0.083(6) Uani 1 1 d . . . . .
 H137 H 0.130592 0.418964 0.709950 0.100 Uiso 1 1 calc R . . . .
 C138 C 0.1570(11) 0.4374(9) 0.6491(8) 0.088(7) Uani 1 1 d . . . . .
 H138 H 0.161842 0.477302 0.643855 0.105 Uiso 1 1 calc R . . . .
 C139 C 0.1685(9) 0.4146(7) 0.6169(6) 0.066(5) Uani 1 1 d . . . . .
 H139 H 0.180278 0.439093 0.589750 0.079 Uiso 1 1 calc R . . . .
 C140 C 0.2423(9) 0.3575(7) 0.5494(5) 0.064(4) Uani 1 1 d . . . . .
 C141 C 0.2427(12) 0.4026(12) 0.5113(8) 0.101(8) Uani 1 1 d . . . . .
 H141 H 0.207198 0.415236 0.501339 0.122 Uiso 1 1 calc R . . . .
 C142 C 0.3041(12) 0.4283(11) 0.4881(7) 0.094(7) Uani 1 1 d . U . . .
 H142 H 0.307981 0.455406 0.461757 0.112 Uiso 1 1 calc R . . . .
 C143 C 0.3557(11) 0.4116(12) 0.5059(7) 0.099(8) Uani 1 1 d . . . . .
 H143 H 0.393240 0.429652 0.491943 0.119 Uiso 1 1 calc R . . . .
 C144 C 0.3521(10) 0.3688(10) 0.5440(7) 0.082(6) Uani 1 1 d . . . . .
 H144 H 0.387223 0.357385 0.554802 0.099 Uiso 1 1 calc R . . . .
 C145 C 0.2974(8) 0.3435(9) 0.5657(5) 0.069(5) Uani 1 1 d . . . . .
 H145 H 0.295484 0.316330 0.591892 0.083 Uiso 1 1 calc R . . . .
 Au14 Au 0.34207(2) 0.36092(2) 0.90862(2) 0.03346(12) Uani 1 1 d . . . . .
 Au15 Au 0.27668(3) 0.30581(3) 0.87125(2) 0.04486(14) Uani 1 1 d . . . . .
 Au16 Au 0.39175(3) 0.36713(2) 0.82671(2) 0.03795(13) Uani 1 1 d . . . . .
 Au17 Au 0.46840(3) 0.36695(2) 0.88542(2) 0.04054(13) Uani 1 1 d . . . . .
 Au18 Au 0.40828(3) 0.29112(2) 0.96522(2) 0.04009(13) Uani 1 1 d . . . . .
 Au19 Au 0.27966(3) 0.25796(2) 0.95825(2) 0.04070(13) Uani 1 1 d . . . . .
 Au20 Au 0.38792(3) 0.25931(2) 0.89516(2) 0.03894(13) Uani 1 1 d . . . . .
 Au21 Au 0.21615(2) 0.36519(2) 0.92752(2) 0.03927(13) Uani 1 1 d . . . . .
 Au22 Au 0.29852(3) 0.34877(2) 0.99260(2) 0.04141(13) Uani 1 1 d . . . . .
 Au23 Au 0.40701(3) 0.41452(3) 0.94752(2) 0.04583(14) Uani 1 1 d . . . . .
 Au24 Au 0.39566(3) 0.46924(2) 0.86257(2) 0.03973(13) Uani 1 1 d . . . . .
 Au25 Au 0.28410(3) 0.43037(2) 0.84610(2) 0.03895(13) Uani 1 1 d . . . . .
 Au26 Au 0.29193(3) 0.45817(2) 0.92760(2) 0.04254(14) Uani 1 1 d . . . . .
 Cl3 Cl 0.22171(19) 0.25693(18) 0.84047(13) 0.0604(9) Uani 1 1 d . . . . .
 Cl4 Cl 0.4625(2) 0.4565(2) 0.98164(14) 0.0717(12) Uani 1 1 d . . . . .
 P11 P 0.43737(19) 0.18475(15) 0.87535(11) 0.0467(8) Uani 1 1 d . U . . .
 P12 P 0.57154(16) 0.35518(18) 0.86949(11) 0.0464(8) Uani 1 1 d . . . . .
 P13 P 0.45102(19) 0.22627(17) 1.01660(12) 0.0499(9) Uani 1 1 d . . . . .
 P14 P 0.24017(19) 0.16802(16) 1.00181(12) 0.0512(9) Uani 1 1 d . U . . .
 P15 P 0.22464(18) 0.49013(15) 0.80264(12) 0.0451(8) Uani 1 1 d . . . . .
 P16 P 0.25532(18) 0.54706(17) 0.92948(13) 0.0503(9) Uani 1 1 d . . . . .
 P17 P 0.11252(16) 0.36615(16) 0.95185(12) 0.0432(8) Uani 1 1 d . . . . .
 P18 P 0.24916(17) 0.34628(17) 1.05861(11) 0.0451(8) Uani 1 1 d . . . . .
 P19 P 0.42937(17) 0.38845(16) 0.75626(10) 0.0425(7) Uani 1 1 d . . . . .
 P20 P 0.44909(17) 0.55226(16) 0.81838(11) 0.0455(8) Uani 1 1 d . . . . .
 N6 N 0.5259(6) 0.2592(5) 0.8663(3) 0.046(3) Uani 1 1 d . . . . .
 N7 N 0.3466(6) 0.1763(5) 1.0198(3) 0.048(3) Uani 1 1 d . . . . .
 N8 N 0.2270(5) 0.5383(5) 0.8611(4) 0.046(3) Uani 1 1 d . . . . .
 N9 N 0.1614(5) 0.3519(5) 1.0177(3) 0.042(2) Uani 1 1 d . . . . .
 N10 N 0.4519(5) 0.4838(5) 0.7720(3) 0.043(3) Uani 1 1 d . . . . .
 C146 C 0.4116(7) 0.1679(6) 0.8326(4) 0.048(3) Uani 1 1 d . . . . .
 C147 C 0.4331(9) 0.1195(9) 0.8213(6) 0.076(6) Uani 1 1 d . . . . .
 H147 H 0.459593 0.093822 0.835263 0.091 Uiso 1 1 calc R . . . .
 C148 C 0.4119(11) 0.1120(11) 0.7871(8) 0.097(8) Uani 1 1 d . . . . .
 H148 H 0.426710 0.081265 0.777619 0.116 Uiso 1 1 calc R . . . .
 C149 C 0.3709(11) 0.1473(10) 0.7673(7) 0.083(6) Uani 1 1 d . . . . .
 H149 H 0.358580 0.140722 0.744804 0.100 Uiso 1 1 calc R . . . .
 C150 C 0.3484(9) 0.1925(8) 0.7808(6) 0.070(5) Uani 1 1 d . . . . .
 H150 H 0.319448 0.215898 0.767985 0.084 Uiso 1 1 calc R . . . .
 C151 C 0.3677(8) 0.2038(7) 0.8131(5) 0.057(4) Uani 1 1 d . . . . .
 H151 H 0.352068 0.234809 0.822064 0.068 Uiso 1 1 calc R . . . .
 C152 C 0.4410(6) 0.1127(4) 0.9133(4) 0.065(4) Uani 1 1 d . U . . .
 C153 C 0.3845(5) 0.0865(6) 0.9340(4) 0.077(4) Uani 1 1 d G U . . .
 H153 H 0.349099 0.106881 0.929672 0.092 Uiso 1 1 calc R . . . .
 C154 C 0.3809(6) 0.0299(6) 0.9610(5) 0.102(6) Uani 1 1 d G U . . .
 H154 H 0.343063 0.012423 0.974808 0.123 Uiso 1 1 calc R . . . .
 C155 C 0.4338(8) -0.0005(5) 0.9674(5) 0.117(7) Uani 1 1 d G U . . .
 H155 H 0.431370 -0.038334 0.985525 0.141 Uiso 1 1 calc R . . . .
 C156 C 0.4903(7) 0.0257(6) 0.9468(5) 0.113(6) Uani 1 1 d G U . . .
 H156 H 0.525712 0.005367 0.951108 0.135 Uiso 1 1 calc R . . . .
 C157 C 0.4939(5) 0.0823(6) 0.9198(5) 0.100(6) Uani 1 1 d G U . . .
 H157 H 0.531749 0.099825 0.905972 0.119 Uiso 1 1 calc R . . . .
 C158 C 0.5175(7) 0.2123(6) 0.8554(5) 0.049(3) Uani 1 1 d . . . . .
 C159 C 0.5628(10) 0.1947(10) 0.8293(8) 0.089(7) Uani 1 1 d . . . . .
 H159 H 0.558060 0.161224 0.822256 0.107 Uiso 1 1 calc R . . . .
 C160 C 0.6166(11) 0.2293(12) 0.8136(8) 0.098(8) Uani 1 1 d . . . . .
 H160 H 0.647114 0.219398 0.794695 0.118 Uiso 1 1 calc R . . . .
 C161 C 0.6254(8) 0.2760(9) 0.8250(7) 0.078(6) Uani 1 1 d . . . . .
 H161 H 0.661714 0.297877 0.815218 0.094 Uiso 1 1 calc R . . . .
 C162 C 0.5768(6) 0.2906(7) 0.8528(5) 0.048(3) Uani 1 1 d . . . . .
 C163 C 0.6196(5) 0.4102(5) 0.8280(3) 0.055(4) Uani 1 1 d . . . . .
 C168 C 0.6774(6) 0.4274(7) 0.8299(4) 0.093(7) Uani 1 1 d G U . . .
 H168 H 0.693548 0.410613 0.853767 0.112 Uiso 1 1 calc R . . . .
 C167 C 0.7111(5) 0.4695(7) 0.7963(5) 0.108(8) Uani 1 1 d G U . . .
 H167 H 0.749758 0.480970 0.797564 0.130 Uiso 1 1 calc R . . . .
 C166 C 0.6869(7) 0.4945(6) 0.7607(4) 0.103(7) Uani 1 1 d G U . . .
 H166 H 0.709462 0.522735 0.738138 0.123 Uiso 1 1 calc R . . . .
 C165 C 0.6291(7) 0.4774(7) 0.7587(4) 0.114(9) Uani 1 1 d G U . . .
 H165 H 0.612956 0.494143 0.734913 0.137 Uiso 1 1 calc R . . . .
 C164 C 0.5954(5) 0.4352(6) 0.7924(4) 0.074(5) Uani 1 1 d G U . . .
 H164 H 0.556745 0.423785 0.791114 0.089 Uiso 1 1 calc R . . . .
 C169 C 0.6109(7) 0.3390(7) 0.9128(4) 0.057(3) Uani 1 1 d D U . . .
 C170 C 0.5864(8) 0.3601(7) 0.9455(4) 0.067(4) Uani 1 1 d D U . . .
 H170 H 0.550171 0.379910 0.943951 0.080 Uiso 1 1 calc R . . . .
 C171 C 0.6117(10) 0.3541(9) 0.9802(5) 0.085(5) Uani 1 1 d D U . . .
 H171 H 0.593985 0.368621 1.001563 0.102 Uiso 1 1 calc R . . . .
 C172 C 0.6655(11) 0.3245(11) 0.9803(8) 0.112(7) Uani 1 1 d D U . . .
 H172 H 0.684776 0.317936 1.002900 0.135 Uiso 1 1 calc R . . . .
 C173 C 0.6915(11) 0.3045(11) 0.9478(6) 0.107(6) Uani 1 1 d D U . . .
 H173 H 0.729672 0.288157 0.948197 0.128 Uiso 1 1 calc R . . . .
 C174 C 0.6636(8) 0.3073(9) 0.9144(6) 0.086(5) Uani 1 1 d D U . . .
 H174 H 0.679249 0.289295 0.894551 0.103 Uiso 1 1 calc R . . . .
 C178 C 0.6403(5) 0.1554(7) 0.9815(6) 0.111(9) Uani 1 1 d . . . . .
 H178 H 0.678316 0.141186 0.973832 0.133 Uiso 1 1 calc R . . . .
 C179 C 0.5974(7) 0.1629(7) 0.9560(5) 0.104(8) Uani 1 1 d G U . . .
 H179 H 0.606699 0.153634 0.931388 0.125 Uiso 1 1 calc R . . . .
 C180 C 0.5405(6) 0.1842(7) 0.9675(4) 0.088(6) Uani 1 1 d G U . . .
 H180 H 0.511769 0.189193 0.950464 0.105 Uiso 1 1 calc R . . . .
 C175 C 0.5265(5) 0.1981(6) 1.0043(4) 0.062(4) Uani 1 1 d G . . . .
 C176 C 0.5694(8) 0.1906(7) 1.0298(4) 0.097(7) Uani 1 1 d G . . . .
 H176 H 0.560071 0.199857 1.054431 0.116 Uiso 1 1 calc R . . . .
 C177 C 0.6263(7) 0.1693(7) 1.0183(6) 0.127(12) Uani 1 1 d G . . . .
 H177 H 0.655002 0.164297 1.035354 0.153 Uiso 1 1 calc R . . . .
 C181 C 0.4494(6) 0.2482(5) 1.0620(3) 0.068(4) Uani 1 1 d . U . . .
 C186 C 0.4353(5) 0.3055(5) 1.0594(3) 0.066(4) Uani 1 1 d G U . . .
 H186 H 0.430522 0.332004 1.034145 0.079 Uiso 1 1 calc R . . . .
 C185 C 0.4285(6) 0.3231(5) 1.0947(4) 0.080(5) Uani 1 1 d G U . . .
 H185 H 0.419063 0.361430 1.093012 0.097 Uiso 1 1 calc R . . . .
 C184 C 0.4356(7) 0.2835(7) 1.1325(3) 0.095(5) Uani 1 1 d G U . . .
 H184 H 0.431031 0.295298 1.156087 0.114 Uiso 1 1 calc R . . . .
 C183 C 0.4497(7) 0.2262(6) 1.1350(3) 0.093(5) Uani 1 1 d G U . . .
 H183 H 0.454457 0.199738 1.160295 0.111 Uiso 1 1 calc R . . . .
 C182 C 0.4565(6) 0.2086(4) 1.0997(4) 0.077(4) Uani 1 1 d G U . . .
 H182 H 0.465915 0.170310 1.101429 0.092 Uiso 1 1 calc R . . . .
 C187 C 0.4015(9) 0.1607(8) 1.0330(5) 0.063(4) Uani 1 1 d . . . . .
 C188 C 0.4087(11) 0.1069(9) 1.0544(7) 0.090(7) Uani 1 1 d . . . . .
 H188 H 0.445114 0.096909 1.063798 0.108 Uiso 1 1 calc R . . . .
 C189 C 0.3633(12) 0.0637(9) 1.0639(9) 0.108(9) Uani 1 1 d . . . . .
 H189 H 0.368655 0.025786 1.079953 0.129 Uiso 1 1 calc R . . . .
 C190 C 0.3137(11) 0.0782(8) 1.0496(6) 0.079(6) Uani 1 1 d . . . . .
 H190 H 0.283631 0.049958 1.054014 0.095 Uiso 1 1 calc R . . . .
 C191 C 0.3051(7) 0.1356(7) 1.0276(5) 0.050(3) Uani 1 1 d . . . . .
 C194 C 0.1388(8) 0.1439(8) 1.1180(4) 0.114(6) Uani 1 1 d . U . . .
 H194 H 0.145024 0.132165 1.145327 0.136 Uiso 1 1 calc R . . . .
 C193 C 0.1871(6) 0.1452(7) 1.0857(5) 0.089(5) Uani 1 1 d G U . . .
 H193 H 0.225610 0.134467 1.091297 0.107 Uiso 1 1 calc R . . . .
 C192 C 0.1778(6) 0.1627(6) 1.0449(4) 0.069(4) Uani 1 1 d G U . . .
 C197 C 0.1202(7) 0.1788(7) 1.0365(4) 0.098(5) Uani 1 1 d G U . . .
 H197 H 0.114020 0.190516 1.009222 0.118 Uiso 1 1 calc R . . . .
 C196 C 0.0720(6) 0.1774(8) 1.0689(6) 0.119(6) Uani 1 1 d G U . . .
 H196 H 0.033433 0.188215 1.063251 0.142 Uiso 1 1 calc R . . . .
 C195 C 0.0812(7) 0.1600(8) 1.1096(5) 0.128(7) Uani 1 1 d G U . . .
 H195 H 0.048934 0.159040 1.131304 0.154 Uiso 1 1 calc R . . . .
 C199 C 0.1948(8) 0.0618(6) 0.9992(4) 0.098(6) Uani 1 1 d . U . . .
 H199 H 0.189888 0.048605 1.028050 0.117 Uiso 1 1 calc R . . . .
 C200 C 0.1793(8) 0.0256(5) 0.9781(5) 0.118(6) Uani 1 1 d G U . . .
 H200 H 0.164040 -0.011956 0.992866 0.141 Uiso 1 1 calc R . . . .
 C201 C 0.1867(8) 0.0453(6) 0.9350(5) 0.111(6) Uani 1 1 d G U . . .
 H201 H 0.176382 0.021063 0.920920 0.133 Uiso 1 1 calc R . . . .
 C202 C 0.2096(8) 0.1014(7) 0.9130(4) 0.101(6) Uani 1 1 d G U . . .
 H202 H 0.214572 0.114645 0.884159 0.121 Uiso 1 1 calc R . . . .
 C203 C 0.2251(7) 0.1377(5) 0.9341(4) 0.081(5) Uani 1 1 d G U . . .
 H203 H 0.240420 0.175207 0.919343 0.098 Uiso 1 1 calc R . . . .
 C198 C 0.2177(7) 0.1179(5) 0.9772(4) 0.073(4) Uani 1 1 d G U . . .
 C204 C 0.2560(6) 0.5273(6) 0.7484(5) 0.047(3) Uani 1 1 d . . . . .
 C205 C 0.2840(10) 0.5809(9) 0.7363(7) 0.079(6) Uani 1 1 d . . . . .
 H205 H 0.286892 0.599296 0.755883 0.094 Uiso 1 1 calc R . . . .
 C206 C 0.3088(9) 0.6083(9) 0.6934(7) 0.074(5) Uani 1 1 d . . . . .
 H206 H 0.325940 0.645692 0.685261 0.089 Uiso 1 1 calc R . . . .
 C207 C 0.3084(12) 0.5835(13) 0.6662(7) 0.107(9) Uani 1 1 d . . . . .
 H207 H 0.323966 0.603563 0.638442 0.128 Uiso 1 1 calc R . . . .
 C208 C 0.2835(13) 0.5233(10) 0.6773(6) 0.099(8) Uani 1 1 d . . . . .
 H208 H 0.285277 0.503380 0.658037 0.118 Uiso 1 1 calc R . . . .
 C209 C 0.2571(10) 0.4989(8) 0.7196(6) 0.076(5) Uani 1 1 d . . . . .
 H209 H 0.239495 0.461698 0.728381 0.092 Uiso 1 1 calc R . . . .
 C210 C 0.1569(6) 0.4530(7) 0.8005(5) 0.049(3) Uani 1 1 d . . . . .
 C211 C 0.1086(8) 0.4848(8) 0.7824(5) 0.057(4) Uani 1 1 d . . . . .
 H211 H 0.112490 0.525044 0.771116 0.068 Uiso 1 1 calc R . . . .
 C212 C 0.0588(9) 0.4582(9) 0.7816(6) 0.067(5) Uani 1 1 d . . . . .
 H212 H 0.026949 0.479567 0.770969 0.080 Uiso 1 1 calc R . . . .
 C213 C 0.0537(8) 0.3940(9) 0.7976(6) 0.069(5) Uani 1 1 d . . . . .
 H213 H 0.019562 0.374575 0.795855 0.082 Uiso 1 1 calc R . . . .
 C214 C 0.0988(9) 0.3639(8) 0.8147(5) 0.065(4) Uani 1 1 d . . . . .
 H214 H 0.095670 0.323613 0.826050 0.078 Uiso 1 1 calc R . . . .
 C215 C 0.1502(8) 0.3943(7) 0.8150(5) 0.059(4) Uani 1 1 d . . . . .
 H215 H 0.181945 0.373115 0.825785 0.070 Uiso 1 1 calc R . . . .
 C216 C 0.2022(6) 0.5468(6) 0.8272(5) 0.046(3) Uani 1 1 d . . . . .
 C217 C 0.1631(9) 0.5930(7) 0.8158(7) 0.071(5) Uani 1 1 d . . . . .
 H217 H 0.146601 0.601119 0.791823 0.085 Uiso 1 1 calc R . . . .
 C218 C 0.1502(8) 0.6273(8) 0.8440(8) 0.083(7) Uani 1 1 d . . . . .
 H218 H 0.123582 0.657790 0.838140 0.099 Uiso 1 1 calc R . . . .
 C219 C 0.1745(8) 0.6173(7) 0.8780(6) 0.061(4) Uani 1 1 d . . . . .
 H219 H 0.165266 0.639555 0.895868 0.073 Uiso 1 1 calc R . . . .
 C220 C 0.2137(6) 0.5724(6) 0.8847(5) 0.048(3) Uani 1 1 d . . . . .
 C221 C 0.3140(8) 0.6010(7) 0.9186(5) 0.060(4) Uani 1 1 d . . . . .
 C222 C 0.3071(9) 0.6607(8) 0.9029(6) 0.073(5) Uani 1 1 d . . . . .
 H222 H 0.269703 0.673251 0.895924 0.088 Uiso 1 1 calc R . . . .
 C223 C 0.3504(11) 0.7024(10) 0.8968(7) 0.094(8) Uani 1 1 d . . . . .
 H223 H 0.342725 0.741812 0.886736 0.113 Uiso 1 1 calc R . . . .
 C224 C 0.4100(11) 0.6821(11) 0.9071(7) 0.089(7) Uani 1 1 d . . . . .
 H224 H 0.442287 0.707780 0.903168 0.106 Uiso 1 1 calc R . . . .
 C225 C 0.4152(7) 0.6215(10) 0.9230(7) 0.078(6) Uani 1 1 d . . . . .
 H225 H 0.452529 0.607952 0.929615 0.094 Uiso 1 1 calc R . . . .
 C226 C 0.3710(8) 0.5814(9) 0.9297(6) 0.068(5) Uani 1 1 d . . . . .
 H226 H 0.377448 0.541930 0.941138 0.082 Uiso 1 1 calc R . . . .
 C227 C 0.2015(4) 0.5531(4) 0.9749(3) 0.051(3) Uani 1 1 d . . . . .
 C228 C 0.1885(5) 0.6054(4) 0.9830(3) 0.073(6) Uani 1 1 d G . . . .
 H228 H 0.208877 0.639582 0.965463 0.087 Uiso 1 1 calc R . . . .
 C229 C 0.1450(6) 0.6067(4) 1.0174(4) 0.091(7) Uani 1 1 d G . . . .
 H229 H 0.136279 0.641690 1.022822 0.109 Uiso 1 1 calc R . . . .
 C230 C 0.1145(5) 0.5556(5) 1.0437(3) 0.072(5) Uani 1 1 d G . . . .
 H230 H 0.085393 0.556442 1.066657 0.086 Uiso 1 1 calc R . . . .
 C231 C 0.1275(4) 0.5033(4) 1.0356(3) 0.062(4) Uani 1 1 d G . . . .
 H231 H 0.107104 0.469088 1.053134 0.074 Uiso 1 1 calc R . . . .
 C232 C 0.1710(5) 0.5020(4) 1.0012(3) 0.051(4) Uani 1 1 d G . . . .
 H232 H 0.179702 0.466979 0.995776 0.062 Uiso 1 1 calc R . . . .
 C233 C 0.0722(7) 0.4329(6) 0.9352(5) 0.051(3) Uani 1 1 d . . . . .
 C234 C 0.0632(8) 0.4710(8) 0.9582(6) 0.061(4) Uani 1 1 d . . . . .
 H234 H 0.076005 0.460474 0.983570 0.073 Uiso 1 1 calc R . . . .
 C235 C 0.0367(8) 0.5230(8) 0.9455(6) 0.069(5) Uani 1 1 d . . . . .
 H235 H 0.026775 0.545950 0.962857 0.083 Uiso 1 1 calc R . . . .
 C236 C 0.0245(8) 0.5412(8) 0.9038(6) 0.069(5) Uani 1 1 d . . . . .
 H236 H 0.010131 0.578247 0.892772 0.083 Uiso 1 1 calc R . . . .
 C237 C 0.0338(8) 0.5044(9) 0.8804(5) 0.066(5) Uani 1 1 d . . . . .
 H237 H 0.024362 0.515998 0.853978 0.080 Uiso 1 1 calc R . . . .
 C238 C 0.0568(8) 0.4509(8) 0.8955(6) 0.066(5) Uani 1 1 d . . . . .
 H238 H 0.062400 0.425937 0.879356 0.079 Uiso 1 1 calc R . . . .
 C239 C 0.0693(8) 0.3112(7) 0.9429(5) 0.058(4) Uani 1 1 d . . . . .
 C240 C 0.0054(8) 0.3091(8) 0.9523(6) 0.075(6) Uani 1 1 d . . . . .
 H240 H -0.016275 0.336469 0.962739 0.089 Uiso 1 1 calc R . . . .
 C241 C -0.0245(11) 0.2640(10) 0.9455(7) 0.084(6) Uani 1 1 d . U . . .
 H241 H -0.066706 0.260521 0.953590 0.101 Uiso 1 1 calc R . . . .
 C242 C 0.0026(10) 0.2269(10) 0.9286(8) 0.098(8) Uani 1 1 d . . . . .
 H242 H -0.019994 0.197292 0.925655 0.118 Uiso 1 1 calc R . . . .
 C243 C 0.0626(11) 0.2308(9) 0.9153(8) 0.089(6) Uani 1 1 d . U . . .
 H243 H 0.081799 0.207595 0.899934 0.107 Uiso 1 1 calc R . . . .
 C244 C 0.0979(9) 0.2728(9) 0.9255(7) 0.084(7) Uani 1 1 d . . . . .
 H244 H 0.140277 0.272677 0.919947 0.100 Uiso 1 1 calc R . . . .
 C245 C 0.1074(6) 0.3489(6) 1.0093(5) 0.048(4) Uani 1 1 d . . . . .
 C246 C 0.0558(8) 0.3325(8) 1.0391(5) 0.059(4) Uani 1 1 d . . . . .
 H246 H 0.017836 0.331111 1.032097 0.071 Uiso 1 1 calc R . . . .
 C247 C 0.0624(8) 0.3183(8) 1.0792(6) 0.070(5) Uani 1 1 d . . . . .
 H247 H 0.028030 0.307477 1.100122 0.084 Uiso 1 1 calc R . . . .
 C248 C 0.1182(8) 0.3193(7) 1.0898(5) 0.060(4) Uani 1 1 d . . . . .
 H248 H 0.122413 0.308620 1.117433 0.073 Uiso 1 1 calc R . . . .
 C249 C 0.1689(7) 0.3373(6) 1.0571(5) 0.050(3) Uani 1 1 d . . . . .
 C250 C 0.2657(7) 0.2881(8) 1.1041(5) 0.057(4) Uani 1 1 d . . . . .
 C251 C 0.2612(9) 0.2946(9) 1.1438(5) 0.072(5) Uani 1 1 d . . . . .
 H251 H 0.250153 0.329908 1.148156 0.087 Uiso 1 1 calc R . . . .
 C252 C 0.2732(11) 0.2483(10) 1.1758(6) 0.088(7) Uani 1 1 d . . . . .
 H252 H 0.267459 0.252180 1.202245 0.106 Uiso 1 1 calc R . . . .
 C253 C 0.2933(12) 0.1962(11) 1.1708(6) 0.094(7) Uani 1 1 d . . . . .
 H253 H 0.303473 0.165890 1.192551 0.112 Uiso 1 1 calc R . . . .
 C254 C 0.2975(11) 0.1917(9) 1.1313(7) 0.095(8) Uani 1 1 d . . . . .
 H254 H 0.309739 0.156595 1.127067 0.113 Uiso 1 1 calc R . . . .
 C255 C 0.2848(9) 0.2355(7) 1.0985(5) 0.066(5) Uani 1 1 d . . . . .
 H255 H 0.288875 0.230414 1.072493 0.079 Uiso 1 1 calc R . . . .
 C256 C 0.2571(8) 0.4127(7) 1.0682(5) 0.057(4) Uani 1 1 d . . . . .
 C257 C 0.2135(9) 0.4318(8) 1.0988(5) 0.065(5) Uani 1 1 d . . . . .
 H257 H 0.180165 0.407295 1.113946 0.078 Uiso 1 1 calc R . . . .
 C258 C 0.2187(11) 0.4818(10) 1.1062(6) 0.082(6) Uani 1 1 d . . . . .
 H258 H 0.191803 0.490677 1.127430 0.099 Uiso 1 1 calc R . . . .
 C259 C 0.2655(13) 0.5207(9) 1.0815(8) 0.093(7) Uani 1 1 d . . . . .
 H259 H 0.268220 0.557462 1.084346 0.111 Uiso 1 1 calc R . . . .
 C260 C 0.3083(11) 0.5041(9) 1.0524(6) 0.081(6) Uani 1 1 d . . . . .
 H260 H 0.341033 0.529155 1.036925 0.097 Uiso 1 1 calc R . . . .
 C261 C 0.3026(7) 0.4518(7) 1.0466(5) 0.055(4) Uani 1 1 d . . . . .
 H261 H 0.331657 0.442379 1.026590 0.066 Uiso 1 1 calc R . . . .
 C262 C 0.4975(9) 0.3557(8) 0.7364(5) 0.060(4) Uani 1 1 d . . . . .
 C263 C 0.4984(10) 0.2990(8) 0.7403(6) 0.074(5) Uani 1 1 d . . . . .
 H263 H 0.465349 0.274751 0.756158 0.088 Uiso 1 1 calc R . . . .
 C264 C 0.5479(16) 0.2767(15) 0.7208(11) 0.143(13) Uani 1 1 d . . . . .
 H264 H 0.544665 0.238395 0.720952 0.171 Uiso 1 1 calc R . . . .
 C265 C 0.6009(13) 0.3062(16) 0.7015(9) 0.121(11) Uani 1 1 d . . . . .
 H265 H 0.634640 0.288499 0.690604 0.145 Uiso 1 1 calc R . . . .
 C266 C 0.6023(14) 0.3637(15) 0.6989(10) 0.132(12) Uani 1 1 d . . . . .
 H266 H 0.637863 0.386150 0.686149 0.159 Uiso 1 1 calc R . . . .
 C267 C 0.5541(9) 0.3873(13) 0.7142(8) 0.107(9) Uani 1 1 d . . . . .
 H267 H 0.556182 0.426949 0.710656 0.129 Uiso 1 1 calc R . . . .
 C268 C 0.3758(7) 0.3784(6) 0.7256(5) 0.047(3) Uani 1 1 d . . . . .
 C269 C 0.3188(7) 0.3529(7) 0.7476(5) 0.056(4) Uani 1 1 d . . . . .
 H269 H 0.308736 0.343418 0.776429 0.067 Uiso 1 1 calc R . . . .
 C270 C 0.2769(9) 0.3422(8) 0.7240(6) 0.068(5) Uani 1 1 d . . . . .
 H270 H 0.239234 0.323943 0.737384 0.082 Uiso 1 1 calc R . . . .
 C271 C 0.2923(9) 0.3587(9) 0.6817(6) 0.069(5) Uani 1 1 d . . . . .
 H271 H 0.263248 0.354240 0.666841 0.083 Uiso 1 1 calc R . . . .
 C272 C 0.3465(9) 0.3809(10) 0.6608(6) 0.074(6) Uani 1 1 d . . . . .
 H272 H 0.355815 0.390027 0.632042 0.089 Uiso 1 1 calc R . . . .
 C273 C 0.3906(9) 0.3905(8) 0.6832(5) 0.064(5) Uani 1 1 d . . . . .
 H273 H 0.429410 0.404887 0.669083 0.077 Uiso 1 1 calc R . . . .
 C274 C 0.4463(7) 0.4662(7) 0.7395(4) 0.051(4) Uani 1 1 d . . . . .
 C275 C 0.4502(8) 0.5092(8) 0.7002(4) 0.059(4) Uani 1 1 d . . . . .
 H275 H 0.445531 0.497876 0.677478 0.070 Uiso 1 1 calc R . . . .
 C276 C 0.4602(10) 0.5646(9) 0.6947(6) 0.076(6) Uani 1 1 d . . . . .
 H276 H 0.465930 0.591234 0.668131 0.091 Uiso 1 1 calc R . . . .
 C277 C 0.4622(9) 0.5840(7) 0.7297(5) 0.067(5) Uani 1 1 d . . . . .
 H277 H 0.466733 0.623190 0.727046 0.081 Uiso 1 1 calc R . . . .
 C278 C 0.4570(7) 0.5401(7) 0.7685(4) 0.049(3) Uani 1 1 d . . . . .
 C279 C 0.4181(7) 0.6248(7) 0.8084(5) 0.055(4) Uani 1 1 d . . . . .
 C280 C 0.4520(9) 0.6760(8) 0.8008(7) 0.076(6) Uani 1 1 d . . . . .
 H280 H 0.492518 0.673362 0.803813 0.091 Uiso 1 1 calc R . . . .
 C281 C 0.4275(9) 0.7290(8) 0.7893(8) 0.090(7) Uani 1 1 d . . . . .
 H281 H 0.451667 0.762191 0.783607 0.108 Uiso 1 1 calc R . . . .
 C282 C 0.3686(12) 0.7341(9) 0.7859(8) 0.092(7) Uani 1 1 d . . . . .
 H282 H 0.352173 0.770672 0.777257 0.110 Uiso 1 1 calc R . . . .
 C283 C 0.3306(11) 0.6818(10) 0.7957(8) 0.096(7) Uani 1 1 d . . . . .
 H283 H 0.289358 0.684936 0.794685 0.116 Uiso 1 1 calc R . . . .
 C284 C 0.3559(8) 0.6283(8) 0.8065(6) 0.061(4) Uani 1 1 d . . . . .
 H284 H 0.332285 0.594669 0.812457 0.074 Uiso 1 1 calc R . . . .
 C285 C 0.5254(7) 0.5583(7) 0.8288(5) 0.050(3) Uani 1 1 d . . . . .
 C286 C 0.5345(8) 0.5327(6) 0.8690(5) 0.056(4) Uani 1 1 d . . . . .
 H286 H 0.502983 0.510381 0.888807 0.067 Uiso 1 1 calc R . . . .
 C287 C 0.5885(9) 0.5391(9) 0.8807(7) 0.078(5) Uani 1 1 d . U . . .
 H287 H 0.594595 0.522353 0.907785 0.093 Uiso 1 1 calc R . . . .
 C288 C 0.6338(12) 0.5727(11) 0.8487(8) 0.100(7) Uani 1 1 d . U . . .
 H288 H 0.669921 0.580805 0.855774 0.120 Uiso 1 1 calc R . . . .
 C289 C 0.6282(10) 0.5947(10) 0.8070(7) 0.086(6) Uani 1 1 d . U . . .
 H289 H 0.660773 0.612811 0.786149 0.103 Uiso 1 1 calc R . . . .
 C290 C 0.5716(8) 0.5879(9) 0.7987(6) 0.070(5) Uani 1 1 d . . . . .
 H290 H 0.564878 0.604043 0.771723 0.084 Uiso 1 1 calc R . . . .
 Sb1 Sb 0.56624(8) 0.26519(7) 0.41375(5) 0.0824(5) Uani 0.85 1 d D U P A 1
 F1 F 0.6272(8) 0.3170(8) 0.4132(6) 0.144(7) Uani 0.85 1 d D U P A 1
 F2 F 0.5295(7) 0.2682(7) 0.4665(4) 0.105(5) Uani 0.85 1 d D U P A 1
 F3 F 0.5180(8) 0.3257(6) 0.3904(5) 0.133(7) Uani 0.85 1 d D U P A 1
 F4 F 0.6056(7) 0.2623(7) 0.3619(4) 0.156(8) Uani 0.85 1 d D U P A 1
 F5 F 0.6123(7) 0.2027(6) 0.4391(5) 0.113(5) Uani 0.85 1 d D U P A 1
 F6 F 0.5049(7) 0.2119(7) 0.4151(5) 0.105(5) Uani 0.85 1 d D U P A 1
 Sb1A Sb 0.5038(6) 0.2506(4) 0.3630(3) 0.095(3) Uani 0.15 1 d D U P B 2
 F1A F 0.488(3) 0.293(2) 0.3108(9) 0.096(5) Uani 0.15 1 d D U P B 2
 F2A F 0.5859(10) 0.272(2) 0.3437(18) 0.096(5) Uani 0.15 1 d D U P B 2
 F3A F 0.516(3) 0.1829(14) 0.3475(16) 0.095(5) Uani 0.15 1 d D U P B 2
 F4A F 0.4188(9) 0.235(2) 0.3789(17) 0.095(5) Uani 0.15 1 d D U P B 2
 F5A F 0.487(3) 0.3155(16) 0.3814(17) 0.096(5) Uani 0.15 1 d D U P B 2
 F6A F 0.516(3) 0.208(2) 0.4154(10) 0.095(5) Uani 0.15 1 d D U P B 2
 Sb2 Sb -0.3565(3) 0.1018(3) 0.7281(2) 0.174(2) Uani 0.5 1 d D U P C 1
 F7 F -0.3197(15) 0.1643(11) 0.7359(11) 0.181(4) Uani 0.5 1 d D U P C 1
 F8 F -0.3067(14) 0.1146(15) 0.6764(7) 0.182(4) Uani 0.5 1 d D U P C 1
 F9 F -0.4183(12) 0.1444(14) 0.7041(10) 0.181(4) Uani 0.5 1 d D U P C 1
 F10 F -0.4010(14) 0.0878(15) 0.7829(6) 0.181(4) Uani 0.5 1 d D U P C 1
 F11 F -0.3036(13) 0.0489(13) 0.7570(10) 0.181(4) Uani 0.5 1 d D U P C 1
 F12 F -0.3908(15) 0.0347(11) 0.7226(12) 0.181(4) Uani 0.5 1 d D U P C 1
 Sb3 Sb 0.59110(10) -0.15599(9) 0.72490(5) 0.1118(6) Uani 1 1 d D U . D 1
 F13 F 0.5865(6) -0.1260(5) 0.7688(3) 0.128(4) Uani 1 1 d D U . D 1
 F14 F 0.5747(6) -0.2295(4) 0.7625(3) 0.127(4) Uani 1 1 d D U . D 1
 F15 F 0.6735(4) -0.1663(6) 0.7244(4) 0.138(4) Uani 1 1 d D U . D 1
 F16 F 0.6071(6) -0.0816(4) 0.6882(3) 0.136(4) Uani 1 1 d D U . D 1
 F17 F 0.5082(4) -0.1456(6) 0.7274(4) 0.145(4) Uani 1 1 d D U . D 1
 F18 F 0.5960(6) -0.1850(6) 0.6815(3) 0.143(4) Uani 1 1 d D U . D 1
 Sb4 Sb -0.03758(7) -0.34897(6) 0.78904(5) 0.0880(4) Uani 1 1 d D U . . .
 F19 F 0.0149(8) -0.3294(9) 0.8184(6) 0.185(7) Uani 1 1 d D U . . .
 F20 F -0.0783(10) -0.2827(7) 0.7924(7) 0.213(8) Uani 1 1 d D U . . .
 F21 F 0.0067(9) -0.3054(8) 0.7389(5) 0.196(7) Uani 1 1 d D U . . .
 F22 F 0.0097(8) -0.4099(6) 0.7843(6) 0.167(6) Uani 1 1 d D U . . .
 F23 F -0.0828(9) -0.3909(8) 0.8390(5) 0.195(7) Uani 1 1 d D U . . .
 F24 F -0.0895(10) -0.3672(11) 0.7602(7) 0.234(9) Uani 1 1 d D U . . .
 Sb5 Sb -0.25620(18) 0.10659(13) 0.87890(14) 0.0980(15) Uani 0.779(12) 1 d D U P
 E 1
 F25 F -0.2724(9) 0.1730(6) 0.8942(6) 0.128(6) Uani 0.779(12) 1 d D U P E 1
 F26 F -0.1747(6) 0.1267(10) 0.8665(8) 0.164(7) Uani 0.779(12) 1 d D U P E 1
 F27 F -0.2640(10) 0.1504(8) 0.8262(4) 0.143(6) Uani 0.779(12) 1 d D U P E 1
 F28 F -0.3388(6) 0.0883(9) 0.8892(7) 0.134(6) Uani 0.779(12) 1 d D U P E 1
 F29 F -0.2515(12) 0.0661(10) 0.9332(5) 0.181(8) Uani 0.779(12) 1 d D U P E 1
 F30 F -0.2417(10) 0.0416(7) 0.8625(7) 0.154(7) Uani 0.779(12) 1 d D U P E 1
 Sb5A Sb -0.2737(4) 0.0885(5) 0.8640(3) 0.075(3) Uani 0.221(12) 1 d D U P E 2
 F25A F -0.253(2) 0.0203(13) 0.8532(15) 0.113(12) Uani 0.221(12) 1 d D U P E 2
 F26A F -0.281(2) 0.123(2) 0.8092(7) 0.115(12) Uani 0.221(12) 1 d D U P E 2
 F27A F -0.1928(9) 0.112(2) 0.8502(14) 0.111(11) Uani 0.221(12) 1 d D U P E 2
 F28A F -0.263(2) 0.0549(19) 0.9177(7) 0.118(12) Uani 0.221(12) 1 d D U P E 2
 F29A F -0.3552(8) 0.068(2) 0.8773(14) 0.100(11) Uani 0.221(12) 1 d D U P E 2
 F30A F -0.290(2) 0.1577(12) 0.8751(15) 0.101(12) Uani 0.221(12) 1 d D U P E 2
 Sb7 Sb 0.1478(2) -0.21598(19) 0.93979(12) 0.0911(16) Uani 0.461(7) 1 d D U P F 1
 F31 F 0.1782(13) -0.2601(11) 0.9062(8) 0.106(8) Uani 0.461(7) 1 d D U P F 1
 F32 F 0.1020(11) -0.1784(12) 0.9005(6) 0.114(8) Uani 0.461(7) 1 d D U P F 1
 F33 F 0.2133(11) -0.1649(12) 0.9125(9) 0.162(10) Uani 0.461(7) 1 d D U P F 1
 F34 F 0.1958(13) -0.2542(14) 0.9772(9) 0.167(11) Uani 0.461(7) 1 d D U P F 1
 F35 F 0.0849(9) -0.2685(10) 0.9653(8) 0.113(8) Uani 0.461(7) 1 d D U P F 1
 F36 F 0.1246(15) -0.1671(12) 0.9712(9) 0.174(11) Uani 0.461(7) 1 d D U P F 1
 Sb6 Sb 0.12535(18) -0.24120(14) 0.92684(11) 0.0891(14) Uani 0.539(7) 1 d D U P F
 2
 F37 F 0.0845(12) -0.2331(13) 0.8848(6) 0.148(9) Uani 0.539(7) 1 d D U P F 2
 F38 F 0.1558(13) -0.1659(7) 0.9037(8) 0.148(8) Uani 0.539(7) 1 d D U P F 2
 F39 F 0.1932(10) -0.2666(13) 0.8999(9) 0.143(9) Uani 0.539(7) 1 d D U P F 2
 F40 F 0.0939(11) -0.3158(6) 0.9483(7) 0.116(7) Uani 0.539(7) 1 d D U P F 2
 F41 F 0.0582(9) -0.2152(11) 0.9571(7) 0.138(8) Uani 0.539(7) 1 d D U P F 2
 F42 F 0.1633(12) -0.2550(11) 0.9725(6) 0.129(8) Uani 0.539(7) 1 d D U P F 2
 Sb9 Sb -0.1870(3) 0.4395(2) 0.5816(2) 0.1036(18) Uani 0.295(4) 1 d D U P G 1
 F43 F -0.2225(13) 0.5101(8) 0.5671(10) 0.098(4) Uani 0.295(4) 1 d D U P G 1
 F44 F -0.2601(9) 0.4027(11) 0.5902(10) 0.102(5) Uani 0.295(4) 1 d D U P G 1
 F45 F -0.2042(15) 0.4434(13) 0.6353(5) 0.103(4) Uani 0.295(4) 1 d D U P G 1
 F46 F -0.1169(10) 0.4804(12) 0.5795(11) 0.104(4) Uani 0.295(4) 1 d D U P G 1
 F47 F -0.1645(13) 0.4374(11) 0.5299(5) 0.088(5) Uani 0.295(4) 1 d D U P G 1
 F48 F -0.1462(14) 0.3728(9) 0.6011(10) 0.104(5) Uani 0.295(4) 1 d D U P G 1
 Sb8 Sb -0.1543(4) 0.4683(3) 0.5907(3) 0.091(2) Uani 0.205(4) 1 d D U P G 2
 F49 F -0.1108(17) 0.5053(16) 0.6154(12) 0.102(5) Uani 0.205(4) 1 d D U P G 2
 F50 F -0.1271(18) 0.3980(10) 0.6194(12) 0.100(5) Uani 0.205(4) 1 d D U P G 2
 F51 F -0.0867(13) 0.4787(18) 0.5481(10) 0.099(5) Uani 0.205(4) 1 d D U P G 2
 F52 F -0.1800(18) 0.5382(10) 0.5600(11) 0.101(5) Uani 0.205(4) 1 d D U P G 2
 F53 F -0.2227(12) 0.4599(17) 0.6301(10) 0.100(4) Uani 0.205(4) 1 d D U P G 2
 F54 F -0.1866(19) 0.4333(15) 0.5587(12) 0.080(4) Uani 0.205(4) 1 d D U P G 2

loop_
  _atom_site_aniso_label
  _atom_site_aniso_U_11
  _atom_site_aniso_U_22
  _atom_site_aniso_U_33
  _atom_site_aniso_U_23
  _atom_site_aniso_U_13
  _atom_site_aniso_U_12
 Au1 0.0260(3) 0.0441(3) 0.0257(2) -0.01696(19) -0.00230(18) 0.00490(19)
 Au2 0.0381(3) 0.0457(3) 0.0346(3) -0.0179(2) -0.0047(2) 0.0026(2)
 Au3 0.0282(3) 0.0631(3) 0.0356(3) -0.0177(2) -0.0029(2) -0.0006(2)
 Au4 0.0414(3) 0.0581(3) 0.0381(3) -0.0227(2) -0.0092(2) 0.0023(2)
 Au5 0.0350(3) 0.0515(3) 0.0343(3) -0.0255(2) -0.0015(2) 0.0065(2)
 Au6 0.0334(3) 0.0482(3) 0.0309(2) -0.0181(2) -0.0055(2) 0.0106(2)
 Au7 0.0347(3) 0.0533(3) 0.0266(2) -0.0173(2) -0.0012(2) 0.0037(2)
 Au8 0.0343(3) 0.0574(3) 0.0363(3) -0.0201(2) -0.0098(2) 0.0113(2)
 Au9 0.0397(3) 0.0519(3) 0.0269(2) -0.0169(2) -0.0029(2) 0.0040(2)
 Au10 0.0269(3) 0.0491(3) 0.0320(2) -0.0195(2) -0.00003(19) 0.0048(2)
 Au11 0.0379(3) 0.0557(3) 0.0372(3) -0.0244(2) -0.0061(2) 0.0065(2)
 Au12 0.0311(3) 0.0587(3) 0.0337(3) -0.0248(2) -0.0015(2) 0.0110(2)
 Au13 0.0370(3) 0.0439(3) 0.0331(3) -0.0183(2) -0.0057(2) 0.0079(2)
 Cl1 0.065(2) 0.070(2) 0.0471(19) -0.0282(17) -0.0177(17) 0.0053(18)
 Cl2 0.054(2) 0.082(2) 0.0478(19) -0.0339(18) -0.0080(16) -0.0041(18)
 P1 0.0390(19) 0.067(2) 0.0376(17) -0.0319(16) -0.0024(14) 0.0073(16)
 P2 0.0368(18) 0.059(2) 0.0371(17) -0.0222(15) -0.0090(14) 0.0183(15)
 P3 0.0289(17) 0.0593(19) 0.0385(17) -0.0228(15) 0.0047(13) -0.0010(14)
 P4 0.045(2) 0.072(2) 0.0295(16) -0.0133(16) -0.0028(15) 0.0038(18)
 P5 0.044(2) 0.0498(18) 0.0369(17) -0.0198(14) -0.0077(14) 0.0004(15)
 P6 0.045(2) 0.0538(18) 0.0264(15) -0.0142(13) 0.0001(13) 0.0039(15)
 P7 0.0326(19) 0.101(3) 0.051(2) -0.047(2) -0.0020(16) 0.0183(19)
 P8 0.0289(19) 0.090(3) 0.044(2) -0.0175(19) -0.0004(15) -0.0077(18)
 P9 0.040(2) 0.067(2) 0.054(2) -0.0242(18) -0.0205(17) 0.0174(17)
 P10 0.052(2) 0.0464(17) 0.0436(18) -0.0223(15) -0.0147(16) 0.0136(15)
 N1 0.038(6) 0.052(6) 0.040(6) -0.027(5) 0.009(5) 0.011(5)
 N2 0.034(6) 0.065(7) 0.029(5) -0.016(5) 0.006(4) -0.005(5)
 N3 0.036(6) 0.059(6) 0.030(5) -0.024(5) 0.003(4) 0.002(5)
 N5 0.064(9) 0.058(7) 0.057(8) -0.025(6) -0.021(7) 0.023(6)
 C1 0.057(10) 0.082(11) 0.043(8) -0.039(8) -0.010(7) 0.006(8)
 C2 0.055(10) 0.077(10) 0.051(9) -0.041(8) -0.013(7) 0.008(8)
 C3 0.061(12) 0.111(16) 0.090(14) -0.068(13) -0.016(10) 0.002(11)
 C4 0.082(15) 0.069(11) 0.115(18) -0.047(12) -0.031(13) 0.002(10)
 C5 0.107(19) 0.081(13) 0.111(18) -0.064(13) -0.032(14) 0.015(12)
 C6 0.078(13) 0.073(11) 0.092(14) -0.053(10) -0.021(11) -0.003(9)
 C7 0.060(10) 0.077(11) 0.051(9) -0.031(8) -0.013(8) 0.017(8)
 C8 0.055(10) 0.093(12) 0.043(8) -0.031(8) -0.006(7) 0.029(9)
 C9 0.072(9) 0.102(9) 0.057(8) -0.031(7) -0.011(7) 0.018(8)
 C10 0.066(12) 0.116(16) 0.032(8) -0.020(9) 0.017(8) 0.023(11)
 C11 0.17(3) 0.12(2) 0.086(18) -0.033(16) 0.026(18) -0.05(2)
 C12 0.107(11) 0.095(10) 0.087(10) -0.037(8) -0.009(8) 0.000(8)
 C13 0.027(7) 0.052(7) 0.054(8) -0.030(6) -0.005(6) 0.013(5)
 C14 0.046(9) 0.093(12) 0.053(9) -0.047(9) 0.001(7) 0.038(8)
 C15 0.047(10) 0.120(16) 0.096(14) -0.074(13) -0.023(10) 0.036(10)
 C16 0.054(10) 0.087(11) 0.064(10) -0.048(9) -0.021(8) 0.043(9)
 C17 0.031(7) 0.063(8) 0.056(9) -0.028(7) -0.014(6) 0.009(6)
 C18 0.050(9) 0.070(9) 0.035(7) -0.033(6) -0.010(6) 0.015(7)
 C19 0.045(8) 0.074(9) 0.038(7) -0.031(7) -0.016(6) 0.016(7)
 C20 0.067(12) 0.090(13) 0.069(11) -0.036(10) -0.023(9) -0.007(10)
 C21 0.073(13) 0.091(14) 0.068(12) -0.035(10) -0.020(10) 0.008(11)
 C22 0.073(14) 0.121(18) 0.100(16) -0.070(14) -0.051(12) 0.036(12)
 C23 0.066(12) 0.090(13) 0.075(12) -0.040(10) -0.040(10) 0.039(10)
 C24 0.037(8) 0.061(8) 0.045(8) -0.016(6) 0.001(6) 0.027(6)
 C25 0.094(15) 0.071(11) 0.074(12) -0.013(9) -0.049(11) 0.012(10)
 C26 0.074(13) 0.073(12) 0.068(12) -0.003(10) -0.027(10) 0.016(10)
 C27 0.049(11) 0.071(12) 0.112(18) -0.001(12) -0.001(11) 0.010(9)
 C28 0.096(10) 0.076(9) 0.074(9) -0.020(7) 0.007(7) 0.008(8)
 C29 0.13(2) 0.067(12) 0.074(13) -0.023(10) 0.038(13) -0.003(12)
 C30 0.025(7) 0.077(10) 0.050(8) -0.031(7) -0.007(6) 0.002(6)
 C31 0.036(9) 0.117(15) 0.081(12) -0.068(11) 0.006(8) -0.021(9)
 C32 0.045(11) 0.127(19) 0.13(2) -0.073(16) -0.002(11) -0.009(11)
 C33 0.082(15) 0.121(18) 0.113(18) -0.084(15) -0.031(13) -0.002(13)
 C34 0.071(12) 0.077(11) 0.058(10) -0.038(9) -0.016(9) -0.003(9)
 C35 0.053(10) 0.055(8) 0.067(10) -0.025(8) -0.007(8) 0.007(7)
 C36 0.028(7) 0.063(9) 0.055(9) -0.015(7) 0.004(6) -0.002(6)
 C37 0.073(13) 0.119(17) 0.039(9) -0.007(9) 0.023(8) 0.032(12)
 C38 0.090(10) 0.106(10) 0.078(9) -0.031(8) -0.002(8) 0.024(8)
 C39 0.046(10) 0.105(15) 0.066(11) -0.029(10) 0.008(8) 0.016(10)
 C40 0.058(11) 0.065(10) 0.076(12) -0.025(9) 0.000(9) 0.013(8)
 C41 0.078(13) 0.077(11) 0.039(8) -0.017(8) 0.002(8) 0.019(9)
 C42 0.055(10) 0.057(8) 0.040(7) -0.019(6) 0.003(7) 0.004(7)
 C43 0.053(10) 0.079(12) 0.065(11) -0.009(9) -0.006(8) -0.014(9)
 C44 0.064(12) 0.090(13) 0.055(10) 0.009(9) -0.013(9) -0.029(10)
 C45 0.084(13) 0.064(10) 0.046(9) -0.008(7) -0.005(8) 0.002(9)
 C46 0.043(8) 0.071(9) 0.027(6) 0.004(6) 0.007(6) 0.008(7)
 C47 0.063(10) 0.081(11) 0.031(7) -0.030(7) -0.018(7) 0.018(8)
 C48 0.080(9) 0.103(9) 0.062(8) -0.035(7) -0.009(7) 0.003(8)
 C49 0.095(10) 0.116(10) 0.081(9) -0.045(8) -0.017(8) 0.018(8)
 C50 0.093(10) 0.100(10) 0.083(9) -0.043(8) -0.022(8) 0.022(8)
 C51 0.082(14) 0.106(15) 0.077(13) -0.056(12) -0.034(11) 0.040(12)
 C52 0.092(14) 0.095(13) 0.029(7) -0.028(8) -0.017(8) 0.021(11)
 C53 0.047(10) 0.097(14) 0.059(10) -0.021(10) 0.014(8) -0.006(9)
 C54 0.099(17) 0.102(16) 0.061(12) 0.004(11) -0.035(12) -0.009(13)
 C55 0.088(10) 0.109(11) 0.097(10) -0.017(8) -0.032(8) -0.001(8)
 C56 0.102(11) 0.113(11) 0.112(11) -0.024(8) -0.021(9) 0.009(9)
 C57 0.122(12) 0.120(12) 0.118(12) -0.027(9) -0.023(9) 0.014(9)
 C58 0.103(11) 0.098(10) 0.077(9) -0.017(8) -0.016(8) 0.013(8)
 C59 0.081(12) 0.055(8) 0.048(8) -0.028(7) -0.020(8) 0.026(8)
 C60 0.14(2) 0.053(10) 0.079(14) -0.030(9) 0.010(13) -0.006(11)
 C61 0.14(3) 0.057(12) 0.11(2) -0.013(12) 0.012(18) 0.033(14)
 C62 0.12(2) 0.062(12) 0.14(2) -0.043(14) -0.009(18) 0.026(13)
 C63 0.065(12) 0.094(14) 0.101(16) -0.057(12) -0.024(11) 0.030(11)
 C64 0.055(10) 0.093(12) 0.056(10) -0.042(9) -0.012(8) 0.007(9)
 C65 0.044(8) 0.059(8) 0.037(7) -0.018(6) 0.000(6) -0.002(6)
 C66 0.051(9) 0.048(8) 0.067(10) -0.015(7) -0.009(8) -0.008(7)
 C67 0.071(13) 0.077(12) 0.067(12) -0.016(9) -0.013(10) -0.006(10)
 C68 0.073(14) 0.097(15) 0.13(2) -0.066(15) -0.038(13) 0.005(12)
 C69 0.055(10) 0.074(10) 0.056(9) -0.033(8) -0.017(8) 0.010(8)
 C70 0.054(9) 0.067(9) 0.045(8) -0.025(7) -0.020(7) 0.006(7)
 C71 0.038(7) 0.046(7) 0.036(7) -0.001(5) -0.008(6) 0.003(6)
 C72 0.059(10) 0.044(7) 0.056(9) -0.007(6) -0.011(7) 0.006(7)
 C73 0.089(14) 0.048(8) 0.051(9) -0.004(7) -0.020(9) -0.001(8)
 C74 0.045(8) 0.058(8) 0.025(6) 0.000(5) 0.003(5) -0.006(6)
 C75 0.034(7) 0.059(8) 0.039(7) -0.022(6) -0.004(5) 0.007(6)
 C76 0.054(9) 0.066(9) 0.049(8) -0.026(7) -0.005(7) -0.011(7)
 C77 0.076(12) 0.057(9) 0.051(9) -0.027(7) -0.013(8) 0.006(8)
 C78 0.078(13) 0.082(12) 0.055(10) -0.014(9) -0.021(9) 0.020(10)
 C79 0.11(2) 0.12(2) 0.077(15) -0.026(14) -0.016(14) -0.037(17)
 C80 0.075(14) 0.124(18) 0.064(12) -0.006(12) -0.039(10) -0.031(13)
 C81 0.075(13) 0.094(14) 0.055(10) -0.022(9) -0.007(9) -0.025(11)
 C82 0.063(11) 0.079(11) 0.032(7) -0.020(7) -0.003(7) 0.016(8)
 C83 0.078(14) 0.123(17) 0.047(10) -0.035(11) 0.019(9) 0.013(12)
 C84 0.079(14) 0.14(2) 0.035(9) -0.035(10) 0.004(9) 0.017(13)
 C85 0.063(13) 0.13(2) 0.064(12) -0.039(12) 0.008(10) 0.005(13)
 C86 0.088(17) 0.13(2) 0.086(17) -0.024(15) 0.018(13) 0.017(15)
 C87 0.071(13) 0.112(16) 0.052(10) -0.024(10) -0.003(9) 0.034(12)
 C88 0.049(9) 0.114(14) 0.043(8) -0.057(9) 0.003(7) -0.016(9)
 C89 0.105(17) 0.126(18) 0.049(10) -0.045(11) 0.014(10) -0.045(14)
 C90 0.099(10) 0.101(10) 0.076(9) -0.036(8) -0.009(8) 0.005(8)
 C91 0.112(11) 0.108(11) 0.094(10) -0.042(8) -0.024(8) 0.003(8)
 C92 0.089(18) 0.17(3) 0.12(2) -0.05(2) -0.064(17) 0.004(18)
 C93 0.054(11) 0.112(15) 0.074(12) -0.052(11) -0.023(9) 0.010(10)
 C94 0.073(14) 0.115(14) 0.098(11) -0.047(9) -0.014(12) 0.039(13)
 C95 0.114(11) 0.105(8) 0.117(8) -0.049(7) -0.019(8) 0.015(8)
 C96 0.095(10) 0.106(8) 0.093(8) -0.042(7) -0.015(8) 0.022(8)
 C97 0.117(11) 0.107(9) 0.121(9) -0.039(6) -0.017(8) 0.024(9)
 C98 0.143(12) 0.122(9) 0.120(9) -0.039(7) -0.026(9) 0.027(9)
 C99 0.124(11) 0.110(9) 0.099(8) -0.045(7) -0.013(8) 0.016(8)
 C101 0.077(8) 0.096(9) 0.082(9) -0.054(7) 0.000(6) 0.009(6)
 C102 0.090(8) 0.107(9) 0.110(10) -0.060(8) 0.002(7) 0.004(7)
 C103 0.068(7) 0.093(8) 0.070(8) -0.040(7) -0.002(6) -0.003(7)
 C104 0.057(7) 0.090(8) 0.047(7) -0.041(6) -0.007(5) 0.001(6)
 N4 0.033(6) 0.083(8) 0.043(6) -0.022(6) -0.009(5) 0.013(5)
 C100 0.059(7) 0.093(8) 0.066(8) -0.047(6) -0.006(6) 0.018(6)
 C105 0.042(8) 0.057(8) 0.046(8) -0.028(6) -0.006(6) 0.011(6)
 C106 0.046(10) 0.119(16) 0.069(11) -0.056(11) -0.018(8) 0.029(10)
 C107 0.073(16) 0.18(3) 0.16(3) -0.08(2) -0.089(18) 0.045(17)
 C108 0.052(12) 0.18(3) 0.105(18) -0.075(18) -0.044(12) 0.010(14)
 C109 0.052(10) 0.084(11) 0.056(9) -0.036(8) -0.015(8) 0.001(8)
 C110 0.051(10) 0.085(12) 0.065(11) -0.029(9) -0.011(8) -0.003(9)
 C111 0.043(10) 0.085(13) 0.073(12) 0.005(10) 0.002(8) -0.003(9)
 C112 0.086(10) 0.096(10) 0.095(10) -0.021(8) -0.021(8) -0.013(8)
 C113 0.092(10) 0.100(10) 0.106(11) -0.026(8) -0.005(8) -0.007(8)
 C114 0.107(11) 0.108(11) 0.111(11) -0.024(8) -0.019(9) 0.000(9)
 C115 0.075(9) 0.087(9) 0.084(9) -0.016(7) -0.015(7) 0.012(8)
 C116 0.052(7) 0.072(8) 0.060(7) -0.014(6) -0.002(6) 0.003(6)
 C117 0.096(11) 0.096(15) 0.081(9) -0.031(11) -0.033(9) 0.054(12)
 C118 0.092(8) 0.109(10) 0.091(8) -0.028(8) -0.013(7) 0.011(8)
 C119 0.103(9) 0.131(11) 0.111(9) -0.038(8) -0.010(6) 0.007(9)
 C120 0.095(8) 0.111(11) 0.101(9) -0.021(8) -0.014(7) 0.010(8)
 C121 0.105(9) 0.140(12) 0.120(9) -0.052(9) -0.018(8) 0.008(9)
 C122 0.106(9) 0.131(11) 0.106(9) -0.056(8) -0.020(6) 0.000(9)
 C123 0.034(7) 0.064(8) 0.051(8) -0.026(7) -0.021(6) 0.012(6)
 C124 0.062(11) 0.064(9) 0.062(10) -0.023(8) -0.026(8) 0.020(8)
 C125 0.069(12) 0.078(11) 0.065(11) -0.027(9) -0.030(9) 0.011(9)
 C126 0.066(12) 0.108(15) 0.062(11) -0.042(11) -0.017(9) -0.002(11)
 C127 0.114(19) 0.091(14) 0.060(12) -0.016(10) -0.040(12) -0.007(13)
 C128 0.101(16) 0.075(11) 0.061(11) -0.014(9) -0.050(11) 0.004(11)
 C129 0.053(9) 0.056(8) 0.044(8) -0.022(6) -0.021(7) 0.028(7)
 C130 0.078(13) 0.065(10) 0.120(17) -0.044(11) -0.065(13) 0.032(9)
 C131 0.121(19) 0.054(10) 0.14(2) -0.042(12) -0.083(17) 0.042(11)
 C132 0.107(18) 0.056(10) 0.108(17) -0.028(10) -0.052(14) 0.023(11)
 C133 0.080(12) 0.054(8) 0.054(9) -0.033(7) -0.028(8) 0.017(8)
 C134 0.050(9) 0.047(7) 0.053(8) -0.024(6) -0.014(7) 0.007(6)
 C135 0.063(11) 0.082(11) 0.054(9) -0.048(9) 0.008(8) -0.002(9)
 C136 0.052(10) 0.123(16) 0.071(11) -0.071(12) 0.011(9) -0.018(10)
 C137 0.088(15) 0.122(17) 0.072(13) -0.079(13) -0.013(11) 0.019(13)
 C138 0.102(17) 0.080(13) 0.120(19) -0.070(13) -0.056(15) 0.040(12)
 C139 0.092(14) 0.053(9) 0.072(11) -0.035(8) -0.038(10) 0.009(8)
 C140 0.085(13) 0.053(8) 0.051(9) -0.012(7) -0.012(9) 0.005(8)
 C141 0.080(16) 0.111(19) 0.109(19) -0.033(15) -0.009(14) -0.001(14)
 C142 0.096(10) 0.092(10) 0.077(9) -0.009(7) -0.006(8) -0.005(8)
 C143 0.085(16) 0.14(2) 0.074(14) -0.047(14) 0.015(12) -0.044(15)
 C144 0.060(12) 0.103(16) 0.087(15) -0.041(13) -0.002(11) 0.002(11)
 C145 0.057(11) 0.096(13) 0.047(9) -0.009(9) -0.013(8) -0.002(10)
 Au14 0.0313(3) 0.0421(2) 0.0307(2) -0.0197(2) 0.0000(2) -0.0026(2)
 Au15 0.0425(3) 0.0533(3) 0.0463(3) -0.0272(3) -0.0065(2) 0.0002(2)
 Au16 0.0384(3) 0.0487(3) 0.0301(2) -0.0201(2) -0.0017(2) 0.0027(2)
 Au17 0.0330(3) 0.0554(3) 0.0352(3) -0.0209(2) 0.0002(2) -0.0010(2)
 Au18 0.0398(3) 0.0506(3) 0.0321(3) -0.0169(2) -0.0052(2) -0.0003(2)
 Au19 0.0404(3) 0.0451(3) 0.0383(3) -0.0191(2) 0.0000(2) -0.0073(2)
 Au20 0.0426(3) 0.0441(3) 0.0350(3) -0.0209(2) -0.0053(2) 0.0047(2)
 Au21 0.0302(3) 0.0499(3) 0.0419(3) -0.0247(2) 0.0015(2) -0.0023(2)
 Au22 0.0404(3) 0.0532(3) 0.0332(3) -0.0229(2) 0.0045(2) -0.0084(2)
 Au23 0.0431(3) 0.0585(3) 0.0412(3) -0.0262(3) -0.0007(2) -0.0099(3)
 Au24 0.0373(3) 0.0451(3) 0.0377(3) -0.0182(2) 0.0007(2) -0.0047(2)
 Au25 0.0363(3) 0.0454(3) 0.0384(3) -0.0193(2) -0.0044(2) 0.0027(2)
 Au26 0.0390(3) 0.0481(3) 0.0454(3) -0.0285(2) 0.0049(2) -0.0040(2)
 Cl3 0.060(2) 0.072(2) 0.064(2) -0.0409(19) -0.0116(18) 0.0013(18)
 Cl4 0.078(3) 0.089(3) 0.060(2) -0.042(2) -0.008(2) -0.016(2)
 P11 0.058(2) 0.0461(17) 0.0416(18) -0.0219(14) -0.0120(16) 0.0159(16)
 P12 0.0314(18) 0.067(2) 0.0433(19) -0.0229(16) -0.0046(14) 0.0042(15)
 P13 0.051(2) 0.056(2) 0.0401(19) -0.0108(15) -0.0092(16) -0.0037(17)
 P14 0.057(2) 0.0487(18) 0.049(2) -0.0193(16) -0.0017(17) -0.0136(17)
 P15 0.046(2) 0.0445(17) 0.0460(19) -0.0176(15) -0.0059(16) 0.0052(15)
 P16 0.046(2) 0.0541(19) 0.057(2) -0.0359(17) 0.0063(17) -0.0054(16)
 P17 0.0319(18) 0.0541(19) 0.051(2) -0.0304(16) -0.0015(14) -0.0014(14)
 P18 0.042(2) 0.061(2) 0.0356(17) -0.0249(15) 0.0037(14) -0.0103(16)
 P19 0.044(2) 0.0547(19) 0.0307(16) -0.0190(14) -0.0021(14) 0.0076(15)
 P20 0.043(2) 0.0470(18) 0.0449(19) -0.0166(15) -0.0003(15) -0.0043(15)
 N6 0.053(7) 0.060(7) 0.029(5) -0.024(5) -0.006(5) 0.015(6)
 N7 0.044(7) 0.062(7) 0.033(6) -0.013(5) 0.002(5) -0.006(6)
 N8 0.032(6) 0.039(5) 0.072(8) -0.025(5) -0.010(6) 0.004(4)
 N9 0.037(6) 0.047(6) 0.042(6) -0.023(5) 0.005(5) -0.005(5)
 N10 0.047(7) 0.054(6) 0.024(5) -0.010(4) 0.004(5) -0.008(5)
 C146 0.055(9) 0.047(7) 0.043(7) -0.026(6) 0.004(6) 0.017(6)
 C147 0.080(13) 0.096(13) 0.079(12) -0.069(11) -0.015(10) 0.044(11)
 C148 0.081(15) 0.109(17) 0.14(2) -0.092(16) -0.032(15) 0.023(13)
 C149 0.097(17) 0.094(14) 0.085(14) -0.052(12) -0.040(12) 0.006(12)
 C150 0.074(12) 0.084(12) 0.085(13) -0.062(11) -0.033(10) 0.010(9)
 C151 0.065(11) 0.068(9) 0.055(9) -0.043(8) -0.014(8) 0.015(8)
 C152 0.078(7) 0.063(6) 0.058(7) -0.026(5) -0.010(6) 0.017(5)
 C153 0.089(7) 0.074(7) 0.066(8) -0.029(5) 0.000(7) 0.003(6)
 C154 0.103(8) 0.089(8) 0.102(10) -0.019(7) -0.006(8) 0.001(7)
 C155 0.122(9) 0.105(9) 0.118(11) -0.022(7) -0.029(8) 0.014(7)
 C156 0.109(8) 0.102(9) 0.115(10) -0.018(7) -0.023(8) 0.035(7)
 C157 0.093(8) 0.095(8) 0.106(10) -0.019(6) -0.029(8) 0.030(7)
 C158 0.038(8) 0.055(8) 0.061(9) -0.030(7) -0.016(7) 0.019(6)
 C159 0.078(15) 0.098(15) 0.126(19) -0.085(14) -0.023(13) 0.027(12)
 C160 0.072(15) 0.13(2) 0.114(19) -0.079(16) 0.002(13) 0.003(14)
 C161 0.035(9) 0.092(13) 0.128(18) -0.071(13) -0.004(10) 0.012(8)
 C162 0.015(6) 0.079(10) 0.056(8) -0.036(7) 0.001(6) 0.011(6)
 C163 0.032(8) 0.083(11) 0.053(9) -0.025(8) -0.007(6) 0.005(7)
 C168 0.085(10) 0.094(10) 0.089(10) -0.010(8) -0.019(8) -0.012(8)
 C167 0.097(11) 0.114(11) 0.106(11) -0.026(8) -0.014(8) -0.013(9)
 C166 0.097(11) 0.095(10) 0.101(11) -0.016(8) -0.009(8) -0.006(8)
 C165 0.116(12) 0.114(12) 0.112(12) -0.025(8) -0.036(9) -0.002(9)
 C164 0.069(8) 0.081(8) 0.066(8) -0.011(7) -0.016(7) -0.001(7)
 C169 0.064(9) 0.065(9) 0.040(7) -0.014(6) -0.008(6) -0.011(7)
 C170 0.087(11) 0.062(9) 0.052(8) -0.019(7) -0.008(7) -0.028(7)
 C171 0.127(14) 0.081(12) 0.050(9) -0.019(8) -0.024(10) -0.027(10)
 C172 0.119(10) 0.118(11) 0.108(9) -0.031(8) -0.045(8) -0.014(8)
 C173 0.098(9) 0.117(11) 0.103(9) -0.016(8) -0.043(7) 0.013(8)
 C174 0.072(8) 0.091(9) 0.095(8) -0.021(7) -0.034(7) 0.010(7)
 C178 0.076(17) 0.094(17) 0.15(3) -0.016(17) -0.043(17) 0.016(13)
 C179 0.091(11) 0.114(11) 0.096(10) -0.022(8) -0.008(8) 0.014(8)
 C180 0.077(9) 0.103(10) 0.080(9) -0.026(7) -0.013(7) 0.023(8)
 C175 0.061(11) 0.070(10) 0.050(9) -0.009(8) -0.011(8) -0.006(8)
 C176 0.107(19) 0.100(16) 0.105(18) -0.044(14) -0.055(15) 0.034(14)
 C177 0.076(18) 0.12(2) 0.18(3) -0.02(2) -0.07(2) 0.020(16)
 C181 0.061(11) 0.087(10) 0.053(8) -0.016(7) -0.015(8) 0.003(9)
 C186 0.044(9) 0.091(9) 0.073(9) -0.037(8) -0.014(8) -0.010(8)
 C185 0.069(13) 0.106(11) 0.085(11) -0.048(8) -0.025(10) -0.008(11)
 C184 0.099(10) 0.116(9) 0.076(7) -0.034(7) -0.021(8) -0.008(8)
 C183 0.103(10) 0.111(8) 0.067(7) -0.029(7) -0.019(8) -0.016(8)
 C182 0.084(9) 0.089(8) 0.055(7) -0.011(5) -0.021(7) -0.019(7)
 C187 0.079(13) 0.071(10) 0.039(8) -0.020(7) -0.007(8) -0.008(9)
 C188 0.084(15) 0.080(13) 0.086(15) 0.011(11) -0.028(12) -0.011(12)
 C189 0.097(18) 0.051(10) 0.17(3) -0.002(13) -0.059(18) -0.012(11)
 C190 0.102(17) 0.058(10) 0.081(13) -0.016(9) -0.036(12) -0.019(10)
 C191 0.047(9) 0.056(8) 0.051(8) -0.022(7) -0.008(7) -0.005(7)
 C194 0.118(9) 0.112(11) 0.101(8) -0.033(8) 0.005(6) 0.010(9)
 C193 0.098(8) 0.087(9) 0.073(6) -0.020(7) 0.001(6) -0.011(8)
 C192 0.066(6) 0.057(7) 0.078(6) -0.017(6) -0.001(5) -0.011(6)
 C197 0.082(7) 0.099(10) 0.113(8) -0.038(8) -0.013(6) 0.006(8)
 C196 0.096(8) 0.122(11) 0.129(9) -0.039(8) -0.004(6) 0.009(9)
 C195 0.115(9) 0.136(12) 0.126(8) -0.041(9) -0.003(8) 0.001(9)
 C199 0.108(10) 0.085(8) 0.102(8) -0.030(6) -0.018(8) -0.026(8)
 C200 0.138(12) 0.106(9) 0.120(8) -0.053(7) -0.019(9) -0.022(8)
 C201 0.123(11) 0.102(9) 0.115(8) -0.049(8) -0.013(8) -0.015(8)
 C202 0.116(11) 0.098(8) 0.107(8) -0.054(6) -0.025(8) -0.008(8)
 C203 0.091(9) 0.077(8) 0.080(7) -0.025(6) -0.026(7) -0.007(7)
 C198 0.076(9) 0.067(7) 0.066(6) -0.012(6) -0.007(7) -0.009(7)
 C204 0.033(7) 0.056(8) 0.048(8) -0.016(6) 0.005(6) -0.003(6)
 C205 0.075(13) 0.084(13) 0.076(13) -0.016(10) -0.024(10) -0.011(11)
 C206 0.053(11) 0.076(12) 0.074(13) -0.003(10) 0.004(9) -0.014(9)
 C207 0.104(19) 0.13(2) 0.054(12) 0.009(13) 0.004(12) 0.018(16)
 C208 0.15(2) 0.089(15) 0.047(11) -0.008(10) -0.011(12) -0.018(15)
 C209 0.096(16) 0.062(10) 0.068(12) -0.024(9) -0.006(11) 0.014(10)
 C210 0.027(7) 0.060(8) 0.058(9) -0.020(7) -0.004(6) 0.007(6)
 C211 0.053(10) 0.071(10) 0.059(9) -0.035(8) -0.017(7) 0.003(8)
 C212 0.059(11) 0.084(12) 0.071(11) -0.039(10) -0.020(9) 0.013(9)
 C213 0.034(9) 0.106(14) 0.080(12) -0.049(11) -0.006(8) -0.002(9)
 C214 0.074(12) 0.070(10) 0.062(10) -0.027(8) -0.024(9) -0.002(9)
 C215 0.058(10) 0.064(9) 0.065(10) -0.030(8) -0.021(8) -0.004(8)
 C216 0.027(7) 0.051(7) 0.067(9) -0.029(7) -0.007(6) 0.007(5)
 C217 0.061(11) 0.057(9) 0.105(15) -0.041(10) -0.017(10) 0.017(8)
 C218 0.044(10) 0.058(10) 0.16(2) -0.057(12) -0.015(12) 0.015(8)
 C219 0.053(10) 0.056(9) 0.088(13) -0.042(9) -0.017(9) 0.008(7)
 C220 0.033(7) 0.042(7) 0.068(9) -0.023(6) 0.007(6) -0.001(5)
 C221 0.062(11) 0.060(9) 0.063(10) -0.039(8) 0.014(8) -0.012(8)
 C222 0.068(12) 0.059(9) 0.088(13) -0.029(9) 0.010(10) -0.024(9)
 C223 0.101(18) 0.093(15) 0.092(16) -0.048(12) 0.011(13) -0.040(14)
 C224 0.074(15) 0.115(18) 0.090(15) -0.064(14) 0.011(11) -0.024(13)
 C225 0.027(8) 0.113(16) 0.119(16) -0.075(13) -0.001(9) -0.022(9)
 C226 0.055(10) 0.098(13) 0.070(11) -0.065(10) 0.015(8) -0.020(9)
 C227 0.051(9) 0.056(8) 0.052(8) -0.025(7) -0.009(7) 0.012(7)
 C228 0.082(13) 0.060(9) 0.076(12) -0.044(9) 0.024(10) 0.001(9)
 C229 0.096(16) 0.086(13) 0.098(16) -0.060(13) 0.020(13) -0.008(12)
 C230 0.073(12) 0.087(12) 0.057(10) -0.044(9) 0.023(9) 0.000(10)
 C231 0.033(8) 0.097(13) 0.067(10) -0.044(9) -0.005(7) 0.000(8)
 C232 0.034(8) 0.066(9) 0.057(9) -0.030(7) 0.002(6) -0.001(6)
 C233 0.049(9) 0.052(8) 0.049(8) -0.017(6) -0.002(7) -0.007(7)
 C234 0.045(9) 0.072(10) 0.078(12) -0.035(9) -0.023(8) -0.003(8)
 C235 0.058(11) 0.081(12) 0.081(13) -0.045(10) -0.009(9) 0.007(9)
 C236 0.049(10) 0.069(10) 0.080(13) -0.018(9) -0.001(9) 0.019(8)
 C237 0.061(11) 0.091(12) 0.043(8) -0.023(8) 0.000(7) 0.025(9)
 C238 0.052(10) 0.097(13) 0.074(11) -0.064(10) -0.013(8) 0.012(9)
 C239 0.061(10) 0.072(10) 0.051(9) -0.041(8) 0.004(7) -0.011(8)
 C240 0.053(10) 0.087(12) 0.097(14) -0.062(11) 0.014(9) -0.026(9)
 C241 0.078(9) 0.100(9) 0.084(9) -0.043(8) -0.007(7) -0.022(8)
 C242 0.076(15) 0.098(15) 0.14(2) -0.078(15) 0.015(13) -0.039(12)
 C243 0.092(10) 0.077(9) 0.109(10) -0.047(8) -0.013(8) 0.004(7)
 C244 0.051(11) 0.087(13) 0.129(18) -0.074(13) 0.015(11) -0.005(9)
 C245 0.025(7) 0.052(7) 0.073(10) -0.044(7) 0.014(6) -0.003(5)
 C246 0.055(10) 0.085(11) 0.042(8) -0.035(8) 0.006(7) -0.014(8)
 C247 0.049(10) 0.078(12) 0.078(12) -0.030(10) 0.011(9) -0.010(9)
 C248 0.057(10) 0.074(10) 0.055(9) -0.041(8) 0.017(8) -0.019(8)
 C249 0.046(8) 0.052(8) 0.044(8) -0.013(6) 0.007(6) -0.010(6)
 C250 0.036(8) 0.074(10) 0.050(9) -0.015(7) 0.009(6) -0.006(7)
 C251 0.082(14) 0.081(12) 0.044(9) -0.002(8) -0.016(9) -0.004(10)
 C252 0.101(17) 0.095(15) 0.052(11) -0.015(10) 0.014(10) -0.011(13)
 C253 0.12(2) 0.094(16) 0.047(11) -0.003(10) 0.005(11) -0.013(14)
 C254 0.115(19) 0.061(11) 0.080(15) -0.005(10) 0.016(13) 0.015(12)
 C255 0.083(13) 0.056(9) 0.055(10) -0.022(8) 0.003(9) 0.014(8)
 C256 0.069(11) 0.067(9) 0.045(8) -0.028(7) -0.021(7) 0.012(8)
 C257 0.069(12) 0.085(11) 0.049(9) -0.044(9) 0.006(8) 0.001(9)
 C258 0.100(16) 0.110(16) 0.072(12) -0.068(12) -0.038(12) 0.032(13)
 C259 0.13(2) 0.063(11) 0.103(18) -0.040(12) -0.045(16) 0.009(13)
 C260 0.104(17) 0.085(13) 0.060(11) -0.020(10) -0.030(11) -0.028(12)
 C261 0.041(8) 0.076(10) 0.057(9) -0.029(8) -0.015(7) -0.011(7)
 C262 0.078(12) 0.072(10) 0.042(8) -0.026(7) -0.025(8) 0.008(9)
 C263 0.088(14) 0.067(10) 0.081(13) -0.046(10) -0.016(10) 0.031(10)
 C264 0.13(3) 0.15(3) 0.18(3) -0.10(2) -0.02(2) 0.08(2)
 C265 0.083(19) 0.18(3) 0.10(2) -0.06(2) -0.013(15) 0.07(2)
 C266 0.10(2) 0.14(3) 0.15(3) -0.06(2) 0.015(18) 0.046(19)
 C267 0.045(12) 0.14(2) 0.13(2) -0.048(17) 0.028(12) 0.012(13)
 C268 0.056(9) 0.042(7) 0.049(8) -0.015(6) -0.022(7) 0.013(6)
 C269 0.050(9) 0.072(10) 0.055(9) -0.036(8) -0.011(7) 0.017(7)
 C270 0.074(12) 0.078(11) 0.081(12) -0.053(10) -0.037(10) 0.005(9)
 C271 0.056(11) 0.100(14) 0.077(12) -0.052(11) -0.034(10) 0.018(10)
 C272 0.069(13) 0.122(16) 0.053(10) -0.051(10) -0.030(9) 0.035(11)
 C273 0.085(13) 0.086(11) 0.040(8) -0.044(8) -0.018(8) 0.017(10)
 C274 0.060(10) 0.061(8) 0.023(6) -0.005(6) 0.006(6) -0.010(7)
 C275 0.068(11) 0.081(11) 0.032(7) -0.033(7) 0.003(7) 0.004(8)
 C276 0.108(17) 0.072(11) 0.045(9) -0.015(8) -0.011(10) -0.016(11)
 C277 0.094(14) 0.047(8) 0.046(9) -0.003(7) 0.007(9) -0.021(8)
 C278 0.040(8) 0.060(8) 0.031(7) -0.001(6) 0.013(6) -0.008(6)
 C279 0.052(9) 0.061(9) 0.050(8) -0.023(7) 0.004(7) -0.009(7)
 C280 0.053(11) 0.054(9) 0.114(17) -0.022(10) -0.008(10) -0.005(8)
 C281 0.056(12) 0.052(9) 0.15(2) -0.035(11) 0.022(12) -0.017(9)
 C282 0.104(19) 0.059(11) 0.109(18) -0.029(11) -0.006(14) 0.002(11)
 C283 0.068(14) 0.098(16) 0.118(19) -0.052(14) 0.023(13) 0.015(12)
 C284 0.048(10) 0.063(10) 0.072(11) -0.019(8) -0.011(8) -0.008(8)
 C285 0.040(8) 0.063(8) 0.050(8) -0.028(7) 0.004(6) -0.014(7)
 C286 0.056(10) 0.047(7) 0.068(10) -0.018(7) -0.020(8) -0.016(7)
 C287 0.072(9) 0.079(8) 0.084(9) -0.023(7) -0.022(7) -0.016(7)
 C288 0.099(11) 0.098(10) 0.111(11) -0.038(8) -0.031(8) -0.012(8)
 C289 0.065(9) 0.092(9) 0.096(10) -0.021(8) -0.017(7) -0.007(7)
 C290 0.054(10) 0.090(13) 0.061(10) -0.024(9) 0.009(8) -0.028(9)
 Sb1 0.0851(11) 0.0682(8) 0.0745(10) -0.0169(7) 0.0240(8) -0.0094(8)
 F1 0.115(12) 0.143(13) 0.159(14) -0.048(11) 0.020(10) -0.046(11)
 F2 0.108(11) 0.107(10) 0.094(10) -0.044(8) 0.019(8) 0.003(8)
 F3 0.164(15) 0.101(11) 0.122(12) -0.019(9) -0.019(11) -0.009(11)
 F4 0.129(13) 0.178(16) 0.132(14) -0.033(12) 0.023(11) -0.009(12)
 F5 0.117(11) 0.098(10) 0.127(12) -0.044(9) -0.017(9) 0.011(9)
 F6 0.082(10) 0.120(11) 0.098(10) -0.030(8) 0.013(8) -0.001(9)
 Sb1A 0.128(6) 0.065(4) 0.075(5) -0.018(4) 0.019(4) -0.021(4)
 F1A 0.122(7) 0.071(6) 0.080(7) -0.019(6) 0.012(6) -0.017(6)
 F2A 0.121(7) 0.072(6) 0.080(7) -0.018(6) 0.013(6) -0.016(6)
 F3A 0.122(7) 0.070(6) 0.079(7) -0.020(6) 0.013(6) -0.015(6)
 F4A 0.122(7) 0.070(6) 0.080(7) -0.020(6) 0.012(6) -0.016(6)
 F5A 0.122(7) 0.071(6) 0.080(7) -0.020(6) 0.012(6) -0.016(6)
 F6A 0.122(7) 0.070(6) 0.079(7) -0.020(6) 0.012(6) -0.016(6)
 Sb2 0.129(3) 0.166(4) 0.234(5) -0.088(4) -0.010(3) 0.023(3)
 F7 0.146(6) 0.173(6) 0.228(7) -0.080(6) -0.018(6) 0.018(6)
 F8 0.148(6) 0.174(6) 0.227(7) -0.079(6) -0.018(6) 0.020(6)
 F9 0.146(6) 0.173(6) 0.228(7) -0.079(6) -0.019(6) 0.019(6)
 F10 0.147(6) 0.174(6) 0.226(7) -0.079(6) -0.016(6) 0.018(6)
 F11 0.145(6) 0.175(6) 0.228(7) -0.077(6) -0.022(6) 0.019(6)
 F12 0.147(6) 0.172(6) 0.228(7) -0.081(6) -0.019(6) 0.018(6)
 Sb3 0.1263(14) 0.1263(13) 0.0727(9) -0.0297(9) 0.0052(9) -0.0098(11)
 F13 0.142(7) 0.133(6) 0.100(6) -0.042(5) 0.005(6) -0.001(6)
 F14 0.137(7) 0.130(7) 0.104(6) -0.029(5) -0.010(6) -0.006(6)
 F15 0.129(7) 0.157(7) 0.118(7) -0.037(6) -0.013(6) -0.003(6)
 F16 0.148(7) 0.142(7) 0.107(6) -0.035(6) -0.007(6) -0.004(6)
 F17 0.137(7) 0.144(7) 0.135(7) -0.020(6) -0.016(6) -0.006(6)
 F18 0.164(7) 0.146(7) 0.119(7) -0.050(6) -0.014(6) -0.001(6)
 Sb4 0.0857(10) 0.0766(8) 0.0846(9) -0.0128(7) 0.0012(7) 0.0190(7)
 F19 0.176(13) 0.189(14) 0.218(13) -0.085(11) -0.066(11) -0.011(10)
 F20 0.254(16) 0.179(11) 0.211(15) -0.081(10) -0.035(11) 0.119(11)
 F21 0.223(15) 0.155(12) 0.146(9) 0.000(9) 0.041(9) 0.012(11)
 F22 0.198(13) 0.133(9) 0.163(13) -0.060(8) -0.003(10) 0.068(10)
 F23 0.175(13) 0.198(13) 0.165(9) -0.048(9) 0.075(9) -0.037(11)
 F24 0.222(14) 0.267(17) 0.259(15) -0.106(13) -0.110(12) 0.004(11)
 Sb5 0.0978(19) 0.0835(14) 0.096(2) -0.0252(13) 0.0138(16) 0.0166(13)
 F25 0.130(12) 0.120(9) 0.128(12) -0.059(9) 0.023(10) 0.003(9)
 F26 0.107(7) 0.164(15) 0.225(16) -0.083(12) -0.009(9) 0.020(9)
 F27 0.158(13) 0.152(12) 0.103(8) -0.038(7) 0.004(9) 0.042(12)
 F28 0.111(7) 0.138(13) 0.158(13) -0.069(11) 0.004(9) 0.006(8)
 F29 0.220(16) 0.173(14) 0.141(9) -0.022(9) -0.061(11) 0.014(14)
 F30 0.141(13) 0.129(10) 0.198(15) -0.083(10) 0.001(12) 0.033(10)
 Sb5A 0.065(4) 0.091(5) 0.068(4) -0.030(3) -0.002(3) 0.019(3)
 F25A 0.11(2) 0.098(13) 0.14(2) -0.048(14) -0.006(17) 0.016(13)
 F26A 0.12(2) 0.13(2) 0.085(10) -0.021(11) -0.020(13) 0.008(17)
 F27A 0.079(10) 0.12(2) 0.13(2) -0.043(16) -0.010(12) 0.007(12)
 F28A 0.13(2) 0.12(2) 0.099(10) -0.016(11) -0.046(13) -0.004(17)
 F29A 0.077(9) 0.10(2) 0.112(19) -0.030(16) -0.015(12) 0.005(12)
 F30A 0.10(2) 0.092(13) 0.11(2) -0.039(13) -0.008(16) 0.008(13)
 Sb7 0.110(3) 0.080(2) 0.070(2) -0.0128(16) -0.0030(18) 0.003(2)
 F31 0.102(15) 0.099(13) 0.102(14) -0.031(11) 0.018(10) 0.013(11)
 F32 0.113(14) 0.124(15) 0.089(12) -0.018(10) -0.012(10) 0.038(11)
 F33 0.143(14) 0.147(16) 0.185(18) -0.044(12) -0.013(11) -0.054(13)
 F34 0.172(17) 0.186(18) 0.158(15) -0.037(11) -0.090(14) 0.008(13)
 F35 0.096(12) 0.108(13) 0.104(14) -0.009(10) 0.018(10) 0.002(10)
 F36 0.22(2) 0.179(17) 0.156(16) -0.106(14) -0.026(13) 0.011(13)
 Sb6 0.102(2) 0.0664(17) 0.089(2) -0.0167(14) -0.0110(16) 0.0203(15)
 F37 0.151(16) 0.179(17) 0.108(12) -0.028(11) -0.037(11) 0.006(13)
 F38 0.171(17) 0.089(8) 0.152(16) -0.005(10) -0.010(12) -0.009(10)
 F39 0.120(12) 0.134(15) 0.154(16) -0.043(14) 0.021(10) 0.014(11)
 F40 0.113(14) 0.098(8) 0.127(15) -0.026(9) -0.011(11) -0.012(9)
 F41 0.129(13) 0.138(14) 0.133(14) -0.039(12) 0.000(10) 0.043(12)
 F42 0.138(15) 0.117(15) 0.124(12) -0.013(10) -0.047(11) -0.011(12)
 Sb9 0.100(3) 0.054(2) 0.141(4) -0.002(3) -0.037(3) 0.017(2)
 F43 0.092(7) 0.069(6) 0.120(7) -0.008(6) -0.025(6) 0.011(6)
 F44 0.100(8) 0.060(7) 0.132(8) -0.009(7) -0.032(7) 0.020(7)
 F45 0.091(6) 0.069(6) 0.131(7) -0.002(6) -0.025(6) 0.021(6)
 F46 0.097(6) 0.075(6) 0.123(6) -0.009(6) -0.020(6) 0.021(6)
 F47 0.080(7) 0.040(7) 0.132(8) -0.003(7) -0.038(7) 0.025(7)
 F48 0.099(8) 0.075(8) 0.133(8) -0.019(7) -0.030(8) 0.013(7)
 Sb8 0.078(4) 0.068(3) 0.110(4) -0.011(3) -0.011(3) 0.022(3)
 F49 0.093(8) 0.078(8) 0.117(8) -0.010(7) -0.016(7) 0.021(7)
 F50 0.092(8) 0.076(8) 0.124(8) -0.021(7) -0.021(8) 0.012(8)
 F51 0.091(8) 0.073(8) 0.116(8) -0.011(7) -0.009(7) 0.022(7)
 F52 0.087(8) 0.081(8) 0.116(8) -0.008(7) -0.018(7) 0.016(7)
 F53 0.091(7) 0.066(6) 0.125(7) -0.001(6) -0.027(6) 0.019(6)
 F54 0.082(6) 0.039(6) 0.117(6) -0.012(6) -0.038(6) 0.022(5)

_geom_special_details
;
 All esds (except the esd in the dihedral angle between two l.s. planes)
 are estimated using the full covariance matrix.  The cell esds are taken
 into account individually in the estimation of esds in distances, angles
 and torsion angles; correlations between esds in cell parameters are only
 used when they are defined by crystal symmetry.  An approximate (isotropic)
 treatment of cell esds is used for estimating esds involving l.s. planes.
;
loop_
  _geom_bond_atom_site_label_1
  _geom_bond_atom_site_label_2
  _geom_bond_distance
  _geom_bond_site_symmetry_2
  _geom_bond_publ_flag
 Au1 Au2 2.7860(7) . ?
 Au1 Au3 2.7880(7) . ?
 Au1 Au4 2.7565(7) . ?
 Au1 Au5 2.7869(7) . ?
 Au1 Au6 2.7776(7) . ?
 Au1 Au7 2.7716(7) . ?
 Au1 Au8 2.7843(7) . ?
 Au1 Au9 2.7716(7) . ?
 Au1 Au10 2.7809(7) . ?
 Au1 Au11 2.7409(7) . ?
 Au1 Au12 2.7766(7) . ?
 Au1 Au13 2.7953(7) . ?
 Au2 Au3 2.9009(8) . ?
 Au2 Au4 2.8751(8) . ?
 Au2 Au5 2.9106(7) . ?
 Au2 Au6 2.9147(8) . ?
 Au2 Au7 3.0918(7) . ?
 Au2 P5 2.325(4) . ?
 Au3 Au4 2.8585(8) . ?
 Au3 Au7 2.9124(8) . ?
 Au3 Au8 2.8999(8) . ?
 Au3 Au12 3.0872(8) . ?
 Au3 P8 2.307(4) . ?
 Au4 Au5 2.8350(8) . ?
 Au4 Au8 2.8811(8) . ?
 Au4 Au9 2.8694(8) . ?
 Au4 Cl1 2.333(4) . ?
 Au5 Au6 3.1419(7) . ?
 Au5 Au9 2.9068(8) . ?
 Au5 Au10 2.8908(7) . ?
 Au5 P1 2.308(3) . ?
 Au6 Au7 2.8938(7) . ?
 Au6 Au10 2.9089(7) . ?
 Au6 Au11 2.8527(8) . ?
 Au6 P2 2.314(3) . ?
 Au7 Au11 2.8993(8) . ?
 Au7 Au12 2.8773(8) . ?
 Au7 P6 2.311(3) . ?
 Au8 Au9 2.8611(8) . ?
 Au8 Au12 2.8870(7) . ?
 Au8 Au13 3.0767(8) . ?
 Au8 P9 2.304(4) . ?
 Au9 Au10 3.0687(8) . ?
 Au9 Au13 2.8951(7) . ?
 Au9 P4 2.301(4) . ?
 Au10 Au11 2.8659(7) . ?
 Au10 Au13 2.9412(7) . ?
 Au10 P3 2.306(3) . ?
 Au11 Au12 2.8909(8) . ?
 Au11 Au13 2.8336(8) . ?
 Au11 Cl2 2.318(4) . ?
 Au12 Au13 2.8882(7) . ?
 Au12 P7 2.307(4) . ?
 Au13 P10 2.306(4) . ?
 P1 C1 1.786(17) . ?
 P1 C7 1.798(18) . ?
 P1 C13 1.858(15) . ?
 P2 C17 1.806(15) . ?
 P2 C18 1.811(16) . ?
 P2 C24 1.804(15) . ?
 P3 C30 1.820(15) . ?
 P3 C36 1.806(16) . ?
 P3 C42 1.848(16) . ?
 P4 C46 1.863(17) . ?
 P4 C47 1.815(16) . ?
 P4 C53 1.85(2) . ?
 P5 C59 1.793(15) . ?
 P5 C65 1.798(15) . ?
 P5 C71 1.810(14) . ?
 P6 C75 1.866(15) . ?
 P6 C76 1.839(16) . ?
 P6 C82 1.846(16) . ?
 P7 C88 1.810(14) . ?
 P7 C94 1.78(3) . ?
 P7 C100 1.822(9) . ?
 P8 C104 1.760(9) . ?
 P8 C105 1.796(15) . ?
 P8 C111 1.830(19) . ?
 P9 C117 1.84(2) . ?
 P9 C123 1.797(15) . ?
 P9 C129 1.813(16) . ?
 P10 C133 1.828(17) . ?
 P10 C134 1.792(15) . ?
 P10 C140 1.797(19) . ?
 N1 C13 1.299(16) . ?
 N1 C17 1.359(18) . ?
 N2 C42 1.313(19) . ?
 N2 C46 1.331(18) . ?
 N3 C71 1.362(18) . ?
 N3 C75 1.306(16) . ?
 N5 C129 1.35(2) . ?
 N5 C133 1.37(2) . ?
 C1 C2 1.40(2) . ?
 C1 C6 1.41(2) . ?
 C2 C3 1.39(2) . ?
 C3 C4 1.39(3) . ?
 C4 C5 1.34(3) . ?
 C5 C6 1.46(3) . ?
 C7 C8 1.40(2) . ?
 C7 C12 1.36(3) . ?
 C8 C9 1.44(3) . ?
 C9 C10 1.27(3) . ?
 C10 C11 1.33(3) . ?
 C11 C12 1.51(3) . ?
 C13 C14 1.433(17) . ?
 C14 C15 1.36(2) . ?
 C15 C16 1.36(2) . ?
 C16 C17 1.416(19) . ?
 C18 C19 1.39(2) . ?
 C18 C23 1.36(2) . ?
 C19 C20 1.33(2) . ?
 C20 C21 1.43(3) . ?
 C21 C22 1.29(3) . ?
 C22 C23 1.40(3) . ?
 C24 C25 1.36(2) . ?
 C24 C29 1.42(3) . ?
 C25 C26 1.43(3) . ?
 C26 C27 1.25(3) . ?
 C27 C28 1.45(3) . ?
 C28 C29 1.43(3) . ?
 C30 C31 1.40(2) . ?
 C30 C35 1.40(2) . ?
 C31 C32 1.37(3) . ?
 C32 C33 1.44(3) . ?
 C33 C34 1.37(3) . ?
 C34 C35 1.36(2) . ?
 C36 C37 1.39(2) . ?
 C36 C41 1.36(2) . ?
 C37 C38 1.35(3) . ?
 C38 C39 1.36(3) . ?
 C39 C40 1.41(2) . ?
 C40 C41 1.39(2) . ?
 C42 C43 1.36(2) . ?
 C43 C44 1.38(2) . ?
 C44 C45 1.41(3) . ?
 C45 C46 1.36(2) . ?
 C47 C48 1.43(2) . ?
 C47 C52 1.31(3) . ?
 C48 C49 1.39(3) . ?
 C49 C50 1.36(3) . ?
 C50 C51 1.31(3) . ?
 C51 C52 1.46(2) . ?
 C53 C54 1.36(3) . ?
 C53 C58 1.40(3) . ?
 C54 C55 1.39(3) . ?
 C55 C56 1.28(4) . ?
 C56 C57 1.47(4) . ?
 C57 C58 1.38(4) . ?
 C59 C60 1.41(2) . ?
 C59 C64 1.43(3) . ?
 C60 C61 1.43(3) . ?
 C61 C62 1.30(4) . ?
 C62 C63 1.40(3) . ?
 C63 C64 1.36(2) . ?
 C65 C66 1.424(19) . ?
 C65 C70 1.41(2) . ?
 C66 C67 1.36(2) . ?
 C67 C68 1.32(3) . ?
 C68 C69 1.43(3) . ?
 C69 C70 1.43(2) . ?
 C71 C72 1.416(18) . ?
 C72 C73 1.40(2) . ?
 C73 C74 1.33(2) . ?
 C74 C75 1.381(18) . ?
 C76 C77 1.40(2) . ?
 C76 C81 1.38(2) . ?
 C77 C78 1.34(3) . ?
 C78 C79 1.36(3) . ?
 C79 C80 1.35(3) . ?
 C80 C81 1.39(3) . ?
 C82 C83 1.39(2) . ?
 C82 C87 1.35(3) . ?
 C83 C84 1.36(3) . ?
 C84 C85 1.35(3) . ?
 C85 C86 1.43(3) . ?
 C86 C87 1.32(3) . ?
 C88 C89 1.393(9) . ?
 C88 C93 1.384(9) . ?
 C89 C90 1.390(10) . ?
 C90 C91 1.375(10) . ?
 C91 C92 1.381(10) . ?
 C92 C93 1.384(10) . ?
 C94 C96 1.47(3) . ?
 C94 C99 1.39(3) . ?
 C95 C96 1.34(3) . ?
 C95 C97 1.43(4) . ?
 C97 C98 1.47(4) . ?
 C98 C99 1.36(4) . ?
 C101 C102 1.3900 . ?
 C101 C100 1.3900 . ?
 C102 C103 1.3900 . ?
 C103 C104 1.3900 . ?
 C104 N4 1.3900 . ?
 N4 C100 1.3900 . ?
 C105 C106 1.42(2) . ?
 C105 C110 1.37(2) . ?
 C106 C107 1.37(3) . ?
 C107 C108 1.46(4) . ?
 C108 C109 1.26(3) . ?
 C109 C110 1.42(2) . ?
 C111 C112 1.45(3) . ?
 C111 C116 1.35(3) . ?
 C112 C113 1.35(3) . ?
 C113 C114 1.51(4) . ?
 C114 C115 1.42(3) . ?
 C115 C116 1.39(3) . ?
 C117 C118 1.35(3) . ?
 C117 C122 1.25(3) . ?
 C118 C119 1.38(4) . ?
 C119 C120 1.48(4) . ?
 C120 C121 1.24(4) . ?
 C121 C122 1.48(4) . ?
 C123 C124 1.41(2) . ?
 C123 C128 1.42(2) . ?
 C124 C125 1.32(2) . ?
 C125 C126 1.36(3) . ?
 C126 C127 1.37(3) . ?
 C127 C128 1.38(3) . ?
 C129 C130 1.41(2) . ?
 C130 C131 1.38(3) . ?
 C131 C132 1.36(3) . ?
 C132 C133 1.38(2) . ?
 C134 C135 1.38(2) . ?
 C134 C139 1.44(2) . ?
 C135 C136 1.43(2) . ?
 C136 C137 1.37(3) . ?
 C137 C138 1.35(3) . ?
 C138 C139 1.37(2) . ?
 C140 C141 1.42(3) . ?
 C140 C145 1.44(3) . ?
 C141 C142 1.49(3) . ?
 C142 C143 1.40(3) . ?
 C143 C144 1.39(3) . ?
 C144 C145 1.36(3) . ?
 Au14 Au15 2.7366(7) . ?
 Au14 Au16 2.7894(7) . ?
 Au14 Au17 2.7809(7) . ?
 Au14 Au18 2.7809(8) . ?
 Au14 Au19 2.7809(7) . ?
 Au14 Au20 2.7710(7) . ?
 Au14 Au21 2.7725(7) . ?
 Au14 Au22 2.7980(7) . ?
 Au14 Au23 2.7452(7) . ?
 Au14 Au24 2.7757(7) . ?
 Au14 Au25 2.7952(8) . ?
 Au14 Au26 2.7809(7) . ?
 Au15 Au16 2.9150(8) . ?
 Au15 Au19 2.8712(8) . ?
 Au15 Au20 2.8555(8) . ?
 Au15 Au21 2.8762(8) . ?
 Au15 Au25 2.8648(8) . ?
 Au15 Cl3 2.326(4) . ?
 Au16 Au17 2.8894(8) . ?
 Au16 Au20 2.9113(8) . ?
 Au16 Au24 3.0982(7) . ?
 Au16 Au25 2.8932(8) . ?
 Au16 P19 2.311(3) . ?
 Au17 Au18 2.8879(7) . ?
 Au17 Au20 3.1077(8) . ?
 Au17 Au23 2.8475(8) . ?
 Au17 Au24 2.8990(8) . ?
 Au17 P12 2.297(4) . ?
 Au18 Au19 3.0828(8) . ?
 Au18 Au20 2.8694(7) . ?
 Au18 Au22 2.9290(8) . ?
 Au18 Au23 2.8549(8) . ?
 Au18 P13 2.308(4) . ?
 Au19 Au20 2.9235(8) . ?
 Au19 Au21 2.9138(8) . ?
 Au19 Au22 2.8775(7) . ?
 Au19 P14 2.313(4) . ?
 Au20 P11 2.301(3) . ?
 Au21 Au22 3.0908(8) . ?
 Au21 Au25 2.9052(8) . ?
 Au21 Au26 2.8603(7) . ?
 Au21 P17 2.311(4) . ?
 Au22 Au23 2.8460(8) . ?
 Au22 Au26 2.9064(8) . ?
 Au22 P18 2.316(3) . ?
 Au23 Au24 2.8697(8) . ?
 Au23 Au26 2.8730(9) . ?
 Au23 Cl4 2.309(4) . ?
 Au24 Au25 2.9073(8) . ?
 Au24 Au26 2.8569(7) . ?
 Au24 P20 2.309(4) . ?
 Au25 Au26 3.1227(7) . ?
 Au25 P15 2.321(4) . ?
 Au26 P16 2.292(4) . ?
 P11 C146 1.839(16) . ?
 P11 C152 1.835(10) . ?
 P11 C158 1.857(16) . ?
 P12 C162 1.819(15) . ?
 P12 C163 1.814(10) . ?
 P12 C169 1.808(15) . ?
 P13 C175 1.824(12) . ?
 P13 C181 1.795(10) . ?
 P13 C187 1.838(18) . ?
 P14 C191 1.870(17) . ?
 P14 C192 1.809(12) . ?
 P14 C198 1.813(11) . ?
 P15 C204 1.814(15) . ?
 P15 C210 1.811(15) . ?
 P15 C216 1.835(14) . ?
 P16 C220 1.882(17) . ?
 P16 C221 1.785(16) . ?
 P16 C227 1.827(8) . ?
 P17 C233 1.810(17) . ?
 P17 C239 1.802(15) . ?
 P17 C245 1.873(16) . ?
 P18 C249 1.827(16) . ?
 P18 C250 1.841(18) . ?
 P18 C256 1.758(16) . ?
 P19 C262 1.811(19) . ?
 P19 C268 1.809(15) . ?
 P19 C274 1.817(16) . ?
 P20 C278 1.808(16) . ?
 P20 C279 1.821(18) . ?
 P20 C285 1.829(16) . ?
 N6 C158 1.331(18) . ?
 N6 C162 1.312(18) . ?
 N7 C187 1.39(2) . ?
 N7 C191 1.305(18) . ?
 N8 C216 1.344(19) . ?
 N8 C220 1.321(18) . ?
 N9 C245 1.305(18) . ?
 N9 C249 1.332(18) . ?
 N10 C274 1.343(18) . ?
 N10 C278 1.338(19) . ?
 C146 C147 1.390(18) . ?
 C146 C151 1.42(2) . ?
 C147 C148 1.41(3) . ?
 C148 C149 1.36(3) . ?
 C149 C150 1.36(3) . ?
 C150 C151 1.37(2) . ?
 C152 C153 1.3900 . ?
 C152 C157 1.3900 . ?
 C153 C154 1.3900 . ?
 C154 C155 1.3900 . ?
 C155 C156 1.3900 . ?
 C156 C157 1.3900 . ?
 C158 C159 1.37(2) . ?
 C159 C160 1.41(3) . ?
 C160 C161 1.34(3) . ?
 C161 C162 1.42(2) . ?
 C163 C168 1.3900 . ?
 C163 C164 1.3900 . ?
 C168 C167 1.3900 . ?
 C167 C166 1.3900 . ?
 C166 C165 1.3900 . ?
 C165 C164 1.3900 . ?
 C169 C170 1.393(9) . ?
 C169 C174 1.386(10) . ?
 C170 C171 1.382(9) . ?
 C171 C172 1.380(10) . ?
 C172 C173 1.379(10) . ?
 C173 C174 1.393(10) . ?
 C178 C179 1.3900 . ?
 C178 C177 1.3900 . ?
 C179 C180 1.3900 . ?
 C180 C175 1.3900 . ?
 C175 C176 1.3900 . ?
 C176 C177 1.3900 . ?
 C181 C186 1.3900 . ?
 C181 C182 1.3900 . ?
 C186 C185 1.3900 . ?
 C185 C184 1.3900 . ?
 C184 C183 1.3900 . ?
 C183 C182 1.3900 . ?
 C187 C188 1.30(3) . ?
 C188 C189 1.40(3) . ?
 C189 C190 1.29(3) . ?
 C190 C191 1.39(2) . ?
 C194 C193 1.3900 . ?
 C194 C195 1.3900 . ?
 C193 C192 1.3900 . ?
 C192 C197 1.3900 . ?
 C197 C196 1.3900 . ?
 C196 C195 1.3900 . ?
 C199 C200 1.3900 . ?
 C199 C198 1.3900 . ?
 C200 C201 1.3900 . ?
 C201 C202 1.3900 . ?
 C202 C203 1.3900 . ?
 C203 C198 1.3900 . ?
 C204 C205 1.36(2) . ?
 C204 C209 1.37(2) . ?
 C205 C206 1.43(3) . ?
 C206 C207 1.26(3) . ?
 C207 C208 1.48(4) . ?
 C208 C209 1.41(3) . ?
 C210 C211 1.43(2) . ?
 C210 C215 1.35(2) . ?
 C211 C212 1.31(2) . ?
 C212 C213 1.48(3) . ?
 C213 C214 1.34(3) . ?
 C214 C215 1.39(2) . ?
 C216 C217 1.40(2) . ?
 C217 C218 1.45(3) . ?
 C218 C219 1.34(3) . ?
 C219 C220 1.36(2) . ?
 C221 C222 1.39(2) . ?
 C221 C226 1.42(3) . ?
 C222 C223 1.36(2) . ?
 C223 C224 1.47(3) . ?
 C224 C225 1.40(3) . ?
 C225 C226 1.35(2) . ?
 C227 C228 1.3900 . ?
 C227 C232 1.3900 . ?
 C228 C229 1.3900 . ?
 C229 C230 1.3900 . ?
 C230 C231 1.3900 . ?
 C231 C232 1.3900 . ?
 C233 C234 1.38(2) . ?
 C233 C238 1.41(2) . ?
 C234 C235 1.35(2) . ?
 C235 C236 1.44(3) . ?
 C236 C237 1.36(3) . ?
 C237 C238 1.36(3) . ?
 C239 C240 1.40(2) . ?
 C239 C244 1.34(2) . ?
 C240 C241 1.40(2) . ?
 C241 C242 1.29(3) . ?
 C242 C243 1.33(3) . ?
 C243 C244 1.47(3) . ?
 C245 C246 1.37(2) . ?
 C246 C247 1.35(2) . ?
 C247 C248 1.37(3) . ?
 C248 C249 1.41(2) . ?
 C250 C251 1.41(2) . ?
 C250 C255 1.39(2) . ?
 C251 C252 1.37(3) . ?
 C252 C253 1.37(3) . ?
 C253 C254 1.38(3) . ?
 C254 C255 1.36(3) . ?
 C256 C257 1.47(2) . ?
 C256 C261 1.35(2) . ?
 C257 C258 1.33(3) . ?
 C258 C259 1.39(3) . ?
 C259 C260 1.39(3) . ?
 C260 C261 1.36(3) . ?
 C262 C263 1.33(2) . ?
 C262 C267 1.45(3) . ?
 C263 C264 1.37(3) . ?
 C264 C265 1.35(4) . ?
 C265 C266 1.37(4) . ?
 C266 C267 1.30(3) . ?
 C268 C269 1.40(2) . ?
 C268 C273 1.37(2) . ?
 C269 C270 1.43(2) . ?
 C270 C271 1.36(3) . ?
 C271 C272 1.32(3) . ?
 C272 C273 1.43(2) . ?
 C274 C275 1.42(2) . ?
 C275 C276 1.31(2) . ?
 C276 C277 1.43(2) . ?
 C277 C278 1.410(19) . ?
 C279 C280 1.40(2) . ?
 C279 C284 1.40(2) . ?
 C280 C281 1.35(3) . ?
 C281 C282 1.34(3) . ?
 C282 C283 1.46(3) . ?
 C283 C284 1.37(3) . ?
 C285 C286 1.38(2) . ?
 C285 C290 1.35(2) . ?
 C286 C287 1.37(2) . ?
 C287 C288 1.40(3) . ?
 C288 C289 1.40(3) . ?
 C289 C290 1.38(3) . ?
 Sb1 F1 1.875(11) . ?
 Sb1 F2 1.869(10) . ?
 Sb1 F3 1.858(11) . ?
 Sb1 F4 1.857(12) . ?
 Sb1 F5 1.878(11) . ?
 Sb1 F6 1.897(12) . ?
 Sb1A F1A 1.864(12) . ?
 Sb1A F2A 1.859(12) . ?
 Sb1A F3A 1.871(12) . ?
 Sb1A F4A 1.889(14) . ?
 Sb1A F5A 1.874(14) . ?
 Sb1A F6A 1.852(10) . ?
 Sb2 F7 1.856(13) . ?
 Sb2 F8 1.855(14) . ?
 Sb2 F9 1.863(14) . ?
 Sb2 F10 1.890(14) . ?
 Sb2 F11 1.893(14) . ?
 Sb2 F12 1.896(13) . ?
 Sb3 F13 1.857(9) . ?
 Sb3 F14 1.845(9) . ?
 Sb3 F15 1.849(9) . ?
 Sb3 F16 1.848(9) . ?
 Sb3 F17 1.853(10) . ?
 Sb3 F18 1.827(9) . ?
 Sb4 F19 1.847(11) . ?
 Sb4 F20 1.844(11) . ?
 Sb4 F21 1.833(11) . ?
 Sb4 F22 1.818(10) . ?
 Sb4 F23 1.826(10) . ?
 Sb4 F24 1.809(11) . ?
 Sb5 F25 1.847(11) . ?
 Sb5 F26 1.836(11) . ?
 Sb5 F27 1.832(11) . ?
 Sb5 F28 1.854(11) . ?
 Sb5 F29 1.844(12) . ?
 Sb5 F30 1.830(11) . ?
 Sb5A F25A 1.829(13) . ?
 Sb5A F26A 1.846(13) . ?
 Sb5A F27A 1.838(13) . ?
 Sb5A F28A 1.832(13) . ?
 Sb5A F29A 1.838(13) . ?
 Sb5A F30A 1.840(13) . ?
 Sb7 F31 1.836(12) . ?
 Sb7 F32 1.846(12) . ?
 Sb7 F33 1.850(12) . ?
 Sb7 F34 1.842(12) . ?
 Sb7 F35 1.820(12) . ?
 Sb7 F36 1.839(12) . ?
 Sb6 F37 1.813(12) . ?
 Sb6 F38 1.841(12) . ?
 Sb6 F39 1.818(12) . ?
 Sb6 F40 1.830(12) . ?
 Sb6 F41 1.867(12) . ?
 Sb6 F42 1.862(12) . ?
 Sb9 F43 1.825(12) . ?
 Sb9 F44 1.816(13) . ?
 Sb9 F45 1.850(13) . ?
 Sb9 F46 1.858(13) . ?
 Sb9 F47 1.772(13) . ?
 Sb9 F48 1.830(12) . ?
 Sb8 F49 1.825(13) . ?
 Sb8 F50 1.832(13) . ?
 Sb8 F51 1.858(13) . ?
 Sb8 F52 1.833(13) . ?
 Sb8 F53 1.811(13) . ?
 Sb8 F54 1.838(13) . ?

loop_
  _geom_angle_atom_site_label_1
  _geom_angle_atom_site_label_2
  _geom_angle_atom_site_label_3
  _geom_angle
  _geom_angle_site_symmetry_1
  _geom_angle_site_symmetry_3
  _geom_angle_publ_flag
 Au2 Au1 Au3 62.72(2) . . ?
 Au2 Au1 Au5 62.971(18) . . ?
 Au2 Au1 Au13 176.68(2) . . ?
 Au3 Au1 Au13 120.47(2) . . ?
 Au4 Au1 Au2 62.493(19) . . ?
 Au4 Au1 Au3 62.066(19) . . ?
 Au4 Au1 Au5 61.515(19) . . ?
 Au4 Au1 Au6 117.97(2) . . ?
 Au4 Au1 Au7 117.66(2) . . ?
 Au4 Au1 Au8 62.66(2) . . ?
 Au4 Au1 Au9 62.536(19) . . ?
 Au4 Au1 Au10 116.49(2) . . ?
 Au4 Au1 Au12 117.30(2) . . ?
 Au4 Au1 Au13 117.63(2) . . ?
 Au5 Au1 Au3 114.14(2) . . ?
 Au5 Au1 Au13 113.96(2) . . ?
 Au6 Au1 Au2 63.188(19) . . ?
 Au6 Au1 Au3 113.74(2) . . ?
 Au6 Au1 Au5 68.755(18) . . ?
 Au6 Au1 Au8 175.97(2) . . ?
 Au6 Au1 Au10 63.112(19) . . ?
 Au6 Au1 Au13 114.92(2) . . ?
 Au7 Au1 Au2 67.604(19) . . ?
 Au7 Au1 Au3 63.179(19) . . ?
 Au7 Au1 Au5 121.91(2) . . ?
 Au7 Au1 Au6 62.864(18) . . ?
 Au7 Au1 Au8 113.17(2) . . ?
 Au7 Au1 Au9 174.81(2) . . ?
 Au7 Au1 Au10 115.92(2) . . ?
 Au7 Au1 Au12 62.476(18) . . ?
 Au7 Au1 Au13 114.31(2) . . ?
 Au8 Au1 Au2 115.15(2) . . ?
 Au8 Au1 Au3 62.72(2) . . ?
 Au8 Au1 Au5 114.12(2) . . ?
 Au8 Au1 Au13 66.930(19) . . ?
 Au9 Au1 Au2 115.64(2) . . ?
 Au9 Au1 Au3 114.13(2) . . ?
 Au9 Au1 Au5 63.060(18) . . ?
 Au9 Au1 Au6 122.00(2) . . ?
 Au9 Au1 Au8 61.990(19) . . ?
 Au9 Au1 Au10 67.100(19) . . ?
 Au9 Au1 Au12 112.56(2) . . ?
 Au9 Au1 Au13 62.670(18) . . ?
 Au10 Au1 Au2 113.14(2) . . ?
 Au10 Au1 Au3 175.86(3) . . ?
 Au10 Au1 Au5 62.557(18) . . ?
 Au10 Au1 Au8 120.52(2) . . ?
 Au10 Au1 Au13 63.667(18) . . ?
 Au11 Au1 Au2 118.27(2) . . ?
 Au11 Au1 Au3 118.96(2) . . ?
 Au11 Au1 Au4 178.87(3) . . ?
 Au11 Au1 Au5 117.91(2) . . ?
 Au11 Au1 Au6 62.251(19) . . ?
 Au11 Au1 Au7 63.461(19) . . ?
 Au11 Au1 Au8 117.21(2) . . ?
 Au11 Au1 Au9 116.36(2) . . ?
 Au11 Au1 Au10 62.527(18) . . ?
 Au11 Au1 Au12 63.190(19) . . ?
 Au11 Au1 Au13 61.562(19) . . ?
 Au12 Au1 Au2 120.69(2) . . ?
 Au12 Au1 Au3 67.39(2) . . ?
 Au12 Au1 Au5 175.61(2) . . ?
 Au12 Au1 Au6 114.72(2) . . ?
 Au12 Au1 Au8 62.553(19) . . ?
 Au12 Au1 Au10 116.10(2) . . ?
 Au12 Au1 Au13 62.442(18) . . ?
 Au1 Au2 Au3 58.674(18) . . ?
 Au1 Au2 Au4 58.251(18) . . ?
 Au1 Au2 Au5 58.530(17) . . ?
 Au1 Au2 Au6 58.265(17) . . ?
 Au1 Au2 Au7 55.977(16) . . ?
 Au3 Au2 Au5 107.26(2) . . ?
 Au3 Au2 Au6 106.53(2) . . ?
 Au3 Au2 Au7 58.049(18) . . ?
 Au4 Au2 Au3 59.324(19) . . ?
 Au4 Au2 Au5 58.678(19) . . ?
 Au4 Au2 Au6 110.00(2) . . ?
 Au4 Au2 Au7 104.82(2) . . ?
 Au5 Au2 Au6 65.280(18) . . ?
 Au5 Au2 Au7 108.07(2) . . ?
 Au6 Au2 Au7 57.512(17) . . ?
 P5 Au2 Au1 169.03(9) . . ?
 P5 Au2 Au3 112.00(10) . . ?
 P5 Au2 Au4 123.83(9) . . ?
 P5 Au2 Au5 132.39(9) . . ?
 P5 Au2 Au6 124.28(9) . . ?
 P5 Au2 Au7 115.04(9) . . ?
 Au1 Au3 Au2 58.604(18) . . ?
 Au1 Au3 Au4 58.425(18) . . ?
 Au1 Au3 Au7 58.135(17) . . ?
 Au1 Au3 Au8 58.576(18) . . ?
 Au1 Au3 Au12 56.128(17) . . ?
 Au2 Au3 Au7 64.262(19) . . ?
 Au2 Au3 Au12 107.62(2) . . ?
 Au4 Au3 Au2 59.890(19) . . ?
 Au4 Au3 Au7 110.09(2) . . ?
 Au4 Au3 Au8 60.037(19) . . ?
 Au4 Au3 Au12 105.20(2) . . ?
 Au7 Au3 Au12 57.227(18) . . ?
 Au8 Au3 Au2 108.30(2) . . ?
 Au8 Au3 Au7 105.86(2) . . ?
 Au8 Au3 Au12 57.557(18) . . ?
 P8 Au3 Au1 170.37(13) . . ?
 P8 Au3 Au2 131.02(13) . . ?
 P8 Au3 Au4 123.67(11) . . ?
 P8 Au3 Au7 123.95(10) . . ?
 P8 Au3 Au8 113.28(12) . . ?
 P8 Au3 Au12 115.92(13) . . ?
 Au1 Au4 Au2 59.255(18) . . ?
 Au1 Au4 Au3 59.508(18) . . ?
 Au1 Au4 Au5 59.770(18) . . ?
 Au1 Au4 Au8 59.141(18) . . ?
 Au1 Au4 Au9 58.990(18) . . ?
 Au2 Au4 Au8 109.54(2) . . ?
 Au3 Au4 Au2 60.79(2) . . ?
 Au3 Au4 Au8 60.69(2) . . ?
 Au3 Au4 Au9 109.11(2) . . ?
 Au5 Au4 Au2 61.29(2) . . ?
 Au5 Au4 Au3 110.54(2) . . ?
 Au5 Au4 Au8 109.76(2) . . ?
 Au5 Au4 Au9 61.27(2) . . ?
 Au9 Au4 Au2 109.94(2) . . ?
 Au9 Au4 Au8 59.674(19) . . ?
 Cl1 Au4 Au1 177.87(11) . . ?
 Cl1 Au4 Au2 120.83(10) . . ?
 Cl1 Au4 Au3 122.55(11) . . ?
 Cl1 Au4 Au5 118.23(11) . . ?
 Cl1 Au4 Au8 122.00(11) . . ?
 Cl1 Au4 Au9 119.69(10) . . ?
 Au1 Au5 Au2 58.500(17) . . ?
 Au1 Au5 Au4 58.715(18) . . ?
 Au1 Au5 Au6 55.482(16) . . ?
 Au1 Au5 Au9 58.214(17) . . ?
 Au1 Au5 Au10 58.620(17) . . ?
 Au2 Au5 Au6 57.424(17) . . ?
 Au4 Au5 Au2 60.036(19) . . ?
 Au4 Au5 Au6 104.92(2) . . ?
 Au4 Au5 Au9 59.95(2) . . ?
 Au4 Au5 Au10 110.63(2) . . ?
 Au9 Au5 Au2 107.91(2) . . ?
 Au9 Au5 Au6 106.65(2) . . ?
 Au10 Au5 Au2 106.42(2) . . ?
 Au10 Au5 Au6 57.476(17) . . ?
 Au10 Au5 Au9 63.916(18) . . ?
 P1 Au5 Au1 170.22(10) . . ?
 P1 Au5 Au2 113.53(10) . . ?
 P1 Au5 Au4 123.93(10) . . ?
 P1 Au5 Au6 116.17(10) . . ?
 P1 Au5 Au9 131.56(10) . . ?
 P1 Au5 Au10 123.03(10) . . ?
 Au1 Au6 Au2 58.547(18) . . ?
 Au1 Au6 Au5 55.763(16) . . ?
 Au1 Au6 Au7 58.468(17) . . ?
 Au1 Au6 Au10 58.499(17) . . ?
 Au1 Au6 Au11 58.245(18) . . ?
 Au2 Au6 Au5 57.296(17) . . ?
 Au7 Au6 Au2 64.320(18) . . ?
 Au7 Au6 Au5 107.17(2) . . ?
 Au7 Au6 Au10 108.41(2) . . ?
 Au10 Au6 Au2 105.84(2) . . ?
 Au10 Au6 Au5 56.920(17) . . ?
 Au11 Au6 Au2 110.68(2) . . ?
 Au11 Au6 Au5 104.28(2) . . ?
 Au11 Au6 Au7 60.596(19) . . ?
 Au11 Au6 Au10 59.647(18) . . ?
 P2 Au6 Au1 171.26(9) . . ?
 P2 Au6 Au2 117.57(10) . . ?
 P2 Au6 Au5 115.51(9) . . ?
 P2 Au6 Au7 128.36(9) . . ?
 P2 Au6 Au10 118.55(10) . . ?
 P2 Au6 Au11 128.68(9) . . ?
 Au1 Au7 Au2 56.419(16) . . ?
 Au1 Au7 Au3 58.686(17) . . ?
 Au1 Au7 Au6 58.669(17) . . ?
 Au1 Au7 Au11 57.753(18) . . ?
 Au1 Au7 Au12 58.847(17) . . ?
 Au3 Au7 Au2 57.689(18) . . ?
 Au6 Au7 Au2 58.168(17) . . ?
 Au6 Au7 Au3 106.78(2) . . ?
 Au6 Au7 Au11 59.001(18) . . ?
 Au11 Au7 Au2 104.67(2) . . ?
 Au11 Au7 Au3 110.08(2) . . ?
 Au12 Au7 Au2 108.11(2) . . ?
 Au12 Au7 Au3 64.44(2) . . ?
 Au12 Au7 Au6 108.28(2) . . ?
 Au12 Au7 Au11 60.057(19) . . ?
 P6 Au7 Au1 171.03(9) . . ?
 P6 Au7 Au2 116.63(9) . . ?
 P6 Au7 Au3 124.07(10) . . ?
 P6 Au7 Au6 113.43(10) . . ?
 P6 Au7 Au11 123.40(10) . . ?
 P6 Au7 Au12 130.03(9) . . ?
 Au1 Au8 Au3 58.703(18) . . ?
 Au1 Au8 Au4 58.199(18) . . ?
 Au1 Au8 Au9 58.789(18) . . ?
 Au1 Au8 Au12 58.594(17) . . ?
 Au1 Au8 Au13 56.706(17) . . ?
 Au3 Au8 Au13 108.34(2) . . ?
 Au4 Au8 Au3 59.27(2) . . ?
 Au4 Au8 Au12 110.01(2) . . ?
 Au4 Au8 Au13 105.68(2) . . ?
 Au9 Au8 Au3 108.18(2) . . ?
 Au9 Au8 Au4 59.959(19) . . ?
 Au9 Au8 Au12 106.81(2) . . ?
 Au9 Au8 Au13 58.226(18) . . ?
 Au12 Au8 Au3 64.48(2) . . ?
 Au12 Au8 Au13 57.827(18) . . ?
 P9 Au8 Au1 170.13(11) . . ?
 P9 Au8 Au3 131.08(11) . . ?
 P9 Au8 Au4 123.37(10) . . ?
 P9 Au8 Au9 112.60(11) . . ?
 P9 Au8 Au12 124.21(10) . . ?
 P9 Au8 Au13 115.51(11) . . ?
 Au1 Au9 Au4 58.474(18) . . ?
 Au1 Au9 Au5 58.726(17) . . ?
 Au1 Au9 Au8 59.222(18) . . ?
 Au1 Au9 Au10 56.593(17) . . ?
 Au1 Au9 Au13 59.065(17) . . ?
 Au4 Au9 Au5 58.78(2) . . ?
 Au4 Au9 Au10 104.87(2) . . ?
 Au4 Au9 Au13 110.96(2) . . ?
 Au5 Au9 Au10 57.787(18) . . ?
 Au8 Au9 Au4 60.37(2) . . ?
 Au8 Au9 Au5 108.31(2) . . ?
 Au8 Au9 Au10 109.11(2) . . ?
 Au8 Au9 Au13 64.618(19) . . ?
 Au13 Au9 Au5 107.55(2) . . ?
 Au13 Au9 Au10 59.013(17) . . ?
 P4 Au9 Au1 173.18(11) . . ?
 P4 Au9 Au4 125.05(11) . . ?
 P4 Au9 Au5 117.01(11) . . ?
 P4 Au9 Au8 127.35(11) . . ?
 P4 Au9 Au10 116.86(10) . . ?
 P4 Au9 Au13 120.46(11) . . ?
 Au1 Au10 Au5 58.824(17) . . ?
 Au1 Au10 Au6 58.389(17) . . ?
 Au1 Au10 Au9 56.306(17) . . ?
 Au1 Au10 Au11 58.054(17) . . ?
 Au1 Au10 Au13 58.405(17) . . ?
 Au5 Au10 Au6 65.605(18) . . ?
 Au5 Au10 Au9 58.297(18) . . ?
 Au5 Au10 Au13 106.75(2) . . ?
 Au6 Au10 Au9 108.54(2) . . ?
 Au6 Au10 Au13 106.84(2) . . ?
 Au11 Au10 Au5 110.72(2) . . ?
 Au11 Au10 Au6 59.203(18) . . ?
 Au11 Au10 Au9 104.19(2) . . ?
 Au11 Au10 Au13 58.396(18) . . ?
 Au13 Au10 Au9 57.549(17) . . ?
 P3 Au10 Au1 171.29(10) . . ?
 P3 Au10 Au5 119.16(9) . . ?
 P3 Au10 Au6 129.62(10) . . ?
 P3 Au10 Au9 115.07(9) . . ?
 P3 Au10 Au11 127.40(9) . . ?
 P3 Au10 Au13 117.09(10) . . ?
 Au1 Au11 Au6 59.505(18) . . ?
 Au1 Au11 Au7 58.785(18) . . ?
 Au1 Au11 Au10 59.419(17) . . ?
 Au1 Au11 Au12 59.008(18) . . ?
 Au1 Au11 Au13 60.163(18) . . ?
 Au6 Au11 Au7 60.403(19) . . ?
 Au6 Au11 Au10 61.150(18) . . ?
 Au6 Au11 Au12 109.04(2) . . ?
 Au10 Au11 Au7 109.45(2) . . ?
 Au10 Au11 Au12 109.99(2) . . ?
 Au12 Au11 Au7 59.593(19) . . ?
 Au13 Au11 Au6 111.42(2) . . ?
 Au13 Au11 Au7 109.33(2) . . ?
 Au13 Au11 Au10 62.132(18) . . ?
 Au13 Au11 Au12 60.591(19) . . ?
 Cl2 Au11 Au1 173.38(11) . . ?
 Cl2 Au11 Au6 126.03(11) . . ?
 Cl2 Au11 Au7 126.20(10) . . ?
 Cl2 Au11 Au10 118.73(10) . . ?
 Cl2 Au11 Au12 118.47(11) . . ?
 Cl2 Au11 Au13 113.22(11) . . ?
 Au1 Au12 Au3 56.480(17) . . ?
 Au1 Au12 Au7 58.677(17) . . ?
 Au1 Au12 Au8 58.853(18) . . ?
 Au1 Au12 Au11 57.802(17) . . ?
 Au1 Au12 Au13 59.096(17) . . ?
 Au7 Au12 Au3 58.328(18) . . ?
 Au7 Au12 Au8 107.13(2) . . ?
 Au7 Au12 Au11 60.350(19) . . ?
 Au7 Au12 Au13 108.43(2) . . ?
 Au8 Au12 Au3 57.962(18) . . ?
 Au8 Au12 Au11 109.43(2) . . ?
 Au8 Au12 Au13 64.383(19) . . ?
 Au11 Au12 Au3 105.59(2) . . ?
 Au13 Au12 Au3 108.36(2) . . ?
 Au13 Au12 Au11 58.724(18) . . ?
 P7 Au12 Au1 169.05(13) . . ?
 P7 Au12 Au3 115.28(12) . . ?
 P7 Au12 Au7 111.46(13) . . ?
 P7 Au12 Au8 124.90(11) . . ?
 P7 Au12 Au11 123.36(11) . . ?
 P7 Au12 Au13 131.66(13) . . ?
 Au1 Au13 Au8 56.363(17) . . ?
 Au1 Au13 Au9 58.265(17) . . ?
 Au1 Au13 Au10 57.927(17) . . ?
 Au1 Au13 Au11 58.274(18) . . ?
 Au1 Au13 Au12 58.462(17) . . ?
 Au9 Au13 Au8 57.156(18) . . ?
 Au9 Au13 Au10 63.438(18) . . ?
 Au10 Au13 Au8 106.81(2) . . ?
 Au11 Au13 Au8 105.80(2) . . ?
 Au11 Au13 Au9 109.70(2) . . ?
 Au11 Au13 Au10 59.472(18) . . ?
 Au11 Au13 Au12 60.685(19) . . ?
 Au12 Au13 Au8 57.790(18) . . ?
 Au12 Au13 Au9 105.87(2) . . ?
 Au12 Au13 Au10 107.98(2) . . ?
 P10 Au13 Au1 172.79(10) . . ?
 P10 Au13 Au8 116.69(10) . . ?
 P10 Au13 Au9 120.86(9) . . ?
 P10 Au13 Au10 128.89(10) . . ?
 P10 Au13 Au11 125.84(9) . . ?
 P10 Au13 Au12 117.13(10) . . ?
 C1 P1 Au5 115.2(5) . . ?
 C1 P1 C7 105.1(8) . . ?
 C1 P1 C13 104.6(7) . . ?
 C7 P1 Au5 121.2(6) . . ?
 C7 P1 C13 108.0(7) . . ?
 C13 P1 Au5 101.5(4) . . ?
 C17 P2 Au6 103.2(5) . . ?
 C17 P2 C18 104.0(6) . . ?
 C18 P2 Au6 117.1(5) . . ?
 C24 P2 Au6 118.2(5) . . ?
 C24 P2 C17 104.2(7) . . ?
 C24 P2 C18 108.1(7) . . ?
 C30 P3 Au10 117.1(5) . . ?
 C30 P3 C42 108.6(7) . . ?
 C36 P3 Au10 118.1(5) . . ?
 C36 P3 C30 103.7(7) . . ?
 C36 P3 C42 104.6(7) . . ?
 C42 P3 Au10 103.8(5) . . ?
 C46 P4 Au9 102.1(4) . . ?
 C47 P4 Au9 113.5(6) . . ?
 C47 P4 C46 106.2(8) . . ?
 C47 P4 C53 106.0(8) . . ?
 C53 P4 Au9 122.3(6) . . ?
 C53 P4 C46 105.2(8) . . ?
 C59 P5 Au2 122.1(6) . . ?
 C59 P5 C65 107.4(8) . . ?
 C59 P5 C71 105.3(7) . . ?
 C65 P5 Au2 111.7(5) . . ?
 C65 P5 C71 106.2(6) . . ?
 C71 P5 Au2 102.8(5) . . ?
 C75 P6 Au7 103.0(4) . . ?
 C76 P6 Au7 112.3(5) . . ?
 C76 P6 C75 109.2(7) . . ?
 C76 P6 C82 107.0(7) . . ?
 C82 P6 Au7 121.7(5) . . ?
 C82 P6 C75 102.7(7) . . ?
 C88 P7 Au12 113.6(5) . . ?
 C88 P7 C100 108.8(6) . . ?
 C94 P7 Au12 120.7(8) . . ?
 C94 P7 C88 104.1(10) . . ?
 C94 P7 C100 105.1(9) . . ?
 C100 P7 Au12 103.9(4) . . ?
 C104 P8 Au3 104.8(4) . . ?
 C104 P8 C105 108.7(6) . . ?
 C104 P8 C111 105.5(8) . . ?
 C105 P8 Au3 113.5(5) . . ?
 C105 P8 C111 104.9(8) . . ?
 C111 P8 Au3 118.9(6) . . ?
 C117 P9 Au8 117.5(7) . . ?
 C123 P9 Au8 114.4(5) . . ?
 C123 P9 C117 106.3(9) . . ?
 C123 P9 C129 107.5(7) . . ?
 C129 P9 Au8 103.9(5) . . ?
 C129 P9 C117 106.7(9) . . ?
 C133 P10 Au13 103.9(5) . . ?
 C134 P10 Au13 116.1(5) . . ?
 C134 P10 C133 102.8(7) . . ?
 C134 P10 C140 104.0(8) . . ?
 C140 P10 Au13 118.1(6) . . ?
 C140 P10 C133 111.0(8) . . ?
 C13 N1 C17 120.1(12) . . ?
 C42 N2 C46 119.4(13) . . ?
 C75 N3 C71 119.2(12) . . ?
 C129 N5 C133 119.4(13) . . ?
 C2 C1 P1 117.6(13) . . ?
 C2 C1 C6 119.5(16) . . ?
 C6 C1 P1 122.7(13) . . ?
 C3 C2 C1 122.6(16) . . ?
 C2 C3 C4 115.7(18) . . ?
 C5 C4 C3 126.4(19) . . ?
 C4 C5 C6 117.0(19) . . ?
 C1 C6 C5 118.7(19) . . ?
 C8 C7 P1 124.1(15) . . ?
 C12 C7 P1 116.6(15) . . ?
 C12 C7 C8 119.3(18) . . ?
 C7 C8 C9 116.1(19) . . ?
 C10 C9 C8 124.8(19) . . ?
 C9 C10 C11 122.5(19) . . ?
 C10 C11 C12 116(2) . . ?
 C7 C12 C11 121(2) . . ?
 N1 C13 P1 110.5(10) . . ?
 N1 C13 C14 123.0(14) . . ?
 C14 C13 P1 126.2(11) . . ?
 C15 C14 C13 117.2(14) . . ?
 C14 C15 C16 120.4(16) . . ?
 C15 C16 C17 120.1(16) . . ?
 N1 C17 P2 112.0(10) . . ?
 N1 C17 C16 119.2(13) . . ?
 C16 C17 P2 128.4(12) . . ?
 C19 C18 P2 120.4(11) . . ?
 C23 C18 P2 123.5(14) . . ?
 C23 C18 C19 115.9(16) . . ?
 C20 C19 C18 123.3(16) . . ?
 C19 C20 C21 118.7(19) . . ?
 C22 C21 C20 119(2) . . ?
 C21 C22 C23 121(2) . . ?
 C18 C23 C22 121(2) . . ?
 C25 C24 P2 121.5(13) . . ?
 C25 C24 C29 117.6(16) . . ?
 C29 C24 P2 120.7(14) . . ?
 C24 C25 C26 123(2) . . ?
 C27 C26 C25 118(2) . . ?
 C26 C27 C28 126(2) . . ?
 C29 C28 C27 115(2) . . ?
 C24 C29 C28 121(2) . . ?
 C31 C30 P3 120.7(11) . . ?
 C35 C30 P3 119.5(11) . . ?
 C35 C30 C31 119.7(14) . . ?
 C32 C31 C30 118.6(16) . . ?
 C31 C32 C33 120.9(18) . . ?
 C34 C33 C32 118.9(17) . . ?
 C35 C34 C33 120.7(17) . . ?
 C34 C35 C30 121.1(16) . . ?
 C37 C36 P3 123.8(14) . . ?
 C41 C36 P3 119.3(12) . . ?
 C41 C36 C37 116.8(16) . . ?
 C38 C37 C36 119.3(19) . . ?
 C37 C38 C39 128(2) . . ?
 C38 C39 C40 111.9(19) . . ?
 C41 C40 C39 122.5(18) . . ?
 C36 C41 C40 121.5(16) . . ?
 N2 C42 P3 107.7(10) . . ?
 N2 C42 C43 122.7(15) . . ?
 C43 C42 P3 129.6(14) . . ?
 C42 C43 C44 118.5(17) . . ?
 C43 C44 C45 119.2(15) . . ?
 C46 C45 C44 117.0(16) . . ?
 N2 C46 P4 109.9(10) . . ?
 N2 C46 C45 123.2(16) . . ?
 C45 C46 P4 126.4(13) . . ?
 C48 C47 P4 121.7(15) . . ?
 C52 C47 P4 117.1(12) . . ?
 C52 C47 C48 121.0(16) . . ?
 C49 C48 C47 115(2) . . ?
 C50 C49 C48 124(2) . . ?
 C51 C50 C49 120(2) . . ?
 C50 C51 C52 119(2) . . ?
 C47 C52 C51 120.8(18) . . ?
 C54 C53 P4 124.1(19) . . ?
 C54 C53 C58 120(2) . . ?
 C58 C53 P4 115.7(17) . . ?
 C53 C54 C55 118(3) . . ?
 C56 C55 C54 121(3) . . ?
 C55 C56 C57 124(3) . . ?
 C58 C57 C56 113(3) . . ?
 C57 C58 C53 122(3) . . ?
 C60 C59 P5 121.9(16) . . ?
 C60 C59 C64 119.6(17) . . ?
 C64 C59 P5 118.5(13) . . ?
 C59 C60 C61 115(2) . . ?
 C62 C61 C60 123(2) . . ?
 C61 C62 C63 123(2) . . ?
 C64 C63 C62 117(2) . . ?
 C63 C64 C59 122.0(19) . . ?
 C66 C65 P5 122.7(12) . . ?
 C70 C65 P5 117.4(11) . . ?
 C70 C65 C66 119.9(14) . . ?
 C67 C66 C65 119.0(16) . . ?
 C68 C67 C66 122.7(19) . . ?
 C67 C68 C69 121.7(19) . . ?
 C68 C69 C70 117.7(17) . . ?
 C65 C70 C69 118.8(15) . . ?
 N3 C71 P5 112.1(9) . . ?
 N3 C71 C72 119.6(13) . . ?
 C72 C71 P5 128.3(12) . . ?
 C73 C72 C71 117.7(15) . . ?
 C74 C73 C72 121.1(14) . . ?
 C73 C74 C75 117.8(14) . . ?
 N3 C75 P6 108.1(10) . . ?
 N3 C75 C74 124.4(14) . . ?
 C74 C75 P6 127.4(11) . . ?
 C77 C76 P6 125.2(12) . . ?
 C81 C76 P6 115.8(14) . . ?
 C81 C76 C77 119.0(16) . . ?
 C78 C77 C76 121.2(16) . . ?
 C77 C78 C79 118.7(19) . . ?
 C80 C79 C78 122(2) . . ?
 C79 C80 C81 119(2) . . ?
 C76 C81 C80 119(2) . . ?
 C83 C82 P6 122.5(14) . . ?
 C87 C82 P6 119.6(12) . . ?
 C87 C82 C83 117.8(17) . . ?
 C84 C83 C82 121(2) . . ?
 C85 C84 C83 119.3(19) . . ?
 C84 C85 C86 120(2) . . ?
 C87 C86 C85 117(2) . . ?
 C86 C87 C82 124(2) . . ?
 C89 C88 P7 124.1(11) . . ?
 C93 C88 P7 117.5(10) . . ?
 C93 C88 C89 117.9(16) . . ?
 C90 C89 C88 120.2(18) . . ?
 C91 C90 C89 121(2) . . ?
 C90 C91 C92 119(2) . . ?
 C91 C92 C93 120(2) . . ?
 C92 C93 C88 120.5(17) . . ?
 C96 C94 P7 120.8(19) . . ?
 C99 C94 P7 118.3(19) . . ?
 C99 C94 C96 121(2) . . ?
 C96 C95 C97 122(3) . . ?
 C95 C96 C94 119(3) . . ?
 C95 C97 C98 118(3) . . ?
 C99 C98 C97 121(3) . . ?
 C98 C99 C94 120(3) . . ?
 C102 C101 C100 120.0 . . ?
 C101 C102 C103 120.0 . . ?
 C104 C103 C102 120.0 . . ?
 C103 C104 P8 131.4(6) . . ?
 C103 C104 N4 120.0 . . ?
 N4 C104 P8 108.5(6) . . ?
 C100 N4 C104 120.0 . . ?
 C101 C100 P7 130.2(6) . . ?
 N4 C100 P7 109.3(6) . . ?
 N4 C100 C101 120.0 . . ?
 C106 C105 P8 124.2(11) . . ?
 C110 C105 P8 119.1(12) . . ?
 C110 C105 C106 116.7(15) . . ?
 C107 C106 C105 120.9(19) . . ?
 C106 C107 C108 121(2) . . ?
 C109 C108 C107 116(2) . . ?
 C108 C109 C110 125.1(19) . . ?
 C105 C110 C109 120.3(17) . . ?
 C112 C111 P8 122.8(16) . . ?
 C116 C111 P8 118.0(15) . . ?
 C116 C111 C112 118.7(18) . . ?
 C113 C112 C111 118(2) . . ?
 C112 C113 C114 126(3) . . ?
 C115 C114 C113 110(2) . . ?
 C116 C115 C114 123(2) . . ?
 C111 C116 C115 123.3(19) . . ?
 C118 C117 P9 117.9(18) . . ?
 C122 C117 P9 125(2) . . ?
 C122 C117 C118 115(3) . . ?
 C117 C118 C119 123(3) . . ?
 C118 C119 C120 116(3) . . ?
 C121 C120 C119 119(3) . . ?
 C120 C121 C122 119(3) . . ?
 C117 C122 C121 123(3) . . ?
 C124 C123 P9 119.6(11) . . ?
 C124 C123 C128 118.1(15) . . ?
 C128 C123 P9 122.2(13) . . ?
 C125 C124 C123 122.5(16) . . ?
 C124 C125 C126 119.4(19) . . ?
 C125 C126 C127 121.5(18) . . ?
 C126 C127 C128 120.9(19) . . ?
 C127 C128 C123 117.2(19) . . ?
 N5 C129 P9 109.7(10) . . ?
 N5 C129 C130 122.2(15) . . ?
 C130 C129 P9 128.1(13) . . ?
 C131 C130 C129 116.8(16) . . ?
 C132 C131 C130 121.3(17) . . ?
 C131 C132 C133 120.0(19) . . ?
 N5 C133 P10 108.9(11) . . ?
 N5 C133 C132 120.2(17) . . ?
 C132 C133 P10 130.1(14) . . ?
 C135 C134 P10 120.1(11) . . ?
 C135 C134 C139 118.1(14) . . ?
 C139 C134 P10 121.5(12) . . ?
 C134 C135 C136 120.5(17) . . ?
 C137 C136 C135 118.1(19) . . ?
 C138 C137 C136 122.6(16) . . ?
 C137 C138 C139 120.3(19) . . ?
 C138 C139 C134 120.3(19) . . ?
 C141 C140 P10 123.2(17) . . ?
 C141 C140 C145 120.3(19) . . ?
 C145 C140 P10 116.0(12) . . ?
 C140 C141 C142 116(2) . . ?
 C143 C142 C141 120(2) . . ?
 C144 C143 C142 121(2) . . ?
 C145 C144 C143 120(2) . . ?
 C144 C145 C140 121.9(18) . . ?
 Au15 Au14 Au16 63.666(19) . . ?
 Au15 Au14 Au17 118.39(2) . . ?
 Au15 Au14 Au18 116.96(2) . . ?
 Au15 Au14 Au19 62.71(2) . . ?
 Au15 Au14 Au20 62.46(2) . . ?
 Au15 Au14 Au21 62.940(19) . . ?
 Au15 Au14 Au22 117.30(2) . . ?
 Au15 Au14 Au23 178.90(3) . . ?
 Au15 Au14 Au24 118.46(2) . . ?
 Au15 Au14 Au25 62.37(2) . . ?
 Au15 Au14 Au26 117.62(3) . . ?
 Au16 Au14 Au22 175.87(3) . . ?
 Au16 Au14 Au25 62.406(19) . . ?
 Au17 Au14 Au16 62.492(19) . . ?
 Au17 Au14 Au18 62.56(2) . . ?
 Au17 Au14 Au19 121.78(3) . . ?
 Au17 Au14 Au22 114.52(2) . . ?
 Au17 Au14 Au25 112.91(2) . . ?
 Au18 Au14 Au16 112.55(2) . . ?
 Au18 Au14 Au22 63.34(2) . . ?
 Au18 Au14 Au25 174.87(2) . . ?
 Au19 Au14 Au16 116.52(2) . . ?
 Au19 Au14 Au18 67.32(2) . . ?
 Au19 Au14 Au22 62.099(18) . . ?
 Au19 Au14 Au25 115.23(2) . . ?
 Au20 Au14 Au16 63.144(18) . . ?
 Au20 Au14 Au17 68.08(2) . . ?
 Au20 Au14 Au18 62.240(19) . . ?
 Au20 Au14 Au19 63.548(19) . . ?
 Au20 Au14 Au21 115.90(2) . . ?
 Au20 Au14 Au22 113.40(2) . . ?
 Au20 Au14 Au24 121.89(2) . . ?
 Au20 Au14 Au25 114.39(2) . . ?
 Au20 Au14 Au26 176.00(3) . . ?
 Au21 Au14 Au16 115.84(2) . . ?
 Au21 Au14 Au17 174.92(3) . . ?
 Au21 Au14 Au18 121.75(2) . . ?
 Au21 Au14 Au19 63.30(2) . . ?
 Au21 Au14 Au22 67.40(2) . . ?
 Au21 Au14 Au24 112.05(2) . . ?
 Au21 Au14 Au25 62.90(2) . . ?
 Au21 Au14 Au26 62.004(19) . . ?
 Au23 Au14 Au16 117.21(2) . . ?
 Au23 Au14 Au17 62.03(2) . . ?
 Au23 Au14 Au18 62.21(2) . . ?
 Au23 Au14 Au19 116.19(2) . . ?
 Au23 Au14 Au20 117.19(3) . . ?
 Au23 Au14 Au21 116.74(2) . . ?
 Au23 Au14 Au22 61.774(19) . . ?
 Au23 Au14 Au24 62.63(2) . . ?
 Au23 Au14 Au25 118.53(2) . . ?
 Au23 Au14 Au26 62.65(2) . . ?
 Au24 Au14 Au16 67.657(18) . . ?
 Au24 Au14 Au17 62.89(2) . . ?
 Au24 Au14 Au18 114.98(2) . . ?
 Au24 Au14 Au19 174.54(3) . . ?
 Au24 Au14 Au22 113.99(2) . . ?
 Au24 Au14 Au25 62.915(19) . . ?
 Au24 Au14 Au26 61.882(19) . . ?
 Au25 Au14 Au22 121.71(2) . . ?
 Au26 Au14 Au16 120.71(2) . . ?
 Au26 Au14 Au17 114.23(2) . . ?
 Au26 Au14 Au18 115.49(2) . . ?
 Au26 Au14 Au19 112.70(2) . . ?
 Au26 Au14 Au22 62.792(19) . . ?
 Au26 Au14 Au25 68.11(2) . . ?
 Au14 Au15 Au16 59.049(18) . . ?
 Au14 Au15 Au19 59.400(18) . . ?
 Au14 Au15 Au20 59.363(19) . . ?
 Au14 Au15 Au21 59.140(18) . . ?
 Au14 Au15 Au25 59.817(19) . . ?
 Au19 Au15 Au16 109.91(2) . . ?
 Au19 Au15 Au21 60.93(2) . . ?
 Au20 Au15 Au16 60.59(2) . . ?
 Au20 Au15 Au19 61.39(2) . . ?
 Au20 Au15 Au21 110.12(2) . . ?
 Au20 Au15 Au25 109.74(2) . . ?
 Au21 Au15 Au16 108.93(2) . . ?
 Au25 Au15 Au16 60.068(19) . . ?
 Au25 Au15 Au19 110.35(2) . . ?
 Au25 Au15 Au21 60.801(19) . . ?
 Cl3 Au15 Au14 178.68(12) . . ?
 Cl3 Au15 Au16 121.37(11) . . ?
 Cl3 Au15 Au19 119.53(11) . . ?
 Cl3 Au15 Au20 119.58(11) . . ?
 Cl3 Au15 Au21 121.26(11) . . ?
 Cl3 Au15 Au25 121.50(11) . . ?
 Au14 Au16 Au15 57.286(17) . . ?
 Au14 Au16 Au17 58.610(18) . . ?
 Au14 Au16 Au20 58.120(17) . . ?
 Au14 Au16 Au24 55.962(16) . . ?
 Au14 Au16 Au25 58.895(18) . . ?
 Au15 Au16 Au24 103.89(2) . . ?
 Au17 Au16 Au15 109.46(2) . . ?
 Au17 Au16 Au20 64.787(19) . . ?
 Au17 Au16 Au24 57.789(18) . . ?
 Au17 Au16 Au25 106.97(2) . . ?
 Au20 Au16 Au15 58.70(2) . . ?
 Au20 Au16 Au24 107.53(2) . . ?
 Au25 Au16 Au15 59.105(19) . . ?
 Au25 Au16 Au20 107.41(2) . . ?
 Au25 Au16 Au24 57.936(18) . . ?
 P19 Au16 Au14 170.51(9) . . ?
 P19 Au16 Au15 125.73(10) . . ?
 P19 Au16 Au17 122.50(10) . . ?
 P19 Au16 Au20 131.36(9) . . ?
 P19 Au16 Au24 115.68(9) . . ?
 P19 Au16 Au25 113.72(9) . . ?
 Au14 Au17 Au16 58.898(18) . . ?
 Au14 Au17 Au18 58.718(19) . . ?
 Au14 Au17 Au20 55.811(17) . . ?
 Au14 Au17 Au23 58.370(18) . . ?
 Au14 Au17 Au24 58.465(18) . . ?
 Au16 Au17 Au20 57.947(18) . . ?
 Au16 Au17 Au24 64.720(19) . . ?
 Au18 Au17 Au16 106.63(2) . . ?
 Au18 Au17 Au20 57.045(17) . . ?
 Au18 Au17 Au24 108.14(2) . . ?
 Au23 Au17 Au16 110.87(2) . . ?
 Au23 Au17 Au18 59.701(19) . . ?
 Au23 Au17 Au20 104.40(2) . . ?
 Au23 Au17 Au24 59.91(2) . . ?
 Au24 Au17 Au20 107.60(2) . . ?
 P12 Au17 Au14 170.37(10) . . ?
 P12 Au17 Au16 120.39(9) . . ?
 P12 Au17 Au18 114.91(10) . . ?
 P12 Au17 Au20 115.01(10) . . ?
 P12 Au17 Au23 126.34(10) . . ?
 P12 Au17 Au24 130.85(10) . . ?
 Au14 Au18 Au17 58.720(19) . . ?
 Au14 Au18 Au19 56.339(18) . . ?
 Au14 Au18 Au20 58.712(18) . . ?
 Au14 Au18 Au22 58.617(19) . . ?
 Au14 Au18 Au23 58.282(19) . . ?
 Au17 Au18 Au19 108.91(2) . . ?
 Au17 Au18 Au22 107.55(2) . . ?
 Au20 Au18 Au17 65.337(19) . . ?
 Au20 Au18 Au19 58.703(18) . . ?
 Au20 Au18 Au22 106.78(2) . . ?
 Au22 Au18 Au19 57.125(18) . . ?
 Au23 Au18 Au17 59.447(19) . . ?
 Au23 Au18 Au19 104.33(2) . . ?
 Au23 Au18 Au20 110.67(2) . . ?
 Au23 Au18 Au22 58.933(19) . . ?
 P13 Au18 Au14 172.26(10) . . ?
 P13 Au18 Au17 128.66(10) . . ?
 P13 Au18 Au19 116.14(10) . . ?
 P13 Au18 Au20 120.31(10) . . ?
 P13 Au18 Au22 116.75(11) . . ?
 P13 Au18 Au23 125.98(10) . . ?
 Au14 Au19 Au15 57.890(18) . . ?
 Au14 Au19 Au18 56.339(18) . . ?
 Au14 Au19 Au20 58.062(17) . . ?
 Au14 Au19 Au21 58.212(18) . . ?
 Au14 Au19 Au22 59.243(17) . . ?
 Au15 Au19 Au18 104.31(2) . . ?
 Au15 Au19 Au20 59.039(19) . . ?
 Au15 Au19 Au21 59.621(19) . . ?
 Au15 Au19 Au22 110.61(2) . . ?
 Au20 Au19 Au18 57.001(18) . . ?
 Au21 Au19 Au18 107.96(2) . . ?
 Au21 Au19 Au20 107.21(2) . . ?
 Au22 Au19 Au18 58.748(19) . . ?
 Au22 Au19 Au20 106.72(2) . . ?
 Au22 Au19 Au21 64.51(2) . . ?
 P14 Au19 Au14 172.34(12) . . ?
 P14 Au19 Au15 126.27(10) . . ?
 P14 Au19 Au18 116.25(11) . . ?
 P14 Au19 Au20 117.23(11) . . ?
 P14 Au19 Au21 129.10(12) . . ?
 P14 Au19 Au22 119.93(10) . . ?
 Au14 Au20 Au15 58.182(18) . . ?
 Au14 Au20 Au16 58.736(17) . . ?
 Au14 Au20 Au17 56.113(17) . . ?
 Au14 Au20 Au18 59.049(18) . . ?
 Au14 Au20 Au19 58.390(17) . . ?
 Au15 Au20 Au16 60.72(2) . . ?
 Au15 Au20 Au17 105.18(2) . . ?
 Au15 Au20 Au18 110.48(2) . . ?
 Au15 Au20 Au19 59.57(2) . . ?
 Au16 Au20 Au17 57.266(18) . . ?
 Au16 Au20 Au19 108.56(2) . . ?
 Au18 Au20 Au16 106.54(2) . . ?
 Au18 Au20 Au17 57.618(17) . . ?
 Au18 Au20 Au19 64.295(19) . . ?
 Au19 Au20 Au17 107.32(2) . . ?
 P11 Au20 Au14 170.65(10) . . ?
 P11 Au20 Au15 123.83(10) . . ?
 P11 Au20 Au16 113.28(10) . . ?
 P11 Au20 Au17 116.23(11) . . ?
 P11 Au20 Au18 123.11(10) . . ?
 P11 Au20 Au19 130.94(10) . . ?
 Au14 Au21 Au15 57.920(18) . . ?
 Au14 Au21 Au19 58.493(18) . . ?
 Au14 Au21 Au22 56.694(17) . . ?
 Au14 Au21 Au25 58.929(18) . . ?
 Au14 Au21 Au26 59.142(18) . . ?
 Au15 Au21 Au19 59.453(19) . . ?
 Au15 Au21 Au22 104.71(2) . . ?
 Au15 Au21 Au25 59.405(19) . . ?
 Au19 Au21 Au22 57.177(18) . . ?
 Au25 Au21 Au19 108.04(2) . . ?
 Au25 Au21 Au22 109.08(2) . . ?
 Au26 Au21 Au15 110.73(2) . . ?
 Au26 Au21 Au19 106.60(2) . . ?
 Au26 Au21 Au22 58.313(19) . . ?
 Au26 Au21 Au25 65.582(19) . . ?
 P17 Au21 Au14 172.82(10) . . ?
 P17 Au21 Au15 127.06(9) . . ?
 P17 Au21 Au19 118.18(10) . . ?
 P17 Au21 Au22 116.15(10) . . ?
 P17 Au21 Au25 127.42(10) . . ?
 P17 Au21 Au26 118.75(9) . . ?
 Au14 Au22 Au18 58.045(18) . . ?
 Au14 Au22 Au19 58.658(17) . . ?
 Au14 Au22 Au21 55.906(17) . . ?
 Au14 Au22 Au23 58.200(18) . . ?
 Au14 Au22 Au26 58.315(18) . . ?
 Au18 Au22 Au21 107.36(2) . . ?
 Au19 Au22 Au18 64.127(19) . . ?
 Au19 Au22 Au21 58.316(18) . . ?
 Au19 Au22 Au26 106.35(2) . . ?
 Au23 Au22 Au18 59.23(2) . . ?
 Au23 Au22 Au19 110.10(2) . . ?
 Au23 Au22 Au21 104.55(2) . . ?
 Au23 Au22 Au26 59.92(2) . . ?
 Au26 Au22 Au18 107.42(2) . . ?
 Au26 Au22 Au21 56.872(18) . . ?
 P18 Au22 Au14 170.97(11) . . ?
 P18 Au22 Au18 130.87(11) . . ?
 P18 Au22 Au19 121.58(9) . . ?
 P18 Au22 Au21 115.75(10) . . ?
 P18 Au22 Au23 125.58(9) . . ?
 P18 Au22 Au26 115.16(10) . . ?
 Au14 Au23 Au17 59.602(18) . . ?
 Au14 Au23 Au18 59.509(19) . . ?
 Au14 Au23 Au22 60.026(18) . . ?
 Au14 Au23 Au24 59.205(18) . . ?
 Au14 Au23 Au26 59.284(19) . . ?
 Au17 Au23 Au18 60.852(19) . . ?
 Au17 Au23 Au24 60.94(2) . . ?
 Au17 Au23 Au26 109.46(2) . . ?
 Au18 Au23 Au24 109.88(2) . . ?
 Au18 Au23 Au26 110.40(2) . . ?
 Au22 Au23 Au17 111.02(2) . . ?
 Au22 Au23 Au18 61.83(2) . . ?
 Au22 Au23 Au24 109.74(3) . . ?
 Au22 Au23 Au26 61.09(2) . . ?
 Au24 Au23 Au26 59.67(2) . . ?
 Cl4 Au23 Au14 178.01(14) . . ?
 Cl4 Au23 Au17 119.95(13) . . ?
 Cl4 Au23 Au18 118.51(14) . . ?
 Cl4 Au23 Au22 119.19(12) . . ?
 Cl4 Au23 Au24 122.51(12) . . ?
 Cl4 Au23 Au26 122.22(14) . . ?
 Au14 Au24 Au16 56.381(16) . . ?
 Au14 Au24 Au17 58.640(18) . . ?
 Au14 Au24 Au23 58.163(18) . . ?
 Au14 Au24 Au25 58.869(18) . . ?
 Au14 Au24 Au26 59.147(18) . . ?
 Au17 Au24 Au16 57.491(18) . . ?
 Au17 Au24 Au25 106.34(2) . . ?
 Au23 Au24 Au16 104.61(2) . . ?
 Au23 Au24 Au17 59.15(2) . . ?
 Au23 Au24 Au25 111.04(2) . . ?
 Au25 Au24 Au16 57.495(17) . . ?
 Au26 Au24 Au16 108.70(2) . . ?
 Au26 Au24 Au17 108.47(2) . . ?
 Au26 Au24 Au23 60.22(2) . . ?
 Au26 Au24 Au25 65.597(19) . . ?
 P20 Au24 Au14 171.62(10) . . ?
 P20 Au24 Au16 116.03(9) . . ?
 P20 Au24 Au17 115.10(10) . . ?
 P20 Au24 Au23 124.92(10) . . ?
 P20 Au24 Au25 121.57(10) . . ?
 P20 Au24 Au26 129.18(10) . . ?
 Au14 Au25 Au15 57.813(18) . . ?
 Au14 Au25 Au16 58.700(18) . . ?
 Au14 Au25 Au21 58.166(18) . . ?
 Au14 Au25 Au24 58.216(18) . . ?
 Au14 Au25 Au26 55.726(18) . . ?
 Au15 Au25 Au16 60.827(19) . . ?
 Au15 Au25 Au21 59.793(19) . . ?
 Au15 Au25 Au24 110.28(2) . . ?
 Au15 Au25 Au26 103.97(2) . . ?
 Au16 Au25 Au21 108.73(2) . . ?
 Au16 Au25 Au24 64.568(19) . . ?
 Au16 Au25 Au26 107.11(2) . . ?
 Au21 Au25 Au24 104.66(2) . . ?
 Au21 Au25 Au26 56.517(17) . . ?
 Au24 Au25 Au26 56.425(17) . . ?
 P15 Au25 Au14 171.03(10) . . ?
 P15 Au25 Au15 123.68(9) . . ?
 P15 Au25 Au16 130.24(9) . . ?
 P15 Au25 Au21 114.00(10) . . ?
 P15 Au25 Au24 123.98(9) . . ?
 P15 Au25 Au26 117.07(9) . . ?
 Au14 Au26 Au21 58.854(18) . . ?
 Au14 Au26 Au22 58.893(18) . . ?
 Au14 Au26 Au23 58.069(19) . . ?
 Au14 Au26 Au24 58.971(18) . . ?
 Au14 Au26 Au25 56.160(17) . . ?
 Au21 Au26 Au22 64.81(2) . . ?
 Au21 Au26 Au23 110.06(2) . . ?
 Au21 Au26 Au25 57.901(17) . . ?
 Au22 Au26 Au25 108.19(2) . . ?
 Au23 Au26 Au22 59.00(2) . . ?
 Au23 Au26 Au25 105.10(2) . . ?
 Au24 Au26 Au21 107.17(2) . . ?
 Au24 Au26 Au22 108.40(2) . . ?
 Au24 Au26 Au23 60.11(2) . . ?
 Au24 Au26 Au25 57.978(18) . . ?
 P16 Au26 Au14 168.78(11) . . ?
 P16 Au26 Au21 123.06(10) . . ?
 P16 Au26 Au22 132.33(10) . . ?
 P16 Au26 Au23 124.86(11) . . ?
 P16 Au26 Au24 111.84(10) . . ?
 P16 Au26 Au25 114.28(11) . . ?
 C146 P11 Au20 115.2(5) . . ?
 C146 P11 C158 106.5(7) . . ?
 C152 P11 Au20 121.0(4) . . ?
 C152 P11 C146 103.1(6) . . ?
 C152 P11 C158 105.9(6) . . ?
 C158 P11 Au20 104.0(5) . . ?
 C162 P12 Au17 103.4(4) . . ?
 C163 P12 Au17 120.8(4) . . ?
 C163 P12 C162 105.3(7) . . ?
 C169 P12 Au17 115.4(5) . . ?
 C169 P12 C162 106.1(7) . . ?
 C169 P12 C163 104.6(6) . . ?
 C175 P13 Au18 120.7(4) . . ?
 C175 P13 C187 102.5(8) . . ?
 C181 P13 Au18 114.5(4) . . ?
 C181 P13 C175 106.9(6) . . ?
 C181 P13 C187 106.8(7) . . ?
 C187 P13 Au18 103.8(6) . . ?
 C191 P14 Au19 103.0(5) . . ?
 C192 P14 Au19 120.5(5) . . ?
 C192 P14 C191 103.7(7) . . ?
 C192 P14 C198 104.0(7) . . ?
 C198 P14 Au19 116.7(5) . . ?
 C198 P14 C191 107.6(7) . . ?
 C204 P15 Au25 121.1(5) . . ?
 C204 P15 C216 106.7(7) . . ?
 C210 P15 Au25 112.8(5) . . ?
 C210 P15 C204 103.4(7) . . ?
 C210 P15 C216 109.2(7) . . ?
 C216 P15 Au25 103.2(5) . . ?
 C220 P16 Au26 104.9(4) . . ?
 C221 P16 Au26 113.3(6) . . ?
 C221 P16 C220 105.1(8) . . ?
 C221 P16 C227 106.4(6) . . ?
 C227 P16 Au26 120.2(4) . . ?
 C227 P16 C220 105.7(6) . . ?
 C233 P17 Au21 119.4(5) . . ?
 C233 P17 C245 106.4(7) . . ?
 C239 P17 Au21 113.8(6) . . ?
 C239 P17 C233 105.4(8) . . ?
 C239 P17 C245 108.4(7) . . ?
 C245 P17 Au21 102.8(4) . . ?
 C249 P18 Au22 103.1(5) . . ?
 C249 P18 C250 107.0(7) . . ?
 C250 P18 Au22 119.5(6) . . ?
 C256 P18 Au22 112.3(6) . . ?
 C256 P18 C249 107.1(8) . . ?
 C256 P18 C250 107.1(8) . . ?
 C262 P19 Au16 121.9(5) . . ?
 C262 P19 C274 106.1(8) . . ?
 C268 P19 Au16 115.6(5) . . ?
 C268 P19 C262 102.8(7) . . ?
 C268 P19 C274 105.8(7) . . ?
 C274 P19 Au16 103.2(4) . . ?
 C278 P20 Au24 101.9(5) . . ?
 C278 P20 C279 102.8(7) . . ?
 C278 P20 C285 108.2(7) . . ?
 C279 P20 Au24 123.4(5) . . ?
 C279 P20 C285 106.3(7) . . ?
 C285 P20 Au24 112.9(5) . . ?
 C162 N6 C158 122.4(13) . . ?
 C191 N7 C187 118.3(14) . . ?
 C220 N8 C216 120.6(13) . . ?
 C245 N9 C249 120.3(12) . . ?
 C278 N10 C274 121.8(12) . . ?
 C147 C146 P11 120.2(13) . . ?
 C147 C146 C151 121.5(15) . . ?
 C151 C146 P11 118.3(10) . . ?
 C146 C147 C148 115.2(18) . . ?
 C149 C148 C147 123.7(18) . . ?
 C150 C149 C148 119.2(19) . . ?
 C149 C150 C151 121.0(19) . . ?
 C150 C151 C146 119.2(14) . . ?
 C153 C152 P11 114.3(8) . . ?
 C153 C152 C157 120.0 . . ?
 C157 C152 P11 125.4(8) . . ?
 C154 C153 C152 120.0 . . ?
 C153 C154 C155 120.0 . . ?
 C156 C155 C154 120.0 . . ?
 C155 C156 C157 120.0 . . ?
 C156 C157 C152 120.0 . . ?
 N6 C158 P11 110.0(11) . . ?
 N6 C158 C159 120.4(16) . . ?
 C159 C158 P11 129.2(13) . . ?
 C158 C159 C160 117.4(17) . . ?
 C161 C160 C159 122(2) . . ?
 C160 C161 C162 117.0(18) . . ?
 N6 C162 P12 111.7(9) . . ?
 N6 C162 C161 120.6(14) . . ?
 C161 C162 P12 127.4(12) . . ?
 C168 C163 P12 124.3(7) . . ?
 C168 C163 C164 120.0 . . ?
 C164 C163 P12 115.7(7) . . ?
 C163 C168 C167 120.0 . . ?
 C168 C167 C166 120.0 . . ?
 C165 C166 C167 120.0 . . ?
 C166 C165 C164 120.0 . . ?
 C165 C164 C163 120.0 . . ?
 C170 C169 P12 117.4(12) . . ?
 C174 C169 P12 122.9(11) . . ?
 C174 C169 C170 119.6(16) . . ?
 C171 C170 C169 125.3(18) . . ?
 C172 C171 C170 114(2) . . ?
 C173 C172 C171 122(2) . . ?
 C172 C173 C174 124(2) . . ?
 C169 C174 C173 115.2(19) . . ?
 C179 C178 C177 120.0 . . ?
 C180 C179 C178 120.0 . . ?
 C179 C180 C175 120.0 . . ?
 C180 C175 P13 116.9(8) . . ?
 C180 C175 C176 120.0 . . ?
 C176 C175 P13 123.0(8) . . ?
 C177 C176 C175 120.0 . . ?
 C176 C177 C178 120.0 . . ?
 C186 C181 P13 118.1(7) . . ?
 C186 C181 C182 120.0 . . ?
 C182 C181 P13 121.7(7) . . ?
 C181 C186 C185 120.0 . . ?
 C184 C185 C186 120.0 . . ?
 C183 C184 C185 120.0 . . ?
 C184 C183 C182 120.0 . . ?
 C183 C182 C181 120.0 . . ?
 N7 C187 P13 108.4(12) . . ?
 C188 C187 P13 132.2(17) . . ?
 C188 C187 N7 119.4(18) . . ?
 C187 C188 C189 122(2) . . ?
 C190 C189 C188 118(2) . . ?
 C189 C190 C191 120.2(18) . . ?
 N7 C191 P14 108.6(11) . . ?
 N7 C191 C190 121.9(16) . . ?
 C190 C191 P14 129.3(13) . . ?
 C193 C194 C195 120.0 . . ?
 C192 C193 C194 120.0 . . ?
 C193 C192 P14 121.2(9) . . ?
 C193 C192 C197 120.0 . . ?
 C197 C192 P14 118.7(9) . . ?
 C196 C197 C192 120.0 . . ?
 C195 C196 C197 120.0 . . ?
 C196 C195 C194 120.0 . . ?
 C200 C199 C198 120.0 . . ?
 C201 C200 C199 120.0 . . ?
 C200 C201 C202 120.0 . . ?
 C201 C202 C203 120.0 . . ?
 C198 C203 C202 120.0 . . ?
 C199 C198 P14 123.2(8) . . ?
 C203 C198 P14 116.8(8) . . ?
 C203 C198 C199 120.0 . . ?
 C205 C204 P15 121.1(14) . . ?
 C205 C204 C209 119.0(16) . . ?
 C209 C204 P15 119.5(13) . . ?
 C204 C205 C206 119(2) . . ?
 C207 C206 C205 122(2) . . ?
 C206 C207 C208 122(2) . . ?
 C209 C208 C207 114(2) . . ?
 C204 C209 C208 123.2(19) . . ?
 C211 C210 P15 121.1(12) . . ?
 C215 C210 P15 121.8(12) . . ?
 C215 C210 C211 117.1(15) . . ?
 C212 C211 C210 121.3(17) . . ?
 C211 C212 C213 119.4(17) . . ?
 C214 C213 C212 119.5(16) . . ?
 C213 C214 C215 118.5(18) . . ?
 C210 C215 C214 124.0(17) . . ?
 N8 C216 P15 110.8(10) . . ?
 N8 C216 C217 120.4(14) . . ?
 C217 C216 P15 128.7(13) . . ?
 C216 C217 C218 115.0(19) . . ?
 C219 C218 C217 123.5(18) . . ?
 C218 C219 C220 115.7(16) . . ?
 N8 C220 P16 108.9(11) . . ?
 N8 C220 C219 124.7(16) . . ?
 C219 C220 P16 126.4(13) . . ?
 C222 C221 P16 125.1(16) . . ?
 C222 C221 C226 117.7(16) . . ?
 C226 C221 P16 117.0(13) . . ?
 C223 C222 C221 126(2) . . ?
 C222 C223 C224 117(2) . . ?
 C225 C224 C223 115.9(19) . . ?
 C226 C225 C224 126(2) . . ?
 C225 C226 C221 118(2) . . ?
 C228 C227 P16 123.5(5) . . ?
 C228 C227 C232 120.0 . . ?
 C232 C227 P16 116.4(5) . . ?
 C229 C228 C227 120.0 . . ?
 C228 C229 C230 120.0 . . ?
 C229 C230 C231 120.0 . . ?
 C232 C231 C230 120.0 . . ?
 C231 C232 C227 120.0 . . ?
 C234 C233 P17 121.4(13) . . ?
 C234 C233 C238 118.1(16) . . ?
 C238 C233 P17 119.9(12) . . ?
 C235 C234 C233 123.1(17) . . ?
 C234 C235 C236 117.0(17) . . ?
 C237 C236 C235 120.3(17) . . ?
 C238 C237 C236 120.6(17) . . ?
 C237 C238 C233 120.5(15) . . ?
 C240 C239 P17 121.2(12) . . ?
 C244 C239 P17 120.1(14) . . ?
 C244 C239 C240 118.6(15) . . ?
 C241 C240 C239 117.4(18) . . ?
 C242 C241 C240 124(2) . . ?
 C241 C242 C243 120.3(19) . . ?
 C242 C243 C244 118(2) . . ?
 C239 C244 C243 120.2(18) . . ?
 N9 C245 P17 110.3(9) . . ?
 N9 C245 C246 123.4(16) . . ?
 C246 C245 P17 126.2(13) . . ?
 C247 C246 C245 117.1(17) . . ?
 C246 C247 C248 121.9(16) . . ?
 C247 C248 C249 117.3(17) . . ?
 N9 C249 P18 109.9(10) . . ?
 N9 C249 C248 119.9(15) . . ?
 C248 C249 P18 130.1(13) . . ?
 C251 C250 P18 123.6(14) . . ?
 C255 C250 P18 117.7(13) . . ?
 C255 C250 C251 118.7(17) . . ?
 C252 C251 C250 119(2) . . ?
 C251 C252 C253 123(2) . . ?
 C252 C253 C254 116(2) . . ?
 C255 C254 C253 124(2) . . ?
 C254 C255 C250 119.3(18) . . ?
 C257 C256 P18 123.4(14) . . ?
 C261 C256 P18 122.5(13) . . ?
 C261 C256 C257 114.0(15) . . ?
 C258 C257 C256 124.0(19) . . ?
 C257 C258 C259 118(2) . . ?
 C258 C259 C260 119.5(18) . . ?
 C261 C260 C259 120.5(19) . . ?
 C256 C261 C260 123.5(18) . . ?
 C263 C262 P19 121.3(16) . . ?
 C263 C262 C267 114(2) . . ?
 C267 C262 P19 124.6(16) . . ?
 C262 C263 C264 120(3) . . ?
 C265 C264 C263 125(3) . . ?
 C264 C265 C266 116(3) . . ?
 C267 C266 C265 120(3) . . ?
 C266 C267 C262 124(3) . . ?
 C269 C268 P19 116.6(11) . . ?
 C273 C268 P19 122.7(13) . . ?
 C273 C268 C269 120.5(15) . . ?
 C268 C269 C270 117.3(16) . . ?
 C271 C270 C269 119.7(18) . . ?
 C272 C271 C270 123.3(17) . . ?
 C271 C272 C273 118.8(17) . . ?
 C268 C273 C272 120.1(18) . . ?
 N10 C274 P19 110.7(9) . . ?
 N10 C274 C275 117.9(14) . . ?
 C275 C274 P19 131.3(12) . . ?
 C276 C275 C274 122.1(15) . . ?
 C275 C276 C277 120.1(16) . . ?
 C278 C277 C276 116.0(15) . . ?
 N10 C278 P20 112.5(9) . . ?
 N10 C278 C277 121.7(14) . . ?
 C277 C278 P20 125.5(13) . . ?
 C280 C279 P20 125.0(14) . . ?
 C280 C279 C284 119.2(16) . . ?
 C284 C279 P20 115.7(12) . . ?
 C281 C280 C279 122.0(18) . . ?
 C282 C281 C280 120.4(18) . . ?
 C281 C282 C283 120(2) . . ?
 C284 C283 C282 120(2) . . ?
 C283 C284 C279 119.0(17) . . ?
 C286 C285 P20 117.8(11) . . ?
 C290 C285 P20 121.8(14) . . ?
 C290 C285 C286 120.3(16) . . ?
 C287 C286 C285 122.2(16) . . ?
 C286 C287 C288 115(2) . . ?
 C289 C288 C287 124(2) . . ?
 C290 C289 C288 116(2) . . ?
 C285 C290 C289 121.8(19) . . ?
 F1 Sb1 F5 89.3(8) . . ?
 F1 Sb1 F6 179.0(9) . . ?
 F2 Sb1 F1 88.4(7) . . ?
 F2 Sb1 F5 89.1(7) . . ?
 F2 Sb1 F6 91.1(7) . . ?
 F3 Sb1 F1 92.1(9) . . ?
 F3 Sb1 F2 89.2(7) . . ?
 F3 Sb1 F5 177.7(8) . . ?
 F3 Sb1 F6 88.7(8) . . ?
 F4 Sb1 F1 89.9(6) . . ?
 F4 Sb1 F2 177.9(7) . . ?
 F4 Sb1 F3 92.2(6) . . ?
 F4 Sb1 F5 89.6(6) . . ?
 F4 Sb1 F6 90.6(6) . . ?
 F5 Sb1 F6 89.9(8) . . ?
 F1A Sb1A F3A 91.6(15) . . ?
 F1A Sb1A F4A 86.0(14) . . ?
 F1A Sb1A F5A 90.2(15) . . ?
 F2A Sb1A F1A 89.3(15) . . ?
 F2A Sb1A F3A 90.6(15) . . ?
 F2A Sb1A F4A 174.7(17) . . ?
 F2A Sb1A F5A 93.1(15) . . ?
 F3A Sb1A F4A 92.0(15) . . ?
 F3A Sb1A F5A 175.9(17) . . ?
 F5A Sb1A F4A 84.5(14) . . ?
 F6A Sb1A F1A 177.7(18) . . ?
 F6A Sb1A F2A 93.0(16) . . ?
 F6A Sb1A F3A 88.2(16) . . ?
 F6A Sb1A F4A 91.8(15) . . ?
 F6A Sb1A F5A 89.8(16) . . ?
 F7 Sb2 F9 95.8(14) . . ?
 F7 Sb2 F10 86.4(12) . . ?
 F7 Sb2 F11 91.5(13) . . ?
 F7 Sb2 F12 176.1(15) . . ?
 F8 Sb2 F7 91.1(13) . . ?
 F8 Sb2 F9 91.3(13) . . ?
 F8 Sb2 F10 174.9(14) . . ?
 F8 Sb2 F11 94.4(13) . . ?
 F8 Sb2 F12 89.6(13) . . ?
 F9 Sb2 F10 93.4(13) . . ?
 F9 Sb2 F11 170.6(14) . . ?
 F9 Sb2 F12 88.0(13) . . ?
 F10 Sb2 F11 81.2(12) . . ?
 F10 Sb2 F12 92.6(13) . . ?
 F11 Sb2 F12 84.7(13) . . ?
 F14 Sb3 F13 89.5(4) . . ?
 F14 Sb3 F15 89.8(5) . . ?
 F14 Sb3 F16 178.7(6) . . ?
 F14 Sb3 F17 89.4(5) . . ?
 F15 Sb3 F13 89.0(5) . . ?
 F15 Sb3 F17 177.9(6) . . ?
 F16 Sb3 F13 89.2(5) . . ?
 F16 Sb3 F15 90.4(5) . . ?
 F16 Sb3 F17 90.4(5) . . ?
 F17 Sb3 F13 89.0(5) . . ?
 F18 Sb3 F13 179.6(6) . . ?
 F18 Sb3 F14 90.9(5) . . ?
 F18 Sb3 F15 90.8(5) . . ?
 F18 Sb3 F16 90.4(5) . . ?
 F18 Sb3 F17 91.2(5) . . ?
 F20 Sb4 F19 86.1(9) . . ?
 F21 Sb4 F19 92.6(9) . . ?
 F21 Sb4 F20 88.2(8) . . ?
 F22 Sb4 F19 89.7(8) . . ?
 F22 Sb4 F20 174.2(10) . . ?
 F22 Sb4 F21 87.9(8) . . ?
 F22 Sb4 F23 93.5(8) . . ?
 F23 Sb4 F19 87.5(9) . . ?
 F23 Sb4 F20 90.4(9) . . ?
 F23 Sb4 F21 178.6(9) . . ?
 F24 Sb4 F19 179.2(10) . . ?
 F24 Sb4 F20 93.1(9) . . ?
 F24 Sb4 F21 87.3(9) . . ?
 F24 Sb4 F22 91.0(9) . . ?
 F24 Sb4 F23 92.6(9) . . ?
 F25 Sb5 F28 90.9(8) . . ?
 F26 Sb5 F25 89.0(8) . . ?
 F26 Sb5 F28 177.6(10) . . ?
 F26 Sb5 F29 91.4(10) . . ?
 F27 Sb5 F25 87.3(8) . . ?
 F27 Sb5 F26 90.0(9) . . ?
 F27 Sb5 F28 87.6(9) . . ?
 F27 Sb5 F29 176.1(10) . . ?
 F29 Sb5 F25 89.1(9) . . ?
 F29 Sb5 F28 91.0(9) . . ?
 F30 Sb5 F25 178.1(10) . . ?
 F30 Sb5 F26 92.0(9) . . ?
 F30 Sb5 F27 91.2(9) . . ?
 F30 Sb5 F28 88.1(8) . . ?
 F30 Sb5 F29 92.4(9) . . ?
 F25A Sb5A F26A 89.6(13) . . ?
 F25A Sb5A F27A 89.9(13) . . ?
 F25A Sb5A F28A 89.7(13) . . ?
 F25A Sb5A F29A 91.7(13) . . ?
 F25A Sb5A F30A 176.7(15) . . ?
 F27A Sb5A F26A 89.5(12) . . ?
 F27A Sb5A F30A 87.0(12) . . ?
 F28A Sb5A F26A 177.6(15) . . ?
 F28A Sb5A F27A 88.2(13) . . ?
 F28A Sb5A F29A 92.7(13) . . ?
 F28A Sb5A F30A 89.3(13) . . ?
 F29A Sb5A F26A 89.6(13) . . ?
 F29A Sb5A F27A 178.2(15) . . ?
 F29A Sb5A F30A 91.5(13) . . ?
 F30A Sb5A F26A 91.3(13) . . ?
 F31 Sb7 F32 87.8(10) . . ?
 F31 Sb7 F33 87.2(11) . . ?
 F31 Sb7 F34 90.0(11) . . ?
 F31 Sb7 F36 174.1(13) . . ?
 F32 Sb7 F33 91.4(11) . . ?
 F34 Sb7 F32 177.5(13) . . ?
 F34 Sb7 F33 87.4(11) . . ?
 F35 Sb7 F31 90.1(10) . . ?
 F35 Sb7 F32 88.8(10) . . ?
 F35 Sb7 F33 177.2(12) . . ?
 F35 Sb7 F34 92.3(11) . . ?
 F35 Sb7 F36 95.8(11) . . ?
 F36 Sb7 F32 93.1(11) . . ?
 F36 Sb7 F33 86.9(11) . . ?
 F36 Sb7 F34 89.0(12) . . ?
 F37 Sb6 F38 91.4(10) . . ?
 F37 Sb6 F39 92.9(11) . . ?
 F37 Sb6 F40 86.7(10) . . ?
 F37 Sb6 F41 90.6(10) . . ?
 F37 Sb6 F42 175.3(11) . . ?
 F38 Sb6 F41 89.7(10) . . ?
 F38 Sb6 F42 93.1(10) . . ?
 F39 Sb6 F38 90.0(11) . . ?
 F39 Sb6 F40 90.0(11) . . ?
 F39 Sb6 F41 176.5(12) . . ?
 F39 Sb6 F42 88.4(11) . . ?
 F40 Sb6 F38 178.1(11) . . ?
 F40 Sb6 F41 90.5(10) . . ?
 F40 Sb6 F42 88.8(9) . . ?
 F42 Sb6 F41 88.2(10) . . ?
 F43 Sb9 F45 85.8(11) . . ?
 F43 Sb9 F46 86.4(11) . . ?
 F43 Sb9 F48 171.7(13) . . ?
 F44 Sb9 F43 90.5(11) . . ?
 F44 Sb9 F45 90.1(12) . . ?
 F44 Sb9 F46 171.7(14) . . ?
 F44 Sb9 F48 95.0(11) . . ?
 F45 Sb9 F46 82.0(11) . . ?
 F47 Sb9 F43 95.1(11) . . ?
 F47 Sb9 F44 94.3(12) . . ?
 F47 Sb9 F45 175.5(13) . . ?
 F47 Sb9 F46 93.6(12) . . ?
 F47 Sb9 F48 90.7(11) . . ?
 F48 Sb9 F45 88.0(11) . . ?
 F48 Sb9 F46 87.2(11) . . ?
 F49 Sb8 F50 90.3(12) . . ?
 F49 Sb8 F51 87.9(12) . . ?
 F49 Sb8 F52 90.7(12) . . ?
 F49 Sb8 F54 170.3(14) . . ?
 F50 Sb8 F51 91.1(12) . . ?
 F50 Sb8 F52 177.8(15) . . ?
 F50 Sb8 F54 90.2(12) . . ?
 F52 Sb8 F51 86.9(12) . . ?
 F52 Sb8 F54 88.5(12) . . ?
 F53 Sb8 F49 93.9(13) . . ?
 F53 Sb8 F50 91.3(12) . . ?
 F53 Sb8 F51 176.9(14) . . ?
 F53 Sb8 F52 90.6(12) . . ?
 F53 Sb8 F54 95.8(13) . . ?
 F54 Sb8 F51 82.4(12) . . ?

loop_
  _geom_torsion_atom_site_label_1
  _geom_torsion_atom_site_label_2
  _geom_torsion_atom_site_label_3
  _geom_torsion_atom_site_label_4
  _geom_torsion
  _geom_torsion_site_symmetry_1
  _geom_torsion_site_symmetry_2
  _geom_torsion_site_symmetry_3
  _geom_torsion_site_symmetry_4
  _geom_torsion_publ_flag
 Au2 P5 C59 C60 -171.0(14) . . . . ?
 Au2 P5 C59 C64 10.9(15) . . . . ?
 Au2 P5 C65 C66 -152.1(12) . . . . ?
 Au2 P5 C65 C70 27.1(13) . . . . ?
 Au2 P5 C71 N3 6.8(11) . . . . ?
 Au2 P5 C71 C72 -171.1(13) . . . . ?
 Au3 P8 C104 C103 -174.9(7) . . . . ?
 Au3 P8 C104 N4 9.3(7) . . . . ?
 Au3 P8 C105 C106 -155.8(14) . . . . ?
 Au3 P8 C105 C110 24.4(15) . . . . ?
 Au3 P8 C111 C112 -154.4(17) . . . . ?
 Au3 P8 C111 C116 34(2) . . . . ?
 Au5 P1 C1 C2 21.1(14) . . . . ?
 Au5 P1 C1 C6 -154.0(13) . . . . ?
 Au5 P1 C7 C8 -147.6(13) . . . . ?
 Au5 P1 C7 C12 31.1(19) . . . . ?
 Au5 P1 C13 N1 13.0(11) . . . . ?
 Au5 P1 C13 C14 -173.9(13) . . . . ?
 Au6 P2 C17 N1 -0.5(11) . . . . ?
 Au6 P2 C17 C16 172.0(15) . . . . ?
 Au6 P2 C18 C19 -8.1(13) . . . . ?
 Au6 P2 C18 C23 177.0(12) . . . . ?
 Au6 P2 C24 C25 82.6(14) . . . . ?
 Au6 P2 C24 C29 -93.5(16) . . . . ?
 Au7 P6 C75 N3 -0.5(10) . . . . ?
 Au7 P6 C75 C74 -177.7(12) . . . . ?
 Au7 P6 C76 C77 -153.8(13) . . . . ?
 Au7 P6 C76 C81 29.3(15) . . . . ?
 Au7 P6 C82 C83 -153.2(15) . . . . ?
 Au7 P6 C82 C87 24(2) . . . . ?
 Au8 P9 C117 C118 33(2) . . . . ?
 Au8 P9 C117 C122 -130(2) . . . . ?
 Au8 P9 C123 C124 21.5(15) . . . . ?
 Au8 P9 C123 C128 -159.3(13) . . . . ?
 Au8 P9 C129 N5 11.6(11) . . . . ?
 Au8 P9 C129 C130 -169.6(16) . . . . ?
 Au9 P4 C46 N2 18.2(12) . . . . ?
 Au9 P4 C46 C45 -154.2(15) . . . . ?
 Au9 P4 C47 C48 -152.3(13) . . . . ?
 Au9 P4 C47 C52 23.2(16) . . . . ?
 Au9 P4 C53 C54 -125.0(16) . . . . ?
 Au9 P4 C53 C58 63.7(17) . . . . ?
 Au10 P3 C30 C31 175.6(14) . . . . ?
 Au10 P3 C30 C35 -0.4(16) . . . . ?
 Au10 P3 C36 C37 126.0(16) . . . . ?
 Au10 P3 C36 C41 -50.4(16) . . . . ?
 Au10 P3 C42 N2 -20.8(11) . . . . ?
 Au10 P3 C42 C43 157.9(16) . . . . ?
 Au12 P7 C88 C89 -131.4(17) . . . . ?
 Au12 P7 C88 C93 40.4(17) . . . . ?
 Au12 P7 C94 C96 -156.0(17) . . . . ?
 Au12 P7 C94 C99 27(3) . . . . ?
 Au12 P7 C100 C101 -179.8(6) . . . . ?
 Au12 P7 C100 N4 8.5(7) . . . . ?
 Au13 P10 C133 N5 0.0(12) . . . . ?
 Au13 P10 C133 C132 169.0(19) . . . . ?
 Au13 P10 C134 C135 -8.4(15) . . . . ?
 Au13 P10 C134 C139 177.3(12) . . . . ?
 Au13 P10 C140 C141 125.8(17) . . . . ?
 Au13 P10 C140 C145 -62.3(16) . . . . ?
 P1 C1 C2 C3 -177.4(15) . . . . ?
 P1 C1 C6 C5 177.0(15) . . . . ?
 P1 C7 C8 C9 179.4(13) . . . . ?
 P1 C7 C12 C11 -179(2) . . . . ?
 P1 C13 C14 C15 -175.1(15) . . . . ?
 P2 C18 C19 C20 -171.0(13) . . . . ?
 P2 C18 C23 C22 165.6(15) . . . . ?
 P2 C24 C25 C26 -171.2(15) . . . . ?
 P2 C24 C29 C28 174.5(17) . . . . ?
 P3 C30 C31 C32 -179.0(18) . . . . ?
 P3 C30 C35 C34 176.4(14) . . . . ?
 P3 C36 C37 C38 -178.5(19) . . . . ?
 P3 C36 C41 C40 -176.9(15) . . . . ?
 P3 C42 C43 C44 -178.6(16) . . . . ?
 P4 C47 C48 C49 -178.0(16) . . . . ?
 P4 C47 C52 C51 -179.4(14) . . . . ?
 P4 C53 C54 C55 174.7(16) . . . . ?
 P4 C53 C58 C57 -176(2) . . . . ?
 P5 C59 C60 C61 -176.7(18) . . . . ?
 P5 C59 C64 C63 175.5(15) . . . . ?
 P5 C65 C66 C67 -178.3(15) . . . . ?
 P5 C65 C70 C69 176.8(12) . . . . ?
 P5 C71 C72 C73 -177.3(13) . . . . ?
 P6 C76 C77 C78 -176.6(15) . . . . ?
 P6 C76 C81 C80 -176.5(17) . . . . ?
 P6 C82 C83 C84 -179.5(19) . . . . ?
 P6 C82 C87 C86 175(2) . . . . ?
 P7 C88 C89 C90 174.5(17) . . . . ?
 P7 C88 C93 C92 175(2) . . . . ?
 P7 C94 C96 C95 -176(2) . . . . ?
 P7 C94 C99 C98 174(2) . . . . ?
 P8 C104 N4 C100 176.3(9) . . . . ?
 P8 C105 C106 C107 -180(2) . . . . ?
 P8 C105 C110 C109 -179.0(14) . . . . ?
 P8 C111 C112 C113 -174(2) . . . . ?
 P8 C111 C116 C115 172.5(17) . . . . ?
 P9 C117 C118 C119 171(2) . . . . ?
 P9 C117 C122 C121 -176(2) . . . . ?
 P9 C123 C124 C125 178.4(15) . . . . ?
 P9 C123 C128 C127 -176.2(16) . . . . ?
 P9 C129 C130 C131 179.1(17) . . . . ?
 P10 C134 C135 C136 -177.1(14) . . . . ?
 P10 C134 C139 C138 176.9(16) . . . . ?
 P10 C140 C141 C142 178.2(17) . . . . ?
 P10 C140 C145 C144 -177.8(18) . . . . ?
 N1 C13 C14 C15 -3(3) . . . . ?
 N2 C42 C43 C44 0(3) . . . . ?
 N3 C71 C72 C73 5(2) . . . . ?
 N5 C129 C130 C131 -2(3) . . . . ?
 C1 P1 C7 C8 -14.9(17) . . . . ?
 C1 P1 C7 C12 163.8(17) . . . . ?
 C1 P1 C13 N1 -107.1(11) . . . . ?
 C1 P1 C13 C14 66.1(15) . . . . ?
 C1 C2 C3 C4 2(3) . . . . ?
 C2 C1 C6 C5 2(3) . . . . ?
 C2 C3 C4 C5 -2(4) . . . . ?
 C3 C4 C5 C6 2(4) . . . . ?
 C4 C5 C6 C1 -2(3) . . . . ?
 C6 C1 C2 C3 -2(3) . . . . ?
 C7 P1 C1 C2 -114.9(13) . . . . ?
 C7 P1 C1 C6 70.0(16) . . . . ?
 C7 P1 C13 N1 141.4(11) . . . . ?
 C7 P1 C13 C14 -45.5(16) . . . . ?
 C7 C8 C9 C10 3(3) . . . . ?
 C8 C7 C12 C11 0(4) . . . . ?
 C8 C9 C10 C11 -8(4) . . . . ?
 C9 C10 C11 C12 8(4) . . . . ?
 C10 C11 C12 C7 -4(4) . . . . ?
 C12 C7 C8 C9 1(3) . . . . ?
 C13 P1 C1 C2 131.5(12) . . . . ?
 C13 P1 C1 C6 -43.6(16) . . . . ?
 C13 P1 C7 C8 96.3(16) . . . . ?
 C13 P1 C7 C12 -84.9(17) . . . . ?
 C13 N1 C17 P2 174.3(11) . . . . ?
 C13 N1 C17 C16 1(2) . . . . ?
 C13 C14 C15 C16 2(3) . . . . ?
 C14 C15 C16 C17 0(3) . . . . ?
 C15 C16 C17 P2 -173.8(16) . . . . ?
 C15 C16 C17 N1 -2(3) . . . . ?
 C17 P2 C18 C19 105.0(12) . . . . ?
 C17 P2 C18 C23 -69.9(15) . . . . ?
 C17 P2 C24 C25 -31.2(16) . . . . ?
 C17 P2 C24 C29 152.7(15) . . . . ?
 C17 N1 C13 P1 174.7(11) . . . . ?
 C17 N1 C13 C14 1(2) . . . . ?
 C18 P2 C17 N1 -123.2(11) . . . . ?
 C18 P2 C17 C16 49.3(17) . . . . ?
 C18 P2 C24 C25 -141.5(14) . . . . ?
 C18 P2 C24 C29 42.4(16) . . . . ?
 C18 C19 C20 C21 3(3) . . . . ?
 C19 C18 C23 C22 -9(2) . . . . ?
 C19 C20 C21 C22 -5(3) . . . . ?
 C20 C21 C22 C23 0(3) . . . . ?
 C21 C22 C23 C18 8(3) . . . . ?
 C23 C18 C19 C20 4(2) . . . . ?
 C24 P2 C17 N1 123.6(11) . . . . ?
 C24 P2 C17 C16 -64.0(17) . . . . ?
 C24 P2 C18 C19 -144.6(11) . . . . ?
 C24 P2 C18 C23 40.5(15) . . . . ?
 C24 C25 C26 C27 -4(3) . . . . ?
 C25 C24 C29 C28 -2(3) . . . . ?
 C25 C26 C27 C28 -1(3) . . . . ?
 C26 C27 C28 C29 4(3) . . . . ?
 C27 C28 C29 C24 -2(3) . . . . ?
 C29 C24 C25 C26 5(3) . . . . ?
 C30 P3 C36 C37 -102.6(18) . . . . ?
 C30 P3 C36 C41 81.0(16) . . . . ?
 C30 P3 C42 N2 -146.1(10) . . . . ?
 C30 P3 C42 C43 32.6(18) . . . . ?
 C30 C31 C32 C33 4(4) . . . . ?
 C31 C30 C35 C34 0(3) . . . . ?
 C31 C32 C33 C34 -2(4) . . . . ?
 C32 C33 C34 C35 -1(4) . . . . ?
 C33 C34 C35 C30 2(3) . . . . ?
 C35 C30 C31 C32 -3(3) . . . . ?
 C36 P3 C30 C31 43.6(17) . . . . ?
 C36 P3 C30 C35 -132.4(13) . . . . ?
 C36 P3 C42 N2 103.6(11) . . . . ?
 C36 P3 C42 C43 -77.7(18) . . . . ?
 C36 C37 C38 C39 -4(4) . . . . ?
 C37 C36 C41 C40 6(3) . . . . ?
 C37 C38 C39 C40 4(4) . . . . ?
 C38 C39 C40 C41 1(3) . . . . ?
 C39 C40 C41 C36 -6(3) . . . . ?
 C41 C36 C37 C38 -2(3) . . . . ?
 C42 P3 C30 C31 -67.3(17) . . . . ?
 C42 P3 C30 C35 116.7(14) . . . . ?
 C42 P3 C36 C37 11.2(18) . . . . ?
 C42 P3 C36 C41 -165.2(15) . . . . ?
 C42 N2 C46 P4 -175.0(11) . . . . ?
 C42 N2 C46 C45 -2(2) . . . . ?
 C42 C43 C44 C45 0(3) . . . . ?
 C43 C44 C45 C46 -1(3) . . . . ?
 C44 C45 C46 P4 174.0(16) . . . . ?
 C44 C45 C46 N2 2(3) . . . . ?
 C46 P4 C47 C48 -40.8(16) . . . . ?
 C46 P4 C47 C52 134.7(14) . . . . ?
 C46 P4 C53 C54 119.6(17) . . . . ?
 C46 P4 C53 C58 -51.7(17) . . . . ?
 C46 N2 C42 P3 179.8(12) . . . . ?
 C46 N2 C42 C43 1(2) . . . . ?
 C47 P4 C46 N2 -101.0(12) . . . . ?
 C47 P4 C46 C45 86.6(17) . . . . ?
 C47 P4 C53 C54 7.3(19) . . . . ?
 C47 P4 C53 C58 -164.0(16) . . . . ?
 C47 C48 C49 C50 -10(4) . . . . ?
 C48 C47 C52 C51 -4(3) . . . . ?
 C48 C49 C50 C51 10(4) . . . . ?
 C49 C50 C51 C52 -6(3) . . . . ?
 C50 C51 C52 C47 4(3) . . . . ?
 C52 C47 C48 C49 7(3) . . . . ?
 C53 P4 C46 N2 146.9(12) . . . . ?
 C53 P4 C46 C45 -25.5(18) . . . . ?
 C53 P4 C47 C48 70.7(16) . . . . ?
 C53 P4 C47 C52 -113.8(15) . . . . ?
 C53 C54 C55 C56 11(4) . . . . ?
 C54 C53 C58 C57 13(4) . . . . ?
 C54 C55 C56 C57 -4(5) . . . . ?
 C55 C56 C57 C58 2(5) . . . . ?
 C56 C57 C58 C53 -6(4) . . . . ?
 C58 C53 C54 C55 -14(3) . . . . ?
 C59 P5 C65 C66 71.5(14) . . . . ?
 C59 P5 C65 C70 -109.2(13) . . . . ?
 C59 P5 C71 N3 135.7(11) . . . . ?
 C59 P5 C71 C72 -42.2(16) . . . . ?
 C59 C60 C61 C62 -1(4) . . . . ?
 C60 C59 C64 C63 -3(3) . . . . ?
 C60 C61 C62 C63 1(5) . . . . ?
 C61 C62 C63 C64 -2(4) . . . . ?
 C62 C63 C64 C59 3(3) . . . . ?
 C64 C59 C60 C61 2(3) . . . . ?
 C65 P5 C59 C60 -40.2(17) . . . . ?
 C65 P5 C59 C64 141.7(12) . . . . ?
 C65 P5 C71 N3 -110.6(11) . . . . ?
 C65 P5 C71 C72 71.5(15) . . . . ?
 C65 C66 C67 C68 1(3) . . . . ?
 C66 C65 C70 C69 -4(2) . . . . ?
 C66 C67 C68 C69 -3(3) . . . . ?
 C67 C68 C69 C70 1(3) . . . . ?
 C68 C69 C70 C65 2(2) . . . . ?
 C70 C65 C66 C67 3(2) . . . . ?
 C71 P5 C59 C60 72.7(17) . . . . ?
 C71 P5 C59 C64 -105.5(13) . . . . ?
 C71 P5 C65 C66 -40.7(15) . . . . ?
 C71 P5 C65 C70 138.5(12) . . . . ?
 C71 N3 C75 P6 -177.2(10) . . . . ?
 C71 N3 C75 C74 0(2) . . . . ?
 C71 C72 C73 C74 -4(3) . . . . ?
 C72 C73 C74 C75 1(3) . . . . ?
 C73 C74 C75 P6 177.6(13) . . . . ?
 C73 C74 C75 N3 1(2) . . . . ?
 C75 P6 C76 C77 -40.2(16) . . . . ?
 C75 P6 C76 C81 142.9(14) . . . . ?
 C75 P6 C82 C83 92.7(18) . . . . ?
 C75 P6 C82 C87 -90.6(18) . . . . ?
 C75 N3 C71 P5 178.8(10) . . . . ?
 C75 N3 C71 C72 -3(2) . . . . ?
 C76 P6 C75 N3 -120.0(10) . . . . ?
 C76 P6 C75 C74 62.8(14) . . . . ?
 C76 P6 C82 C83 -22.2(19) . . . . ?
 C76 P6 C82 C87 154.5(17) . . . . ?
 C76 C77 C78 C79 -7(3) . . . . ?
 C77 C76 C81 C80 6(3) . . . . ?
 C77 C78 C79 C80 7(4) . . . . ?
 C78 C79 C80 C81 0(4) . . . . ?
 C79 C80 C81 C76 -7(4) . . . . ?
 C81 C76 C77 C78 0(3) . . . . ?
 C82 P6 C75 N3 126.7(10) . . . . ?
 C82 P6 C75 C74 -50.5(15) . . . . ?
 C82 P6 C76 C77 70.2(16) . . . . ?
 C82 P6 C76 C81 -106.7(15) . . . . ?
 C82 C83 C84 C85 0(4) . . . . ?
 C83 C82 C87 C86 -8(4) . . . . ?
 C83 C84 C85 C86 1(4) . . . . ?
 C84 C85 C86 C87 -5(4) . . . . ?
 C85 C86 C87 C82 8(4) . . . . ?
 C87 C82 C83 C84 4(3) . . . . ?
 C88 P7 C94 C96 -27(2) . . . . ?
 C88 P7 C94 C99 156(2) . . . . ?
 C88 P7 C100 C101 58.8(10) . . . . ?
 C88 P7 C100 N4 -112.9(8) . . . . ?
 C88 C89 C90 C91 3(4) . . . . ?
 C89 C88 C93 C92 -13(3) . . . . ?
 C89 C90 C91 C92 2(4) . . . . ?
 C90 C91 C92 C93 -12(4) . . . . ?
 C91 C92 C93 C88 17(4) . . . . ?
 C93 C88 C89 C90 3(3) . . . . ?
 C94 P7 C88 C89 95(2) . . . . ?
 C94 P7 C88 C93 -92.8(18) . . . . ?
 C94 P7 C100 C101 -52.1(11) . . . . ?
 C94 P7 C100 N4 136.2(10) . . . . ?
 C95 C97 C98 C99 0(5) . . . . ?
 C96 C94 C99 C98 -3(4) . . . . ?
 C96 C95 C97 C98 -3(5) . . . . ?
 C97 C95 C96 C94 3(4) . . . . ?
 C97 C98 C99 C94 3(5) . . . . ?
 C99 C94 C96 C95 1(4) . . . . ?
 C101 C102 C103 C104 0.0 . . . . ?
 C102 C101 C100 P7 -171.0(10) . . . . ?
 C102 C101 C100 N4 0.0 . . . . ?
 C102 C103 C104 P8 -175.3(11) . . . . ?
 C102 C103 C104 N4 0.0 . . . . ?
 C103 C104 N4 C100 0.0 . . . . ?
 C104 P8 C105 C106 -39.6(16) . . . . ?
 C104 P8 C105 C110 140.6(13) . . . . ?
 C104 P8 C111 C112 88(2) . . . . ?
 C104 P8 C111 C116 -82.9(18) . . . . ?
 C104 N4 C100 P7 172.7(8) . . . . ?
 C104 N4 C100 C101 0.0 . . . . ?
 C100 P7 C88 C89 -16(2) . . . . ?
 C100 P7 C88 C93 155.6(15) . . . . ?
 C100 P7 C94 C96 87(2) . . . . ?
 C100 P7 C94 C99 -90(2) . . . . ?
 C100 C101 C102 C103 0.0 . . . . ?
 C105 P8 C104 C103 63.4(10) . . . . ?
 C105 P8 C104 N4 -112.3(8) . . . . ?
 C105 P8 C111 C112 -26(2) . . . . ?
 C105 P8 C111 C116 162.4(17) . . . . ?
 C105 C106 C107 C108 -1(4) . . . . ?
 C106 C105 C110 C109 1(3) . . . . ?
 C106 C107 C108 C109 0(4) . . . . ?
 C107 C108 C109 C110 1(4) . . . . ?
 C108 C109 C110 C105 -2(3) . . . . ?
 C110 C105 C106 C107 0(3) . . . . ?
 C111 P8 C104 C103 -48.7(10) . . . . ?
 C111 P8 C104 N4 135.6(8) . . . . ?
 C111 P8 C105 C106 72.9(17) . . . . ?
 C111 P8 C105 C110 -107.0(15) . . . . ?
 C111 C112 C113 C114 -4(4) . . . . ?
 C112 C111 C116 C115 1(3) . . . . ?
 C112 C113 C114 C115 11(4) . . . . ?
 C113 C114 C115 C116 -12(4) . . . . ?
 C114 C115 C116 C111 7(4) . . . . ?
 C116 C111 C112 C113 -2(4) . . . . ?
 C117 P9 C123 C124 -109.8(15) . . . . ?
 C117 P9 C123 C128 69.4(17) . . . . ?
 C117 P9 C129 N5 136.4(12) . . . . ?
 C117 P9 C129 C130 -44.8(19) . . . . ?
 C117 C118 C119 C120 13(4) . . . . ?
 C118 C117 C122 C121 21(4) . . . . ?
 C118 C119 C120 C121 3(4) . . . . ?
 C119 C120 C121 C122 -7(5) . . . . ?
 C120 C121 C122 C117 -6(5) . . . . ?
 C122 C117 C118 C119 -25(4) . . . . ?
 C123 P9 C117 C118 162.4(19) . . . . ?
 C123 P9 C117 C122 0(3) . . . . ?
 C123 P9 C129 N5 -109.9(11) . . . . ?
 C123 P9 C129 C130 68.9(18) . . . . ?
 C123 C124 C125 C126 -4(3) . . . . ?
 C124 C123 C128 C127 3(3) . . . . ?
 C124 C125 C126 C127 6(3) . . . . ?
 C125 C126 C127 C128 -4(4) . . . . ?
 C126 C127 C128 C123 -1(3) . . . . ?
 C128 C123 C124 C125 -1(3) . . . . ?
 C129 P9 C117 C118 -83(2) . . . . ?
 C129 P9 C117 C122 114(3) . . . . ?
 C129 P9 C123 C124 136.2(13) . . . . ?
 C129 P9 C123 C128 -44.5(16) . . . . ?
 C129 N5 C133 P10 172.4(12) . . . . ?
 C129 N5 C133 C132 2(3) . . . . ?
 C129 C130 C131 C132 0(4) . . . . ?
 C130 C131 C132 C133 4(4) . . . . ?
 C131 C132 C133 P10 -172.5(19) . . . . ?
 C131 C132 C133 N5 -4(3) . . . . ?
 C133 P10 C134 C135 104.3(15) . . . . ?
 C133 P10 C134 C139 -70.0(16) . . . . ?
 C133 P10 C140 C141 6(2) . . . . ?
 C133 P10 C140 C145 177.9(14) . . . . ?
 C133 N5 C129 P9 -179.8(12) . . . . ?
 C133 N5 C129 C130 1(2) . . . . ?
 C134 P10 C133 N5 -121.4(12) . . . . ?
 C134 P10 C133 C132 48(2) . . . . ?
 C134 P10 C140 C141 -103.9(19) . . . . ?
 C134 P10 C140 C145 68.0(16) . . . . ?
 C134 C135 C136 C137 2(3) . . . . ?
 C135 C134 C139 C138 3(3) . . . . ?
 C135 C136 C137 C138 -1(3) . . . . ?
 C136 C137 C138 C139 1(4) . . . . ?
 C137 C138 C139 C134 -1(3) . . . . ?
 C139 C134 C135 C136 -3(3) . . . . ?
 C140 P10 C133 N5 127.9(12) . . . . ?
 C140 P10 C133 C132 -63(2) . . . . ?
 C140 P10 C134 C135 -139.9(14) . . . . ?
 C140 P10 C134 C139 45.9(16) . . . . ?
 C140 C141 C142 C143 -6(4) . . . . ?
 C141 C140 C145 C144 -6(3) . . . . ?
 C141 C142 C143 C144 4(4) . . . . ?
 C142 C143 C144 C145 -3(4) . . . . ?
 C143 C144 C145 C140 3(3) . . . . ?
 C145 C140 C141 C142 7(3) . . . . ?
 Au16 P19 C262 C263 68.4(16) . . . . ?
 Au16 P19 C262 C267 -113.8(17) . . . . ?
 Au16 P19 C268 C269 -6.6(13) . . . . ?
 Au16 P19 C268 C273 178.5(11) . . . . ?
 Au16 P19 C274 N10 20.3(12) . . . . ?
 Au16 P19 C274 C275 -155.2(15) . . . . ?
 Au17 P12 C162 N6 -20.1(12) . . . . ?
 Au17 P12 C162 C161 153.2(16) . . . . ?
 Au17 P12 C163 C168 140.3(7) . . . . ?
 Au17 P12 C163 C164 -40.5(10) . . . . ?
 Au17 P12 C169 C170 -28.7(14) . . . . ?
 Au17 P12 C169 C174 151.7(14) . . . . ?
 Au18 P13 C175 C180 -39.9(9) . . . . ?
 Au18 P13 C175 C176 139.6(7) . . . . ?
 Au18 P13 C181 C186 -13.2(8) . . . . ?
 Au18 P13 C181 C182 161.3(6) . . . . ?
 Au18 P13 C187 N7 -18.4(11) . . . . ?
 Au18 P13 C187 C188 164(2) . . . . ?
 Au19 P14 C191 N7 12.3(11) . . . . ?
 Au19 P14 C191 C190 -163.9(17) . . . . ?
 Au19 P14 C192 C193 -106.4(8) . . . . ?
 Au19 P14 C192 C197 71.0(9) . . . . ?
 Au19 P14 C198 C199 178.2(8) . . . . ?
 Au19 P14 C198 C203 -0.9(11) . . . . ?
 Au20 P11 C146 C147 -172.5(13) . . . . ?
 Au20 P11 C146 C151 4.7(14) . . . . ?
 Au20 P11 C152 C153 58.1(9) . . . . ?
 Au20 P11 C152 C157 -127.5(8) . . . . ?
 Au20 P11 C158 N6 13.4(11) . . . . ?
 Au20 P11 C158 C159 -159.5(18) . . . . ?
 Au21 P17 C233 C234 -93.2(14) . . . . ?
 Au21 P17 C233 C238 77.8(14) . . . . ?
 Au21 P17 C239 C240 -174.2(14) . . . . ?
 Au21 P17 C239 C244 3(2) . . . . ?
 Au21 P17 C245 N9 11.3(10) . . . . ?
 Au21 P17 C245 C246 -165.6(13) . . . . ?
 Au22 P18 C249 N9 -18.2(11) . . . . ?
 Au22 P18 C249 C248 163.1(14) . . . . ?
 Au22 P18 C250 C251 151.3(13) . . . . ?
 Au22 P18 C250 C255 -27.3(16) . . . . ?
 Au22 P18 C256 C257 155.3(13) . . . . ?
 Au22 P18 C256 C261 -21.8(16) . . . . ?
 Au24 P20 C278 N10 -22.5(12) . . . . ?
 Au24 P20 C278 C277 151.7(14) . . . . ?
 Au24 P20 C279 C280 146.2(14) . . . . ?
 Au24 P20 C279 C284 -37.1(15) . . . . ?
 Au24 P20 C285 C286 -28.6(14) . . . . ?
 Au24 P20 C285 C290 153.0(14) . . . . ?
 Au25 P15 C204 C205 -88.2(15) . . . . ?
 Au25 P15 C204 C209 85.2(15) . . . . ?
 Au25 P15 C210 C211 167.1(11) . . . . ?
 Au25 P15 C210 C215 -14.2(15) . . . . ?
 Au25 P15 C216 N8 1.5(11) . . . . ?
 Au25 P15 C216 C217 -176.0(14) . . . . ?
 Au26 P16 C220 N8 -11.6(10) . . . . ?
 Au26 P16 C220 C219 166.3(13) . . . . ?
 Au26 P16 C221 C222 155.2(14) . . . . ?
 Au26 P16 C221 C226 -29.4(14) . . . . ?
 Au26 P16 C227 C228 164.0(6) . . . . ?
 Au26 P16 C227 C232 -18.6(8) . . . . ?
 P11 C146 C147 C148 -177.8(16) . . . . ?
 P11 C146 C151 C150 179.2(14) . . . . ?
 P11 C152 C153 C154 174.7(10) . . . . ?
 P11 C152 C157 C156 -174.1(11) . . . . ?
 P11 C158 C159 C160 169.8(17) . . . . ?
 P12 C163 C168 C167 179.2(11) . . . . ?
 P12 C163 C164 C165 -179.3(10) . . . . ?
 P12 C169 C170 C171 -177.2(14) . . . . ?
 P12 C169 C174 C173 173.2(17) . . . . ?
 P13 C175 C176 C177 -179.5(10) . . . . ?
 P13 C181 C186 C185 174.6(9) . . . . ?
 P13 C181 C182 C183 -174.4(10) . . . . ?
 P13 C187 C188 C189 179(2) . . . . ?
 P14 C192 C197 C196 -177.4(10) . . . . ?
 P15 C204 C205 C206 179.2(15) . . . . ?
 P15 C204 C209 C208 -176.5(18) . . . . ?
 P15 C210 C211 C212 -178.5(14) . . . . ?
 P15 C210 C215 C214 178.8(14) . . . . ?
 P15 C216 C217 C218 174.5(13) . . . . ?
 P16 C221 C222 C223 175.8(16) . . . . ?
 P16 C221 C226 C225 -177.8(13) . . . . ?
 P16 C227 C228 C229 177.3(9) . . . . ?
 P16 C227 C232 C231 -177.4(8) . . . . ?
 P17 C233 C234 C235 175.7(14) . . . . ?
 P17 C233 C238 C237 -171.3(14) . . . . ?
 P17 C239 C240 C241 -178.3(16) . . . . ?
 P17 C239 C244 C243 -175.3(17) . . . . ?
 P17 C245 C246 C247 175.8(13) . . . . ?
 P18 C250 C251 C252 178.6(16) . . . . ?
 P18 C250 C255 C254 179.9(17) . . . . ?
 P18 C256 C257 C258 -179.7(16) . . . . ?
 P18 C256 C261 C260 177.6(15) . . . . ?
 P19 C262 C263 C264 172(2) . . . . ?
 P19 C262 C267 C266 -178(3) . . . . ?
 P19 C268 C269 C270 -177.1(12) . . . . ?
 P19 C268 C273 C272 179.1(14) . . . . ?
 P19 C274 C275 C276 176.5(17) . . . . ?
 P20 C279 C280 C281 172.7(18) . . . . ?
 P20 C279 C284 C283 -174.6(16) . . . . ?
 P20 C285 C286 C287 -174.2(15) . . . . ?
 P20 C285 C290 C289 176.9(17) . . . . ?
 N6 C158 C159 C160 -2(3) . . . . ?
 N7 C187 C188 C189 2(4) . . . . ?
 N8 C216 C217 C218 -3(2) . . . . ?
 N9 C245 C246 C247 -1(2) . . . . ?
 N10 C274 C275 C276 1(3) . . . . ?
 C146 P11 C152 C153 -72.4(9) . . . . ?
 C146 P11 C152 C157 101.9(10) . . . . ?
 C146 P11 C158 N6 135.6(11) . . . . ?
 C146 P11 C158 C159 -37(2) . . . . ?
 C146 C147 C148 C149 -3(4) . . . . ?
 C147 C146 C151 C150 -4(3) . . . . ?
 C147 C148 C149 C150 0(4) . . . . ?
 C148 C149 C150 C151 2(4) . . . . ?
 C149 C150 C151 C146 0(3) . . . . ?
 C151 C146 C147 C148 5(3) . . . . ?
 C152 P11 C146 C147 -38.5(16) . . . . ?
 C152 P11 C146 C151 138.7(13) . . . . ?
 C152 P11 C158 N6 -115.1(11) . . . . ?
 C152 P11 C158 C159 72.0(19) . . . . ?
 C152 C153 C154 C155 0.0 . . . . ?
 C153 C152 C157 C156 0.0 . . . . ?
 C153 C154 C155 C156 0.0 . . . . ?
 C154 C155 C156 C157 0.0 . . . . ?
 C155 C156 C157 C152 0.0 . . . . ?
 C157 C152 C153 C154 0.0 . . . . ?
 C158 P11 C146 C147 72.7(16) . . . . ?
 C158 P11 C146 C151 -110.0(13) . . . . ?
 C158 P11 C152 C153 175.8(8) . . . . ?
 C158 P11 C152 C157 -9.8(10) . . . . ?
 C158 N6 C162 P12 174.8(11) . . . . ?
 C158 N6 C162 C161 1(2) . . . . ?
 C158 C159 C160 C161 3(4) . . . . ?
 C159 C160 C161 C162 -2(4) . . . . ?
 C160 C161 C162 P12 -172.8(18) . . . . ?
 C160 C161 C162 N6 0(3) . . . . ?
 C162 P12 C163 C168 -103.4(10) . . . . ?
 C162 P12 C163 C164 75.9(9) . . . . ?
 C162 P12 C169 C170 -142.6(12) . . . . ?
 C162 P12 C169 C174 37.8(17) . . . . ?
 C162 N6 C158 P11 -173.3(11) . . . . ?
 C162 N6 C158 C159 0(2) . . . . ?
 C163 P12 C162 N6 -147.8(11) . . . . ?
 C163 P12 C162 C161 25.6(18) . . . . ?
 C163 P12 C169 C170 106.4(13) . . . . ?
 C163 P12 C169 C174 -73.2(17) . . . . ?
 C163 C168 C167 C166 0.0 . . . . ?
 C168 C163 C164 C165 0.0 . . . . ?
 C168 C167 C166 C165 0.0 . . . . ?
 C167 C166 C165 C164 0.0 . . . . ?
 C166 C165 C164 C163 0.0 . . . . ?
 C164 C163 C168 C167 0.0 . . . . ?
 C169 P12 C162 N6 101.7(12) . . . . ?
 C169 P12 C162 C161 -85.0(18) . . . . ?
 C169 P12 C163 C168 8.2(10) . . . . ?
 C169 P12 C163 C164 -172.6(9) . . . . ?
 C169 C170 C171 C172 0(3) . . . . ?
 C170 C169 C174 C173 -6(3) . . . . ?
 C170 C171 C172 C173 1(4) . . . . ?
 C171 C172 C173 C174 -6(4) . . . . ?
 C172 C173 C174 C169 8(4) . . . . ?
 C174 C169 C170 C171 2(3) . . . . ?
 C178 C179 C180 C175 0.0 . . . . ?
 C179 C178 C177 C176 0.0 . . . . ?
 C179 C180 C175 P13 179.5(10) . . . . ?
 C179 C180 C175 C176 0.0 . . . . ?
 C180 C175 C176 C177 0.0 . . . . ?
 C175 P13 C181 C186 123.3(8) . . . . ?
 C175 P13 C181 C182 -62.2(8) . . . . ?
 C175 P13 C187 N7 -144.8(10) . . . . ?
 C175 P13 C187 C188 38(2) . . . . ?
 C175 C176 C177 C178 0.0 . . . . ?
 C177 C178 C179 C180 0.0 . . . . ?
 C181 P13 C175 C180 -173.2(8) . . . . ?
 C181 P13 C175 C176 6.3(10) . . . . ?
 C181 P13 C187 N7 102.9(11) . . . . ?
 C181 P13 C187 C188 -74(2) . . . . ?
 C181 C186 C185 C184 0.0 . . . . ?
 C186 C181 C182 C183 0.0 . . . . ?
 C186 C185 C184 C183 0.0 . . . . ?
 C185 C184 C183 C182 0.0 . . . . ?
 C184 C183 C182 C181 0.0 . . . . ?
 C182 C181 C186 C185 0.0 . . . . ?
 C187 P13 C175 C180 74.7(9) . . . . ?
 C187 P13 C175 C176 -105.8(10) . . . . ?
 C187 P13 C181 C186 -127.5(9) . . . . ?
 C187 P13 C181 C182 46.9(10) . . . . ?
 C187 N7 C191 P14 -174.4(11) . . . . ?
 C187 N7 C191 C190 2(2) . . . . ?
 C187 C188 C189 C190 2(4) . . . . ?
 C188 C189 C190 C191 -4(4) . . . . ?
 C189 C190 C191 P14 177(2) . . . . ?
 C189 C190 C191 N7 2(3) . . . . ?
 C191 P14 C192 C193 8.0(10) . . . . ?
 C191 P14 C192 C197 -174.6(8) . . . . ?
 C191 P14 C198 C199 63.1(11) . . . . ?
 C191 P14 C198 C203 -116.0(9) . . . . ?
 C191 N7 C187 P13 178.6(11) . . . . ?
 C191 N7 C187 C188 -4(2) . . . . ?
 C194 C193 C192 P14 177.3(11) . . . . ?
 C194 C193 C192 C197 0.0 . . . . ?
 C193 C194 C195 C196 0.0 . . . . ?
 C193 C192 C197 C196 0.0 . . . . ?
 C192 P14 C191 N7 -114.0(11) . . . . ?
 C192 P14 C191 C190 69.7(18) . . . . ?
 C192 P14 C198 C199 -46.4(11) . . . . ?
 C192 P14 C198 C203 134.4(9) . . . . ?
 C192 C197 C196 C195 0.0 . . . . ?
 C197 C196 C195 C194 0.0 . . . . ?
 C195 C194 C193 C192 0.0 . . . . ?
 C199 C200 C201 C202 0.0 . . . . ?
 C200 C199 C198 P14 -179.1(13) . . . . ?
 C200 C199 C198 C203 0.0 . . . . ?
 C200 C201 C202 C203 0.0 . . . . ?
 C201 C202 C203 C198 0.0 . . . . ?
 C202 C203 C198 P14 179.2(12) . . . . ?
 C202 C203 C198 C199 0.0 . . . . ?
 C198 P14 C191 N7 136.2(10) . . . . ?
 C198 P14 C191 C190 -40.1(19) . . . . ?
 C198 P14 C192 C193 120.4(9) . . . . ?
 C198 P14 C192 C197 -62.2(10) . . . . ?
 C198 C199 C200 C201 0.0 . . . . ?
 C204 P15 C210 C211 -60.3(14) . . . . ?
 C204 P15 C210 C215 118.4(14) . . . . ?
 C204 P15 C216 N8 -127.1(11) . . . . ?
 C204 P15 C216 C217 55.4(17) . . . . ?
 C204 C205 C206 C207 -3(3) . . . . ?
 C205 C204 C209 C208 -3(3) . . . . ?
 C205 C206 C207 C208 -2(4) . . . . ?
 C206 C207 C208 C209 5(4) . . . . ?
 C207 C208 C209 C204 -2(4) . . . . ?
 C209 C204 C205 C206 6(3) . . . . ?
 C210 P15 C204 C205 144.2(15) . . . . ?
 C210 P15 C204 C209 -42.3(16) . . . . ?
 C210 P15 C216 N8 121.8(11) . . . . ?
 C210 P15 C216 C217 -55.8(17) . . . . ?
 C210 C211 C212 C213 -3(3) . . . . ?
 C211 C210 C215 C214 -2(3) . . . . ?
 C211 C212 C213 C214 3(3) . . . . ?
 C212 C213 C214 C215 -3(3) . . . . ?
 C213 C214 C215 C210 3(3) . . . . ?
 C215 C210 C211 C212 3(2) . . . . ?
 C216 P15 C204 C205 29.1(17) . . . . ?
 C216 P15 C204 C209 -157.4(15) . . . . ?
 C216 P15 C210 C211 53.0(15) . . . . ?
 C216 P15 C210 C215 -128.3(14) . . . . ?
 C216 N8 C220 P16 179.1(10) . . . . ?
 C216 N8 C220 C219 1(2) . . . . ?
 C216 C217 C218 C219 2(3) . . . . ?
 C217 C218 C219 C220 1(3) . . . . ?
 C218 C219 C220 P16 -179.9(14) . . . . ?
 C218 C219 C220 N8 -2(2) . . . . ?
 C220 P16 C221 C222 41.3(16) . . . . ?
 C220 P16 C221 C226 -143.3(12) . . . . ?
 C220 P16 C227 C228 -77.8(8) . . . . ?
 C220 P16 C227 C232 99.5(7) . . . . ?
 C220 N8 C216 P15 -176.2(10) . . . . ?
 C220 N8 C216 C217 2(2) . . . . ?
 C221 P16 C220 N8 108.1(11) . . . . ?
 C221 P16 C220 C219 -74.0(15) . . . . ?
 C221 P16 C227 C228 33.6(10) . . . . ?
 C221 P16 C227 C232 -149.1(9) . . . . ?
 C221 C222 C223 C224 1(3) . . . . ?
 C222 C221 C226 C225 -2(2) . . . . ?
 C222 C223 C224 C225 -2(3) . . . . ?
 C223 C224 C225 C226 0(3) . . . . ?
 C224 C225 C226 C221 2(3) . . . . ?
 C226 C221 C222 C223 0(3) . . . . ?
 C227 P16 C220 N8 -139.6(9) . . . . ?
 C227 P16 C220 C219 38.3(15) . . . . ?
 C227 P16 C221 C222 -70.5(16) . . . . ?
 C227 P16 C221 C226 104.8(12) . . . . ?
 C227 C228 C229 C230 0.0 . . . . ?
 C228 C227 C232 C231 0.0 . . . . ?
 C228 C229 C230 C231 0.0 . . . . ?
 C229 C230 C231 C232 0.0 . . . . ?
 C230 C231 C232 C227 0.0 . . . . ?
 C232 C227 C228 C229 0.0 . . . . ?
 C233 P17 C239 C240 -41.5(17) . . . . ?
 C233 P17 C239 C244 136.0(18) . . . . ?
 C233 P17 C245 N9 -114.9(10) . . . . ?
 C233 P17 C245 C246 68.2(15) . . . . ?
 C233 C234 C235 C236 -8(3) . . . . ?
 C234 C233 C238 C237 0(3) . . . . ?
 C234 C235 C236 C237 7(3) . . . . ?
 C235 C236 C237 C238 -2(3) . . . . ?
 C236 C237 C238 C233 -1(3) . . . . ?
 C238 C233 C234 C235 5(3) . . . . ?
 C239 P17 C233 C234 137.3(14) . . . . ?
 C239 P17 C233 C238 -51.7(14) . . . . ?
 C239 P17 C245 N9 132.1(11) . . . . ?
 C239 P17 C245 C246 -44.8(16) . . . . ?
 C239 C240 C241 C242 -5(4) . . . . ?
 C240 C239 C244 C243 2(3) . . . . ?
 C240 C241 C242 C243 -2(4) . . . . ?
 C241 C242 C243 C244 8(4) . . . . ?
 C242 C243 C244 C239 -9(4) . . . . ?
 C244 C239 C240 C241 4(3) . . . . ?
 C245 P17 C233 C234 22.3(15) . . . . ?
 C245 P17 C233 C238 -166.6(13) . . . . ?
 C245 P17 C239 C240 72.1(17) . . . . ?
 C245 P17 C239 C244 -110.5(18) . . . . ?
 C245 N9 C249 P18 -179.8(10) . . . . ?
 C245 N9 C249 C248 -1(2) . . . . ?
 C245 C246 C247 C248 -1(3) . . . . ?
 C246 C247 C248 C249 2(3) . . . . ?
 C247 C248 C249 P18 178.0(14) . . . . ?
 C247 C248 C249 N9 -1(2) . . . . ?
 C249 P18 C250 C251 -92.3(15) . . . . ?
 C249 P18 C250 C255 89.2(15) . . . . ?
 C249 P18 C256 C257 42.8(16) . . . . ?
 C249 P18 C256 C261 -134.3(14) . . . . ?
 C249 N9 C245 P17 -175.3(10) . . . . ?
 C249 N9 C245 C246 2(2) . . . . ?
 C250 P18 C249 N9 -145.0(11) . . . . ?
 C250 P18 C249 C248 36.3(17) . . . . ?
 C250 P18 C256 C257 -71.7(16) . . . . ?
 C250 P18 C256 C261 111.2(14) . . . . ?
 C250 C251 C252 C253 4(3) . . . . ?
 C251 C250 C255 C254 1(3) . . . . ?
 C251 C252 C253 C254 -4(4) . . . . ?
 C252 C253 C254 C255 2(4) . . . . ?
 C253 C254 C255 C250 -1(4) . . . . ?
 C255 C250 C251 C252 -3(3) . . . . ?
 C256 P18 C249 N9 100.4(11) . . . . ?
 C256 P18 C249 C248 -78.3(17) . . . . ?
 C256 P18 C250 C251 22.3(16) . . . . ?
 C256 P18 C250 C255 -156.3(14) . . . . ?
 C256 C257 C258 C259 5(3) . . . . ?
 C257 C256 C261 C260 0(3) . . . . ?
 C257 C258 C259 C260 -6(3) . . . . ?
 C258 C259 C260 C261 4(3) . . . . ?
 C259 C260 C261 C256 -1(3) . . . . ?
 C261 C256 C257 C258 -2(3) . . . . ?
 C262 P19 C268 C269 128.7(12) . . . . ?
 C262 P19 C268 C273 -46.3(14) . . . . ?
 C262 P19 C274 N10 -109.1(12) . . . . ?
 C262 P19 C274 C275 75.5(18) . . . . ?
 C262 C263 C264 C265 9(5) . . . . ?
 C263 C262 C267 C266 0(4) . . . . ?
 C263 C264 C265 C266 -5(5) . . . . ?
 C264 C265 C266 C267 -1(5) . . . . ?
 C265 C266 C267 C262 3(5) . . . . ?
 C267 C262 C263 C264 -6(3) . . . . ?
 C268 P19 C262 C263 -63.2(16) . . . . ?
 C268 P19 C262 C267 114.6(18) . . . . ?
 C268 P19 C274 N10 142.1(12) . . . . ?
 C268 P19 C274 C275 -33.3(18) . . . . ?
 C268 C269 C270 C271 -3(2) . . . . ?
 C269 C268 C273 C272 4(2) . . . . ?
 C269 C270 C271 C272 5(3) . . . . ?
 C270 C271 C272 C273 -3(3) . . . . ?
 C271 C272 C273 C268 -2(3) . . . . ?
 C273 C268 C269 C270 -2(2) . . . . ?
 C274 P19 C262 C263 -174.1(14) . . . . ?
 C274 P19 C262 C267 3.7(19) . . . . ?
 C274 P19 C268 C269 -120.2(12) . . . . ?
 C274 P19 C268 C273 64.9(14) . . . . ?
 C274 N10 C278 P20 168.8(12) . . . . ?
 C274 N10 C278 C277 -6(2) . . . . ?
 C274 C275 C276 C277 -5(3) . . . . ?
 C275 C276 C277 C278 4(3) . . . . ?
 C276 C277 C278 P20 -172.3(15) . . . . ?
 C276 C277 C278 N10 2(3) . . . . ?
 C278 P20 C279 C280 -100.1(17) . . . . ?
 C278 P20 C279 C284 76.7(13) . . . . ?
 C278 P20 C285 C286 -140.6(12) . . . . ?
 C278 P20 C285 C290 41.0(17) . . . . ?
 C278 N10 C274 P19 -171.7(11) . . . . ?
 C278 N10 C274 C275 4(2) . . . . ?
 C279 P20 C278 N10 -151.2(11) . . . . ?
 C279 P20 C278 C277 23.1(16) . . . . ?
 C279 P20 C285 C286 109.6(13) . . . . ?
 C279 P20 C285 C290 -68.7(16) . . . . ?
 C279 C280 C281 C282 2(4) . . . . ?
 C280 C279 C284 C283 2(3) . . . . ?
 C280 C281 C282 C283 1(4) . . . . ?
 C281 C282 C283 C284 -3(4) . . . . ?
 C282 C283 C284 C279 1(3) . . . . ?
 C284 C279 C280 C281 -4(3) . . . . ?
 C285 P20 C278 N10 96.6(12) . . . . ?
 C285 P20 C278 C277 -89.1(16) . . . . ?
 C285 P20 C279 C280 13.5(18) . . . . ?
 C285 P20 C279 C284 -169.8(12) . . . . ?
 C285 C286 C287 C288 -1(3) . . . . ?
 C286 C285 C290 C289 -1(3) . . . . ?
 C286 C287 C288 C289 -5(4) . . . . ?
 C287 C288 C289 C290 8(4) . . . . ?
 C288 C289 C290 C285 -4(3) . . . . ?
 C290 C285 C286 C287 4(3) . . . . ?

_smtbx_masks_special_details       ?
loop_
  _smtbx_masks_void_nr
  _smtbx_masks_void_average_x
  _smtbx_masks_void_average_y
  _smtbx_masks_void_average_z
  _smtbx_masks_void_volume
  _smtbx_masks_void_count_electrons
  _smtbx_masks_void_content
 1 -0.715 -0.208 0.208 3832.3 1517.7 ?

_shelx_res_file
;
TITL 20211104a8-hy_a.res in P-1
    au13.res
    created by SHELXL-2016/6 at 08:52:25 on 29-Apr-2022
REM Old TITL 20211104A8-hy in P-1
REM SHELXT solution in P-1
REM R1 0.177, Rweak 0.006, Alpha 0.061, Orientation as input
REM Formula found by SHELXT: C222 N55 P31 Au26
CELL 1.54184 22.3598 24.1935 34.4724 71.818 79.021 88.162
ZERR 4 0.0001 0.0002 0.0003 0.001 0.001 0.001
LATT 1
SFAC C H Au Cl F N P Sb
UNIT 580 460 52 8 72 20 40 12
DFIX 1.8 Sb1A F6A
DFIX 1.85 Sb1A F2A Sb1A F3A Sb1A F6A
DFIX 1.8 Sb1A F1A
DFIX 1.39 0.01 C89 C88 C90 C89 C91 C90 C92 C91 C93 C92 C93 C88
DFIX 1.39 0.01 C174 C173 C174 C169 C170 C169 C171 C170 C172 C171 C173 C172
SADI Sb4 F24 Sb4 F23 Sb4 F22 Sb4 F19 Sb4 F21 Sb4 F20
SADI Sb2 F11 Sb2 F7 Sb2 F8 Sb2 F9 Sb2 F12 Sb2 F10
SADI F3 F4 F1 F4 F5 F4 F6 F4
SADI Sb1 F2 Sb1 F5 Sb1 F1 Sb1 F3 Sb1 F6 Sb1 F4
SADI Sb3 F13 Sb3 F16 Sb3 F17 Sb3 F14 Sb3 F15 Sb3 F18
SADI F13 F14 F13 F15 F13 F16 F13 F17 F18 F14 F18 F15 F18 F16 F18 F17 F14 =
 F15 F15 F16 F16 F17 F17 F14
DELU Sb4 > F24
DELU Sb5 > F30A
DELU Sb7 > F42
DELU C98 C99 C94 C96 C95 C97
DELU C102 C101 C104 C103 C100 N4
DELU C119 C120 C118 C117 C122 C121
DELU P11 C152 C157 C156 C155 C154 C153
DELU C154 C153 C152 C157 C156 C155
DELU C174 C173 C172 C171 C170 C169
DELU C183 C184 C185 C186 C181 C182
DELU C192 C193 C194 C195 C196 C197 P14
DELU C200 C199 C198 C203 C202 C201
SIMU 0.01 0.01 3 Sb1A > F6A
SIMU 0.01 0.01 3 Sb2 > F12
SIMU 0.01 0.01 2 Sb3 > F18
SIMU 0.01 0.01 2 Sb9 F47 F44 F43 F48 F46 F45 Sb8 F53 F54 F49 F52 F50 F51
ISOR 0.01 0.02 F5A F1A Sb1A F6A F2A F3A F4A
ISOR 0.05 0.1 C195 C196
ISOR 0.01 0.02 C9 C49 C56 C57 C90 C118 C120 C121 C122 C172 C194
ISOR 0.01 0.02 C116 C115 C114 C113 C112 C101 C102 C91 C96 C95 C97 C98 C119 C58
ISOR 0.01 0.02 C28 C200 C55 C99 C103 C165 C201 C243
ISOR 0.01 0.02 F23 Sb4 F19 F20 F21 F22 F24
ISOR 0.01 0.02 F11 Sb2 F9 F10 F7 F12 F8
ISOR 0.01 0.02 F3 F2 F5 F1 F4 C12 C50 C142 C179 C182 C183 C241
ISOR 0.01 0.02 F2 Sb1 F1 F4 F5 F3 F6
ISOR 0.01 0.02 F29 Sb5 F30 F27 F25 F26 F28
ISOR 0.01 0.02 F28A Sb5A F25A F27A F30A F26A F29A
ISOR 0.01 0.02 C48 C38
ISOR 0.01 0.02 Sb6 F37 F38 F39 F40 F41 F42 Sb7 F31 F32 F33 F34 F35 F36
ISOR 0.005 0.01 F17 Sb3 F14 F18 F16 F13 F15
ISOR 0.01 0.02 F44 Sb9 F47 F43 F48 F46 F45 Sb8 F53 F49 F52 F50 F54 F51
ISOR 0.01 0.02 C184
ISOR 0.01 0.02 C288 C287 C289
ISOR 0.01 0.02 C167 C168 C166 C165 C164
ISOR 0.01 0.02 C180
ISOR 0.01 0.02 C100 C104 C195 C196 C193 C194 C197 C192 C154 C153 C157 C156 =
 C155 C173
ISOR 0.01 0.02 C152 C157 C156 C155 C154 C153
ISOR 0.01 0.02 C174
ISOR 0.01 0.02 C199 C198 C203 C202

L.S. 1
PLAN  10
SIZE 0.1 0.11 0.12
list 4
MORE -1
CONF
ABIN
fmap 2
acta
OMIT 2 -5 1
OMIT 1 1 7
OMIT 0 -3 1
OMIT -3 3 1
OMIT -1 2 7
OMIT -1 1 7
REM <olex2.extras>
REM <HklSrc "%.\\Au13.hkl">
REM </olex2.extras>

WGHT    0.172800
EXTI    0.000059
FVAR       0.03600   0.46146   0.77937   0.59010
AU1   3    0.141648    0.102103    0.625137    11.00000    0.02598    0.04409 =
         0.02573   -0.01696   -0.00230    0.00490
AU2   3    0.123939   -0.017778    0.645347    11.00000    0.03811    0.04568 =
         0.03457   -0.01794   -0.00470    0.00257
AU3   3    0.022282    0.057744    0.654189    11.00000    0.02825    0.06307 =
         0.03561   -0.01766   -0.00292   -0.00060
AU4   3    0.087092    0.062156    0.573303    11.00000    0.04140    0.05811 =
         0.03808   -0.02267   -0.00922    0.00228
AU5   3    0.213291    0.046987    0.573532    11.00000    0.03501    0.05150 =
         0.03433   -0.02550   -0.00147    0.00646
AU6   3    0.226517    0.032188    0.665328    11.00000    0.03342    0.04815 =
         0.03085   -0.01815   -0.00553    0.01065
AU7   3    0.107398    0.048439    0.710070    11.00000    0.03474    0.05332 =
         0.02661   -0.01726   -0.00122    0.00366
AU8   3    0.050503    0.169063    0.589957    11.00000    0.03431    0.05740 =
         0.03631   -0.02010   -0.00977    0.01126
AU9   3    0.167573    0.162803    0.540869    11.00000    0.03971    0.05192 =
         0.02689   -0.01687   -0.00289    0.00404
AU10  3    0.263371    0.138188    0.596677    11.00000    0.02690    0.04907 =
         0.03199   -0.01949   -0.00003    0.00483
AU11  3    0.197403    0.143212    0.675332    11.00000    0.03789    0.05574 =
         0.03715   -0.02437   -0.00612    0.00652
AU12  3    0.070441    0.164429    0.671218    11.00000    0.03112    0.05872 =
         0.03370   -0.02481   -0.00155    0.01096
AU13  3    0.166168    0.221737    0.602340    11.00000    0.03696    0.04388 =
         0.03311   -0.01826   -0.00566    0.00786
CL1   4    0.044477    0.028341    0.527904    11.00000    0.06546    0.07041 =
         0.04714   -0.02815   -0.01775    0.00526
CL2   4    0.243534    0.188622    0.712543    11.00000    0.05433    0.08238 =
         0.04779   -0.03387   -0.00798   -0.00413
P1    7    0.272868   -0.011497    0.541111    11.00000    0.03902    0.06657 =
         0.03760   -0.03186   -0.00237    0.00729
P2    7    0.301232   -0.030127    0.689703    11.00000    0.03681    0.05944 =
         0.03705   -0.02224   -0.00903    0.01834
P3    7    0.359758    0.176048    0.563778    11.00000    0.02886    0.05925 =
         0.03847   -0.02279    0.00470   -0.00101
P4    7    0.201087    0.211134    0.471363    11.00000    0.04490    0.07221 =
         0.02946   -0.01329   -0.00278    0.00384
P5    7    0.093962   -0.115620    0.671961    11.00000    0.04444    0.04983 =
         0.03689   -0.01980   -0.00770    0.00041
P6    7    0.089040   -0.007602    0.779257    11.00000    0.04502    0.05384 =
         0.02645   -0.01425    0.00011    0.00388
P7    7    0.004610    0.198929    0.718010    11.00000    0.03265    0.10110 =
         0.05060   -0.04690   -0.00195    0.01832
P8    7   -0.080950    0.037150    0.676267    11.00000    0.02895    0.08952 =
         0.04398   -0.01750   -0.00038   -0.00773
P9    7   -0.011292    0.234589    0.553108    11.00000    0.03956    0.06668 =
         0.05405   -0.02422   -0.02051    0.01737
P10   7    0.173600    0.321894    0.583069    11.00000    0.05231    0.04644 =
         0.04356   -0.02228   -0.01471    0.01358
N1    6    0.304283   -0.032619    0.613482    11.00000    0.03834    0.05189 =
         0.03975   -0.02694    0.00877    0.01123
N2    6    0.296823    0.209687    0.505844    11.00000    0.03375    0.06471 =
         0.02922   -0.01610    0.00620   -0.00516
N3    6    0.089511   -0.080001    0.737522    11.00000    0.03620    0.05898 =
         0.03002   -0.02361    0.00287    0.00167
N5    6    0.075280    0.298103    0.560098    11.00000    0.06416    0.05823 =
         0.05714   -0.02504   -0.02088    0.02347
C1    1    0.233994   -0.073289    0.538596    11.00000    0.05650    0.08180 =
         0.04332   -0.03926   -0.01022    0.00594
C2    1    0.170672   -0.071609    0.542702    11.00000    0.05468    0.07719 =
         0.05054   -0.04078   -0.01319    0.00793
AFIX  43
H2    2    0.151255   -0.038069    0.545409    11.00000   -1.20000
AFIX   0
C3    1    0.135524   -0.118065    0.542902    11.00000    0.06102    0.11106 =
         0.08968   -0.06820   -0.01614    0.00204
AFIX  43
H3    2    0.093496   -0.116223    0.544828    11.00000   -1.20000
AFIX   0
C4    1    0.167210   -0.167506    0.540039    11.00000    0.08156    0.06938 =
         0.11523   -0.04664   -0.03051    0.00156
AFIX  43
H4    2    0.144183   -0.199405    0.540997    11.00000   -1.20000
AFIX   0
C5    1    0.227748   -0.173728    0.536029    11.00000    0.10741    0.08121 =
         0.11083   -0.06423   -0.03216    0.01451
AFIX  43
H5    2    0.245839   -0.207883    0.533459    11.00000   -1.20000
AFIX   0
C6    1    0.263935   -0.124376    0.535887    11.00000    0.07752    0.07260 =
         0.09250   -0.05260   -0.02115   -0.00289
AFIX  43
H6    2    0.305927   -0.126702    0.534042    11.00000   -1.20000
AFIX   0
C7    1    0.319237    0.018597    0.490330    11.00000    0.05984    0.07675 =
         0.05094   -0.03104   -0.01332    0.01733
C8    1    0.332162   -0.010739    0.460832    11.00000    0.05453    0.09272 =
         0.04306   -0.03080   -0.00609    0.02897
AFIX  43
H8    2    0.317374   -0.048392    0.466143    11.00000   -1.20000
AFIX   0
C9    1    0.369826    0.020760    0.421587    11.00000    0.07201    0.10169 =
         0.05694   -0.03088   -0.01063    0.01760
AFIX  43
H9    2    0.377212    0.002880    0.400920    11.00000   -1.20000
AFIX   0
C10   1    0.393701    0.071281    0.413183    11.00000    0.06608    0.11611 =
         0.03163   -0.02021    0.01691    0.02317
AFIX  43
H10   2    0.421609    0.086102    0.388471    11.00000   -1.20000
AFIX   0
C11   1    0.380159    0.103704    0.438508    11.00000    0.16602    0.11608 =
         0.08626   -0.03334    0.02605   -0.04898
AFIX  43
H11   2    0.393666    0.142278    0.430695    11.00000   -1.20000
AFIX   0
C12   1    0.341604    0.073995    0.480590    11.00000    0.10732    0.09541 =
         0.08737   -0.03671   -0.00880   -0.00034
AFIX  43
H12   2    0.332992    0.093745    0.500134    11.00000   -1.20000
AFIX   0
C13   1    0.324392   -0.042558    0.578425    11.00000    0.02723    0.05184 =
         0.05434   -0.03027   -0.00480    0.01297
C14   1    0.375351   -0.078409    0.572410    11.00000    0.04648    0.09317 =
         0.05337   -0.04729    0.00054    0.03826
AFIX  43
H14   2    0.387841   -0.086221    0.547378    11.00000   -1.20000
AFIX   0
C15   1    0.404620   -0.100481    0.604737    11.00000    0.04658    0.11980 =
         0.09593   -0.07394   -0.02289    0.03617
AFIX  43
H15   2    0.438647   -0.123011    0.601782    11.00000   -1.20000
AFIX   0
C16   1    0.384407   -0.089806    0.641582    11.00000    0.05371    0.08676 =
         0.06420   -0.04808   -0.02138    0.04340
AFIX  43
H16   2    0.404769   -0.104936    0.663600    11.00000   -1.20000
AFIX   0
C17   1    0.332492   -0.055737    0.646333    11.00000    0.03092    0.06252 =
         0.05583   -0.02794   -0.01364    0.00888
C18   1    0.366338    0.002035    0.699763    11.00000    0.04972    0.06989 =
         0.03475   -0.03257   -0.01018    0.01510
C19   1    0.374065    0.061953    0.688082    11.00000    0.04512    0.07391 =
         0.03811   -0.03144   -0.01636    0.01571
AFIX  43
H19   2    0.342412    0.084948    0.678688    11.00000   -1.20000
AFIX   0
C20   1    0.424387    0.088179    0.689627    11.00000    0.06717    0.08989 =
         0.06922   -0.03574   -0.02269   -0.00688
AFIX  43
H20   2    0.427124    0.128496    0.682660    11.00000   -1.20000
AFIX   0
C21   1    0.474169    0.053329    0.702177    11.00000    0.07329    0.09076 =
         0.06785   -0.03520   -0.01986    0.00786
AFIX  43
H21   2    0.511012    0.070702    0.701516    11.00000   -1.20000
AFIX   0
C22   1    0.467459   -0.002651    0.714473    11.00000    0.07272    0.12143 =
         0.09984   -0.06957   -0.05066    0.03597
AFIX  43
H22   2    0.499873   -0.025551    0.722569    11.00000   -1.20000
AFIX   0
C23   1    0.412175   -0.029461    0.715821    11.00000    0.06572    0.09049 =
         0.07511   -0.04019   -0.03964    0.03862
AFIX  43
H23   2    0.406798   -0.069545    0.727932    11.00000   -1.20000
AFIX   0
C24   1    0.277846   -0.095732    0.732298    11.00000    0.03688    0.06051 =
         0.04463   -0.01568    0.00061    0.02695
C25   1    0.258348   -0.144241    0.725942    11.00000    0.09445    0.07092 =
         0.07379   -0.01334   -0.04888    0.01155
AFIX  43
H25   2    0.262483   -0.145144    0.698788    11.00000   -1.20000
AFIX   0
C26   1    0.231779   -0.193885    0.759207    11.00000    0.07403    0.07342 =
         0.06774   -0.00314   -0.02683    0.01619
AFIX  43
H26   2    0.216582   -0.225583    0.753903    11.00000   -1.20000
AFIX   0
C27   1    0.229486   -0.193610    0.795660    11.00000    0.04885    0.07125 =
         0.11157   -0.00111   -0.00122    0.01023
AFIX  43
H27   2    0.211509   -0.226105    0.816907    11.00000   -1.20000
AFIX   0
C28   1    0.252172   -0.147489    0.807882    11.00000    0.09593    0.07570 =
         0.07434   -0.02041    0.00678    0.00806
AFIX  43
H28   2    0.251501   -0.150375    0.835504    11.00000   -1.20000
AFIX   0
C29   1    0.275710   -0.097113    0.774061    11.00000    0.13398    0.06664 =
         0.07394   -0.02350    0.03833   -0.00309
AFIX  43
H29   2    0.289744   -0.064969    0.779423    11.00000   -1.20000
AFIX   0
C30   1    0.397699    0.216765    0.588968    11.00000    0.02481    0.07746 =
         0.05019   -0.03093   -0.00693    0.00152
C31   1    0.457970    0.237761    0.572524    11.00000    0.03602    0.11675 =
         0.08083   -0.06831    0.00594   -0.02148
AFIX  43
H31   2    0.479136    0.231660    0.548302    11.00000   -1.20000
AFIX   0
C32   1    0.484998    0.267434    0.592882    11.00000    0.04460    0.12660 =
         0.12654   -0.07269   -0.00177   -0.00866
AFIX  43
H32   2    0.524072    0.283531    0.581492    11.00000   -1.20000
AFIX   0
C33   1    0.453786    0.274012    0.631587    11.00000    0.08217    0.12110 =
         0.11275   -0.08383   -0.03058   -0.00204
AFIX  43
H33   2    0.472719    0.293344    0.645641    11.00000   -1.20000
AFIX   0
C34   1    0.395839    0.251403    0.647406    11.00000    0.07131    0.07704 =
         0.05801   -0.03806   -0.01598   -0.00328
AFIX  43
H34   2    0.375451    0.254776    0.672691    11.00000   -1.20000
AFIX   0
C35   1    0.367675    0.224034    0.626578    11.00000    0.05263    0.05525 =
         0.06732   -0.02455   -0.00724    0.00740
AFIX  43
H35   2    0.327801    0.209880    0.637456    11.00000   -1.20000
AFIX   0
C36   1    0.416973    0.126819    0.551023    11.00000    0.02755    0.06321 =
         0.05522   -0.01501    0.00392   -0.00162
C37   1    0.450906    0.135110    0.511372    11.00000    0.07258    0.11883 =
         0.03864   -0.00695    0.02291    0.03199
AFIX  43
H37   2    0.445618    0.167931    0.489566    11.00000   -1.20000
AFIX   0
C38   1    0.491574    0.095131    0.504801    11.00000    0.09038    0.10582 =
         0.07842   -0.03051   -0.00201    0.02436
AFIX  43
H38   2    0.511508    0.101428    0.477461    11.00000   -1.20000
AFIX   0
C39   1    0.506861    0.046710    0.533437    11.00000    0.04642    0.10540 =
         0.06626   -0.02889    0.00760    0.01552
AFIX  43
H39   2    0.537113    0.021695    0.527451    11.00000   -1.20000
AFIX   0
C40   1    0.471403    0.038915    0.573293    11.00000    0.05786    0.06511 =
         0.07625   -0.02451   -0.00020    0.01329
AFIX  43
H40   2    0.478658    0.007208    0.595271    11.00000   -1.20000
AFIX   0
C41   1    0.426012    0.076789    0.581017    11.00000    0.07848    0.07664 =
         0.03915   -0.01651    0.00194    0.01895
AFIX  43
H41   2    0.401250    0.067808    0.607230    11.00000   -1.20000
AFIX   0
C42   1    0.348279    0.225579    0.512923    11.00000    0.05541    0.05720 =
         0.04026   -0.01930    0.00292    0.00371
C43   1    0.383299    0.271660    0.486187    11.00000    0.05344    0.07885 =
         0.06470   -0.00945   -0.00602   -0.01395
AFIX  43
H43   2    0.419495    0.281932    0.492074    11.00000   -1.20000
AFIX   0
C44   1    0.363871    0.302959    0.449997    11.00000    0.06370    0.09014 =
         0.05536    0.00878   -0.01259   -0.02936
AFIX  43
H44   2    0.387008    0.334583    0.431029    11.00000   -1.20000
AFIX   0
C45   1    0.308567    0.286331    0.442219    11.00000    0.08355    0.06411 =
         0.04595   -0.00773   -0.00473    0.00243
AFIX  43
H45   2    0.293680    0.306905    0.418525    11.00000   -1.20000
AFIX   0
C46   1    0.278045    0.238957    0.470862    11.00000    0.04256    0.07052 =
         0.02691    0.00397    0.00727    0.00797
C47   1    0.213034    0.163448    0.439220    11.00000    0.06345    0.08108 =
         0.03130   -0.02971   -0.01805    0.01818
C48   1    0.256447    0.177817    0.401024    11.00000    0.08026    0.10253 =
         0.06239   -0.03523   -0.00887    0.00317
AFIX  43
H48   2    0.281162    0.211356    0.391464    11.00000   -1.20000
AFIX   0
C49   1    0.258904    0.137994    0.379337    11.00000    0.09477    0.11609 =
         0.08095   -0.04542   -0.01679    0.01822
AFIX  43
H49   2    0.281587    0.148190    0.352421    11.00000   -1.20000
AFIX   0
C50   1    0.230053    0.084914    0.395174    11.00000    0.09319    0.10045 =
         0.08295   -0.04286   -0.02218    0.02201
AFIX  43
H50   2    0.238373    0.057605    0.381087    11.00000   -1.20000
AFIX   0
C51   1    0.190501    0.072105    0.430280    11.00000    0.08236    0.10626 =
         0.07670   -0.05625   -0.03425    0.04010
AFIX  43
H51   2    0.167586    0.037443    0.439961    11.00000   -1.20000
AFIX   0
C52   1    0.183200    0.113330    0.453813    11.00000    0.09243    0.09520 =
         0.02898   -0.02764   -0.01680    0.02120
AFIX  43
H52   2    0.157015    0.103899    0.479520    11.00000   -1.20000
AFIX   0
C53   1    0.162411    0.275100    0.442696    11.00000    0.04654    0.09723 =
         0.05875   -0.02127    0.01387   -0.00561
C54   1    0.141484    0.279318    0.407219    11.00000    0.09855    0.10235 =
         0.06098    0.00373   -0.03527   -0.00938
AFIX  43
H54   2    0.148977    0.250463    0.394461    11.00000   -1.20000
AFIX   0
C55   1    0.108679    0.327893    0.390677    11.00000    0.08842    0.10909 =
         0.09726   -0.01669   -0.03198   -0.00070
AFIX  43
H55   2    0.088412    0.328565    0.369354    11.00000   -1.20000
AFIX   0
C56   1    0.105782    0.371590    0.404131    11.00000    0.10157    0.11347 =
         0.11172   -0.02427   -0.02060    0.00935
AFIX  43
H56   2    0.085594    0.404044    0.390688    11.00000   -1.20000
AFIX   0
C57   1    0.132219    0.374024    0.439441    11.00000    0.12233    0.11951 =
         0.11779   -0.02691   -0.02310    0.01402
AFIX  43
H57   2    0.128823    0.405659    0.449531    11.00000   -1.20000
AFIX   0
C58   1    0.162732    0.324160    0.456081    11.00000    0.10304    0.09837 =
         0.07733   -0.01671   -0.01595    0.01283
AFIX  43
H58   2    0.184214    0.323153    0.476880    11.00000   -1.20000
AFIX   0
C59   1    0.142369   -0.171691    0.661238    11.00000    0.08090    0.05461 =
         0.04784   -0.02848   -0.01966    0.02558
C60   1    0.121054   -0.230043    0.672490    11.00000    0.13975    0.05257 =
         0.07942   -0.03027    0.00985   -0.00581
AFIX  43
H60   2    0.080717   -0.241503    0.684590    11.00000   -1.20000
AFIX   0
C61   1    0.166131   -0.270129    0.663880    11.00000    0.13975    0.05743 =
         0.11172   -0.01346    0.01167    0.03323
AFIX  43
H61   2    0.154432   -0.309118    0.671064    11.00000   -1.20000
AFIX   0
C62   1    0.222574   -0.254941    0.646549    11.00000    0.11884    0.06170 =
         0.13766   -0.04326   -0.00920    0.02570
AFIX  43
H62   2    0.249139   -0.283329    0.641447    11.00000   -1.20000
AFIX   0
C63   1    0.245091   -0.197423    0.635210    11.00000    0.06471    0.09370 =
         0.10083   -0.05663   -0.02394    0.03032
AFIX  43
H63   2    0.285929   -0.187621    0.623676    11.00000   -1.20000
AFIX   0
C64   1    0.204623   -0.156797    0.641829    11.00000    0.05488    0.09270 =
         0.05609   -0.04169   -0.01238    0.00736
AFIX  43
H64   2    0.217807   -0.118066    0.633476    11.00000   -1.20000
AFIX   0
C65   1    0.020343   -0.127842    0.661829    11.00000    0.04350    0.05866 =
         0.03678   -0.01757    0.00005   -0.00155
C66   1   -0.019768   -0.174842    0.687994    11.00000    0.05065    0.04797 =
         0.06651   -0.01478   -0.00858   -0.00827
AFIX  43
H66   2   -0.009020   -0.200313    0.711885    11.00000   -1.20000
AFIX   0
C67   1   -0.074082   -0.181940    0.677521    11.00000    0.07091    0.07746 =
         0.06682   -0.01564   -0.01300   -0.00625
AFIX  43
H67   2   -0.100351   -0.212364    0.694940    11.00000   -1.20000
AFIX   0
C68   1   -0.090981   -0.147428    0.643674    11.00000    0.07255    0.09660 =
         0.12574   -0.06629   -0.03850    0.00479
AFIX  43
H68   2   -0.127795   -0.155273    0.637363    11.00000   -1.20000
AFIX   0
C69   1   -0.054273   -0.098429    0.616529    11.00000    0.05499    0.07410 =
         0.05618   -0.03255   -0.01666    0.00976
AFIX  43
H69   2   -0.066891   -0.073909    0.593013    11.00000   -1.20000
AFIX   0
C70   1    0.002552   -0.088284    0.626685    11.00000    0.05444    0.06709 =
         0.04545   -0.02478   -0.01985    0.00646
AFIX  43
H70   2    0.027324   -0.056114    0.610357    11.00000   -1.20000
AFIX   0
C71   1    0.083896   -0.129567    0.727582    11.00000    0.03811    0.04638 =
         0.03635   -0.00137   -0.00773    0.00299
C72   1    0.073423   -0.183673    0.759599    11.00000    0.05917    0.04395 =
         0.05595   -0.00678   -0.01085    0.00597
AFIX  43
H72   2    0.072550   -0.218422    0.753481    11.00000   -1.20000
AFIX   0
C73   1    0.064418   -0.183038    0.800832    11.00000    0.08885    0.04785 =
         0.05138   -0.00377   -0.01982   -0.00099
AFIX  43
H73   2    0.054846   -0.217678    0.822464    11.00000   -1.20000
AFIX   0
C74   1    0.069328   -0.133760    0.809538    11.00000    0.04533    0.05755 =
         0.02545   -0.00042    0.00305   -0.00600
AFIX  43
H74   2    0.064161   -0.133480    0.836890    11.00000   -1.20000
AFIX   0
C75   1    0.082359   -0.082986    0.776622    11.00000    0.03353    0.05947 =
         0.03910   -0.02250   -0.00433    0.00748
C76   1    0.152678   -0.003286    0.805108    11.00000    0.05359    0.06616 =
         0.04948   -0.02602   -0.00541   -0.01133
C77   1    0.166769   -0.046382    0.839713    11.00000    0.07566    0.05658 =
         0.05102   -0.02691   -0.01333    0.00597
AFIX  43
H77   2    0.144171   -0.081245    0.850309    11.00000   -1.20000
AFIX   0
C78   1    0.212297   -0.038333    0.857895    11.00000    0.07833    0.08154 =
         0.05482   -0.01384   -0.02145    0.01955
AFIX  43
H78   2    0.218694   -0.065399    0.882557    11.00000   -1.20000
AFIX   0
C79   1    0.248822    0.010055    0.839608    11.00000    0.11177    0.12058 =
         0.07736   -0.02589   -0.01621   -0.03721
AFIX  43
H79   2    0.282921    0.013709    0.850518    11.00000   -1.20000
AFIX   0
C80   1    0.237522    0.053181    0.806111    11.00000    0.07547    0.12419 =
         0.06395   -0.00632   -0.03887   -0.03119
AFIX  43
H80   2    0.263476    0.085821    0.794289    11.00000   -1.20000
AFIX   0
C81   1    0.186639    0.048188    0.789524    11.00000    0.07473    0.09448 =
         0.05502   -0.02232   -0.00678   -0.02545
AFIX  43
H81   2    0.175720    0.078971    0.768327    11.00000   -1.20000
AFIX   0
C82   1    0.018175   -0.001774    0.815101    11.00000    0.06318    0.07872 =
         0.03209   -0.02027   -0.00266    0.01562
C83   1    0.015081   -0.014883    0.857634    11.00000    0.07840    0.12295 =
         0.04742   -0.03525    0.01948    0.01313
AFIX  43
H83   2    0.049830   -0.026828    0.868781    11.00000   -1.20000
AFIX   0
C84   1   -0.038115   -0.010515    0.883307    11.00000    0.07930    0.14375 =
         0.03481   -0.03454    0.00415    0.01688
AFIX  43
H84   2   -0.039783   -0.019652    0.911781    11.00000   -1.20000
AFIX   0
C85   1   -0.088439    0.007250    0.866924    11.00000    0.06259    0.13315 =
         0.06395   -0.03940    0.00805    0.00474
AFIX  43
H85   2   -0.124792    0.010861    0.884149    11.00000   -1.20000
AFIX   0
C86   1   -0.085921    0.020538    0.823070    11.00000    0.08755    0.12580 =
         0.08638   -0.02442    0.01785    0.01684
AFIX  43
H86   2   -0.120674    0.030174    0.811523    11.00000   -1.20000
AFIX   0
C87   1   -0.032161    0.018514    0.799767    11.00000    0.07124    0.11185 =
         0.05200   -0.02398   -0.00306    0.03405
AFIX  43
H87   2   -0.028853    0.031904    0.771033    11.00000   -1.20000
AFIX   0
C88   1    0.026013    0.181221    0.768470    11.00000    0.04891    0.11375 =
         0.04280   -0.05693    0.00347   -0.01605
C89   1   -0.014011    0.157216    0.806082    11.00000    0.10504    0.12584 =
         0.04884   -0.04493    0.01419   -0.04544
AFIX  43
H89   2   -0.055201    0.152424    0.806334    11.00000   -1.20000
AFIX   0
C90   1    0.007442    0.140403    0.843241    11.00000    0.09853    0.10105 =
         0.07612   -0.03554   -0.00862    0.00481
AFIX  43
H90   2   -0.019310    0.122937    0.868081    11.00000   -1.20000
AFIX   0
C91   1    0.067680    0.149252    0.843758    11.00000    0.11201    0.10786 =
         0.09396   -0.04153   -0.02376    0.00256
AFIX  43
H91   2    0.082086    0.137008    0.868589    11.00000   -1.20000
AFIX   0
C92   1    0.106382    0.176654    0.806721    11.00000    0.08906    0.16733 =
         0.11887   -0.05225   -0.06429    0.00375
AFIX  43
H92   2    0.145149    0.189348    0.806839    11.00000   -1.20000
AFIX   0
C93   1    0.087312    0.185177    0.769416    11.00000    0.05426    0.11199 =
         0.07434   -0.05183   -0.02316    0.00985
AFIX  43
H93   2    0.115914    0.193631    0.744786    11.00000   -1.20000
AFIX   0
C94   1   -0.012049    0.273993    0.705706    11.00000    0.07326    0.11484 =
         0.09776   -0.04680   -0.01404    0.03857
C95   1   -0.048172    0.356686    0.728033    11.00000    0.11434    0.10466 =
         0.11743   -0.04879   -0.01932    0.01536
AFIX  43
H95   2   -0.059796    0.374063    0.748767    11.00000   -1.20000
AFIX   0
C96   1   -0.032925    0.300469    0.738723    11.00000    0.09505    0.10576 =
         0.09257   -0.04202   -0.01464    0.02174
AFIX  43
H96   2   -0.035550    0.278729    0.766530    11.00000   -1.20000
AFIX   0
C97   1   -0.047009    0.390461    0.685711    11.00000    0.11664    0.10675 =
         0.12106   -0.03882   -0.01655    0.02377
AFIX  43
H97   2   -0.059358    0.428820    0.678750    11.00000   -1.20000
AFIX   0
C98   1   -0.025693    0.362615    0.653617    11.00000    0.14257    0.12224 =
         0.11958   -0.03884   -0.02582    0.02675
AFIX  43
H98   2   -0.024532    0.383529    0.625798    11.00000   -1.20000
AFIX   0
C99   1   -0.007580    0.306490    0.664081    11.00000    0.12374    0.10987 =
         0.09920   -0.04511   -0.01310    0.01605
AFIX  43
H99   2    0.007784    0.289877    0.643392    11.00000   -1.20000
AFIX  66
C101  1   -0.124298    0.165587    0.747981    11.00000    0.07725    0.09587 =
         0.08196   -0.05396    0.00020    0.00919
AFIX  43
H101  2   -0.130444    0.193783    0.761400    11.00000   -1.20000
AFIX  65
C102  1   -0.171589    0.127052    0.752050    11.00000    0.09046    0.10691 =
         0.10959   -0.06044    0.00212    0.00359
AFIX  43
H102  2   -0.209375    0.129466    0.768190    11.00000   -1.20000
AFIX  65
C103  1   -0.162404    0.084910    0.731994    11.00000    0.06844    0.09342 =
         0.07000   -0.04018   -0.00160   -0.00291
AFIX  43
H103  2   -0.194045    0.059128    0.734716    11.00000   -1.20000
AFIX  65
C104  1   -0.105928    0.081302    0.707869    11.00000    0.05689    0.09045 =
         0.04711   -0.04064   -0.00663    0.00055
N4    6   -0.058637    0.119836    0.703800    11.00000    0.03321    0.08256 =
         0.04324   -0.02169   -0.00871    0.01327
C100  1   -0.067821    0.161978    0.723856    11.00000    0.05890    0.09281 =
         0.06627   -0.04680   -0.00623    0.01799
AFIX   0
C105  1   -0.122649    0.054610    0.634522    11.00000    0.04221    0.05683 =
         0.04581   -0.02794   -0.00572    0.01118
C106  1   -0.185548    0.066681    0.639031    11.00000    0.04556    0.11921 =
         0.06891   -0.05574   -0.01824    0.02931
AFIX  43
H106  2   -0.207623    0.065859    0.664969    11.00000   -1.20000
AFIX   0
C107  1   -0.214224    0.079524    0.605758    11.00000    0.07295    0.18167 =
         0.15644   -0.07550   -0.08896    0.04486
AFIX  43
H107  2   -0.255664    0.086864    0.609362    11.00000   -1.20000
AFIX   0
C108  1   -0.180344    0.081831    0.564534    11.00000    0.05160    0.18394 =
         0.10523   -0.07511   -0.04364    0.01027
AFIX  43
H108  2   -0.199046    0.090743    0.541515    11.00000   -1.20000
AFIX   0
C109  1   -0.124392    0.071084    0.561881    11.00000    0.05199    0.08410 =
         0.05623   -0.03619   -0.01501    0.00080
AFIX  43
H109  2   -0.102112    0.072847    0.535805    11.00000   -1.20000
AFIX   0
C110  1   -0.092810    0.056522    0.595559    11.00000    0.05076    0.08548 =
         0.06516   -0.02947   -0.01084   -0.00298
AFIX  43
H110  2   -0.051633    0.048235    0.591145    11.00000   -1.20000
AFIX   0
C111  1   -0.106701   -0.036921    0.708220    11.00000    0.04329    0.08507 =
         0.07251    0.00513    0.00168   -0.00337
C112  1   -0.166190   -0.060922    0.709810    11.00000    0.08567    0.09605 =
         0.09477   -0.02133   -0.02137   -0.01342
AFIX  43
H112  2   -0.191934   -0.040522    0.692367    11.00000   -1.20000
AFIX   0
C113  1   -0.182829   -0.114060    0.737595    11.00000    0.09242    0.09988 =
         0.10587   -0.02575   -0.00520   -0.00671
AFIX  43
H113  2   -0.221973   -0.128019    0.739697    11.00000   -1.20000
AFIX   0
C114  1   -0.143491   -0.152539    0.765397    11.00000    0.10701    0.10846 =
         0.11091   -0.02378   -0.01858   -0.00041
AFIX  43
H114  2   -0.152839   -0.191222    0.781034    11.00000   -1.20000
AFIX   0
C115  1   -0.090216   -0.121450    0.764353    11.00000    0.07512    0.08704 =
         0.08403   -0.01601   -0.01477    0.01244
AFIX  43
H115  2   -0.066193   -0.137876    0.784063    11.00000   -1.20000
AFIX   0
C116  1   -0.072163   -0.067380    0.735142    11.00000    0.05249    0.07190 =
         0.05988   -0.01422   -0.00168    0.00331
AFIX  43
H116  2   -0.034350   -0.051584    0.734225    11.00000   -1.20000
AFIX   0
C117  1   -0.092204    0.233420    0.577127    11.00000    0.09558    0.09642 =
         0.08139   -0.03072   -0.03334    0.05362
C118  1   -0.106716    0.219384    0.619008    11.00000    0.09161    0.10899 =
         0.09150   -0.02780   -0.01299    0.01117
AFIX  43
H118  2   -0.076295    0.205569    0.634315    11.00000   -1.20000
AFIX   0
C119  1   -0.164386    0.224564    0.640083    11.00000    0.10255    0.13076 =
         0.11103   -0.03769   -0.01015    0.00746
AFIX  43
H119  2   -0.172065    0.222079    0.668064    11.00000   -1.20000
AFIX   0
C120  1   -0.213312    0.234317    0.615491    11.00000    0.09489    0.11129 =
         0.10060   -0.02112   -0.01435    0.01023
AFIX  43
H120  2   -0.253008    0.240318    0.627264    11.00000   -1.20000
AFIX   0
C121  1   -0.200501    0.234353    0.578941    11.00000    0.10487    0.13951 =
         0.12045   -0.05206   -0.01806    0.00750
AFIX  43
H121  2   -0.231138    0.236330    0.563744    11.00000   -1.20000
AFIX   0
C122  1   -0.135744    0.231209    0.559591    11.00000    0.10587    0.13084 =
         0.10594   -0.05622   -0.01959    0.00023
AFIX  43
H122  2   -0.127121    0.227401    0.533084    11.00000   -1.20000
AFIX   0
C123  1   -0.009380    0.231813    0.501407    11.00000    0.03388    0.06415 =
         0.05065   -0.02648   -0.02089    0.01233
C124  1    0.010078    0.181054    0.491396    11.00000    0.06193    0.06358 =
         0.06247   -0.02260   -0.02604    0.02004
AFIX  43
H124  2    0.022609    0.150075    0.511725    11.00000   -1.20000
AFIX   0
C125  1    0.011179    0.175853    0.454381    11.00000    0.06910    0.07770 =
         0.06452   -0.02729   -0.03043    0.01143
AFIX  43
H125  2    0.026429    0.142644    0.448342    11.00000   -1.20000
AFIX   0
C126  1   -0.010098    0.219305    0.425149    11.00000    0.06637    0.10789 =
         0.06236   -0.04156   -0.01690   -0.00153
AFIX  43
H126  2   -0.012776    0.214028    0.399936    11.00000   -1.20000
AFIX   0
C127  1   -0.027802    0.270958    0.431883    11.00000    0.11380    0.09057 =
         0.05990   -0.01562   -0.04012   -0.00736
AFIX  43
H127  2   -0.040060    0.300772    0.410663    11.00000   -1.20000
AFIX   0
C128  1   -0.027646    0.279234    0.469800    11.00000    0.10147    0.07496 =
         0.06090   -0.01388   -0.05001    0.00378
AFIX  43
H128  2   -0.038990    0.314283    0.474462    11.00000   -1.20000
AFIX   0
C129  1    0.020459    0.304924    0.548382    11.00000    0.05259    0.05577 =
         0.04446   -0.02167   -0.02096    0.02845
C130  1   -0.004589    0.359958    0.534229    11.00000    0.07767    0.06452 =
         0.11991   -0.04391   -0.06547    0.03248
AFIX  43
H130  2   -0.041709    0.364348    0.525342    11.00000   -1.20000
AFIX   0
C131  1    0.028464    0.407082    0.534149    11.00000    0.12141    0.05431 =
         0.13732   -0.04208   -0.08316    0.04182
AFIX  43
H131  2    0.013463    0.444243    0.524910    11.00000   -1.20000
AFIX   0
C132  1    0.082787    0.400280    0.547365    11.00000    0.10742    0.05643 =
         0.10784   -0.02812   -0.05212    0.02257
AFIX  43
H132  2    0.103353    0.432373    0.548512    11.00000   -1.20000
AFIX   0
C133  1    0.107198    0.345892    0.559012    11.00000    0.08017    0.05382 =
         0.05363   -0.03284   -0.02771    0.01667
C134  1    0.162507    0.352951    0.624688    11.00000    0.04987    0.04687 =
         0.05266   -0.02433   -0.01408    0.00679
C135  1    0.142607    0.318292    0.665149    11.00000    0.06267    0.08207 =
         0.05405   -0.04751    0.00756   -0.00247
AFIX  43
H135  2    0.136738    0.278446    0.670883    11.00000   -1.20000
AFIX   0
C136  1    0.130909    0.343257    0.698421    11.00000    0.05171    0.12263 =
         0.07087   -0.07099    0.01130   -0.01828
AFIX  43
H136  2    0.118553    0.320034    0.725848    11.00000   -1.20000
AFIX   0
C137  1    0.138472    0.402324    0.688616    11.00000    0.08819    0.12192 =
         0.07188   -0.07899   -0.01268    0.01905
AFIX  43
H137  2    0.130592    0.418964    0.709950    11.00000   -1.20000
AFIX   0
C138  1    0.156960    0.437443    0.649106    11.00000    0.10177    0.08045 =
         0.11994   -0.06972   -0.05565    0.04038
AFIX  43
H138  2    0.161842    0.477302    0.643855    11.00000   -1.20000
AFIX   0
C139  1    0.168498    0.414587    0.616864    11.00000    0.09151    0.05350 =
         0.07201   -0.03500   -0.03808    0.00947
AFIX  43
H139  2    0.180278    0.439093    0.589750    11.00000   -1.20000
AFIX   0
C140  1    0.242282    0.357511    0.549434    11.00000    0.08453    0.05283 =
         0.05081   -0.01225   -0.01179    0.00525
C141  1    0.242743    0.402576    0.511255    11.00000    0.08035    0.11075 =
         0.10870   -0.03273   -0.00863   -0.00136
AFIX  43
H141  2    0.207198    0.415236    0.501339    11.00000   -1.20000
AFIX   0
C142  1    0.304092    0.428269    0.488103    11.00000    0.09604    0.09158 =
         0.07742   -0.00895   -0.00647   -0.00477
AFIX  43
H142  2    0.307981    0.455406    0.461757    11.00000   -1.20000
AFIX   0
C143  1    0.355723    0.411618    0.505947    11.00000    0.08529    0.13840 =
         0.07423   -0.04730    0.01510   -0.04379
AFIX  43
H143  2    0.393240    0.429652    0.491943    11.00000   -1.20000
AFIX   0
C144  1    0.352075    0.368825    0.544040    11.00000    0.06030    0.10291 =
         0.08700   -0.04083   -0.00199    0.00234
AFIX  43
H144  2    0.387223    0.357385    0.554802    11.00000   -1.20000
AFIX   0
C145  1    0.297359    0.343514    0.565730    11.00000    0.05707    0.09572 =
         0.04736   -0.00873   -0.01343   -0.00176
AFIX  43
H145  2    0.295484    0.316330    0.591892    11.00000   -1.20000
AFIX   0

AU14  3    0.342068    0.360919    0.908621    11.00000    0.03127    0.04215 =
         0.03066   -0.01969   -0.00004   -0.00256
AU15  3    0.276680    0.305812    0.871251    11.00000    0.04251    0.05328 =
         0.04630   -0.02723   -0.00648    0.00023
AU16  3    0.391752    0.367133    0.826711    11.00000    0.03844    0.04871 =
         0.03012   -0.02012   -0.00169    0.00267
AU17  3    0.468403    0.366947    0.885422    11.00000    0.03305    0.05541 =
         0.03525   -0.02085    0.00024   -0.00098
AU18  3    0.408277    0.291121    0.965218    11.00000    0.03980    0.05064 =
         0.03209   -0.01694   -0.00516   -0.00033
AU19  3    0.279657    0.257959    0.958253    11.00000    0.04041    0.04513 =
         0.03834   -0.01909   -0.00003   -0.00734
AU20  3    0.387918    0.259310    0.895159    11.00000    0.04260    0.04411 =
         0.03502   -0.02089   -0.00525    0.00466
AU21  3    0.216151    0.365190    0.927521    11.00000    0.03017    0.04986 =
         0.04189   -0.02474    0.00153   -0.00225
AU22  3    0.298517    0.348773    0.992600    11.00000    0.04036    0.05325 =
         0.03317   -0.02292    0.00452   -0.00841
AU23  3    0.407013    0.414522    0.947518    11.00000    0.04308    0.05850 =
         0.04117   -0.02622   -0.00067   -0.00988
AU24  3    0.395661    0.469240    0.862567    11.00000    0.03729    0.04510 =
         0.03767   -0.01818    0.00070   -0.00465
AU25  3    0.284098    0.430369    0.846100    11.00000    0.03631    0.04536 =
         0.03839   -0.01935   -0.00443    0.00274
AU26  3    0.291929    0.458171    0.927603    11.00000    0.03897    0.04807 =
         0.04541   -0.02854    0.00487   -0.00400
CL3   4    0.221710    0.256927    0.840473    11.00000    0.05967    0.07189 =
         0.06366   -0.04094   -0.01160    0.00129
CL4   4    0.462469    0.456462    0.981639    11.00000    0.07802    0.08908 =
         0.06021   -0.04159   -0.00846   -0.01625
P11   7    0.437370    0.184751    0.875350    11.00000    0.05819    0.04610 =
         0.04163   -0.02193   -0.01204    0.01593
P12   7    0.571541    0.355180    0.869488    11.00000    0.03141    0.06726 =
         0.04327   -0.02294   -0.00455    0.00418
P13   7    0.451016    0.226268    1.016602    11.00000    0.05086    0.05644 =
         0.04005   -0.01082   -0.00925   -0.00373
P14   7    0.240172    0.168017    1.001812    11.00000    0.05660    0.04866 =
         0.04877   -0.01935   -0.00170   -0.01356
P15   7    0.224637    0.490132    0.802637    11.00000    0.04588    0.04449 =
         0.04598   -0.01759   -0.00592    0.00516
P16   7    0.255322    0.547060    0.929478    11.00000    0.04641    0.05405 =
         0.05729   -0.03590    0.00626   -0.00540
P17   7    0.112519    0.366147    0.951847    11.00000    0.03188    0.05412 =
         0.05109   -0.03036   -0.00150   -0.00136
P18   7    0.249162    0.346276    1.058611    11.00000    0.04164    0.06104 =
         0.03558   -0.02485    0.00375   -0.01030
P19   7    0.429372    0.388447    0.756257    11.00000    0.04361    0.05470 =
         0.03073   -0.01898   -0.00213    0.00763
P20   7    0.449087    0.552257    0.818379    11.00000    0.04331    0.04695 =
         0.04490   -0.01661   -0.00027   -0.00426
N6    6    0.525931    0.259247    0.866292    11.00000    0.05299    0.05996 =
         0.02925   -0.02408   -0.00570    0.01526
N7    6    0.346604    0.176338    1.019812    11.00000    0.04396    0.06165 =
         0.03261   -0.01308    0.00197   -0.00628
N8    6    0.226959    0.538269    0.861092    11.00000    0.03211    0.03921 =
         0.07241   -0.02496   -0.01039    0.00414
N9    6    0.161437    0.351895    1.017729    11.00000    0.03716    0.04722 =
         0.04247   -0.02317    0.00508   -0.00483
N10   6    0.451922    0.483751    0.772012    11.00000    0.04675    0.05409 =
         0.02388   -0.01035    0.00356   -0.00841
C146  1    0.411609    0.167894    0.832606    11.00000    0.05532    0.04727 =
         0.04341   -0.02593    0.00450    0.01656
C147  1    0.433129    0.119470    0.821318    11.00000    0.08000    0.09577 =
         0.07856   -0.06949   -0.01466    0.04411
AFIX  43
H147  2    0.459593    0.093822    0.835263    11.00000   -1.20000
AFIX   0
C148  1    0.411910    0.112003    0.787126    11.00000    0.08109    0.10877 =
         0.14027   -0.09172   -0.03152    0.02278
AFIX  43
H148  2    0.426710    0.081265    0.777619    11.00000   -1.20000
AFIX   0
C149  1    0.370949    0.147341    0.767290    11.00000    0.09666    0.09372 =
         0.08483   -0.05202   -0.03981    0.00620
AFIX  43
H149  2    0.358580    0.140722    0.744804    11.00000   -1.20000
AFIX   0
C150  1    0.348379    0.192462    0.780828    11.00000    0.07425    0.08383 =
         0.08509   -0.06225   -0.03284    0.00987
AFIX  43
H150  2    0.319448    0.215898    0.767985    11.00000   -1.20000
AFIX   0
C151  1    0.367661    0.203848    0.813097    11.00000    0.06490    0.06755 =
         0.05476   -0.04320   -0.01352    0.01457
AFIX  43
H151  2    0.352068    0.234809    0.822064    11.00000   -1.20000
AFIX  66
C152  1    0.441022    0.112718    0.913347    11.00000    0.07772    0.06255 =
         0.05776   -0.02642   -0.00998    0.01720
C153  1    0.384498    0.086535    0.933969    11.00000    0.08888    0.07366 =
         0.06597   -0.02895    0.00012    0.00318
AFIX  43
H153  2    0.349099    0.106881    0.929672    11.00000   -1.20000
AFIX  65
C154  1    0.380882    0.029941    0.961011    11.00000    0.10321    0.08861 =
         0.10206   -0.01922   -0.00633    0.00141
AFIX  43
H154  2    0.343063    0.012423    0.974808    11.00000   -1.20000
AFIX  65
C155  1    0.433789   -0.000469    0.967432    11.00000    0.12191    0.10466 =
         0.11839   -0.02175   -0.02890    0.01350
AFIX  43
H155  2    0.431370   -0.038334    0.985525    11.00000   -1.20000
AFIX  65
C156  1    0.490314    0.025714    0.946811    11.00000    0.10887    0.10175 =
         0.11533   -0.01844   -0.02325    0.03467
AFIX  43
H156  2    0.525712    0.005367    0.951108    11.00000   -1.20000
AFIX  65
C157  1    0.493931    0.082307    0.919769    11.00000    0.09254    0.09450 =
         0.10564   -0.01950   -0.02906    0.02971
AFIX  43
H157  2    0.531749    0.099825    0.905972    11.00000   -1.20000
AFIX   0
C158  1    0.517470    0.212348    0.855372    11.00000    0.03845    0.05543 =
         0.06142   -0.02960   -0.01588    0.01922
C159  1    0.562779    0.194729    0.829290    11.00000    0.07848    0.09804 =
         0.12590   -0.08531   -0.02256    0.02665
AFIX  43
H159  2    0.558060    0.161224    0.822256    11.00000   -1.20000
AFIX   0
C160  1    0.616619    0.229290    0.813610    11.00000    0.07243    0.12885 =
         0.11365   -0.07863    0.00160    0.00276
AFIX  43
H160  2    0.647114    0.219398    0.794695    11.00000   -1.20000
AFIX   0
C161  1    0.625402    0.276006    0.825040    11.00000    0.03516    0.09244 =
         0.12826   -0.07146   -0.00398    0.01160
AFIX  43
H161  2    0.661714    0.297877    0.815218    11.00000   -1.20000
AFIX   0
C162  1    0.576844    0.290625    0.852792    11.00000    0.01539    0.07874 =
         0.05568   -0.03587    0.00116    0.01137
AFIX  66
C163  1    0.619574    0.410223    0.828013    11.00000    0.03168    0.08346 =
         0.05339   -0.02507   -0.00718    0.00497
C168  1    0.677395    0.427355    0.829945    11.00000    0.08530    0.09373 =
         0.08921   -0.01030   -0.01917   -0.01236
AFIX  43
H168  2    0.693548    0.410613    0.853767    11.00000   -1.20000
AFIX  65
C167  1    0.711072    0.469509    0.796272    11.00000    0.09738    0.11403 =
         0.10619   -0.02584   -0.01370   -0.01281
AFIX  43
H167  2    0.749758    0.480970    0.797564    11.00000   -1.20000
AFIX  65
C166  1    0.686929    0.494532    0.760667    11.00000    0.09682    0.09542 =
         0.10140   -0.01556   -0.00912   -0.00573
AFIX  43
H166  2    0.709462    0.522735    0.738138    11.00000   -1.20000
AFIX  65
C165  1    0.629109    0.477401    0.758735    11.00000    0.11563    0.11400 =
         0.11188   -0.02509   -0.03553   -0.00201
AFIX  43
H165  2    0.612956    0.494143    0.734913    11.00000   -1.20000
AFIX  65
C164  1    0.595430    0.435247    0.792407    11.00000    0.06871    0.08123 =
         0.06583   -0.01137   -0.01586   -0.00086
AFIX  43
H164  2    0.556745    0.423785    0.791114    11.00000   -1.20000
AFIX   0
C169  1    0.610850    0.339021    0.912801    11.00000    0.06411    0.06499 =
         0.04007   -0.01420   -0.00771   -0.01147
C170  1    0.586427    0.360128    0.945539    11.00000    0.08749    0.06244 =
         0.05163   -0.01858   -0.00771   -0.02815
AFIX  43
H170  2    0.550171    0.379910    0.943951    11.00000   -1.20000
AFIX   0
C171  1    0.611688    0.354068    0.980199    11.00000    0.12702    0.08078 =
         0.05042   -0.01861   -0.02402   -0.02668
AFIX  43
H171  2    0.593985    0.368621    1.001563    11.00000   -1.20000
AFIX   0
C172  1    0.665495    0.324517    0.980289    11.00000    0.11868    0.11789 =
         0.10800   -0.03128   -0.04480   -0.01366
AFIX  43
H172  2    0.684776    0.317936    1.002900    11.00000   -1.20000
AFIX   0
C173  1    0.691476    0.304472    0.947790    11.00000    0.09793    0.11688 =
         0.10272   -0.01647   -0.04322    0.01283
AFIX  43
H173  2    0.729672    0.288157    0.948197    11.00000   -1.20000
AFIX   0
C174  1    0.663602    0.307334    0.914371    11.00000    0.07232    0.09118 =
         0.09479   -0.02056   -0.03353    0.00951
AFIX  43
H174  2    0.679249    0.289295    0.894551    11.00000   -1.20000
AFIX  66
C178  1    0.640262    0.155440    0.981479    11.00000    0.07637    0.09443 =
         0.15355   -0.01566   -0.04303    0.01626
AFIX  43
H178  2    0.678316    0.141186    0.973832    11.00000   -1.20000
AFIX  65
C179  1    0.597353    0.162898    0.956049    11.00000    0.09066    0.11367 =
         0.09588   -0.02198   -0.00764    0.01425
AFIX  43
H179  2    0.606699    0.153634    0.931388    11.00000   -1.20000
AFIX  65
C180  1    0.540477    0.184203    0.967479    11.00000    0.07668    0.10301 =
         0.07985   -0.02629   -0.01279    0.02266
AFIX  43
H180  2    0.511769    0.189193    0.950464    11.00000   -1.20000
AFIX  65
C175  1    0.526509    0.198050    1.004339    11.00000    0.06076    0.07046 =
         0.05018   -0.00931   -0.01126   -0.00559
C176  1    0.569417    0.190592    1.029769    11.00000    0.10650    0.09951 =
         0.10541   -0.04405   -0.05488    0.03352
AFIX  43
H176  2    0.560071    0.199857    1.054431    11.00000   -1.20000
AFIX  65
C177  1    0.626294    0.169287    1.018340    11.00000    0.07626    0.12443 =
         0.18281   -0.02388   -0.07251    0.01975
AFIX  43
H177  2    0.655002    0.164297    1.035354    11.00000   -1.20000
AFIX  66
C181  1    0.449354    0.248240    1.061950    11.00000    0.06113    0.08682 =
         0.05348   -0.01590   -0.01527    0.00347
C186  1    0.435319    0.305493    1.059429    11.00000    0.04373    0.09121 =
         0.07300   -0.03707   -0.01433   -0.01039
AFIX  43
H186  2    0.430522    0.332004    1.034145    11.00000   -1.20000
AFIX  65
C185  1    0.428454    0.323124    1.094699    11.00000    0.06862    0.10637 =
         0.08483   -0.04836   -0.02546   -0.00833
AFIX  43
H185  2    0.419063    0.361430    1.093012    11.00000   -1.20000
AFIX  65
C184  1    0.435624    0.283501    1.132489    11.00000    0.09865    0.11605 =
         0.07571   -0.03367   -0.02069   -0.00797
AFIX  43
H184  2    0.431031    0.295298    1.156087    11.00000   -1.20000
AFIX  65
C183  1    0.449659    0.226248    1.135011    11.00000    0.10273    0.11126 =
         0.06693   -0.02855   -0.01880   -0.01637
AFIX  43
H183  2    0.454457    0.199738    1.160295    11.00000   -1.20000
AFIX  65
C182  1    0.456525    0.208617    1.099742    11.00000    0.08411    0.08903 =
         0.05491   -0.01144   -0.02109   -0.01878
AFIX  43
H182  2    0.465915    0.170310    1.101429    11.00000   -1.20000
AFIX   0
C187  1    0.401500    0.160657    1.032953    11.00000    0.07931    0.07069 =
         0.03926   -0.01965   -0.00711   -0.00794
C188  1    0.408682    0.106898    1.054439    11.00000    0.08406    0.08023 =
         0.08554    0.01102   -0.02761   -0.01063
AFIX  43
H188  2    0.445114    0.096909    1.063798    11.00000   -1.20000
AFIX   0
C189  1    0.363305    0.063728    1.063872    11.00000    0.09693    0.05127 =
         0.16678   -0.00192   -0.05851   -0.01154
AFIX  43
H189  2    0.368655    0.025786    1.079953    11.00000   -1.20000
AFIX   0
C190  1    0.313659    0.078171    1.049550    11.00000    0.10186    0.05847 =
         0.08082   -0.01556   -0.03605   -0.01887
AFIX  43
H190  2    0.283631    0.049958    1.054014    11.00000   -1.20000
AFIX   0
C191  1    0.305119    0.135593    1.027571    11.00000    0.04721    0.05560 =
         0.05103   -0.02224   -0.00777   -0.00525
AFIX  66
C194  1    0.138810    0.143861    1.118047    11.00000    0.11752    0.11225 =
         0.10057   -0.03344    0.00467    0.01025
AFIX  43
H194  2    0.145024    0.132165    1.145327    11.00000   -1.20000
AFIX  65
C193  1    0.187092    0.145239    1.085676    11.00000    0.09809    0.08725 =
         0.07304   -0.02007    0.00084   -0.01050
AFIX  43
H193  2    0.225610    0.134467    1.091297    11.00000   -1.20000
AFIX  65
C192  1    0.177804    0.162720    1.044903    11.00000    0.06586    0.05707 =
         0.07776   -0.01675   -0.00091   -0.01100
C197  1    0.120234    0.178821    1.036502    11.00000    0.08246    0.09885 =
         0.11330   -0.03779   -0.01294    0.00571
AFIX  43
H197  2    0.114020    0.190516    1.009222    11.00000   -1.20000
AFIX  65
C196  1    0.071952    0.177442    1.068872    11.00000    0.09644    0.12203 =
         0.12912   -0.03869   -0.00395    0.00906
AFIX  43
H196  2    0.033433    0.188215    1.063251    11.00000   -1.20000
AFIX  65
C195  1    0.081239    0.159962    1.109645    11.00000    0.11537    0.13566 =
         0.12633   -0.04133   -0.00342    0.00123
AFIX  43
H195  2    0.048934    0.159040    1.131304    11.00000   -1.20000
AFIX  66
C199  1    0.194835    0.061842    0.999210    11.00000    0.10821    0.08519 =
         0.10184   -0.02974   -0.01811   -0.02609
AFIX  43
H199  2    0.189888    0.048605    1.028050    11.00000   -1.20000
AFIX  65
C200  1    0.179349    0.025557    0.978129    11.00000    0.13839    0.10584 =
         0.12045   -0.05253   -0.01921   -0.02199
AFIX  43
H200  2    0.164040   -0.011956    0.992866    11.00000   -1.20000
AFIX  65
C201  1    0.186743    0.045340    0.935024    11.00000    0.12344    0.10235 =
         0.11491   -0.04896   -0.01264   -0.01521
AFIX  43
H201  2    0.176382    0.021063    0.920920    11.00000   -1.20000
AFIX  65
C202  1    0.209624    0.101408    0.912999    11.00000    0.11614    0.09840 =
         0.10655   -0.05400   -0.02518   -0.00750
AFIX  43
H202  2    0.214572    0.114645    0.884159    11.00000   -1.20000
AFIX  65
C203  1    0.225111    0.137694    0.934079    11.00000    0.09150    0.07744 =
         0.07971   -0.02464   -0.02591   -0.00717
AFIX  43
H203  2    0.240420    0.175207    0.919343    11.00000   -1.20000
AFIX  65
C198  1    0.217717    0.117911    0.977184    11.00000    0.07623    0.06717 =
         0.06591   -0.01186   -0.00689   -0.00860
AFIX   0
C204  1    0.256022    0.527296    0.748390    11.00000    0.03310    0.05596 =
         0.04776   -0.01553    0.00536   -0.00257
C205  1    0.284018    0.580850    0.736308    11.00000    0.07540    0.08351 =
         0.07562   -0.01599   -0.02387   -0.01052
AFIX  43
H205  2    0.286892    0.599296    0.755883    11.00000   -1.20000
AFIX   0
C206  1    0.308840    0.608327    0.693441    11.00000    0.05285    0.07615 =
         0.07370   -0.00303    0.00407   -0.01355
AFIX  43
H206  2    0.325940    0.645692    0.685261    11.00000   -1.20000
AFIX   0
C207  1    0.308363    0.583539    0.666170    11.00000    0.10407    0.12785 =
         0.05449    0.00865    0.00351    0.01764
AFIX  43
H207  2    0.323966    0.603563    0.638442    11.00000   -1.20000
AFIX   0
C208  1    0.283523    0.523300    0.677328    11.00000    0.14817    0.08940 =
         0.04732   -0.00834   -0.01109   -0.01760
AFIX  43
H208  2    0.285277    0.503380    0.658037    11.00000   -1.20000
AFIX   0
C209  1    0.257102    0.498924    0.719578    11.00000    0.09634    0.06177 =
         0.06850   -0.02424   -0.00575    0.01426
AFIX  43
H209  2    0.239495    0.461698    0.728381    11.00000   -1.20000
AFIX   0
C210  1    0.156912    0.452997    0.800468    11.00000    0.02743    0.06027 =
         0.05843   -0.02018   -0.00443    0.00681
C211  1    0.108558    0.484762    0.782442    11.00000    0.05292    0.07073 =
         0.05909   -0.03469   -0.01729    0.00272
AFIX  43
H211  2    0.112490    0.525044    0.771116    11.00000   -1.20000
AFIX   0
C212  1    0.058754    0.458161    0.781577    11.00000    0.05896    0.08351 =
         0.07058   -0.03933   -0.01981    0.01301
AFIX  43
H212  2    0.026949    0.479567    0.770969    11.00000   -1.20000
AFIX   0
C213  1    0.053693    0.394012    0.797583    11.00000    0.03365    0.10554 =
         0.07959   -0.04938   -0.00582   -0.00200
AFIX  43
H213  2    0.019562    0.374575    0.795855    11.00000   -1.20000
AFIX   0
C214  1    0.098817    0.363919    0.814675    11.00000    0.07400    0.06953 =
         0.06171   -0.02668   -0.02394   -0.00167
AFIX  43
H214  2    0.095670    0.323613    0.826050    11.00000   -1.20000
AFIX   0
C215  1    0.150196    0.394349    0.814963    11.00000    0.05848    0.06359 =
         0.06487   -0.02956   -0.02104   -0.00446
AFIX  43
H215  2    0.181945    0.373115    0.825785    11.00000   -1.20000
AFIX   0
C216  1    0.202162    0.546840    0.827171    11.00000    0.02726    0.05060 =
         0.06677   -0.02930   -0.00698    0.00727
C217  1    0.163067    0.593032    0.815757    11.00000    0.06146    0.05682 =
         0.10520   -0.04095   -0.01658    0.01749
AFIX  43
H217  2    0.146601    0.601119    0.791823    11.00000   -1.20000
AFIX   0
C218  1    0.150191    0.627255    0.843983    11.00000    0.04394    0.05843 =
         0.15954   -0.05653   -0.01519    0.01539
AFIX  43
H218  2    0.123582    0.657790    0.838140    11.00000   -1.20000
AFIX   0
C219  1    0.174490    0.617311    0.877962    11.00000    0.05344    0.05553 =
         0.08832   -0.04245   -0.01674    0.00764
AFIX  43
H219  2    0.165266    0.639555    0.895868    11.00000   -1.20000
AFIX   0
C220  1    0.213731    0.572410    0.884728    11.00000    0.03251    0.04233 =
         0.06769   -0.02297    0.00662   -0.00107
C221  1    0.314012    0.601049    0.918602    11.00000    0.06169    0.05962 =
         0.06316   -0.03912    0.01437   -0.01179
C222  1    0.307130    0.660721    0.902897    11.00000    0.06795    0.05854 =
         0.08846   -0.02944    0.00977   -0.02395
AFIX  43
H222  2    0.269703    0.673251    0.895924    11.00000   -1.20000
AFIX   0
C223  1    0.350398    0.702401    0.896838    11.00000    0.10146    0.09317 =
         0.09151   -0.04771    0.01114   -0.04043
AFIX  43
H223  2    0.342725    0.741812    0.886736    11.00000   -1.20000
AFIX   0
C224  1    0.410030    0.682072    0.907059    11.00000    0.07374    0.11535 =
         0.08999   -0.06352    0.01101   -0.02391
AFIX  43
H224  2    0.442287    0.707780    0.903168    11.00000   -1.20000
AFIX   0
C225  1    0.415177    0.621517    0.923031    11.00000    0.02740    0.11303 =
         0.11869   -0.07504   -0.00102   -0.02250
AFIX  43
H225  2    0.452529    0.607952    0.929615    11.00000   -1.20000
AFIX   0
C226  1    0.370988    0.581364    0.929667    11.00000    0.05475    0.09811 =
         0.06995   -0.06509    0.01547   -0.02039
AFIX  43
H226  2    0.377448    0.541930    0.941138    11.00000   -1.20000
AFIX  66
C227  1    0.201487    0.553072    0.974932    11.00000    0.05052    0.05552 =
         0.05202   -0.02489   -0.00871    0.01200
C228  1    0.188479    0.605410    0.983035    11.00000    0.08207    0.05984 =
         0.07636   -0.04418    0.02406    0.00090
AFIX  43
H228  2    0.208877    0.639582    0.965463    11.00000   -1.20000
AFIX  65
C229  1    0.144983    0.606672    1.017401    11.00000    0.09561    0.08594 =
         0.09767   -0.06035    0.02005   -0.00794
AFIX  43
H229  2    0.136279    0.641690    1.022822    11.00000   -1.20000
AFIX  65
C230  1    0.114495    0.555597    1.043664    11.00000    0.07254    0.08742 =
         0.05652   -0.04374    0.02288   -0.00032
AFIX  43
H230  2    0.085393    0.556442    1.066657    11.00000   -1.20000
AFIX  65
C231  1    0.127503    0.503260    1.035562    11.00000    0.03285    0.09659 =
         0.06744   -0.04442   -0.00459    0.00039
AFIX  43
H231  2    0.107104    0.469088    1.053134    11.00000   -1.20000
AFIX  65
C232  1    0.170999    0.501997    1.001197    11.00000    0.03437    0.06588 =
         0.05731   -0.03021    0.00212   -0.00148
AFIX  43
H232  2    0.179702    0.466979    0.995776    11.00000   -1.20000
AFIX   0
C233  1    0.072181    0.432887    0.935213    11.00000    0.04895    0.05221 =
         0.04934   -0.01690   -0.00184   -0.00720
C234  1    0.063223    0.470975    0.958167    11.00000    0.04535    0.07155 =
         0.07795   -0.03462   -0.02331   -0.00253
AFIX  43
H234  2    0.076005    0.460474    0.983570    11.00000   -1.20000
AFIX   0
C235  1    0.036672    0.523011    0.945480    11.00000    0.05780    0.08080 =
         0.08094   -0.04518   -0.00872    0.00662
AFIX  43
H235  2    0.026775    0.545950    0.962857    11.00000   -1.20000
AFIX   0
C236  1    0.024452    0.541212    0.903767    11.00000    0.04852    0.06903 =
         0.08006   -0.01771   -0.00058    0.01935
AFIX  43
H236  2    0.010131    0.578247    0.892772    11.00000   -1.20000
AFIX   0
C237  1    0.033794    0.504415    0.880437    11.00000    0.06132    0.09083 =
         0.04281   -0.02279    0.00031    0.02530
AFIX  43
H237  2    0.024362    0.515998    0.853978    11.00000   -1.20000
AFIX   0
C238  1    0.056796    0.450858    0.895459    11.00000    0.05199    0.09745 =
         0.07379   -0.06422   -0.01253    0.01240
AFIX  43
H238  2    0.062400    0.425937    0.879356    11.00000   -1.20000
AFIX   0
C239  1    0.069258    0.311223    0.942932    11.00000    0.06091    0.07174 =
         0.05127   -0.04060    0.00399   -0.01108
C240  1    0.005387    0.309051    0.952337    11.00000    0.05307    0.08740 =
         0.09666   -0.06190    0.01447   -0.02633
AFIX  43
H240  2   -0.016275    0.336469    0.962739    11.00000   -1.20000
AFIX   0
C241  1   -0.024524    0.263979    0.945456    11.00000    0.07836    0.09967 =
         0.08400   -0.04336   -0.00745   -0.02238
AFIX  43
H241  2   -0.066706    0.260521    0.953590    11.00000   -1.20000
AFIX   0
C242  1    0.002589    0.226887    0.928560    11.00000    0.07578    0.09805 =
         0.13736   -0.07789    0.01480   -0.03900
AFIX  43
H242  2   -0.019994    0.197292    0.925655    11.00000   -1.20000
AFIX   0
C243  1    0.062610    0.230829    0.915311    11.00000    0.09162    0.07687 =
         0.10923   -0.04686   -0.01303    0.00422
AFIX  43
H243  2    0.081799    0.207595    0.899934    11.00000   -1.20000
AFIX   0
C244  1    0.097917    0.272783    0.925546    11.00000    0.05081    0.08743 =
         0.12854   -0.07421    0.01487   -0.00492
AFIX  43
H244  2    0.140277    0.272677    0.919947    11.00000   -1.20000
AFIX   0
C245  1    0.107372    0.348873    1.009291    11.00000    0.02524    0.05227 =
         0.07333   -0.04364    0.01388   -0.00322
C246  1    0.055818    0.332461    1.039083    11.00000    0.05516    0.08547 =
         0.04188   -0.03451    0.00621   -0.01405
AFIX  43
H246  2    0.017836    0.331111    1.032097    11.00000   -1.20000
AFIX   0
C247  1    0.062405    0.318269    1.079153    11.00000    0.04892    0.07836 =
         0.07786   -0.02986    0.01079   -0.00957
AFIX  43
H247  2    0.028030    0.307477    1.100122    11.00000   -1.20000
AFIX   0
C248  1    0.118161    0.319317    1.089761    11.00000    0.05705    0.07406 =
         0.05459   -0.04052    0.01689   -0.01854
AFIX  43
H248  2    0.122413    0.308620    1.117433    11.00000   -1.20000
AFIX   0
C249  1    0.168931    0.337268    1.057050    11.00000    0.04605    0.05211 =
         0.04411   -0.01277    0.00712   -0.00975
C250  1    0.265671    0.288061    1.104109    11.00000    0.03615    0.07434 =
         0.05009   -0.01507    0.00901   -0.00650
C251  1    0.261152    0.294596    1.143820    11.00000    0.08237    0.08127 =
         0.04395   -0.00226   -0.01634   -0.00448
AFIX  43
H251  2    0.250153    0.329908    1.148156    11.00000   -1.20000
AFIX   0
C252  1    0.273168    0.248300    1.175793    11.00000    0.10106    0.09477 =
         0.05190   -0.01467    0.01388   -0.01062
AFIX  43
H252  2    0.267459    0.252180    1.202245    11.00000   -1.20000
AFIX   0
C253  1    0.293301    0.196223    1.170760    11.00000    0.11839    0.09417 =
         0.04713   -0.00274    0.00502   -0.01278
AFIX  43
H253  2    0.303473    0.165890    1.192551    11.00000   -1.20000
AFIX   0
C254  1    0.297506    0.191690    1.131326    11.00000    0.11531    0.06098 =
         0.08033   -0.00500    0.01551    0.01550
AFIX  43
H254  2    0.309739    0.156595    1.127067    11.00000   -1.20000
AFIX   0
C255  1    0.284797    0.235539    1.098500    11.00000    0.08347    0.05563 =
         0.05532   -0.02210    0.00296    0.01422
AFIX  43
H255  2    0.288875    0.230414    1.072493    11.00000   -1.20000
AFIX   0
C256  1    0.257088    0.412663    1.068161    11.00000    0.06882    0.06674 =
         0.04507   -0.02779   -0.02060    0.01216
C257  1    0.213458    0.431800    1.098835    11.00000    0.06937    0.08483 =
         0.04901   -0.04361    0.00562    0.00134
AFIX  43
H257  2    0.180165    0.407295    1.113946    11.00000   -1.20000
AFIX   0
C258  1    0.218747    0.481833    1.106221    11.00000    0.09994    0.10987 =
         0.07239   -0.06835   -0.03845    0.03225
AFIX  43
H258  2    0.191803    0.490677    1.127430    11.00000   -1.20000
AFIX   0
C259  1    0.265487    0.520683    1.081518    11.00000    0.13140    0.06252 =
         0.10279   -0.03969   -0.04458    0.00908
AFIX  43
H259  2    0.268220    0.557462    1.084346    11.00000   -1.20000
AFIX   0
C260  1    0.308316    0.504129    1.052427    11.00000    0.10425    0.08483 =
         0.05961   -0.01979   -0.02984   -0.02796
AFIX  43
H260  2    0.341033    0.529155    1.036925    11.00000   -1.20000
AFIX   0
C261  1    0.302633    0.451788    1.046557    11.00000    0.04120    0.07609 =
         0.05654   -0.02904   -0.01524   -0.01101
AFIX  43
H261  2    0.331657    0.442379    1.026590    11.00000   -1.20000
AFIX   0
C262  1    0.497461    0.355668    0.736432    11.00000    0.07788    0.07182 =
         0.04208   -0.02644   -0.02487    0.00752
C263  1    0.498404    0.299050    0.740251    11.00000    0.08760    0.06691 =
         0.08072   -0.04575   -0.01638    0.03147
AFIX  43
H263  2    0.465349    0.274751    0.756158    11.00000   -1.20000
AFIX   0
C264  1    0.547855    0.276682    0.720833    11.00000    0.12549    0.14611 =
         0.17873   -0.09610   -0.01717    0.07797
AFIX  43
H264  2    0.544665    0.238395    0.720952    11.00000   -1.20000
AFIX   0
C265  1    0.600945    0.306222    0.701514    11.00000    0.08331    0.18082 =
         0.10300   -0.05998   -0.01271    0.06828
AFIX  43
H265  2    0.634640    0.288499    0.690604    11.00000   -1.20000
AFIX   0
C266  1    0.602320    0.363731    0.698912    11.00000    0.09928    0.13677 =
         0.15021   -0.05741    0.01529    0.04566
AFIX  43
H266  2    0.637863    0.386150    0.686149    11.00000   -1.20000
AFIX   0
C267  1    0.554135    0.387294    0.714207    11.00000    0.04495    0.13560 =
         0.12677   -0.04823    0.02816    0.01206
AFIX  43
H267  2    0.556182    0.426949    0.710656    11.00000   -1.20000
AFIX   0
C268  1    0.375773    0.378421    0.725592    11.00000    0.05648    0.04198 =
         0.04873   -0.01529   -0.02240    0.01301
C269  1    0.318842    0.352939    0.747630    11.00000    0.05032    0.07186 =
         0.05528   -0.03585   -0.01063    0.01696
AFIX  43
H269  2    0.308736    0.343418    0.776429    11.00000   -1.20000
AFIX   0
C270  1    0.276867    0.342170    0.723950    11.00000    0.07406    0.07791 =
         0.08132   -0.05299   -0.03660    0.00527
AFIX  43
H270  2    0.239234    0.323943    0.737384    11.00000   -1.20000
AFIX   0
C271  1    0.292337    0.358736    0.681731    11.00000    0.05560    0.09993 =
         0.07700   -0.05189   -0.03381    0.01751
AFIX  43
H271  2    0.263248    0.354240    0.666841    11.00000   -1.20000
AFIX   0
C272  1    0.346519    0.380856    0.660841    11.00000    0.06896    0.12248 =
         0.05342   -0.05126   -0.02975    0.03535
AFIX  43
H272  2    0.355815    0.390027    0.632042    11.00000   -1.20000
AFIX   0
C273  1    0.390593    0.390456    0.683222    11.00000    0.08499    0.08566 =
         0.04018   -0.04357   -0.01828    0.01672
AFIX  43
H273  2    0.429410    0.404887    0.669083    11.00000   -1.20000
AFIX   0
C274  1    0.446296    0.466208    0.739531    11.00000    0.05956    0.06053 =
         0.02275   -0.00494    0.00645   -0.00959
C275  1    0.450193    0.509223    0.700168    11.00000    0.06811    0.08113 =
         0.03210   -0.03264    0.00276    0.00421
AFIX  43
H275  2    0.445531    0.497876    0.677478    11.00000   -1.20000
AFIX   0
C276  1    0.460178    0.564584    0.694739    11.00000    0.10843    0.07174 =
         0.04525   -0.01521   -0.01144   -0.01639
AFIX  43
H276  2    0.465930    0.591234    0.668131    11.00000   -1.20000
AFIX   0
C277  1    0.462229    0.584011    0.729738    11.00000    0.09380    0.04694 =
         0.04649   -0.00256    0.00655   -0.02103
AFIX  43
H277  2    0.466733    0.623190    0.727046    11.00000   -1.20000
AFIX   0
C278  1    0.457005    0.540142    0.768496    11.00000    0.03959    0.06029 =
         0.03064   -0.00090    0.01330   -0.00778
C279  1    0.418085    0.624798    0.808444    11.00000    0.05221    0.06140 =
         0.04973   -0.02288    0.00395   -0.00850
C280  1    0.451960    0.675958    0.800822    11.00000    0.05255    0.05392 =
         0.11434   -0.02182   -0.00756   -0.00541
AFIX  43
H280  2    0.492518    0.673362    0.803813    11.00000   -1.20000
AFIX   0
C281  1    0.427548    0.728969    0.789257    11.00000    0.05609    0.05207 =
         0.14857   -0.03506    0.02169   -0.01721
AFIX  43
H281  2    0.451667    0.762191    0.783607    11.00000   -1.20000
AFIX   0
C282  1    0.368625    0.734051    0.785856    11.00000    0.10351    0.05880 =
         0.10865   -0.02923   -0.00590    0.00225
AFIX  43
H282  2    0.352173    0.770672    0.777257    11.00000   -1.20000
AFIX   0
C283  1    0.330630    0.681840    0.795719    11.00000    0.06830    0.09826 =
         0.11778   -0.05153    0.02272    0.01537
AFIX  43
H283  2    0.289358    0.684936    0.794685    11.00000   -1.20000
AFIX   0
C284  1    0.355929    0.628278    0.806502    11.00000    0.04776    0.06343 =
         0.07232   -0.01937   -0.01097   -0.00847
AFIX  43
H284  2    0.332285    0.594669    0.812457    11.00000   -1.20000
AFIX   0
C285  1    0.525419    0.558254    0.828809    11.00000    0.04011    0.06285 =
         0.04972   -0.02820    0.00412   -0.01449
C286  1    0.534519    0.532667    0.869020    11.00000    0.05626    0.04746 =
         0.06776   -0.01795   -0.01955   -0.01561
AFIX  43
H286  2    0.502983    0.510381    0.888807    11.00000   -1.20000
AFIX   0
C287  1    0.588454    0.539055    0.880680    11.00000    0.07231    0.07904 =
         0.08374   -0.02284   -0.02214   -0.01566
AFIX  43
H287  2    0.594595    0.522353    0.907785    11.00000   -1.20000
AFIX   0
C288  1    0.633802    0.572661    0.848726    11.00000    0.09917    0.09796 =
         0.11090   -0.03780   -0.03080   -0.01229
AFIX  43
H288  2    0.669921    0.580805    0.855774    11.00000   -1.20000
AFIX   0
C289  1    0.628201    0.594664    0.807029    11.00000    0.06458    0.09161 =
         0.09614   -0.02132   -0.01677   -0.00746
AFIX  43
H289  2    0.660773    0.612811    0.786149    11.00000   -1.20000
AFIX   0
C290  1    0.571594    0.587857    0.798735    11.00000    0.05354    0.09012 =
         0.06097   -0.02415    0.00880   -0.02810
AFIX  43
H290  2    0.564878    0.604043    0.771723    11.00000   -1.20000
AFIX   0

PART 1
SB1   8    0.566239    0.265188    0.413748    10.85000    0.08515    0.06819 =
         0.07450   -0.01695    0.02403   -0.00943
F1    5    0.627197    0.316970    0.413246    10.85000    0.11550    0.14297 =
         0.15853   -0.04780    0.02021   -0.04563
F2    5    0.529521    0.268224    0.466459    10.85000    0.10799    0.10726 =
         0.09445   -0.04449    0.01881    0.00334
F3    5    0.518050    0.325749    0.390354    10.85000    0.16399    0.10067 =
         0.12218   -0.01933   -0.01877   -0.00913
F4    5    0.605552    0.262258    0.361896    10.85000    0.12903    0.17825 =
         0.13174   -0.03337    0.02319   -0.00869
F5    5    0.612310    0.202738    0.439069    10.85000    0.11723    0.09768 =
         0.12667   -0.04366   -0.01745    0.01073
F6    5    0.504932    0.211876    0.415083    10.85000    0.08153    0.12026 =
         0.09833   -0.02959    0.01315   -0.00125
SAME 0.02 0.04 Sb1 > F6
PART 0
PART 2
SB1A  8    0.503830    0.250552    0.362973    10.15000    0.12825    0.06503 =
         0.07525   -0.01781    0.01893   -0.02134
F1A   5    0.487963    0.292894    0.310838    10.15000    0.12232    0.07143 =
         0.07989   -0.01884    0.01157   -0.01652
F2A   5    0.585879    0.271810    0.343669    10.15000    0.12123    0.07184 =
         0.07966   -0.01847    0.01318   -0.01620
F3A   5    0.516311    0.182928    0.347484    10.15000    0.12193    0.06987 =
         0.07923   -0.01968    0.01303   -0.01525
F4A   5    0.418835    0.235326    0.378900    10.15000    0.12210    0.06985 =
         0.07957   -0.01971    0.01181   -0.01570
F5A   5    0.486595    0.315520    0.381356    10.15000    0.12180    0.07115 =
         0.07972   -0.01950    0.01201   -0.01604
F6A   5    0.516338    0.207589    0.415437    10.15000    0.12198    0.07014 =
         0.07933   -0.01961    0.01232   -0.01620

SAME 0.02 0.04 Sb1 > F6
PART 0
PART 1
SB2   8   -0.356507    0.101839    0.728139    10.50000    0.12947    0.16569 =
         0.23412   -0.08777   -0.01013    0.02260
F7    5   -0.319745    0.164291    0.735872    10.50000    0.14584    0.17289 =
         0.22800   -0.07979   -0.01780    0.01797
F8    5   -0.306694    0.114624    0.676379    10.50000    0.14763    0.17374 =
         0.22724   -0.07910   -0.01833    0.01956
F9    5   -0.418301    0.144373    0.704056    10.50000    0.14616    0.17267 =
         0.22764   -0.07864   -0.01896    0.01932
F10   5   -0.400962    0.087799    0.782901    10.50000    0.14689    0.17428 =
         0.22612   -0.07940   -0.01648    0.01753
F11   5   -0.303616    0.048943    0.757045    10.50000    0.14464    0.17463 =
         0.22798   -0.07733   -0.02223    0.01910
F12   5   -0.390805    0.034662    0.722579    10.50000    0.14745    0.17166 =
         0.22830   -0.08075   -0.01944    0.01823

SB3   8    0.591104   -0.155987    0.724899    11.00000    0.12632    0.12630 =
         0.07272   -0.02970    0.00524   -0.00983
F13   5    0.586526   -0.126040    0.768805    11.00000    0.14187    0.13349 =
         0.10033   -0.04219    0.00459   -0.00072
F14   5    0.574686   -0.229521    0.762530    11.00000    0.13679    0.13014 =
         0.10367   -0.02866   -0.01041   -0.00614
F15   5    0.673493   -0.166331    0.724449    11.00000    0.12908    0.15724 =
         0.11815   -0.03698   -0.01260   -0.00299
F16   5    0.607071   -0.081597    0.688219    11.00000    0.14817    0.14236 =
         0.10711   -0.03501   -0.00657   -0.00419
F17   5    0.508162   -0.145630    0.727361    11.00000    0.13658    0.14445 =
         0.13504   -0.01991   -0.01645   -0.00571
F18   5    0.596001   -0.185039    0.681462    11.00000    0.16400    0.14566 =
         0.11937   -0.05004   -0.01441   -0.00115
SAME 0.02 0.04 Sb3 > F18
PART 0
SB4   8   -0.037577   -0.348969    0.789042    11.00000    0.08569    0.07658 =
         0.08457   -0.01277    0.00122    0.01900
F19   5    0.014879   -0.329441    0.818431    11.00000    0.17619    0.18931 =
         0.21796   -0.08499   -0.06637   -0.01102
F20   5   -0.078304   -0.282668    0.792440    11.00000    0.25368    0.17922 =
         0.21070   -0.08144   -0.03537    0.11950
F21   5    0.006721   -0.305358    0.738889    11.00000    0.22346    0.15456 =
         0.14600   -0.00045    0.04083    0.01177
F22   5    0.009681   -0.409948    0.784341    11.00000    0.19798    0.13340 =
         0.16318   -0.05979   -0.00330    0.06812
F23   5   -0.082849   -0.390893    0.839039    11.00000    0.17546    0.19821 =
         0.16451   -0.04831    0.07536   -0.03712
F24   5   -0.089468   -0.367212    0.760228    11.00000    0.22206    0.26651 =
         0.25897   -0.10644   -0.10973    0.00407

SAME 0.02 0.04 Sb3 > F18
PART 1
SB5   8   -0.256200    0.106590    0.878901    31.00000    0.09785    0.08351 =
         0.09623   -0.02523    0.01384    0.01663
F25   5   -0.272413    0.173026    0.894197    31.00000    0.12971    0.12019 =
         0.12804   -0.05862    0.02289    0.00308
F26   5   -0.174673    0.126661    0.866528    31.00000    0.10697    0.16386 =
         0.22530   -0.08265   -0.00886    0.02023
F27   5   -0.264004    0.150433    0.826242    31.00000    0.15814    0.15205 =
         0.10290   -0.03812    0.00380    0.04218
F28   5   -0.338799    0.088287    0.889157    31.00000    0.11110    0.13762 =
         0.15789   -0.06944    0.00422    0.00605
F29   5   -0.251493    0.066108    0.933231    31.00000    0.22045    0.17335 =
         0.14073   -0.02164   -0.06117    0.01397
F30   5   -0.241728    0.041601    0.862498    31.00000    0.14103    0.12897 =
         0.19756   -0.08291    0.00076    0.03299
SAME 0.02 0.04 Sb3 > F18
PART 0
PART 2
SB5A  8   -0.273681    0.088495    0.864026   -31.00000    0.06536    0.09081 =
         0.06790   -0.03026   -0.00236    0.01873
F25A  5   -0.253280    0.020256    0.853180   -31.00000    0.10541    0.09761 =
         0.13719   -0.04834   -0.00588    0.01620
F26A  5   -0.280760    0.122504    0.809212   -31.00000    0.12495    0.12622 =
         0.08462   -0.02106   -0.01965    0.00781
F27A  5   -0.192807    0.111514    0.850162   -31.00000    0.07861    0.11916 =
         0.13315   -0.04313   -0.00980    0.00690
F28A  5   -0.263185    0.054882    0.917721   -31.00000    0.13093    0.12088 =
         0.09926   -0.01565   -0.04593   -0.00364
F29A  5   -0.355206    0.067943    0.877264   -31.00000    0.07741    0.10447 =
         0.11248   -0.02979   -0.01457    0.00461
F30A  5   -0.289617    0.157744    0.875060   -31.00000    0.09859    0.09154 =
         0.11339   -0.03938   -0.00846    0.00799

SAME 0.02 0.04 Sb3 > F18
PART 0
PART 1
SB7   8    0.147775   -0.215979    0.939790    21.00000    0.11041    0.07980 =
         0.06981   -0.01282   -0.00297    0.00297
F31   5    0.178172   -0.260086    0.906159    21.00000    0.10194    0.09860 =
         0.10174   -0.03058    0.01836    0.01271
F32   5    0.101993   -0.178425    0.900509    21.00000    0.11320    0.12443 =
         0.08940   -0.01805   -0.01223    0.03758
F33   5    0.213290   -0.164931    0.912476    21.00000    0.14339    0.14717 =
         0.18486   -0.04372   -0.01287   -0.05432
F34   5    0.195834   -0.254222    0.977189    21.00000    0.17156    0.18579 =
         0.15782   -0.03743   -0.08959    0.00780
F35   5    0.084903   -0.268531    0.965273    21.00000    0.09622    0.10791 =
         0.10419   -0.00941    0.01761    0.00238
F36   5    0.124596   -0.167132    0.971172    21.00000    0.22211    0.17895 =
         0.15550   -0.10576   -0.02629    0.01080
SAME 0.02 0.04 Sb3 > F18
PART 0
PART 2
SB6   8    0.125350   -0.241202    0.926840   -21.00000    0.10207    0.06639 =
         0.08941   -0.01675   -0.01104    0.02026
F37   5    0.084549   -0.233100    0.884780   -21.00000    0.15122    0.17866 =
         0.10807   -0.02841   -0.03726    0.00586
F38   5    0.155800   -0.165856    0.903745   -21.00000    0.17084    0.08925 =
         0.15202   -0.00451   -0.01029   -0.00940
F39   5    0.193239   -0.266593    0.899854   -21.00000    0.11961    0.13363 =
         0.15447   -0.04265    0.02134    0.01363
F40   5    0.093895   -0.315788    0.948268   -21.00000    0.11308    0.09771 =
         0.12741   -0.02558   -0.01104   -0.01231
F41   5    0.058231   -0.215199    0.957063   -21.00000    0.12881    0.13814 =
         0.13275   -0.03906    0.00009    0.04268
F42   5    0.163278   -0.254960    0.972471   -21.00000    0.13769    0.11730 =
         0.12414   -0.01326   -0.04718   -0.01117

SAME 0.02 0.04 Sb3 > F18
PART 0
PART 1
SB9   8   -0.187029    0.439468    0.581600    40.50000    0.10048    0.05415 =
         0.14090   -0.00187   -0.03724    0.01750
F43   5   -0.222511    0.510115    0.567062    40.50000    0.09177    0.06863 =
         0.12029   -0.00834   -0.02506    0.01127
F44   5   -0.260145    0.402665    0.590164    40.50000    0.10005    0.06045 =
         0.13224   -0.00883   -0.03225    0.01984
F45   5   -0.204240    0.443399    0.635319    40.50000    0.09084    0.06875 =
         0.13055   -0.00193   -0.02535    0.02063
F46   5   -0.116945    0.480408    0.579495    40.50000    0.09691    0.07498 =
         0.12271   -0.00912   -0.02006    0.02106
F47   5   -0.164506    0.437386    0.529929    40.50000    0.08024    0.03998 =
         0.13213   -0.00298   -0.03807    0.02506
F48   5   -0.146194    0.372783    0.601053    40.50000    0.09876    0.07484 =
         0.13258   -0.01901   -0.03002    0.01332
SAME 0.02 0.04 Sb3 > F18
PART 0
PART 2
SB8   8   -0.154340    0.468262    0.590668   -40.50000    0.07834    0.06813 =
         0.11028   -0.01058   -0.01136    0.02209
F49   5   -0.110846    0.505341    0.615448   -40.50000    0.09265    0.07806 =
         0.11710   -0.00986   -0.01628    0.02074
F50   5   -0.127079    0.397954    0.619382   -40.50000    0.09168    0.07615 =
         0.12390   -0.02081   -0.02053    0.01156
F51   5   -0.086739    0.478664    0.548092   -40.50000    0.09072    0.07301 =
         0.11573   -0.01142   -0.00949    0.02183
F52   5   -0.180048    0.538175    0.560047   -40.50000    0.08750    0.08113 =
         0.11593   -0.00818   -0.01816    0.01566
F53   5   -0.222697    0.459924    0.630081   -40.50000    0.09126    0.06565 =
         0.12543   -0.00081   -0.02698    0.01885
F54   5   -0.186613    0.433310    0.558659   -40.50000    0.08175    0.03914 =
         0.11688   -0.01186   -0.03815    0.02231
HKLF 4


REM  20211104a8-hy_a.res in P-1
REM R1 =  0.0808 for   52652 Fo > 4sig(Fo)  and  0.0947 for all   68048 data
REM   3752 parameters refined using   3326 restraints

END

WGHT      0.1728      0.0000

REM Highest difference peak  6.319,  deepest hole -3.979,  1-sigma level  0.500
Q1    1   0.3822  0.4216  0.8421  11.00000  0.05    5.12
Q2    1   0.1814  0.1420  0.6408  11.00000  0.05    5.04
Q3    1   0.1351  0.1510  0.6403  11.00000  0.05    5.02
Q4    1   0.1004  0.1314  0.6464  11.00000  0.05    4.96
Q5    1   0.3348  0.4065  0.9240  11.00000  0.05    4.68
Q6    1   0.3633  0.4004  0.8546  11.00000  0.05    4.65
Q7    1   0.3000  0.2971  0.9776  11.00000  0.05    4.65
Q8    1   0.1812  0.0789  0.5996  11.00000  0.05    4.56
Q9    1   0.3633  0.4003  0.8645  11.00000  0.05    4.52
Q10   1   0.2869  0.3073  0.9714  11.00000  0.05    4.50
;
_shelx_res_checksum                39024
_shelx_hkl_file
;
   0   0   2   85.63    2.40
   0   0   2   14.18    1.94
   0   0  -3  383.67   25.74
   0   0   3  352.88   25.71
   0   0   3  345.20   25.69
   0   0   4 1578.74  113.58
   0   0  -4 1824.13  113.66
   0   0   4 1630.33  113.58
   0   0  -4 1462.89  113.46
   0   0  -5    0.86    0.61
   0   0  -5    0.26    0.48
   0   0  -5    1.31    0.56
   0   0   5    1.01    0.54
   0   0   5    1.08    0.56
   0   0   6  170.91   13.36
   0   0  -6  157.97   13.23
   0   0  -6  211.94   13.53
   0   0  -6  179.08   13.34
   0   0   6  201.17   13.46
   0   0   7  275.03   19.45
   0   0  -7  273.32   19.34
   0   0  -7  226.57   19.18
   0   0   7  255.98   19.36
   0   0  -7  312.01   19.52
   0   0  -8  701.92   51.44
   0   0  -8  853.11   51.67
   0   0   8  699.21   51.48
   0   0   8  732.38   51.60
   0   0  -8  644.22   51.32
   0   0  -9   43.52    3.91
   0   0  -9   39.43    3.84
   0   0   9   47.99    4.15
   0   0  -9   49.78    4.07
   0   0   9   40.36    3.91
   0   0 -10   24.35    2.54
   0   0  10   27.44    2.90
   0   0  10   22.02    2.69
   0   0 -10   19.29    2.44
   0   0 -10   26.89    2.71
   0   0  10   24.13    2.62
   0   0  11  140.43   10.69
   0   0  11  147.36   10.77
   0   0  11  113.17   10.23
   0   0 -11  127.32   10.30
   0   0 -11  143.15   10.45
   0   0 -11  123.14   10.22
   0   0 -12   33.19    3.58
   0   0  12   35.51    4.00
   0   0 -12   39.96    3.79
   0   0 -12   37.85    3.81
   0   0  12   33.25    3.66
   0   0  12   42.80    4.14
   0   0  13  212.62   15.86
   0   0 -13  181.27   15.26
   0   0  13  226.73   15.87
   0   0 -13  194.59   15.17
   0   0  13  182.29   15.23
   0   0  14    5.38    1.65
   0   0  14    3.97    1.69
   0   0  14    4.32    1.46
   0   0 -14    3.73    1.51
   0   0 -14    2.50    1.11
   0   0  15  253.33   19.69
   0   0 -15  234.83   18.58
   0   0  15  284.33   19.48
   0   0  15  240.03   18.90
   0   0 -15  213.99   18.85
   0   0 -16  129.33   11.65
   0   0  16  157.70   12.04
   0   0  16  145.94   12.53
   0   0 -16  130.30   11.13
   0   0  16  125.46   11.40
   0   0 -17   89.19    8.13
   0   0  17  102.05    8.96
   0   0  17   91.38    9.54
   0   0  17   89.52    8.57
   0   0 -18   28.25    3.62
   0   0  18   30.91    4.17
   0   0  18   34.47    5.21
   0   0  18   36.59    4.49
   0   0  19    5.55    1.93
   0   0  20   35.59    3.17
   0   0  21   10.22    1.43
   0   0  22   35.62    3.28
   0   0  23   32.91    3.15
   0   0  24  167.39   12.71
   0   0  25    0.87    1.09
   0   0  26    1.18    1.15
   0   0 -26    2.30    1.53
   0   0  27   11.16    2.00
   0   0 -27   12.44    2.33
   0   0  28   92.10    7.87
   0   0 -28  100.00    8.24
   0   0 -29    1.87    2.05
   0   0  29    1.70    1.53
   0   0  30   49.25    4.87
   0   0 -30   52.18    5.30
   0   0  31    0.32    1.48
   0   0 -31    0.78    2.27
   0   0 -32    6.59    2.38
   0   0 -33    2.22    2.29
   0   0 -33    3.34    2.28
   0   0 -33    3.43    2.72
   0   0 -34    5.63    2.42
   0   0 -34    6.49    2.52
   0   0 -34    7.06    2.92
   0   0 -35    0.96    2.25
   0   0 -35    1.41    2.53
   0   0 -35   -0.39    2.29
   0   0 -36   54.38    5.74
   0   0 -36   67.00    6.14
   0   0 -36   61.15    5.90
   0   0 -37   12.93    2.80
   0   0 -37   12.98    2.65
   0   0 -37   13.62    2.54
   0   0 -38    7.42    2.09
   0   0 -38    5.88    1.85
   0   0 -38    8.42    1.82
   0   0 -39    1.11    1.09
   0   0 -39    1.31    1.33
   0   0 -39    1.11    1.18
   0   1 -39    1.10    0.98
   0   1 -39    2.31    1.23
   0   1 -39    1.71    0.91
   0   1 -38   13.34    2.11
   0   1 -38   11.87    2.01
   0   1 -38   13.95    2.24
   0   1 -37   34.01    3.75
   0   1 -37   33.15    3.57
   0   1 -37   30.54    3.63
   0   1 -36   24.80    3.46
   0   1 -36   25.38    3.32
   0   1 -36   24.97    3.32
   0   1 -35    4.95    2.48
   0   1 -35    0.96    2.12
   0   1 -35    0.44    1.94
   0   1 -34    0.48    2.49
   0   1 -34   -1.87    2.23
   0   1 -34    0.27    2.03
   0   1 -33   36.53    4.24
   0   1 -33   34.92    4.19
   0   1 -33   34.19    4.46
   0   1 -32    1.68    2.07
   0   1 -31   26.35    3.63
   0  -1  31   25.39    3.07
   0   1 -30    0.81    1.89
   0  -1  30    1.50    1.47
   0  -1  29  120.99   10.00
   0   1 -29  130.17   10.33
   0   1 -28   23.64    3.22
   0  -1  28   24.42    2.93
   0   1 -27    0.88    1.55
   0  -1  27    0.54    1.24
   0  -1  26    2.29    1.29
   0  -1  25  143.33   11.11
   0  -1  24   94.60    7.63
   0  -1  23    2.30    1.13
   0  -1  22    8.85    1.46
   0  -1  21  214.65   15.93
   0  -1  19    1.96    1.45
   0  -1  18    7.50    2.03
   0  -1  18    6.67    1.06
   0   1 -17  205.37   16.83
   0  -1  17  239.15   18.07
   0  -1  17  232.17   18.66
   0  -1  17  202.14   17.41
   0  -1  16  105.25    9.23
   0  -1  16  109.38    9.66
   0   1 -16   93.20    8.84
   0   1 -16   94.57    8.30
   0  -1  16   88.58    8.65
   0  -1  15   51.54    5.25
   0   1 -15   43.65    4.37
   0  -1  15   41.29    4.69
   0   1 -15   38.25    4.60
   0  -1  15   43.93    5.09
   0   1 -14   41.09    4.26
   0  -1  14   37.43    4.40
   0   1 -14   35.91    3.88
   0   1 -14   35.78    4.10
   0  -1  14   36.75    4.19
   0  -1  14   46.33    4.75
   0   1 -13  813.60   54.20
   0  -1  13  676.61   53.97
   0   1 -13  720.04   53.74
   0   1 -13  711.78   53.84
   0  -1  13  864.34   54.72
   0  -1  13  726.69   54.24
   0   1 -12   11.30    1.89
   0   1 -12    8.03    1.50
   0  -1  12   10.01    1.81
   0  -1  12   11.66    1.89
   0   1 -12   11.23    1.74
   0   1 -11    1.51    0.96
   0  -1  11    1.49    0.92
   0   1 -11    1.48    0.75
   0  -1  11    2.53    0.95
   0   1 -11    1.93    0.88
   0   1 -10  155.58   12.09
   0  -1  10  147.95   12.28
   0   1 -10  152.34   12.02
   0  -1  10  160.82   12.29
   0   1 -10  182.24   12.53
   0   1  -9  225.63   16.92
   0   1  -9  258.59   17.32
   0   1  -9  212.33   16.80
   0  -1   9  218.44   17.11
   0  -1   9  237.01   17.08
   0   1  -8  390.20   30.60
   0  -1   8  419.42   30.96
   0   1  -8  484.07   31.13
   0   1  -8  431.21   30.76
   0  -1   8  426.82   30.84
   0   1  -7   62.07    5.30
   0   1  -7   58.74    5.01
   0  -1   7   70.48    5.35
   0  -1   7   60.25    5.07
   0   1  -6  289.76   19.86
   0  -1   6  252.88   19.73
   0   1  -6  269.72   19.57
   0  -1   6  267.56   19.59
   0  -1   5   20.30    2.16
   0   1  -5   22.28    1.99
   0   1  -5   21.98    2.21
   0   1  -4  128.76    9.43
   0  -1   4  125.68    9.40
   0  -1   4  125.30    9.21
   0   1  -4  122.63    9.19
   0   1  -3  146.09   11.07
   0   1  -3  156.60   11.29
   0  -1   3  152.74   11.27
   0  -1   3  159.80   11.11
   0   1  -2  292.87   21.58
   0  -1   2  332.38   21.62
   0  -1   2  276.21   21.73
   0  -1   1 1417.42  100.35
   0  -1  -1   -0.05    0.46
   0  -1  -2    0.05    0.16
   0   1   3 5054.14  355.25
   0   1   3 4980.17  355.51
   0  -1  -3 4655.08  355.31
   0  -1  -3 5350.00  355.29
   0   1   4   27.96    2.42
   0  -1  -4   25.26    2.33
   0   1   4   23.42    2.07
   0   1   4   22.51    2.18
   0  -1  -4   28.48    2.28
   0   1   4   26.87    2.23
   0   1   5    5.82    0.92
   0   1   5    5.97    1.01
   0   1   5    5.74    0.82
   0  -1  -5    6.08    0.92
   0  -1  -5    5.27    0.93
   0   1   6    0.76    0.81
   0   1   6    0.57    0.64
   0  -1  -6    1.40    0.80
   0   1   6    0.41    0.87
   0   1   7  114.23    8.35
   0   1   7   96.60    7.91
   0  -1  -7  100.24    8.06
   0   1   7  110.37    8.20
   0  -1  -8  358.40   27.19
   0   1   8  392.27   27.51
   0   1   8  419.04   27.42
   0   1   8  344.89   27.04
   0   1   9  186.19   15.33
   0  -1  -9  206.14   15.56
   0   1   9  208.84   15.84
   0   1   9  238.80   15.81
   0   1  10  125.11    9.62
   0   1  10  108.50    9.02
   0   1  10  129.30    9.43
   0  -1 -10  107.79    9.16
   0  -1 -10  113.11    9.18
   0   1  11    9.43    1.53
   0  -1 -11    9.77    1.59
   0  -1 -11    8.46    1.66
   0   1  11   10.56    1.75
   0   1  11   10.41    1.92
   0  -1 -12    7.97    1.52
   0   1  12    8.76    1.89
   0   1  12    6.20    1.51
   0   1  12    8.47    1.50
   0  -1 -12    8.91    1.75
   0  -1 -13   16.14    2.49
   0  -1 -13   14.43    2.22
   0   1  13   16.57    2.27
   0   1  13   18.28    2.55
   0   1  13   17.94    2.81
   0   1  14   33.16    4.30
   0  -1 -14   32.54    3.64
   0   1  14   31.93    3.66
   0  -1 -14   30.94    3.88
   0   1  14   36.92    4.01
   0   1  15  149.12   12.50
   0   1  15  128.66   11.30
   0  -1 -15  139.14   11.35
   0  -1 -15  118.60   11.47
   0   1  15  161.73   11.87
   0   1  16  198.86   16.52
   0   1  16  207.61   15.62
   0   1  16  178.61   15.21
   0  -1 -16  180.91   15.08
   0   1  17   59.43    6.04
   0  -1 -17   49.96    5.53
   0   1  17   60.93    7.10
   0   1  17   58.96    6.06
   0  -1 -18   27.02    3.72
   0   1  18   32.30    5.25
   0   1  18   30.55    4.13
   0   1  18   42.27    4.60
   0   1  19    2.45    2.31
   0  -1 -19    2.34    1.16
   0   1  19    4.72    1.79
   0   1  20  111.25    8.50
   0   1  21    2.66    0.84
   0   1  22    9.05    1.37
   0   1  23   84.58    6.77
   0   1  24    0.79    0.94
   0  -1 -25   49.66    4.61
   0   1  25   48.16    4.39
   0  -1 -26    0.73    1.52
   0   1  26   -0.49    1.17
   0   1  27    7.17    1.66
   0  -1 -27    7.68    2.00
   0  -1 -28  114.73    9.17
   0   1  28  102.99    8.75
   0  -1 -29   29.33    3.78
   0   1  29   31.14    3.46
   0   1  30   14.01    2.39
   0  -1 -30   14.04    2.90
   0  -1 -31  185.38   14.83
   0  -1 -32   15.19    3.58
   0  -1 -32   12.40    3.02
   0  -1 -32   12.64    2.97
   0  -1 -33   69.58    6.89
   0  -1 -33   72.17    6.90
   0  -1 -33   70.50    7.14
   0  -1 -34    5.55    2.76
   0  -1 -34    2.49    2.81
   0  -1 -34    5.44    2.55
   0  -1 -35   87.97    8.36
   0  -1 -35   88.83    8.36
   0  -1 -35  105.97    8.82
   0  -1 -36    8.47    2.63
   0  -1 -36   12.19    2.96
   0  -1 -36   11.11    3.17
   0  -1 -37    2.25    2.28
   0  -1 -37    6.06    2.58
   0  -1 -37    6.44    2.35
   0  -1 -38    3.13    1.82
   0  -1 -38    3.26    1.98
   0  -1 -38    1.75    1.89
   0  -1 -39   28.86    3.05
   0  -1 -39   20.03    2.61
   0  -1 -39   27.42    2.94
   0  -1 -40   17.55    2.10
   0  -1 -40   17.80    2.02
   0   2 -38    0.48    1.17
   0   2 -38    0.90    1.08
   0   2 -38    2.72    1.43
   0   2 -37   19.68    2.73
   0   2 -37   26.32    2.99
   0   2 -37   23.15    2.86
   0   2 -36    8.84    2.33
   0   2 -36    5.80    2.03
   0   2 -36    6.78    1.97
   0   2 -35    0.16    1.91
   0   2 -35    1.42    1.77
   0   2 -35    0.25    2.11
   0   2 -34   33.54    4.10
   0   2 -34   32.21    3.83
   0   2 -34   31.47    3.87
   0   2 -33    9.72    2.37
   0  -2  32    0.57    1.31
   0   2 -32    0.87    1.92
   0   2 -31   -0.09    1.91
   0  -2  31    1.74    1.39
   0   2 -30    1.29    1.87
   0  -2  30    0.51    1.32
   0   2 -29   -1.10    1.93
   0  -2  29    1.50    1.33
   0   2 -28    4.12    1.96
   0  -2  28    4.47    1.58
   0  -2  27   -0.07    1.31
   0  -2  26  148.95   11.61
   0  -2  25  201.39   15.27
   0  -2  24    4.98    1.48
   0  -2  23   83.16    6.85
   0  -2  22  438.22   31.71
   0  -2  21  117.18    8.99
   0  -2  20    3.50    0.93
   0  -2  19    0.13    0.70
   0  -2  18   19.02    3.35
   0  -2  18   25.12    2.34
   0  -2  18   22.97    2.27
   0  -2  17   99.69    7.31
   0  -2  17   89.95    8.84
   0   2 -17   85.79    8.12
   0  -2  16    3.38    1.45
   0  -2  16    4.47    1.75
   0   2 -16    0.43    1.36
   0   2 -16    3.91    1.24
   0  -2  16    5.55    2.02
   0   2 -16    2.92    1.41
   0  -2  15    4.60    1.69
   0   2 -15    2.75    1.56
   0  -2  15    6.20    1.92
   0   2 -15    5.21    1.65
   0  -2  15    6.25    1.69
   0   2 -15    4.88    1.32
   0   2 -14 1525.55  106.24
   0   2 -14 1435.92  106.35
   0  -2  14 1354.03  106.58
   0   2 -14 1578.58  106.85
   0  -2  14 1536.39  106.84
   0   2 -13    2.84    1.07
   0   2 -13    2.94    1.32
   0  -2  13    2.42    1.23
   0   2 -13    2.42    1.19
   0  -2  13    2.98    1.23
   0   2 -12  186.13   13.61
   0  -2  12  179.17   13.81
   0  -2  12  164.01   13.86
   0   2 -12  161.80   13.43
   0   2 -12  195.83   14.18
   0  -2  11    1.15    0.76
   0   2 -11    1.08    0.80
   0  -2  11    1.19    0.97
   0   2 -11    0.48    0.83
   0   2 -11    0.80    0.71
   0  -2  10 1002.50   72.81
   0   2 -10  910.78   72.22
   0  -2  10 1022.04   72.56
   0   2 -10 1067.22   72.48
   0   2 -10 1135.60   73.06
   0   2  -9  462.01   30.25
   0  -2   9  400.36   30.00
   0  -2   9  420.93   29.74
   0   2  -9  362.75   29.42
   0   2  -9  432.66   29.68
   0   2  -8    2.94    0.75
   0  -2   8    2.57    0.94
   0   2  -8    4.32    1.17
   0  -2   8    2.50    0.80
   0   2  -7    0.15    0.55
   0  -2   7    0.69    0.90
   0  -2   6  122.98    8.97
   0   2  -6  123.40    9.36
   0   2  -6  112.53    8.88
   0  -2   6  119.04    9.30
   0   2  -5   42.95    3.48
   0  -2   5   41.84    3.87
   0  -2   5   46.03    3.57
   0   2  -5   41.42    3.92
   0  -2   4  111.59    7.93
   0   2  -4  105.19    7.85
   0  -2   4  112.19    8.26
   0   2  -4  107.38    8.23
   0   2  -4  100.46    7.84
   0  -2   3   25.44    2.27
   0   2  -3   22.82    1.94
   0   2  -3   22.63    2.26
   0   2  -3   22.90    1.94
   0  -2   3   25.27    2.00
   0  -2   2  819.52   56.62
   0   2  -2  813.57   56.60
   0  -2   2  761.16   56.60
   0   2  -1  344.85   24.15
   0  -2   1  332.46   24.14
   0  -2   0    0.57    0.28
   0  -2  -1   72.74    5.70
   0  -2  -2 5636.97  399.96
   0  -2  -3   17.34    1.86
   0   2   3   18.07    1.83
   0  -2  -4  597.92   42.34
   0   2   4  585.02   42.26
   0  -2  -5  155.91   12.97
   0  -2  -5  151.64   13.26
   0  -2  -5  175.35   12.89
   0   2   5  187.38   13.53
   0   2   5  190.91   12.84
   0   2   6  326.34   21.38
   0  -2  -6  261.80   21.44
   0  -2  -6  305.60   21.80
   0   2   6  308.62   21.97
   0  -2  -6  307.46   21.46
   0   2   6  254.30   21.39
   0   2   7   39.54    3.46
   0   2   7   41.85    4.27
   0  -2  -7   37.50    3.85
   0   2   7   45.11    3.76
   0  -2  -7   39.23    4.02
   0   2   8  261.59   19.04
   0  -2  -8  234.57   18.57
   0   2   8  282.47   18.58
   0  -2  -8  252.24   18.78
   0   2   8  229.32   18.18
   0   2   9  244.55   20.14
   0   2   9  289.31   21.05
   0  -2  -9  284.60   20.73
   0   2   9  298.72   20.55
   0  -2  -9  282.22   20.60
   0   2  10    0.65    1.08
   0  -2 -10    0.81    1.01
   0   2  10    1.01    0.79
   0   2  10    1.91    0.94
   0   2  11   38.17    3.78
   0   2  11   38.81    4.49
   0  -2 -11   39.18    4.17
   0   2  11   49.30    4.24
   0   2  12    0.89    0.78
   0  -2 -12    2.64    1.41
   0   2  12    3.43    1.53
   0   2  13   45.40    4.21
   0   2  13   41.00    4.73
   0   2  13   34.45    3.76
   0  -2 -13   36.29    4.04
   0  -2 -13   32.41    4.04
   0   2  14  462.17   30.70
   0   2  14  391.28   30.19
   0  -2 -14  425.07   30.62
   0  -2 -14  355.26   30.48
   0   2  14  411.90   31.44
   0   2  15    5.83    1.61
   0  -2 -15    5.59    1.64
   0   2  15    9.21    1.92
   0   2  15    6.47    2.32
   0   2  16  110.74   10.96
   0   2  16  121.03   10.03
   0   2  16  110.59    9.79
   0  -2 -16  109.41    9.89
   0   2  17    7.48    1.95
   0   2  17    4.03    1.60
   0  -2 -17    3.82    1.54
   0   2  17    7.91    2.80
   0   2  18   81.62    7.24
   0   2  18   72.01    7.16
   0   2  18   53.26    7.71
   0  -2 -18   66.14    6.86
   0   2  19   18.77    3.00
   0   2  19   17.98    3.10
   0   2  19    9.27    3.10
   0  -2 -19   14.39    2.70
   0   2  20   46.33    7.38
   0  -2 -20   49.19    6.08
   0   2  20   63.67    4.82
   0   2  21   16.36    1.83
   0   2  22   26.26    2.58
   0   2  23   27.39    2.75
   0  -2 -23   28.02    2.97
   0   2  24   68.74    5.74
   0  -2 -24   69.46    5.95
   0   2  25   14.70    2.01
   0  -2 -25   15.46    2.32
   0  -2 -26    4.94    1.76
   0   2  26    4.87    1.45
   0  -2 -27  141.43   10.83
   0   2  27  127.57   10.48
   0   2  28   19.97    2.67
   0  -2 -28   22.33    3.10
   0   2  29   68.13    6.32
   0  -2 -29   77.20    6.78
   0  -2 -30  189.00   15.07
   0  -2 -31    0.53    2.44
   0  -2 -31   -1.64    2.52
   0  -2 -32   47.18    5.32
   0  -2 -32   49.59    5.45
   0  -2 -32   42.69    5.64
   0  -2 -33    6.97    3.26
   0  -2 -33    8.11    2.87
   0  -2 -33    5.53    2.70
   0  -2 -34   58.60    6.34
   0  -2 -34   57.72    6.11
   0  -2 -34   51.66    5.89
   0  -2 -35   59.78    6.41
   0  -2 -35   59.45    6.15
   0  -2 -35   51.47    5.96
   0  -2 -36    5.98    2.70
   0  -2 -36    8.37    2.89
   0  -2 -36    9.53    3.20
   0  -2 -37   10.23    2.64
   0  -2 -37    9.59    3.12
   0  -2 -37    5.75    2.81
   0  -2 -38   37.28    4.42
   0  -2 -38   42.78    4.35
   0  -2 -38   40.77    4.47
   0  -2 -39   12.16    2.05
   0  -2 -39   13.52    2.30
   0  -2 -39   13.66    2.40
   0  -2 -40   12.18    1.78
   0  -2 -40    8.67    1.44
   0  -2 -40   13.44    1.86
   0   3 -38    0.24    0.97
   0   3 -38   -0.17    0.90
   0   3 -38   -0.74    1.11
   0   3 -37    5.10    1.70
   0   3 -37    6.22    1.63
   0   3 -37    5.26    1.50
   0   3 -36    0.76    1.40
   0   3 -36   -1.37    1.64
   0   3 -36    0.82    1.72
   0   3 -35    0.92    1.65
   0   3 -35    0.35    1.54
   0   3 -35    1.72    1.87
   0   3 -34   39.48    4.31
   0   3 -34   40.38    4.13
   0   3 -34   35.84    4.00
   0   3 -33   27.42    3.39
   0   3 -32   14.36    2.56
   0  -3  32   11.41    2.04
   0  -3  31   45.98    4.59
   0   3 -31   54.92    5.03
   0   3 -30   10.23    2.40
   0  -3  30    7.35    1.75
   0   3 -29    1.96    1.75
   0  -3  29    2.02    1.40
   0  -3  28    3.05    1.53
   0  -3  27   63.44    5.62
   0  -3  26   58.86    5.30
   0  -3  25   76.56    6.53
   0  -3  24    5.63    1.64
   0  -3  23  751.55   53.96
   0  -3  22  634.08   45.63
   0  -3  21    2.71    1.07
   0  -3  20   10.91    1.67
   0  -3  19   70.64    5.80
   0  -3  19   71.29    5.78
   0  -3  18   27.19    2.57
   0  -3  18   24.25    2.50
   0  -3  17   38.03    3.13
   0  -3  17   24.71    4.01
   0  -3  17   33.91    3.06
   0   3 -17   32.73    4.30
   0  -3  16    7.44    1.12
   0  -3  16    6.53    1.82
   0   3 -16    5.99    1.79
   0   3 -15  834.74   61.71
   0   3 -15  918.76   61.86
   0  -3  15  772.04   62.25
   0  -3  15  885.65   62.57
   0   3 -15  786.71   61.98
   0   3 -15  933.78   62.71
   0   3 -14  166.40   13.30
   0   3 -14  169.67   12.63
   0  -3  14  137.27   12.90
   0   3 -14  145.84   12.58
   0   3 -14  171.32   12.61
   0  -3  14  157.35   12.96
   0  -3  13   91.62    8.54
   0   3 -13   96.89    8.08
   0   3 -13   99.56    8.12
   0   3 -13   95.58    8.11
   0   3 -13  101.07    8.77
   0  -3  13   99.59    8.41
   0   3 -12   12.90    1.78
   0  -3  12   12.76    1.93
   0   3 -12   11.03    2.19
   0  -3  12    8.26    1.89
   0   3 -12   14.94    1.90
   0   3 -12    8.87    1.63
   0  -3  11 1020.39   71.17
   0  -3  11  923.22   71.45
   0   3 -11 1090.29   71.10
   0   3 -11  855.29   70.72
   0   3 -11 1059.86   71.79
   0   3 -11 1062.42   71.05
   0  -3  10    3.94    1.24
   0  -3  10    5.10    1.09
   0   3 -10    1.92    0.78
   0   3 -10    1.99    0.77
   0   3 -10    1.15    0.69
   0   3  -9  503.11   35.51
   0   3  -9  476.66   34.81
   0   3  -9  485.17   34.81
   0  -3   9  485.95   34.90
   0  -3   9  455.01   35.29
   0   3  -8    0.04    0.47
   0  -3   8    0.87    0.89
   0   3  -8    0.94    0.83
   0   3  -8    0.36    0.52
   0   3  -7  162.95   12.21
   0  -3   7  159.16   12.72
   0   3  -7  159.29   12.20
   0  -3   7  173.66   12.33
   0   3  -7  169.13   12.85
   0   3  -6  178.41   12.78
   0  -3   6  169.77   12.68
   0   3  -6  154.62   12.09
   0   3  -6  156.69   12.12
   0  -3   6  177.38   12.26
   0  -3   5   36.99    2.99
   0   3  -5   34.31    2.89
   0   3  -5   33.25    3.42
   0   3  -5   32.80    2.86
   0  -3   5   35.19    3.42
   0   3  -4   19.39    1.89
   0  -3   4   21.37    2.40
   0  -3   4   22.78    1.98
   0   3  -4   22.12    2.42
   0  -3   3  425.58   29.95
   0  -3   3  382.92   30.23
   0   3  -3  429.35   29.91
   0  -3   2   48.05    3.70
   0   3  -2   48.39    3.67
   0  -3   2   45.18    3.65
   0  -3   1   24.95    2.14
   0   3  -1   27.10    2.20
   0   3   0   51.49    4.81
   0  -3   0   68.79    4.76
   0   3   1 2501.28  177.56
   0  -3  -2   25.54    2.95
   0  -3  -3  625.14   48.83
   0  -3  -3  580.98   48.94
   0   3   4    7.37    1.75
   0  -3  -4    6.68    1.58
   0   3   5   69.21    5.68
   0  -3  -5   68.41    5.79
   0   3   6    3.30    2.37
   0  -3  -6    6.35    1.51
   0   3   6    5.31    1.26
   0   3   7    2.44    2.46
   0  -3  -7    2.22    1.30
   0   3   7    2.92    1.22
   0  -3  -7    2.78    1.82
   0   3   7    2.75    1.88
   0  -3  -7    1.55    2.05
   0   3   8   68.35    6.02
   0  -3  -8   62.12    6.20
   0  -3  -8   65.38    5.69
   0  -3  -8   56.05    5.76
   0   3   8   67.79    6.69
   0   3   8   67.18    5.52
   0   3   9    2.05    1.95
   0  -3  -9    0.44    1.36
   0   3   9    2.25    1.12
   0  -3  -9    1.00    1.46
   0   3   9    2.36    0.87
   0   3  10    5.67    1.30
   0  -3 -10    4.64    1.60
   0  -3 -10    4.58    1.60
   0   3  10    5.59    1.13
   0   3  10    8.18    2.20
   0  -3 -11   10.97    2.07
   0  -3 -11    8.82    1.95
   0   3  11   10.46    1.73
   0   3  11   10.74    2.44
   0   3  11    9.14    1.47
   0  -3 -12   56.50    6.21
   0   3  12   74.20    7.14
   0   3  12   64.71    5.80
   0   3  12   78.11    6.27
   0   3  13  343.69   28.11
   0   3  13  347.00   26.82
   0   3  13  392.52   27.26
   0   3  14  179.36   14.53
   0   3  14  172.47   15.77
   0   3  14  201.93   14.94
   0   3  15   38.51    4.09
   0  -3 -15   32.71    4.23
   0   3  15   30.54    3.72
   0   3  15   28.99    4.67
   0  -3 -16    9.32    2.27
   0   3  16   14.66    3.41
   0   3  16   11.39    2.25
   0   3  16   10.50    2.18
   0   3  17  557.91   41.19
   0   3  17  613.16   41.32
   0   3  17  461.47   42.24
   0  -3 -17  541.62   41.51
   0   3  18   14.80    2.71
   0   3  18   13.70    2.66
   0   3  18   13.14    3.43
   0  -3 -18   13.83    2.82
   0   3  19  224.77   18.66
   0   3  19  224.24   19.04
   0  -3 -19  260.46   17.08
   0  -3 -19  210.61   18.93
   0  -3 -20   28.90    2.75
   0   3  20   31.08    2.66
   0  -3 -20   21.29    3.82
   0   3  20   15.52    4.40
   0   3  21   36.67    3.32
   0  -3 -21   34.28    3.43
   0   3  22   11.74    2.57
   0   3  22   13.96    1.70
   0  -3 -22   11.54    1.81
   0   3  23  111.93    9.27
   0  -3 -23  114.20    9.46
   0  -3 -24  121.82    9.84
   0   3  24  126.49    9.68
   0   3  25    2.54    1.23
   0  -3 -25    3.00    1.46
   0   3  26   37.02    3.76
   0  -3 -26   41.23    4.13
   0   3  27   15.66    2.32
   0  -3 -27   17.04    2.74
   0  -3 -28   17.79    2.87
   0  -3 -29    7.80    2.48
   0  -3 -30   24.88    3.81
   0  -3 -30   30.72    4.02
   0  -3 -31   -0.22    2.61
   0  -3 -31    0.23    2.40
   0  -3 -32   32.03    4.33
   0  -3 -32   30.59    4.27
   0  -3 -33    5.04    2.78
   0  -3 -33    5.18    2.78
   0  -3 -34   30.18    4.49
   0  -3 -34   29.03    4.45
   0  -3 -35   18.15    3.75
   0  -3 -35   21.04    3.78
   0  -3 -36    8.51    3.18
   0  -3 -36    9.17    3.22
   0  -3 -37   78.72    7.80
   0  -3 -37   94.11    8.09
   0  -3 -38   20.83    3.21
   0  -3 -38   20.48    3.55
   0  -3 -38   24.08    3.48
   0  -3 -39   36.60    3.99
   0  -3 -39   40.21    4.15
   0  -3 -39   34.54    3.74
   0  -3 -40   19.77    2.36
   0  -3 -40   13.43    1.97
   0  -3 -40   19.68    2.32
   0  -3 -41    0.11    0.88
   0   4 -37   -0.88    1.15
   0   4 -37   -0.65    1.29
   0   4 -37    0.73    1.07
   0   4 -36   15.40    2.11
   0   4 -36   15.96    2.35
   0   4 -36   14.96    2.19
   0   4 -35   17.98    2.53
   0   4 -35   19.68    2.64
   0   4 -35   24.41    2.91
   0   4 -34   58.15    5.38
   0   4 -34   65.31    5.66
   0   4 -34   56.85    5.36
   0   4 -33   55.97    5.19
   0   4 -32   28.61    3.34
   0  -4  32   26.13    2.96
   0  -4  31   14.60    2.19
   0   4 -31   15.92    2.50
   0   4 -30    0.77    1.71
   0  -4  30    0.99    1.21
   0  -4  29   12.13    2.03
   0   4 -29   11.40    2.32
   0  -4  28  114.12    9.19
   0  -4  27    5.00    1.66
   0  -4  26   10.91    2.02
   0  -4  25    3.37    1.54
   0  -4  24  379.21   28.60
   0  -4  24  409.64   28.87
   0  -4  23  378.60   27.66
   0  -4  22   39.42    3.60
   0   4 -22   34.29    3.47
   0  -4  21   48.96    4.43
   0  -4  20  479.18   35.25
   0  -4  20  493.10   35.24
   0  -4  19  268.52   19.35
   0  -4  19  255.18   19.34
   0  -4  18  107.40    8.44
   0  -4  18  109.00    8.43
   0  -4  17   96.49    7.52
   0  -4  17   95.39    7.53
   0  -4  16   14.68    1.72
   0  -4  16   14.70    1.69
   0   4 -16   12.81    2.66
   0  -4  16   11.43    2.44
   0  -4  15  137.26   13.72
   0   4 -15  159.89   14.11
   0  -4  15  181.05   12.56
   0  -4  14   48.78    5.06
   0  -4  14   43.30    5.19
   0   4 -14   51.96    4.73
   0   4 -14   51.21    5.51
   0   4 -14   54.13    5.02
   0   4 -14   45.60    4.68
   0   4 -13   79.77    7.48
   0  -4  13   82.09    8.13
   0   4 -13  101.39    8.60
   0   4 -13   98.59    7.66
   0  -4  13   91.55    7.87
   0   4 -13   94.73    7.67
   0   4 -12 1392.44   97.86
   0  -4  12 1292.39   97.53
   0  -4  12 1341.71   97.03
   0   4 -12 1423.99   96.96
   0   4 -12 1478.97   96.93
   0   4 -12 1228.30   96.65
   0   4 -11  235.64   16.47
   0  -4  11  211.46   17.08
   0   4 -11  236.14   16.53
   0   4 -11  187.79   16.15
   0  -4  11  225.39   16.59
   0   4 -11  231.94   17.38
   0   4 -10  427.31   32.16
   0   4 -10  442.85   31.31
   0   4 -10  438.84   31.37
   0  -4  10  421.37   31.40
   0  -4  10  410.37   31.96
   0   4  -9   39.36    4.09
   0   4  -9   36.43    3.35
   0   4  -9   37.21    3.32
   0  -4   9   33.32    3.83
   0   4  -8   16.31    2.42
   0  -4   8   18.78    2.46
   0  -4   8   18.37    2.00
   0   4  -8   18.11    1.88
   0  -4   7    6.04    1.43
   0   4  -7    6.43    0.96
   0   4  -7    6.73    1.46
   0  -4   7    5.51    1.00
   0   4  -6   28.43    2.53
   0  -4   6   26.32    3.03
   0   4  -6   29.53    3.18
   0  -4   6   29.65    2.65
   0  -4   5    0.55    0.54
   0   4  -5    0.96    0.97
   0  -4   5    1.39    0.97
   0   4  -5    0.62    0.51
   0   4  -4  517.18   43.15
   0   4  -4  637.79   42.71
   0  -4   4  574.74   43.20
   0  -4   4  610.47   42.74
   0  -4   3    1.84    0.68
   0  -4   3    2.77    0.70
   0   4  -3    2.36    0.73
   0  -4   2   48.35    3.99
   0   4  -2   52.90    4.04
   0  -4   1  114.17    9.19
   0   4  -1  138.97    9.37
   0  -4   0  305.52   21.62
   0   4   0  286.33   21.89
   0  -4  -1    5.96    1.48
   0   4   1    6.98    1.44
   0  -4  -2   66.49    6.20
   0   4   2   80.90    6.47
   0  -4  -3    0.22    1.77
   0   4   4  448.86   35.44
   0  -4  -4  393.99   34.80
   0  -4  -4  454.42   34.65
   0  -4  -5   14.62    2.99
   0   4   5   15.65    4.82
   0   4   6   87.19    7.06
   0  -4  -6   74.58    7.03
   0   4   7    3.86    1.41
   0  -4  -7    5.42    1.90
   0  -4  -8    6.13    2.46
   0   4   8    5.38    2.76
   0  -4  -8    3.77    1.70
   0   4   8    3.15    1.43
   0  -4  -9   14.57    2.89
   0   4   9   10.43    2.56
   0  -4  -9   15.75    2.38
   0   4   9   12.43    3.06
   0   4   9   15.47    2.04
   0   4  10    7.75    1.55
   0  -4 -10    6.16    2.05
   0  -4 -10    6.21    1.67
   0   4  10    4.34    2.10
   0   4  11  125.57    9.19
   0   4  11  103.18    8.69
   0   4  11   97.93    9.95
   0  -4 -11  104.74    9.82
   0  -4 -12  330.05   27.42
   0   4  12  298.59   27.54
   0   4  12  350.57   26.38
   0   4  13  362.74   27.97
   0  -4 -13  362.34   29.12
   0   4  13  320.49   29.22
   0   4  14  154.15   11.47
   0   4  14  133.23   11.01
   0   4  15   49.77    4.93
   0   4  15   34.47    5.45
   0   4  15   41.22    4.53
   0   4  16  778.60   49.46
   0   4  16  671.67   49.07
   0   4  17  207.64   16.52
   0   4  17  227.43   16.65
   0  -4 -17  206.03   17.30
   0   4  18  253.39   19.01
   0  -4 -18  220.02   19.30
   0   4  18  262.94   18.82
   0   4  19   36.01    4.59
   0   4  19   30.52    4.62
   0   4  19   21.38    4.85
   0  -4 -19   29.91    4.86
   0  -4 -19   43.93    3.44
   0  -4 -20   27.61    2.81
   0   4  20   34.78    3.78
   0   4  20   26.82    2.70
   0  -4 -21    7.83    1.49
   0   4  21    7.07    1.28
   0   4  21   10.63    2.33
   0  -4 -22   55.67    5.19
   0   4  22   59.71    5.10
   0  -4 -23   83.69    7.11
   0   4  23   77.70    6.89
   0   4  24   20.10    2.51
   0  -4 -24   19.86    2.69
   0  -4 -25   42.95    4.24
   0   4  25   41.50    4.00
   0  -4 -26   57.87    5.47
   0  -4 -27   12.24    2.39
   0  -4 -28   47.49    4.90
   0  -4 -28   45.05    4.81
   0  -4 -29    9.62    2.73
   0  -4 -29   11.76    2.70
   0  -4 -30   60.11    6.22
   0  -4 -30   60.86    6.14
   0  -4 -31   96.74    9.01
   0  -4 -31  101.92    9.07
   0  -4 -32    0.72    2.60
   0  -4 -32    0.61    2.42
   0  -4 -33    9.41    3.23
   0  -4 -33    5.47    2.88
   0  -4 -34   42.92    5.35
   0  -4 -34   41.36    5.41
   0  -4 -35    9.23    3.47
   0  -4 -35    7.91    3.24
   0  -4 -36  136.37   12.06
   0  -4 -36  143.29   12.00
   0  -4 -37   46.55    5.24
   0  -4 -37   43.82    5.50
   0  -4 -38  106.75    8.80
   0  -4 -38   92.71    8.50
   0  -4 -39   17.07    2.63
   0  -4 -39   18.16    2.90
   0  -4 -40   35.23    3.62
   0  -4 -40   46.96    4.01
   0  -4 -41    0.91    0.93
   0   5 -37   32.75    3.15
   0   5 -36    1.36    1.34
   0   5 -36    0.48    1.13
   0   5 -36    0.86    1.06
   0   5 -35   33.96    3.36
   0   5 -35   33.69    3.48
   0   5 -35   29.31    3.20
   0   5 -34    5.56    1.65
   0   5 -34    4.53    1.87
   0   5 -34    4.79    1.70
   0   5 -33    2.31    1.65
   0   5 -32    8.07    1.95
   0  -5  32    7.28    1.63
   0  -5  31   30.22    3.12
   0   5 -31   28.40    3.35
   0  -5  30   15.05    2.18
   0   5 -30   17.70    2.55
   0   5 -29   77.16    6.54
   0  -5  29   71.52    6.25
   0  -5  28   12.63    2.07
   0  -5  27    7.11    1.75
   0  -5  26    0.34    1.29
   0  -5  25  187.53   14.02
   0  -5  25  177.62   13.77
   0  -5  24  118.32    9.31
   0  -5  23   35.22    3.50
   0   5 -23   36.11    3.52
   0  -5  22   43.14    4.12
   0  -5  21  262.54   19.12
   0  -5  21  250.41   19.11
   0  -5  20  589.02   43.03
   0  -5  20  601.63   43.02
   0  -5  19    9.04    1.66
   0  -5  19   10.33    1.76
   0  -5  18  627.54   45.59
   0  -5  18  637.86   45.59
   0  -5  17  272.78   19.79
   0  -5  17  263.96   19.78
   0  -5  16    1.23    0.83
   0  -5  16    1.26    0.92
   0  -5  15   40.54    3.50
   0  -5  15   35.69    3.45
   0   5 -15   39.99    4.92
   0  -5  15   46.21    3.63
   0  -5  15   30.59    4.42
   0  -5  14   12.01    2.50
   0   5 -14   15.00    2.78
   0  -5  14   16.92    1.81
   0   5 -13  650.05   44.06
   0   5 -13  533.36   42.55
   0  -5  13  585.77   43.60
   0  -5  13  620.99   43.05
   0   5 -12  101.03    8.46
   0   5 -12  102.43    9.55
   0  -5  12  115.53    8.87
   0   5 -12  106.37    8.50
   0  -5  12  106.49    9.42
   0  -5  11  112.03    9.22
   0   5 -11  108.87    8.92
   0   5 -11  120.86   10.20
   0   5 -11  122.25    9.08
   0  -5  11  114.93    9.95
   0  -5  10   30.24    3.95
   0   5 -10   41.73    4.44
   0   5 -10   38.84    3.43
   0   5  -9   59.44    4.81
   0  -5   9   52.89    5.51
   0   5  -9   58.13    5.73
   0  -5   8  631.93   45.41
   0  -5   8  618.61   46.12
   0   5  -8  634.33   45.25
   0   5  -8  629.79   46.26
   0  -5   7  122.01   10.15
   0  -5   7  121.52    9.48
   0   5  -7  128.63    9.38
   0   5  -7  118.14   10.19
   0   5  -6    5.68    0.89
   0   5  -6    5.08    1.34
   0  -5   6    3.71    0.86
   0  -5   6    3.50    1.18
   0  -5   5   62.78    5.75
   0   5  -5   61.02    5.77
   0   5  -5   68.06    5.13
   0  -5   5   62.88    5.16
   0  -5   4    3.70    0.79
   0   5  -4    2.92    0.69
   0  -5   4    3.15    1.24
   0  -5   3    1.65    0.68
   0  -5   3    1.75    0.69
   0   5  -3    2.46    0.74
   0   5  -2   17.60    1.81
   0  -5   2   14.61    1.63
   0   5  -1  131.09   11.48
   0  -5   1  157.15   11.04
   0  -5   0  108.85    8.16
   0   5   0   99.03    8.50
   0  -5  -1   11.03    2.03
   0   5   1    9.68    2.06
   0   5   2   10.35    2.17
   0  -5  -2    9.28    1.91
   0  -5  -2   10.42    2.95
   0  -5  -3   11.54    2.72
   0   5   3   15.08    3.20
   0  -5  -4   30.47    4.60
   0  -5  -4   32.09    4.33
   0  -5  -5  115.35   10.77
   0  -5  -5  110.44   11.10
   0   5   5  126.32   12.08
   0  -5  -6  519.14   39.54
   0  -5  -6  435.60   38.42
   0  -5  -7   14.00    2.67
   0   5   7   10.61    2.34
   0  -5  -8    7.53    1.96
   0   5   8    6.43    1.86
   0  -5  -9    1.01    1.28
   0   5   9    1.27    1.11
   0   5   9    0.96    2.09
   0   5  10   50.27    4.25
   0   5  10   21.20    4.27
   0  -5 -10   43.47    5.13
   0  -5 -10   42.49    4.37
   0   5  10   24.79    4.35
   0   5  11    8.82    1.77
   0  -5 -11   10.83    2.20
   0   5  11    6.37    2.37
   0  -5 -11    5.37    2.01
   0   5  11    7.52    2.46
   0  -5 -12  330.23   28.82
   0   5  12  382.59   27.71
   0   5  12  287.95   28.72
   0  -5 -13  305.23   27.72
   0   5  13  441.09   27.35
   0   5  13  259.54   27.54
   0   5  13  387.40   26.80
   0   5  14   55.84    5.29
   0  -5 -14   37.29    5.49
   0   5  14   48.09    4.85
   0   5  14   36.94    5.74
   0   5  15  231.59   25.35
   0   5  15  347.46   24.76
   0   5  15  407.02   25.29
   0  -5 -15  280.67   25.59
   0   5  16  311.89   23.21
   0   5  16  365.86   23.69
   0   5  17   55.01    5.51
   0   5  17   42.82    5.08
   0   5  18   72.67    7.00
   0   5  18   44.65    7.22
   0  -5 -18   64.63    7.77
   0   5  18   69.44    7.06
   0   5  19    6.59    2.84
   0   5  19    4.01    1.72
   0  -5 -19    7.22    1.37
   0  -5 -19    2.84    2.04
   0  -5 -20  132.10   10.77
   0   5  20  155.80   11.65
   0   5  21  122.90   10.01
   0   5  21  150.36   11.07
   0  -5 -21  127.14   10.15
   0  -5 -22    7.49    1.81
   0   5  22   11.61    1.68
   0   5  22    9.77    2.54
   0  -5 -23  319.24   26.24
   0   5  23  432.45   27.28
   0  -5 -24    9.02    1.96
   0  -5 -25  192.14   15.11
   0  -5 -25  198.82   15.17
   0  -5 -26   11.24    2.43
   0  -5 -26   12.46    2.37
   0  -5 -27   43.62    4.65
   0  -5 -27   41.34    4.56
   0  -5 -28    0.99    1.99
   0  -5 -28    0.70    1.80
   0  -5 -29   64.24    6.44
   0  -5 -29   67.49    6.54
   0  -5 -30   35.42    4.56
   0  -5 -30   35.14    4.59
   0  -5 -31   -0.48    2.69
   0  -5 -31    1.08    2.66
   0  -5 -32   25.11    4.21
   0  -5 -32   23.84    4.10
   0  -5 -33   98.63    9.19
   0  -5 -33   98.94    9.17
   0  -5 -34    0.39    2.96
   0  -5 -34    0.26    2.69
   0  -5 -35   96.68    9.28
   0  -5 -35  104.06    9.44
   0  -5 -36   34.03    4.74
   0  -5 -36   29.69    4.43
   0  -5 -37  199.47   15.66
   0  -5 -37  187.24   15.46
   0  -5 -38    7.17    2.59
   0  -5 -38    5.93    2.84
   0  -5 -39  107.03    9.18
   0  -5 -39  118.90    9.41
   0  -5 -40    2.71    1.40
   0  -5 -40    6.15    1.83
   0  -5 -41   31.80    2.99
   0   6 -36    9.67    1.70
   0   6 -36    6.66    1.32
   0   6 -36    8.72    1.50
   0   6 -35   -0.35    1.33
   0   6 -35   -0.31    1.08
   0   6 -35    1.50    1.24
   0   6 -34   17.93    2.28
   0   6 -34   18.06    2.50
   0   6 -34   16.30    2.28
   0   6 -33   13.89    2.12
   0   6 -32   22.37    2.68
   0  -6  32   19.04    2.35
   0   6 -31    1.87    1.51
   0  -6  31    1.26    1.28
   0   6 -30   17.66    2.51
   0  -6  30   16.61    2.22
   0  -6  29   17.50    2.30
   0  -6  28    1.15    1.21
   0  -6  27    8.22    1.80
   0  -6  26   81.57    6.71
   0  -6  26   76.50    6.44
   0  -6  25    3.38    1.58
   0  -6  25    3.94    1.32
   0   6 -24    8.94    1.69
   0  -6  24    9.00    1.73
   0   6 -23    4.43    1.47
   0  -6  23    4.85    1.48
   0  -6  22   59.33    5.28
   0  -6  21  181.75   14.07
   0  -6  21  186.67   14.06
   0  -6  20    3.70    1.39
   0  -6  20    3.70    1.44
   0  -6  19  381.67   27.99
   0  -6  19  382.42   27.99
   0  -6  18   84.26    6.88
   0  -6  18   83.22    6.86
   0  -6  17   47.30    4.23
   0  -6  17   46.25    4.25
   0  -6  16   45.00    4.00
   0  -6  16   46.39    4.09
   0  -6  16   42.85    4.01
   0  -6  15  292.30   20.50
   0  -6  15  274.18   20.41
   0  -6  15  268.13   20.38
   0  -6  14    5.63    1.15
   0  -6  14    5.23    1.11
   0  -6  14    7.55    1.19
   0  -6  13   13.07    2.47
   0  -6  13   11.08    1.52
   0   6 -13   11.53    2.39
   0  -6  12   71.87    6.22
   0   6 -12   75.88    7.21
   0  -6  12   61.02    6.71
   0  -6  11  120.47    9.43
   0   6 -11   98.74    8.95
   0   6 -11  121.16   10.47
   0  -6  11  124.32   10.35
   0   6 -11  132.27    9.18
   0   6 -10  182.19   15.57
   0  -6  10  196.04   15.53
   0   6 -10  193.52   14.36
   0  -6   9 1507.36  110.81
   0  -6   9 1572.70  111.78
   0   6  -9 1587.86  110.64
   0   6  -9 1544.99  111.91
   0   6  -8   37.36    4.36
   0  -6   8   38.30    3.60
   0   6  -8   40.21    3.47
   0  -6   8   40.55    4.37
   0   6  -7   33.21    3.97
   0  -6   7   33.90    3.23
   0  -6   7   34.62    3.95
   0   6  -7   37.49    3.17
   0   6  -6  444.04   34.16
   0  -6   6  444.70   33.28
   0   6  -6  477.41   33.21
   0  -6   6  467.93   34.12
   0   6  -5   81.14    6.05
   0  -6   5   76.96    6.77
   0  -6   5   74.03    6.07
   0   6  -5   69.63    6.81
   0  -6   4  156.04   12.09
   0  -6   4  154.16   12.72
   0  -6   4  152.83   12.00
   0   6  -4  183.24   12.17
   0  -6   3   29.61    2.76
   0   6  -3   36.24    2.94
   0  -6   3   26.79    2.67
   0  -6   2   37.10    3.24
   0   6  -1   68.10    6.34
   0  -6   1   71.90    5.69
   0   6   0   67.17    6.27
   0  -6   0   70.24    5.76
   0   6   1  113.52    9.26
   0  -6  -1  102.19    8.70
   0  -6  -1  112.93    8.89
   0  -6  -2  530.51   36.44
   0  -6  -2  459.41   35.83
   0   6   2  492.18   36.24
   0  -6  -3    7.73    3.39
   0   6   3    7.26    2.35
   0  -6  -3    5.29    2.12
   0  -6  -4   85.00    7.55
   0   6   4   68.08    7.48
   0   6   5   13.26    4.17
   0  -6  -5    8.52    2.52
   0  -6  -5    8.33    2.83
   0   6   6    2.20    3.38
   0  -6  -6    2.93    2.02
   0  -6  -6    2.79    2.80
   0   6   7   47.35    6.21
   0  -6  -7   34.88    4.60
   0  -6  -7   39.21    5.26
   0  -6  -8   60.08    6.66
   0  -6  -8   44.77    5.56
   0  -6  -9    1.82    1.37
   0   6   9    1.57    1.28
   0  -6 -10    4.38    1.72
   0   6  10    3.53    1.44
   0   6  11   15.62    3.26
   0   6  11   13.88    2.46
   0  -6 -11   11.29    2.89
   0  -6 -11   10.67    2.41
   0  -6 -12  521.89   38.54
   0  -6 -12  454.34   38.91
   0   6  12  401.81   38.59
   0   6  12  621.85   38.46
   0   6  12  548.50   39.65
   0  -6 -13  229.03   19.29
   0  -6 -13  182.26   19.27
   0   6  13  231.66   20.02
   0   6  14   26.49    3.63
   0  -6 -14   15.63    3.74
   0   6  14   18.37    4.01
   0   6  14   25.34    3.37
   0   6  15  970.14   57.25
   0  -6 -15  557.81   57.00
   0   6  15  677.73   57.56
   0   6  15  846.66   56.63
   0  -6 -16  175.99   19.98
   0   6  16  322.05   20.41
   0   6  16  203.44   20.40
   0   6  16  269.01   19.76
   0   6  17   20.98    3.52
   0   6  17   17.89    4.17
   0   6  17   19.73    3.40
   0   6  18   44.90    5.49
   0   6  18   49.54    5.60
   0   6  19    3.73    2.48
   0  -6 -19   11.46    1.76
   0  -6 -19   10.15    1.71
   0   6  19   10.93    2.69
   0  -6 -19    4.79    2.63
   0  -6 -19   10.39    1.89
   0   6  19   16.95    2.70
   0  -6 -20  217.99   16.19
   0  -6 -20  219.03   16.13
   0  -6 -20  212.05   16.11
   0   6  20  241.50   16.84
   0   6  21    1.66    2.01
   0  -6 -21    1.32    1.56
   0  -6 -21    1.45    1.33
   0  -6 -21    1.84    1.42
   0  -6 -22  545.71   41.52
   0  -6 -22  563.72   41.54
   0  -6 -22  513.10   41.47
   0  -6 -23  136.68   11.63
   0  -6 -23  135.75   11.63
   0  -6 -24  452.62   33.81
   0  -6 -24  466.93   33.90
   0  -6 -25   32.33    3.77
   0  -6 -25   29.64    3.70
   0  -6 -26   13.87    2.70
   0  -6 -26   13.71    2.56
   0  -6 -27   -0.10    2.09
   0  -6 -27   -0.20    1.80
   0  -6 -28    9.55    2.70
   0  -6 -28   11.83    2.71
   0  -6 -29   19.87    3.37
   0  -6 -29   18.68    3.43
   0  -6 -30    5.31    2.59
   0  -6 -30    4.24    2.74
   0  -6 -31   36.78    4.86
   0  -6 -31   37.69    5.11
   0  -6 -32   93.54    8.92
   0  -6 -32   97.22    9.05
   0  -6 -33   -0.39    2.49
   0  -6 -33   -1.59    3.08
   0  -6 -34   18.19    4.09
   0  -6 -34   22.05    3.91
   0  -6 -35   11.97    3.31
   0  -6 -35   13.50    3.58
   0  -6 -36  254.17   19.45
   0  -6 -36  236.07   19.27
   0  -6 -37    8.70    2.91
   0  -6 -37    9.46    3.31
   0  -6 -38  171.13   14.55
   0  -6 -38  202.45   14.92
   0  -6 -39   20.69    3.06
   0  -6 -39   27.73    3.50
   0  -6 -40   84.48    7.54
   0  -6 -40  112.14    7.98
   0  -6 -41    6.34    1.09
   0  -6 -41    8.32    1.46
   0   7 -35   21.02    2.44
   0   7 -35   27.45    2.81
   0   7 -35   25.14    2.59
   0   7 -34   -0.06    1.35
   0   7 -34    0.43    1.12
   0   7 -34   -0.10    1.11
   0   7 -33   -1.15    1.36
   0   7 -32    0.06    1.32
   0  -7  32   -0.98    1.17
   0   7 -31   -0.42    1.50
   0  -7  31   -1.11    1.27
   0  -7  30   25.27    2.80
   0   7 -30   26.35    2.98
   0  -7  29    0.23    1.18
   0  -7  28    4.29    1.45
   0  -7  27   41.37    4.02
   0  -7  26   16.25    2.33
   0  -7  26   14.68    1.99
   0   7 -25    0.92    1.13
   0  -7  25    1.08    1.08
   0  -7  24    1.59    1.19
   0   7 -24    1.30    1.17
   0  -7  23    1.59    1.40
   0   7 -23    1.80    1.31
   0  -7  22   10.64    1.88
   0  -7  22    7.61    1.77
   0  -7  21    6.27    1.54
   0  -7  21    4.78    1.56
   0  -7  20   90.72    7.28
   0  -7  20   84.50    7.25
   0  -7  19    2.19    1.40
   0  -7  19    1.03    1.33
   0  -7  18  181.10   13.64
   0  -7  18  177.04   13.66
   0  -7  17  197.82   14.72
   0  -7  17  182.42   14.68
   0  -7  17  206.65   14.86
   0  -7  16  590.75   45.37
   0  -7  16  678.90   45.53
   0  -7  16  626.99   45.41
   0  -7  15  199.37   14.15
   0  -7  15  180.87   14.01
   0  -7  15  181.34   14.01
   0  -7  14   19.06    2.15
   0  -7  14   18.46    2.12
   0  -7  14   19.70    2.21
   0  -7  13   27.22    2.75
   0  -7  13   31.82    2.85
   0  -7  13   28.31    2.76
   0  -7  12    2.88    0.90
   0  -7  12    3.38    1.51
   0  -7  12    3.22    0.94
   0  -7  12    1.97    0.88
   0   7 -12    1.24    1.18
   0  -7  11    1.82    1.31
   0   7 -11    2.35    1.51
   0  -7  10 1036.34   76.50
   0   7 -10 1021.45   76.67
   0   7 -10 1064.94   75.06
   0  -7   9    2.90    0.94
   0  -7   9    3.12    1.57
   0   7  -9    3.47    0.90
   0   7  -9    3.75    1.70
   0  -7   8    7.33    1.91
   0   7  -8    5.82    1.84
   0  -7   8    5.71    1.18
   0   7  -8    7.75    1.20
   0  -7   7  121.93   10.01
   0  -7   7  111.27    8.97
   0   7  -7  116.67    8.87
   0   7  -7  111.41   10.02
   0   7  -6  597.61   46.88
   0   7  -6  675.89   45.81
   0  -7   6  602.36   45.79
   0  -7   6  663.15   46.84
   0  -7   5   28.50    2.88
   0  -7   5   33.46    3.75
   0   7  -5   35.23    3.05
   0   7  -5   26.64    3.67
   0  -7   4   58.10    4.82
   0  -7   4   56.84    4.73
   0  -7   3    1.71    0.67
   0  -7   3    0.95    0.61
   0   7  -2  195.76   16.27
   0  -7   2  210.45   15.35
   0   7  -1  145.32   12.43
   0  -7   1  156.50   11.66
   0   7   0    4.07    1.56
   0  -7   0    4.80    1.15
   0   7   1   17.16    2.71
   0  -7  -1   17.47    2.38
   0  -7  -1   14.92    2.16
   0  -7  -2  329.20   26.02
   0  -7  -2  364.77   26.47
   0   7   2  357.30   26.62
   0  -7  -3    4.52    2.02
   0   7   3    4.36    1.91
   0  -7  -3    4.63    1.68
   0  -7  -4   79.86    7.37
   0   7   4   62.81    7.30
   0   7   5    2.29    2.39
   0  -7  -5    1.58    1.49
   0  -7  -5    2.31    1.70
   0   7   5    1.31    2.49
   0  -7  -6    5.65    2.06
   0  -7  -6    3.44    1.70
   0   7   6    2.93    2.40
   0   7   7  192.40   15.44
   0  -7  -7  162.92   14.58
   0  -7  -7  169.83   14.13
   0  -7  -8   16.24    3.11
   0  -7  -8   17.61    2.88
   0   7   8   19.99    3.78
   0  -7  -9  178.50   15.93
   0  -7  -9  202.91   16.76
   0   7   9  229.27   17.48
   0  -7 -10   -0.15    1.32
   0   7  10    1.68    2.33
   0   7  11  815.93   63.05
   0  -7 -11  915.68   63.48
   0   7  12  165.16   14.14
   0  -7 -12  142.12   14.05
   0  -7 -13    9.19    2.68
   0  -7 -13   13.00    3.11
   0   7  13   13.21    3.35
   0   7  13   13.85    2.84
   0   7  14  893.14   58.61
   0  -7 -14  661.42   58.16
   0   7  14  901.03   59.77
   0  -7 -14  733.76   58.98
   0   7  15  803.13   50.00
   0   7  15  631.48   49.02
   0   7  15  754.92   50.89
   0  -7 -16    6.28    2.79
   0   7  16   11.10    2.94
   0   7  16   12.16    2.78
   0   7  16   12.37    3.23
   0   7  17   -0.55    1.95
   0  -7 -17   -0.29    2.03
   0   7  17   -0.22    1.77
   0   7  17   -0.21    1.49
   0   7  18  161.65   16.91
   0  -7 -18  218.24   15.43
   0   7  18  172.15   17.07
   0   7  18  172.40   17.76
   0  -7 -18  221.48   15.42
   0  -7 -19   76.51    7.07
   0  -7 -19   85.86    7.13
   0   7  19   64.96    8.48
   0  -7 -19   85.59    7.15
   0   7  20    9.42    2.45
   0  -7 -20    7.95    2.01
   0  -7 -20    9.24    1.91
   0   7  20    2.78    2.04
   0  -7 -20    8.89    1.90
   0  -7 -21  243.82   18.98
   0  -7 -21  234.37   18.98
   0  -7 -21  236.08   18.97
   0  -7 -22  614.26   47.03
   0  -7 -22  602.35   47.01
   0  -7 -22  629.82   47.03
   0  -7 -23  960.47   69.73
   0  -7 -23 1010.26   69.81
   0  -7 -23  928.17   69.71
   0  -7 -24    9.00    2.56
   0  -7 -24    7.57    2.27
   0  -7 -24    9.70    2.40
   0  -7 -25  133.95   11.06
   0  -7 -25  130.61   11.08
   0  -7 -25  130.71   10.99
   0  -7 -26   42.23    4.60
   0  -7 -26   41.24    4.81
   0  -7 -26   36.66    4.61
   0  -7 -27   29.86    4.18
   0  -7 -27   29.62    4.07
   0  -7 -28    1.03    2.21
   0  -7 -28    2.05    2.26
   0  -7 -29   17.18    3.36
   0  -7 -29   18.45    3.47
   0  -7 -30   44.46    5.44
   0  -7 -30   44.84    5.32
   0  -7 -31  115.27   10.28
   0  -7 -31  117.01   10.47
   0  -7 -32   20.36    3.76
   0  -7 -32   14.80    3.67
   0  -7 -33    2.26    3.11
   0  -7 -33    2.74    2.73
   0  -7 -34   13.71    3.37
   0  -7 -34   11.38    3.51
   0  -7 -35  141.92   11.82
   0  -7 -35  128.23   11.57
   0  -7 -36   -1.28    2.69
   0  -7 -36    0.48    2.99
   0  -7 -37   92.48    8.58
   0  -7 -37  100.26    8.90
   0  -7 -38   35.75    4.37
   0  -7 -38   35.93    4.58
   0  -7 -39  185.23   15.54
   0  -7 -39  232.74   16.02
   0  -7 -40   11.74    2.01
   0  -7 -40   19.58    2.57
   0  -7 -41   46.96    3.50
   0  -7 -41   30.45    3.04
   0   8 -34   -0.51    1.06
   0   8 -34    1.34    1.26
   0   8 -34   -0.48    1.03
   0   8 -33    0.81    1.40
   0   8 -33    1.14    1.21
   0  -8  32   -0.60    1.02
   0   8 -32   -0.37    1.31
   0  -8  31   16.00    2.13
   0   8 -31   21.79    2.43
   0  -8  30   37.96    3.62
   0   8 -30   39.46    3.79
   0  -8  29   13.06    1.97
   0  -8  28    3.61    1.28
   0  -8  27   38.54    3.78
   0  -8  26   -0.21    0.94
   0  -8  26   -0.06    1.32
   0  -8  25    0.22    1.10
   0   8 -25   -0.16    1.13
   0  -8  24    0.41    1.10
   0   8 -24   -0.62    1.27
   0  -8  23   55.87    5.08
   0  -8  22    3.84    1.64
   0  -8  22    3.97    1.54
   0  -8  21   25.74    2.90
   0  -8  21   21.47    2.82
   0  -8  20    5.17    1.57
   0  -8  20    5.66    1.57
   0  -8  19   16.62    2.34
   0  -8  19   16.60    2.30
   0  -8  18  112.99    8.90
   0  -8  18  108.38    8.86
   0  -8  17  308.02   21.04
   0  -8  17  272.73   20.85
   0  -8  17  268.30   20.86
   0  -8  16   39.87    3.77
   0  -8  16   35.81    3.66
   0  -8  16   39.52    3.70
   0  -8  15   29.89    2.99
   0  -8  15   26.81    2.94
   0  -8  15   30.58    3.05
   0  -8  14   27.61    2.98
   0  -8  14   32.14    3.11
   0  -8  14   33.80    3.09
   0  -8  13   18.55    2.16
   0  -8  13   19.99    2.20
   0  -8  13   20.22    2.19
   0  -8  12   26.40    2.63
   0  -8  12   26.95    2.64
   0  -8  11  240.76   17.39
   0  -8  11  230.98   17.37
   0  -8  10   44.72    5.12
   0   8 -10   40.05    5.11
   0  -8   9    8.58    1.46
   0   8  -9   10.80    2.39
   0  -8   9    9.95    2.27
   0   8  -8   61.76    6.61
   0  -8   8   60.80    5.36
   0   8  -8   61.93    5.28
   0  -8   8   67.98    6.56
   0  -8   7 1811.01  121.10
   0   8  -7 1630.16  121.15
   0  -8   7 1645.58  119.71
   0   8  -6    1.07    1.33
   0  -8   6    0.24    0.65
   0  -8   6    1.46    1.47
   0  -8   5  147.74   11.88
   0  -8   5  179.20   13.20
   0  -8   4   67.78    5.51
   0  -8   4   66.07    5.58
   0  -8   3    4.36    0.96
   0  -8   3    3.14    0.83
   0   8  -2   73.64    7.06
   0  -8   2   70.04    5.86
   0   8  -1  125.42   10.66
   0  -8   1  117.75    9.46
   0  -8   0    2.78    1.07
   0  -8   0    1.95    0.95
   0   8   0    2.92    1.64
   0  -8  -1  273.62   22.39
   0   8   1  289.32   23.21
   0  -8  -1  332.06   22.69
   0   8   2  135.24   11.99
   0  -8  -2  133.03   11.36
   0  -8  -2  147.71   11.80
   0  -8  -3   15.32    2.50
   0  -8  -3   13.34    2.75
   0   8   3   15.03    2.90
   0   8   4    1.49    1.74
   0   8   4    6.50    2.38
   0  -8  -4    5.64    2.30
   0  -8  -4    5.58    1.80
   0   8   5   58.47    5.82
   0  -8  -5   59.38    5.93
   0   8   5   34.80    4.82
   0  -8  -5   27.64    4.02
   0  -8  -5   42.58    4.83
   0   8   6    2.64    1.88
   0  -8  -6    5.94    1.98
   0  -8  -6    4.12    1.57
   0   8   6    7.86    2.65
   0  -8  -7  119.89   10.75
   0  -8  -7  114.36   11.15
   0   8   8  220.60   16.81
   0  -8  -8  162.92   15.67
   0  -8  -8  197.84   15.51
   0  -8  -9    6.79    2.17
   0   8   9    6.71    2.69
   0  -8  -9    4.12    1.67
   0  -8 -10 1290.52   97.84
   0  -8 -10 1333.70   98.58
   0   8  10 1479.10   99.22
   0  -8 -11   11.76    2.83
   0  -8 -11   10.81    2.53
   0  -8 -12  110.40   10.31
   0  -8 -13  232.64   19.22
   0  -8 -14 1038.74   83.27
   0   8  14  957.98   82.99
   0   8  15  170.38   14.01
   0  -8 -15  118.27   12.62
   0   8  15  128.22   12.77
   0  -8 -15  159.08   13.74
   0   8  16   17.96    3.65
   0   8  16   23.78    4.31
   0   8  16   31.25    4.94
   0  -8 -16   23.71    4.37
   0   8  17  299.00   29.47
   0  -8 -17  352.62   30.70
   0   8  17  437.48   31.06
   0   8  17  488.10   31.79
   0  -8 -18    7.59    1.78
   0   8  18    2.99    2.37
   0  -8 -18    6.31    1.74
   0   8  18    8.20    2.27
   0  -8 -18    5.94    1.74
   0  -8 -19    2.07    1.43
   0  -8 -19    1.18    1.54
   0  -8 -19    2.30    1.55
   0   8  19    3.46    2.29
   0   8  19    0.29    1.80
   0  -8 -20    6.17    1.93
   0  -8 -20    3.59    1.96
   0   8  20    5.22    2.21
   0  -8 -20    4.87    1.79
   0  -8 -21  179.27   14.65
   0  -8 -21  185.33   14.71
   0  -8 -21  193.31   14.76
   0  -8 -22  718.77   51.52
   0  -8 -22  697.42   51.46
   0  -8 -22  699.04   51.48
   0  -8 -23  149.70   11.90
   0  -8 -23  141.45   11.81
   0  -8 -23  136.94   11.78
   0  -8 -24   62.62    6.55
   0  -8 -24   66.76    6.51
   0  -8 -24   69.83    6.65
   0  -8 -25  200.51   15.72
   0  -8 -25  192.82   15.68
   0  -8 -25  192.56   15.69
   0  -8 -26  103.16    9.44
   0  -8 -26  104.51    9.47
   0  -8 -26  109.86    9.48
   0  -8 -27    2.16    2.57
   0  -8 -27    3.06    2.63
   0  -8 -27    1.66    2.35
   0  -8 -28   32.24    4.73
   0  -8 -28   29.94    4.38
   0  -8 -28   35.28    4.44
   0  -8 -29    1.62    2.47
   0  -8 -29    4.43    3.10
   0  -8 -29    1.65    2.66
   0  -8 -30   97.97    8.67
   0  -8 -30   91.07    8.76
   0  -8 -30   84.79    8.75
   0  -8 -31   28.21    4.27
   0  -8 -31   25.52    4.73
   0  -8 -31   30.58    4.55
   0  -8 -32   69.04    6.86
   0  -8 -32   61.09    6.97
   0  -8 -33   37.18    4.92
   0  -8 -33   40.82    5.41
   0  -8 -34   13.19    3.21
   0  -8 -34   15.57    3.56
   0  -8 -35   -1.99    3.00
   0  -8 -35   -0.24    2.71
   0  -8 -36    0.33    2.34
   0  -8 -36    0.58    2.76
   0  -8 -37    0.39    2.36
   0  -8 -37    0.63    2.74
   0  -8 -38  100.80    9.10
   0  -8 -38  119.99    9.51
   0  -8 -39   19.26    3.10
   0  -8 -39   14.00    2.50
   0  -8 -40   73.74    5.62
   0  -8 -40   53.88    5.14
   0  -8 -41    3.08    0.91
   0  -8 -41    3.40    1.21
   0   9 -34    0.41    0.92
   0   9 -33    0.48    1.03
   0   9 -33   -0.34    1.28
   0   9 -33   -0.40    1.09
   0  -9  32    0.75    0.85
   0   9 -32    0.66    1.21
   0   9 -31   85.49    6.46
   0  -9  31   72.85    6.20
   0   9 -30   28.96    2.95
   0  -9  30   24.48    2.72
   0  -9  29    4.69    1.40
   0  -9  28   64.66    5.51
   0  -9  27   21.30    2.55
   0   9 -26    0.24    0.93
   0  -9  26   -0.56    1.32
   0  -9  26    0.31    0.96
   0   9 -25    5.02    1.35
   0  -9  25    6.98    1.41
   0   9 -24   40.25    3.95
   0  -9  24   46.07    4.07
   0  -9  23    4.73    1.68
   0  -9  22    5.09    1.67
   0  -9  22    6.09    1.75
   0  -9  21   26.75    3.16
   0  -9  21   26.47    3.07
   0  -9  20   16.69    2.26
   0  -9  20   13.63    2.25
   0  -9  19   12.80    2.05
   0  -9  19   11.69    2.02
   0  -9  18   10.98    1.96
   0  -9  18    9.72    1.83
   0  -9  17   -0.31    1.37
   0  -9  17   -0.32    1.20
   0  -9  17    0.20    1.21
   0  -9  16    3.67    1.37
   0  -9  16    3.56    1.40
   0  -9  16    4.53    1.51
   0  -9  15   62.80    5.48
   0  -9  15   66.43    5.55
   0  -9  15   62.58    5.51
   0  -9  14   22.27    2.63
   0  -9  14   28.01    2.77
   0  -9  13   -0.54    1.02
   0  -9  13   -0.16    0.94
   0  -9  12    7.65    1.38
   0  -9  12    9.25    1.43
   0  -9  11   25.04    2.56
   0  -9  11   25.66    2.55
   0  -9  10    5.03    1.13
   0  -9  10    7.40    1.16
   0  -9   9    0.94    0.80
   0  -9   9    0.70    0.70
   0  -9   9    0.53    1.10
   0   9  -9    1.79    1.43
   0   9  -8  547.29   44.25
   0  -9   8  627.96   44.31
   0  -9   7  186.96   13.82
   0  -9   7  150.16   12.09
   0   9  -7  146.10   13.58
   0   9  -6   69.73    7.37
   0  -9   6   67.15    5.87
   0  -9   6   76.16    7.21
   0  -9   5   22.05    2.44
   0  -9   4  161.06   12.28
   0  -9   4  161.01   12.38
   0  -9   3  332.80   24.65
   0  -9   3  343.10   24.77
   0   9  -3  321.08   26.26
   0  -9   2   44.08    4.14
   0   9  -2   47.55    5.55
   0  -9   1    2.53    1.19
   0   9  -1    1.25    1.52
   0  -9   1    2.23    0.93
   0  -9   0  234.49   19.53
   0  -9   0  284.55   19.59
   0   9   0  241.07   20.61
   0  -9  -1  510.40   42.78
   0   9   1  567.79   43.99
   0   9   2   91.80    9.13
   0  -9  -2  101.00    8.69
   0  -9  -2   86.24    8.24
   0  -9  -3   25.64    3.77
   0   9   3   18.24    3.58
   0  -9  -3   27.50    3.51
   0   9   4    3.42    2.13
   0  -9  -4    6.98    2.03
   0  -9  -4    7.38    2.33
   0  -9  -5  184.60   15.84
   0   9   5  148.98   15.88
   0  -9  -5  206.97   16.60
   0  -9  -6   60.03    6.63
   0  -9  -6   86.24    7.78
   0  -9  -6   49.13    6.02
   0   9   6   69.02    7.23
   0   9   6   89.76    7.77
   0  -9  -7  129.18   12.12
   0   9   7  179.41   13.23
   0   9   7  159.04   12.85
   0  -9  -7  119.61   11.52
   0  -9  -8  112.97   10.71
   0   9   8  146.17   11.90
   0  -9  -8  119.53   11.33
   0   9   8  143.91   12.06
   0  -9  -9 1101.87   79.86
   0  -9  -9  991.91   80.26
   0   9   9 1246.96   81.22
   0  -9 -10   46.49    5.36
   0  -9 -10   49.16    5.78
   0   9  10   51.69    6.32
   0   9  11   31.39    4.82
   0  -9 -11   29.84    4.07
   0  -9 -11   26.75    4.20
   0  -9 -12   25.83    4.05
   0   9  12   16.10    3.97
   0  -9 -12   24.29    3.69
   0  -9 -13 2479.48  181.08
   0   9  13 2580.59  182.08
   0  -9 -14   63.58    7.11
   0  -9 -15   16.76    3.48
   0  -9 -16  472.84   37.60
   0  -9 -16  493.22   38.05
   0  -9 -17   89.76    7.67
   0   9  17   77.92    9.20
   0  -9 -17   93.31    7.54
   0  -9 -18   26.15    3.12
   0  -9 -18   25.26    3.10
   0  -9 -18   25.43    3.05
   0   9  18   17.34    4.32
   0  -9 -19   27.62    3.38
   0  -9 -19   24.03    3.22
   0   9  19   18.82    4.67
   0  -9 -19   25.86    3.25
   0  -9 -20    5.97    2.15
   0  -9 -20    6.56    2.15
   0  -9 -20    5.08    2.03
   0  -9 -21  133.51   10.82
   0  -9 -21  119.79   10.63
   0  -9 -21  131.10   10.83
   0  -9 -22   16.04    3.25
   0  -9 -22   19.71    3.37
   0  -9 -22   21.24    3.32
   0  -9 -23    8.64    2.78
   0  -9 -23   11.42    2.97
   0  -9 -23   13.53    2.87
   0  -9 -24  149.16   12.70
   0  -9 -24  164.91   12.82
   0  -9 -24  141.39   12.58
   0  -9 -25   59.94    6.06
   0  -9 -25   54.75    6.08
   0  -9 -25   53.82    6.12
   0  -9 -26   80.81    7.66
   0  -9 -26   78.51    7.75
   0  -9 -26   78.40    7.72
   0  -9 -27   31.83    4.44
   0  -9 -27   30.49    4.54
   0  -9 -27   28.14    4.37
   0  -9 -28    5.10    2.57
   0  -9 -28    2.00    2.79
   0  -9 -28    1.04    3.02
   0  -9 -29    1.83    3.05
   0  -9 -29    4.35    2.72
   0  -9 -29    4.65    3.07
   0  -9 -30   46.61    5.64
   0  -9 -30   42.46    5.55
   0  -9 -31  133.11   11.79
   0  -9 -31  141.02   11.77
   0  -9 -31  130.18   11.74
   0  -9 -32   55.35    6.00
   0  -9 -32   52.34    6.28
   0  -9 -32   52.14    6.10
   0  -9 -33    1.44    3.02
   0  -9 -33    1.95    2.48
   0  -9 -33   -0.51    3.10
   0  -9 -34    8.53    3.24
   0  -9 -34    5.89    3.09
   0  -9 -34    8.00    2.62
   0  -9 -35   14.83    3.25
   0  -9 -35   15.29    3.49
   0  -9 -35   13.79    3.51
   0  -9 -36   13.52    3.02
   0  -9 -36   16.10    3.64
   0  -9 -36   17.51    3.62
   0  -9 -37    3.52    2.70
   0  -9 -37    0.91    2.21
   0  -9 -37    1.81    2.57
   0  -9 -38   30.37    4.00
   0  -9 -38   35.27    4.18
   0  -9 -38   28.83    3.65
   0  -9 -39   42.19    4.13
   0  -9 -39   36.09    3.99
   0  -9 -39   29.87    3.58
   0  -9 -40    1.96    1.56
   0  -9 -40    1.03    1.68
   0  -9 -40    1.05    1.13
   0  -9 -41   42.63    3.31
   0  -9 -41   39.80    3.34
   0  -9 -42    8.04    1.21
   0  10 -33   -0.09    0.93
   0  10 -33   -0.23    1.30
   0  10 -32   51.72    4.50
   0 -10  31    9.93    1.46
   0  10 -31   10.57    1.74
   0  10 -30    5.96    1.54
   0 -10  30    4.06    1.29
   0 -10  29   25.71    2.79
   0  10 -29   30.16    3.00
   0 -10  28  137.07   10.56
   0 -10  27   10.80    1.90
   0 -10  26    6.77    1.51
   0 -10  26    6.14    1.32
   0  10 -26    4.36    1.22
   0 -10  25    3.63    1.23
   0  10 -25    3.87    1.24
   0 -10  24   -0.52    1.11
   0  10 -24    0.06    1.15
   0 -10  23   -0.47    1.45
   0 -10  22    0.46    1.47
   0 -10  22    0.82    1.40
   0 -10  21   90.97    7.59
   0 -10  20    0.13    1.58
   0 -10  20    0.35    1.49
   0 -10  19   13.04    2.28
   0 -10  19   15.95    2.39
   0 -10  18   -0.14    1.33
   0 -10  18   -0.47    1.34
   0 -10  17    1.17    1.32
   0 -10  17    1.21    1.30
   0 -10  17    1.94    1.32
   0 -10  16   13.17    2.18
   0 -10  16   17.66    2.33
   0 -10  16   14.53    2.17
   0 -10  15   14.49    2.18
   0 -10  15   16.91    2.23
   0 -10  14    9.32    1.71
   0 -10  14    9.88    1.72
   0 -10  13    2.10    1.13
   0 -10  13    1.22    1.04
   0 -10  12   75.82    6.03
   0 -10  12   69.26    5.99
   0 -10  11   28.09    2.80
   0 -10  11   26.95    2.75
   0 -10  10   65.24    5.30
   0 -10  10   62.35    5.32
   0 -10   9   70.67    5.82
   0 -10   9   71.24    5.73
   0 -10   8   39.71    3.57
   0 -10   8   43.11    3.72
   0  10  -7   24.94    4.18
   0 -10   7   27.17    4.07
   0 -10   7   28.44    2.73
   0  10  -6    3.52    1.96
   0 -10   6    4.16    1.08
   0 -10   5   44.90    4.21
   0 -10   4  177.23   13.09
   0 -10   4  161.12   12.86
   0  10  -3    5.22    2.20
   0 -10   3    4.58    1.15
   0 -10   3    5.31    1.47
   0 -10   3    5.63    1.20
   0  10  -2   33.05    5.10
   0 -10   2   37.86    4.10
   0 -10   2   36.22    3.66
   0 -10   1  112.42    8.74
   0  10  -1  102.97   10.32
   0 -10   1   92.77    8.85
   0 -10   0 1063.59   88.46
   0  10   0 1221.20   90.20
   0  10   1  164.86   15.80
   0 -10  -1  153.60   14.53
   0  10   2  332.45   28.98
   0 -10  -2  351.68   28.01
   0 -10  -2  414.71   28.59
   0  10   3  123.44   15.53
   0 -10  -3  153.56   15.46
   0 -10  -4    5.69    2.37
   0  10   4    7.00    2.67
   0 -10  -4    9.79    2.37
   0 -10  -5    0.16    1.32
   0  10   5    0.87    1.95
   0  10   5    0.85    2.01
   0 -10  -5   -0.39    1.73
   0  10   6   60.84    7.12
   0  10   6   80.83    7.39
   0 -10  -6   67.52    6.81
   0 -10  -6   76.20    7.40
   0 -10  -7  114.16    9.50
   0 -10  -7   80.05    8.13
   0 -10  -7   75.98    8.43
   0  10   7   94.03    9.25
   0  10   7  101.91    9.22
   0 -10  -8 1308.97  100.61
   0 -10  -8 1258.39   99.94
   0 -10  -8 1495.89  101.14
   0  10   8 1508.09  101.20
   0  10   8 1467.48  101.15
   0 -10  -9  132.74   12.69
   0  10   9  151.66   13.23
   0  10   9  170.47   13.35
   0 -10  -9  139.03   12.22
   0 -10 -10   20.50    3.18
   0  10  10   20.81    3.92
   0  10  10   24.38    3.78
   0 -10 -10   20.20    3.51
   0 -10 -11    7.23    2.00
   0  10  11    6.04    2.76
   0 -10 -11    5.98    2.30
   0  10  12 1891.49  137.62
   0 -10 -12 1817.84  137.18
   0 -10 -12 1973.01  136.77
   0 -10 -13   10.80    2.70
   0  10  13    7.07    2.88
   0 -10 -13   12.25    2.65
   0 -10 -14  103.78    9.72
   0 -10 -14   99.72   10.01
   0  10  14   97.26   10.29
   0 -10 -15   52.41    6.21
   0 -10 -16  401.34   36.53
   0 -10 -16  454.23   34.73
   0 -10 -17  146.89   11.17
   0 -10 -17  117.11   12.73
   0 -10 -17  135.59   11.07
   0 -10 -17  148.82   11.23
   0 -10 -18  136.77   11.57
   0 -10 -18  152.19   11.68
   0 -10 -18  150.87   11.74
   0 -10 -19    5.81    2.06
   0 -10 -19    4.65    1.88
   0 -10 -20    2.65    2.09
   0 -10 -20    2.49    1.78
   0 -10 -20    3.95    2.14
   0 -10 -21   39.78    4.94
   0 -10 -21   49.69    5.03
   0 -10 -21   41.84    4.91
   0 -10 -22   76.58    7.28
   0 -10 -22   77.28    7.16
   0 -10 -22   68.46    7.04
   0 -10 -23   92.78    8.57
   0 -10 -23   81.98    8.47
   0 -10 -23  102.99    8.66
   0 -10 -24   25.58    3.95
   0 -10 -24   24.83    4.14
   0 -10 -24   28.62    4.18
   0 -10 -25   43.06    5.11
   0 -10 -25   41.69    5.22
   0 -10 -25   39.88    5.31
   0 -10 -26    7.18    3.37
   0 -10 -26   11.42    3.14
   0 -10 -26    9.70    2.98
   0 -10 -27    1.55    2.46
   0 -10 -27    3.29    2.94
   0 -10 -27   -0.27    3.01
   0 -10 -28   13.53    3.21
   0 -10 -28   11.48    3.49
   0 -10 -28    9.48    3.29
   0 -10 -29   50.64    6.30
   0 -10 -29   54.20    6.11
   0 -10 -29   55.14    6.04
   0 -10 -30   76.80    7.70
   0 -10 -30   77.61    7.45
   0 -10 -30   69.71    7.56
   0 -10 -31   48.31    5.96
   0 -10 -31   52.05    5.81
   0 -10 -31   56.38    6.31
   0 -10 -32    3.23    2.44
   0 -10 -32    2.47    2.96
   0 -10 -32    4.57    3.10
   0 -10 -33   30.09    4.31
   0 -10 -33   22.08    4.11
   0 -10 -33   22.77    3.77
   0 -10 -34   59.68    6.13
   0 -10 -34   50.38    5.56
   0 -10 -34   50.45    5.81
   0 -10 -35    5.78    2.84
   0 -10 -35    6.79    2.59
   0 -10 -35    8.41    3.19
   0 -10 -36   80.15    7.91
   0 -10 -36   82.07    7.75
   0 -10 -37   50.62    5.35
   0 -10 -37   48.91    5.09
   0 -10 -37   55.81    5.58
   0 -10 -38    3.31    1.83
   0 -10 -38    4.01    2.39
   0 -10 -38    3.24    2.26
   0 -10 -39   41.64    4.27
   0 -10 -39   35.57    3.90
   0 -10 -40    1.81    1.52
   0 -10 -40    1.51    1.08
   0 -10 -40    1.15    1.44
   0 -10 -41   53.32    3.83
   0 -10 -41   46.98    3.79
   0 -10 -42    8.17    1.17
   0  11 -32    1.22    1.28
   0  11 -31    0.93    1.12
   0 -11  30   14.51    1.83
   0  11 -30   18.17    2.16
   0  11 -29  150.67   11.24
   0 -11  29  143.03   11.07
   0 -11  28    8.73    1.65
   0 -11  27   40.74    3.87
   0 -11  26   33.72    3.20
   0 -11  26   28.28    2.90
   0  11 -26   29.14    2.88
   0  11 -25    6.91    1.46
   0 -11  25    7.63    1.49
   0 -11  24   16.03    2.11
   0  11 -24   15.72    2.08
   0 -11  23   11.96    1.99
   0 -11  22  104.55    8.64
   0 -11  22  107.97    8.66
   0 -11  21    1.06    1.60
   0 -11  21    0.14    1.49
   0 -11  20    3.82    1.71
   0 -11  20    4.19    1.78
   0 -11  19    6.01    1.81
   0 -11  19    5.26    1.85
   0 -11  18   18.96    2.67
   0 -11  18   20.82    2.69
   0 -11  17   41.04    4.37
   0 -11  17   50.86    4.53
   0 -11  16    5.59    1.69
   0 -11  16    3.90    1.50
   0 -11  15    6.05    1.64
   0 -11  15    5.25    1.60
   0 -11  14    2.76    1.32
   0 -11  14    0.46    1.20
   0 -11  13   92.02    7.45
   0 -11  13   88.58    7.39
   0 -11  12    2.48    1.16
   0 -11  12    2.98    1.28
   0 -11  11    4.46    1.25
   0 -11  11    4.39    1.28
   0 -11  10   30.71    3.06
   0 -11  10   28.73    2.93
   0 -11   9    0.57    0.98
   0 -11   9    0.84    0.82
   0 -11   8    5.47    1.22
   0 -11   8    5.35    1.11
   0 -11   7    1.74    1.01
   0 -11   7    2.80    0.86
   0 -11   7    1.90    0.87
   0 -11   6   63.73    5.40
   0 -11   6   68.03    5.77
   0 -11   6   69.20    5.47
   0 -11   5    7.81    1.26
   0 -11   5   10.58    1.71
   0 -11   5    7.35    1.24
   0 -11   4   41.18    3.96
   0  11  -4   40.98    5.86
   0 -11   4   34.89    4.14
   0 -11   3    2.33    0.96
   0 -11   3    3.11    1.04
   0 -11   3    2.89    1.29
   0  11  -3    5.34    2.43
   0 -11   2   25.95    3.01
   0 -11   2   21.76    3.31
   0  11  -2   25.84    4.70
   0 -11   2   30.41    3.27
   0 -11   1  697.73   45.62
   0 -11   1  537.58   45.67
   0  11  -1  622.28   47.90
   0  11   0  135.74   13.23
   0 -11   0  108.75   11.23
   0  11   1  335.68   32.10
   0 -11  -1  363.42   30.72
   0 -11  -2  374.22   27.56
   0 -11  -2  337.07   26.97
   0  11   3  474.42   25.05
   0 -11  -3  229.46   23.51
   0  11   3  199.27   23.96
   0 -11  -3  375.34   24.25
   0 -11  -4   -0.41    1.81
   0 -11  -4    0.67    1.36
   0  11   4    2.37    2.00
   0  11   4   -0.76    2.39
   0 -11  -5   37.69    5.14
   0  11   5   29.40    5.18
   0 -11  -5   31.60    4.46
   0  11   5   45.76    5.24
   0 -11  -6    9.43    2.46
   0  11   6   12.57    2.96
   0  11   6   11.25    3.27
   0 -11  -6    9.73    2.56
   0 -11  -6    8.92    2.32
   0  11   7  409.79   31.99
   0 -11  -7  464.64   31.93
   0  11   7  461.12   31.78
   0 -11  -7  344.13   30.54
   0 -11  -7  394.71   31.23
   0 -11  -8  184.93   14.70
   0 -11  -8  154.56   14.14
   0  11   8  179.06   14.64
   0  11   8  186.94   15.05
   0 -11  -8  143.94   13.54
   0  11   9   71.61    7.61
   0 -11  -9   71.85    6.89
   0  11   9   74.58    7.69
   0 -11  -9   74.35    7.52
   0 -11  -9   59.00    7.08
   0 -11 -10   28.07    3.94
   0 -11 -10   35.56    4.78
   0 -11 -10   29.16    4.34
   0  11  10   32.31    4.86
   0  11  10   39.39    4.83
   0 -11 -11 1114.16   89.56
   0 -11 -11 1229.60   89.13
   0  11  11 1218.15   90.08
   0  11  11 1371.10   89.95
   0  11  12   65.75    6.40
   0 -11 -12   45.92    6.00
   0 -11 -12   57.78    5.91
   0  11  12   45.30    6.21
   0 -11 -13    0.80    1.33
   0 -11 -13    0.40    1.33
   0  11  13    2.67    2.04
   0 -11 -14   41.96    4.89
   0 -11 -14   37.03    5.03
   0  11  14   30.33    5.05
   0 -11 -15  215.75   15.82
   0 -11 -15  219.94   15.85
   0 -11 -15  174.78   17.19
   0 -11 -16  193.52   14.14
   0 -11 -16  154.47   15.58
   0 -11 -16  189.90   14.12
   0 -11 -17  114.12    8.99
   0 -11 -17  113.28    9.01
   0 -11 -17  125.39    9.22
   0 -11 -18    1.34    1.45
   0 -11 -18    0.92    1.33
   0 -11 -18    2.32    1.61
   0 -11 -19  180.92   14.46
   0 -11 -19  171.70   14.52
   0 -11 -19  210.59   14.83
   0 -11 -20  536.56   41.80
   0 -11 -20  614.60   42.15
   0 -11 -20  570.43   41.90
   0 -11 -21  705.68   47.55
   0 -11 -21  620.00   47.21
   0 -11 -21  619.96   47.23
   0 -11 -22   41.86    4.97
   0 -11 -22   46.66    5.30
   0 -11 -22   41.75    4.85
   0 -11 -23   75.19    7.21
   0 -11 -23   68.69    7.18
   0 -11 -23   75.51    7.45
   0 -11 -24   11.63    3.30
   0 -11 -24   13.13    3.07
   0 -11 -24    8.85    2.91
   0 -11 -25    0.50    2.29
   0 -11 -25   -1.46    3.03
   0 -11 -25   -0.25    2.55
   0 -11 -26    0.25    2.79
   0 -11 -26   -0.63    2.41
   0 -11 -26   -0.40    3.24
   0 -11 -27   18.26    3.91
   0 -11 -27   19.27    3.88
   0 -11 -27   17.82    3.60
   0 -11 -28    4.02    2.73
   0 -11 -28    0.67    2.77
   0 -11 -28    1.49    2.81
   0 -11 -29   30.29    4.52
   0 -11 -29   28.28    4.52
   0 -11 -29   30.53    4.36
   0 -11 -30   80.05    7.75
   0 -11 -30   64.98    7.08
   0 -11 -30   73.84    7.34
   0 -11 -31   36.01    4.86
   0 -11 -31   35.57    4.82
   0 -11 -31   30.03    4.38
   0 -11 -32   26.33    3.82
   0 -11 -32   30.57    4.53
   0 -11 -32   23.32    4.00
   0 -11 -33   29.63    4.43
   0 -11 -33   28.97    4.10
   0 -11 -34    4.22    2.74
   0 -11 -34    2.99    2.23
   0 -11 -34    1.80    2.50
   0 -11 -35  122.17    9.46
   0 -11 -35  100.39    9.01
   0 -11 -35   93.80    8.78
   0 -11 -36   55.95    5.64
   0 -11 -36   55.12    5.84
   0 -11 -36   71.84    6.31
   0 -11 -37    3.92    1.90
   0 -11 -37    6.75    2.44
   0 -11 -37    5.41    2.34
   0 -11 -38  123.02   10.32
   0 -11 -38  128.25   10.49
   0 -11 -38  146.87   10.73
   0 -11 -39   35.64    3.63
   0 -11 -39   29.14    3.30
   0 -11 -39   37.31    3.64
   0 -11 -40   92.28    6.51
   0 -11 -40   85.53    6.46
   0 -11 -41    9.22    1.43
   0 -11 -41    7.23    1.40
   0 -11 -42    1.25    0.72
   0 -12  30   41.77    3.65
   0  12 -30   45.37    3.95
   0  12 -29    2.29    1.30
   0 -12  29    0.96    1.01
   0 -12  28   37.98    3.50
   0 -12  27   32.76    3.25
   0  12 -26   21.41    2.35
   0 -12  26   21.78    2.38
   0 -12  26   25.81    2.72
   0 -12  25    2.42    1.19
   0  12 -25    3.04    1.26
   0 -12  25    4.36    1.50
   0  12 -24    1.44    1.21
   0 -12  24    0.55    1.08
   0 -12  23    1.44    1.23
   0  12 -23   -0.12    1.21
   0 -12  22    3.02    1.63
   0 -12  22    5.53    1.66
   0 -12  21    0.95    1.60
   0 -12  21    0.79    1.53
   0 -12  20   34.11    3.80
   0 -12  20   37.20    3.89
   0 -12  19   30.86    3.58
   0  12 -19   33.82    3.27
   0 -12  19   28.93    3.52
   0 -12  18   95.78    8.08
   0 -12  17    1.51    1.70
   0 -12  17    0.45    1.52
   0 -12  16    2.48    1.60
   0 -12  16    3.68    1.59
   0 -12  15   13.24    2.27
   0 -12  15   12.69    2.24
   0 -12  14  209.93   15.80
   0 -12  14  204.76   15.84
   0 -12  13    5.71    1.59
   0 -12  13    6.24    1.73
   0 -12  12   96.17    7.66
   0 -12  12   88.87    7.67
   0 -12  11    1.61    1.16
   0 -12  11    1.97    1.19
   0 -12  10   80.18    6.61
   0 -12  10   80.79    6.79
   0 -12   9    0.49    0.91
   0 -12   9    0.33    1.14
   0 -12   8    6.50    1.32
   0 -12   8    4.67    1.17
   0 -12   8    4.93    1.40
   0 -12   7    0.52    0.83
   0 -12   7    0.53    0.87
   0 -12   6   17.27    2.40
   0 -12   6   13.17    1.77
   0 -12   6   12.82    1.75
   0 -12   5   14.56    1.75
   0 -12   5   13.01    1.76
   0 -12   5   12.67    2.20
   0 -12   4    8.43    1.40
   0 -12   4    8.86    1.87
   0 -12   4    9.24    1.44
   0 -12   3    1.42    1.49
   0 -12   3    2.10    1.29
   0 -12   3    0.05    0.81
   0 -12   3    0.21    0.84
   0 -12   2  352.06   28.86
   0 -12   2  457.38   28.69
   0 -12   2  237.18   28.72
   0  12  -2  308.78   31.16
   0 -12   2  428.47   28.29
   0 -12   2  435.41   28.28
   0 -12   1   -0.16    1.33
   0  12  -1    1.05    1.58
   0  12  -1    0.99    1.94
   0 -12   1    0.60    0.91
   0 -12   0   60.63    5.89
   0  12   0   32.75    6.54
   0 -12   0   48.00    5.75
   0  12   0   72.24    6.40
   0 -12  -1   65.01    7.10
   0 -12  -1   78.09    7.45
   0 -12  -2  661.61   49.38
   0 -12  -2  743.20   49.29
   0 -12  -3    8.22    2.69
   0  12   3   15.64    2.99
   0  12   3    8.88    3.48
   0 -12  -3    9.28    2.47
   0 -12  -4  434.85   29.95
   0  12   4  348.01   30.91
   0 -12  -4  256.79   29.29
   0  12   4  541.62   30.56
   0  12   5   67.15    8.63
   0 -12  -5   81.06    7.91
   0  12   5   86.34    7.99
   0 -12  -5   64.94    7.92
   0  12   6    5.32    2.19
   0 -12  -6    1.90    1.92
   0 -12  -6    0.18    1.49
   0 -12  -6    2.89    1.67
   0  12   6    2.58    2.35
   0  12   7   48.11    6.52
   0  12   7   61.80    6.39
   0 -12  -7   41.99    5.43
   0 -12  -7   55.67    6.28
   0 -12  -7   50.50    5.90
   0  12   8    2.03    1.94
   0 -12  -8    2.37    1.75
   0 -12  -8    2.71    1.54
   0 -12  -8    2.11    1.73
   0  12   8    1.30    1.69
   0 -12  -9   79.87    8.11
   0  12   9   82.68    8.28
   0 -12  -9   74.64    7.52
   0 -12  -9   72.78    7.92
   0  12   9   89.57    8.72
   0 -12 -10  450.52   36.32
   0 -12 -10  468.77   36.40
   0 -12 -10  453.14   35.69
   0  12  10  533.85   36.96
   0  12  10  490.86   36.67
   0  12  11   68.45    6.83
   0  12  11   55.95    6.63
   0 -12 -11   54.53    6.42
   0 -12 -11   57.21    5.99
   0 -12 -11   54.84    6.43
   0 -12 -12    8.26    2.00
   0 -12 -12    9.81    2.46
   0  12  12    9.83    2.46
   0 -12 -12    8.35    2.35
   0  12  12    7.79    2.57
   0 -12 -13   59.66    4.62
   0 -12 -13   52.55    6.16
   0 -12 -13   46.86    5.56
   0 -12 -13   41.74    5.83
   0  12  13   47.54    6.26
   0  12  13   59.23    6.15
   0 -12 -14  110.80    8.42
   0 -12 -14  109.57    8.42
   0  12  14  104.13    9.87
   0 -12 -14   94.21    9.61
   0 -12 -15   42.03    3.82
   0 -12 -15   33.75    4.76
   0 -12 -15   43.76    3.83
   0 -12 -16   41.45    3.93
   0 -12 -16   43.60    3.99
   0 -12 -17   32.69    3.40
   0 -12 -17   33.98    3.44
   0 -12 -18   12.53    2.13
   0 -12 -18   14.27    2.50
   0 -12 -18   10.43    2.11
   0 -12 -19 1415.12  105.83
   0 -12 -19 1600.58  106.21
   0 -12 -19 1452.41  105.87
   0 -12 -20  568.83   43.76
   0 -12 -20  678.48   44.24
   0 -12 -20  574.64   43.77
   0 -12 -21   19.26    3.07
   0 -12 -21   18.18    3.25
   0 -12 -21   22.95    3.55
   0 -12 -22  716.84   48.22
   0 -12 -22  709.84   48.23
   0 -12 -23  272.36   21.50
   0 -12 -23  299.67   21.93
   0 -12 -23  267.89   21.42
   0 -12 -24    2.79    2.82
   0 -12 -24    4.29    2.41
   0 -12 -24    1.47    2.39
   0 -12 -25    0.52    2.79
   0 -12 -25   -1.29    3.22
   0 -12 -25   -1.76    2.38
   0 -12 -26   12.69    3.46
   0 -12 -26   10.74    3.43
   0 -12 -26   12.79    3.07
   0 -12 -27  106.61    9.99
   0 -12 -27  105.76    9.98
   0 -12 -27  129.49   10.55
   0 -12 -28    2.25    2.39
   0 -12 -28    2.37    3.39
   0 -12 -28    9.18    3.24
   0 -12 -29   51.91    5.80
   0 -12 -29   46.21    6.04
   0 -12 -29   61.44    6.39
   0 -12 -30   52.46    5.83
   0 -12 -30   51.98    6.11
   0 -12 -30   60.89    6.40
   0 -12 -31   14.37    3.58
   0 -12 -31   12.61    3.31
   0 -12 -31   11.83    2.86
   0 -12 -32    1.90    2.84
   0 -12 -32    4.57    2.79
   0 -12 -32    1.65    1.99
   0 -12 -33    6.38    2.69
   0 -12 -33    6.71    2.41
   0 -12 -33    8.13    3.02
   0 -12 -34   32.18    4.18
   0 -12 -34   38.17    4.57
   0 -12 -35   24.76    3.64
   0 -12 -35   18.42    2.93
   0 -12 -35   18.33    3.23
   0 -12 -36   53.25    5.26
   0 -12 -36   45.17    4.74
   0 -12 -36   48.83    5.03
   0 -12 -37  167.31   13.26
   0 -12 -37  195.52   13.54
   0 -12 -37  155.98   13.08
   0 -12 -38  110.74    8.29
   0 -12 -38   99.93    8.15
   0 -12 -38   90.37    7.94
   0 -12 -39  101.71    7.81
   0 -12 -39  112.61    7.91
   0 -12 -40    2.41    0.99
   0 -12 -40    3.29    1.29
   0 -12 -40    4.31    1.43
   0 -12 -41    0.64    0.87
   0 -12 -41   -0.18    0.91
   0 -13  29   12.60    1.63
   0  13 -29   15.94    1.96
   0 -13  28    5.26    1.22
   0  13 -28    4.10    1.35
   0 -13  27   17.80    2.17
   0 -13  26   10.35    1.80
   0 -13  25   15.05    1.97
   0 -13  25   19.03    2.31
   0  13 -25   14.59    1.98
   0  13 -24   15.27    2.18
   0 -13  24   19.08    2.23
   0  13 -23    2.74    1.41
   0 -13  23    3.89    1.52
   0 -13  22   23.86    2.90
   0 -13  21   25.62    3.14
   0 -13  21   28.60    3.23
   0 -13  20   27.20    3.26
   0 -13  20   26.92    3.32
   0 -13  19   74.57    6.62
   0  13 -19   75.03    6.31
   0 -13  18    0.80    1.83
   0 -13  17    2.92    1.95
   0 -13  17    1.97    1.72
   0 -13  16    1.06    1.76
   0 -13  16    0.55    1.55
   0 -13  15  364.62   27.81
   0 -13  15  385.55   27.81
   0 -13  14    2.25    1.72
   0 -13  14    1.93    1.68
   0 -13  13   49.67    4.81
   0 -13  13   46.55    4.61
   0 -13  12   28.30    3.24
   0 -13  12   31.25    3.42
   0 -13  11   60.61    5.54
   0 -13  11   58.30    5.30
   0 -13  10   24.89    2.97
   0 -13  10   29.69    3.27
   0 -13   9   81.86    6.76
   0 -13   9   86.43    7.09
   0 -13   9   76.79    6.74
   0 -13   8    8.70    1.96
   0 -13   8   10.59    1.74
   0 -13   8    8.46    1.58
   0 -13   7    2.88    1.14
   0 -13   7    3.11    1.18
   0 -13   6    7.13    1.46
   0 -13   6    6.32    1.37
   0 -13   6    6.70    2.01
   0 -13   5   12.05    2.42
   0 -13   5   11.52    1.78
   0 -13   5   12.82    1.80
   0 -13   4    1.02    0.97
   0 -13   4    2.24    1.08
   0 -13   4    0.69    1.51
   0 -13   3   17.55    2.23
   0 -13   3   17.57    2.21
   0 -13   3   21.09    2.74
   0 -13   3   15.75    2.75
   0 -13   2    2.92    1.62
   0 -13   2    2.41    1.84
   0 -13   2    3.10    1.21
   0 -13   2    4.25    1.23
   0 -13   1   69.74    6.21
   0 -13   1   73.44    5.86
   0 -13   1   72.29    5.82
   0 -13   0    2.90    1.79
   0 -13   0    5.35    1.89
   0 -13   0    6.74    1.63
   0 -13   0    6.41    1.56
   0 -13  -1  202.43   22.42
   0 -13  -1  300.06   24.07
   0 -13  -1  402.21   23.06
   0 -13  -1  385.10   22.92
   0 -13  -1  285.53   22.87
   0  13   2    9.61    3.72
   0 -13  -2   19.74    2.53
   0  13   2   24.71    3.44
   0 -13  -2   21.88    2.68
   0 -13  -2   13.52    3.16
   0 -13  -2   18.04    3.17
   0 -13  -2   10.78    2.46
   0 -13  -3  210.51   16.74
   0  13   3  258.11   17.01
   0  13   3  156.20   17.88
   0 -13  -3  220.66   15.36
   0 -13  -3  125.20   16.18
   0  13   4   84.76    9.96
   0  13   4  103.91    8.65
   0 -13  -4   91.60    8.52
   0 -13  -5    0.57    1.28
   0  13   5    4.36    1.99
   0 -13  -5    0.24    1.88
   0  13   5    0.94    2.06
   0  13   6   81.80    7.61
   0  13   6   66.04    8.35
   0 -13  -6   55.46    7.16
   0 -13  -6   74.79    8.02
   0 -13  -6   72.79    7.48
   0 -13  -7    1.93    1.70
   0  13   7    2.00    1.59
   0 -13  -7    1.14    1.32
   0 -13  -7    2.38    1.55
   0  13   7    3.23    2.18
   0  13   8    5.75    2.53
   0 -13  -8    6.37    2.03
   0 -13  -8    9.13    2.45
   0 -13  -8    8.44    1.60
   0 -13  -8    6.28    2.05
   0  13   8    8.59    2.46
   0  13   9  107.19   10.46
   0  13   9  126.94   11.37
   0 -13  -9  108.44   10.05
   0 -13  -9  103.97   10.41
   0 -13  -9  115.00    8.83
   0 -13  -9  104.54   10.37
   0  13  10    1.74    1.57
   0 -13 -10    1.52    1.02
   0 -13 -10    4.66    1.69
   0 -13 -10    0.95    1.35
   0  13  10   -0.59    1.51
   0 -13 -10    0.91    1.16
   0 -13 -10    1.43    1.00
   0  13  11    9.41    2.61
   0 -13 -11   12.42    1.62
   0 -13 -11    7.44    1.95
   0 -13 -11    7.89    2.20
   0 -13 -11    6.65    2.11
   0  13  11   11.19    2.68
   0 -13 -11   10.57    1.53
   0 -13 -12   28.97    3.91
   0 -13 -12   33.60    3.07
   0  13  12   27.69    4.28
   0 -13 -12   32.69    3.09
   0 -13 -13    0.77    0.89
   0 -13 -13    3.26    1.01
   0 -13 -13    1.39    1.17
   0  13  13    0.37    1.22
   0 -13 -14  106.94    8.43
   0 -13 -14  108.22    8.44
   0 -13 -15    2.27    1.05
   0  13  15    1.93    1.12
   0 -13 -15    3.22    1.16
   0 -13 -16   97.88    7.98
   0 -13 -16  102.11    8.01
   0 -13 -17   39.69    3.85
   0 -13 -17   40.28    3.87
   0 -13 -18  514.47   37.36
   0 -13 -18  512.01   37.35
   0 -13 -19  395.53   29.13
   0 -13 -19  395.41   29.14
   0 -13 -20  106.17    8.62
   0 -13 -20  100.10    8.29
   0 -13 -20   89.76    8.13
   0 -13 -21  589.41   43.41
   0 -13 -21  587.71   43.45
   0 -13 -21  610.04   43.79
   0 -13 -22  945.59   69.86
   0 -13 -22  897.15   69.79
   0 -13 -22 1099.23   70.43
   0 -13 -23    8.86    2.94
   0 -13 -23    6.46    2.36
   0 -13 -23    4.76    2.51
   0 -13 -24    9.59    2.71
   0 -13 -24   13.46    3.42
   0 -13 -24    9.86    3.02
   0 -13 -25  279.50   22.91
   0 -13 -25  279.96   23.04
   0 -13 -26  193.67   16.31
   0 -13 -26  234.67   16.94
   0 -13 -26  191.98   16.16
   0 -13 -27   40.04    4.85
   0 -13 -27   51.23    5.83
   0 -13 -27   35.74    5.08
   0 -13 -28   41.62    5.07
   0 -13 -28   57.05    6.02
   0 -13 -28   40.93    5.44
   0 -13 -29   63.46    6.94
   0 -13 -29   62.61    6.62
   0 -13 -30  201.84   17.05
   0 -13 -30  208.48   17.20
   0 -13 -31   -0.12    2.75
   0 -13 -31    1.12    2.51
   0 -13 -31   -0.30    1.98
   0 -13 -32    7.04    2.20
   0 -13 -32    7.89    2.74
   0 -13 -32    5.30    2.91
   0 -13 -33    6.35    2.21
   0 -13 -33    9.84    2.91
   0 -13 -33    7.24    2.59
   0 -13 -34   18.97    3.13
   0 -13 -34   15.84    2.76
   0 -13 -34   23.40    3.42
   0 -13 -35  101.00    8.79
   0 -13 -35  102.64    8.96
   0 -13 -35  121.89    9.27
   0 -13 -36  123.99   10.37
   0 -13 -36  141.14   10.69
   0 -13 -36  130.77   10.53
   0 -13 -37   73.54    6.69
   0 -13 -37   84.16    6.91
   0 -13 -37   86.69    7.02
   0 -13 -38   93.49    8.27
   0 -13 -38  105.14    8.47
   0 -13 -39   11.00    1.71
   0 -13 -39   13.01    2.02
   0 -13 -39   12.79    2.04
   0 -13 -40   25.26    2.63
   0 -13 -40   35.20    2.97
   0 -13 -40   31.19    2.91
   0 -13 -41    0.76    0.89
   0 -13 -41    0.99    0.78
   0 -14  28    1.38    0.89
   0  14 -28    0.75    1.08
   0 -14  27    3.00    1.13
   0 -14  26   12.29    1.88
   0 -14  25    0.67    1.21
   0 -14  25    2.18    1.09
   0  14 -25    0.43    1.05
   0  14 -24   -0.55    1.32
   0 -14  24   -1.16    1.13
   0  14 -23   41.90    4.12
   0 -14  23   46.76    4.18
   0 -14  22    7.74    1.88
   0 -14  21    4.47    1.82
   0 -14  21    2.30    1.65
   0 -14  20    1.96    1.66
   0 -14  19    1.64    1.67
   0  14 -19   -0.64    1.31
   0 -14  18   -0.68    1.92
   0  14 -18    0.42    1.33
   0 -14  17    2.65    1.77
   0 -14  17    1.04    1.83
   0 -14  16  214.96   16.32
   0 -14  16  206.87   16.37
   0 -14  15   51.33    5.19
   0 -14  15   51.99    5.13
   0 -14  14    4.82    1.95
   0 -14  14    4.83    2.23
   0 -14  13   23.94    3.21
   0 -14  13   26.27    3.42
   0 -14  12  190.06   14.67
   0 -14  12  188.92   14.87
   0 -14  11   -0.37    1.43
   0 -14  11    0.09    1.69
   0 -14  10   21.43    2.96
   0 -14  10   17.24    2.49
   0 -14   9    2.51    1.79
   0 -14   9    1.28    1.32
   0 -14   9    1.24    1.31
   0 -14   8    1.29    1.17
   0 -14   8    0.42    1.25
   0 -14   7    2.34    1.24
   0 -14   7    2.89    1.39
   0 -14   6    3.61    1.34
   0 -14   6    2.80    2.05
   0 -14   6    3.41    1.35
   0 -14   5   73.98    6.24
   0 -14   5   74.15    6.29
   0 -14   5   67.79    6.90
   0 -14   4   99.05    7.59
   0 -14   4   90.83    8.07
   0 -14   4   93.03    7.53
   0 -14   4   74.39    7.97
   0 -14   3   69.16    5.63
   0 -14   3   63.01    5.53
   0 -14   3   70.46    6.22
   0 -14   2    1.30    1.22
   0 -14   2    1.71    1.28
   0 -14   2    3.22    2.03
   0 -14   2    1.31    1.67
   0 -14   1    8.44    2.32
   0 -14   1    9.13    1.85
   0 -14   1    6.87    1.68
   0 -14   1    3.71    2.11
   0 -14   0   11.90    2.56
   0 -14   0   15.31    2.39
   0 -14   0   16.59    2.32
   0 -14  -1   21.88    3.42
   0 -14  -1   35.39    3.57
   0 -14  -1   23.23    3.60
   0 -14  -1   34.01    3.60
   0 -14  -2   60.03    5.24
   0 -14  -2   56.89    5.05
   0 -14  -2   50.59    5.01
   0 -14  -3    5.73    1.96
   0 -14  -3    9.51    1.96
   0 -14  -3    8.89    2.32
   0 -14  -3    4.64    1.97
   0 -14  -3    8.38    1.94
   0 -14  -4    5.19    1.74
   0 -14  -4    2.15    1.82
   0 -14  -4    6.50    1.89
   0 -14  -4    4.26    1.76
   0 -14  -4   11.22    1.83
   0 -14  -4    7.78    2.19
   0  14   5   31.72    4.16
   0 -14  -5   22.26    3.19
   0 -14  -5   27.67    3.30
   0  14   5   33.61    3.35
   0 -14  -5   18.59    4.12
   0  14   5   31.41    3.52
   0 -14  -5   31.65    4.31
   0 -14  -5   24.90    4.48
   0 -14  -6    5.77    1.62
   0 -14  -6    2.10    1.70
   0 -14  -6    4.34    1.81
   0  14   6    3.96    1.57
   0 -14  -6    2.97    2.11
   0  14   6    3.57    1.58
   0 -14  -6    3.65    1.48
   0  14   6    3.60    1.72
   0 -14  -7    1.85    1.74
   0 -14  -7    2.05    1.34
   0 -14  -7    2.57    1.63
   0  14   7    4.19    2.42
   0  14   7    2.37    1.34
   0 -14  -7    2.26    1.32
   0  14   7    1.47    1.49
   0 -14  -7    1.25    1.45
   0  14   7    2.44    1.45
   0 -14  -8  102.83    8.44
   0 -14  -8  106.53    8.50
   0 -14  -8  103.10    8.43
   0  14   8  109.84    8.39
   0  14   8  102.43   10.91
   0 -14  -8   92.94    9.80
   0  14   8  116.75    8.58
   0 -14  -8   88.09    9.86
   0 -14  -8   92.80    9.67
   0  14   8   98.98    9.80
   0  14   9   45.83    6.39
   0  14   9   39.03    5.58
   0 -14  -9   46.11    5.94
   0 -14  -9   49.34    5.76
   0 -14  -9   53.27    4.65
   0  14   9   52.29    4.68
   0 -14  -9   52.60    4.66
   0 -14  -9   55.68    4.68
   0  14   9   51.55    4.58
   0  14  10   20.36    2.35
   0 -14 -10   20.97    2.43
   0  14  10   19.16    2.43
   0  14  10   18.47    3.67
   0 -14 -10   19.88    2.32
   0 -14 -10   15.99    2.95
   0 -14 -10   19.23    2.31
   0  14  11   12.61    2.99
   0  14  11   12.88    1.91
   0 -14 -11   15.44    1.90
   0 -14 -11   14.00    1.88
   0  14  11   13.44    1.90
   0 -14 -11   12.43    2.49
   0  14  12    7.65    2.41
   0  14  12   10.24    1.72
   0  14  12    7.26    1.57
   0 -14 -12   11.24    1.63
   0 -14 -12    8.78    1.47
   0  14  13  257.32   19.78
   0 -14 -13  277.49   19.84
   0  14  13  262.09   19.85
   0 -14 -13  275.75   19.80
   0 -14 -14   22.97    2.62
   0  14  14   26.16    2.74
   0 -14 -14   26.05    2.68
   0 -14 -15  148.69   10.94
   0  14  15  135.87   10.90
   0 -14 -15  140.86   10.87
   0 -14 -16  122.03    9.51
   0  14  16  119.20    9.49
   0 -14 -16  122.55    9.50
   0 -14 -17   -0.06    1.40
   0 -14 -17    0.54    1.33
   0 -14 -18  105.72    8.59
   0 -14 -18  107.97    8.63
   0 -14 -19   86.32    7.21
   0 -14 -19   85.16    7.24
   0 -14 -20  246.08   18.53
   0 -14 -20  242.91   18.48
   0 -14 -21  611.06   42.57
   0 -14 -21  562.95   42.30
   0 -14 -21  572.70   42.35
   0 -14 -22   15.20    2.82
   0 -14 -22   17.12    2.84
   0 -14 -22   22.19    3.40
   0 -14 -23   19.03    3.33
   0 -14 -23   18.70    3.06
   0 -14 -23   21.43    3.60
   0 -14 -24  712.50   47.64
   0 -14 -24  629.60   47.21
   0 -14 -24  611.61   47.11
   0 -14 -25  481.08   32.25
   0 -14 -25  386.13   31.60
   0 -14 -25  427.34   31.78
   0 -14 -26  104.53    8.90
   0 -14 -26   83.97    8.21
   0 -14 -26   94.51    8.50
   0 -14 -27   21.57    3.95
   0 -14 -27   17.43    3.53
   0 -14 -27   20.81    3.30
   0 -14 -28   20.57    3.36
   0 -14 -28   25.47    4.07
   0 -14 -28   17.84    3.54
   0 -14 -29  387.07   30.26
   0 -14 -29  447.67   30.79
   0 -14 -29  393.89   30.38
   0 -14 -30    0.76    1.99
   0 -14 -30    0.88    2.40
   0 -14 -30    1.54    2.61
   0 -14 -31    3.72    1.99
   0 -14 -31    2.25    2.28
   0 -14 -31    3.57    2.46
   0 -14 -32    1.24    2.22
   0 -14 -32    0.70    2.42
   0 -14 -32    0.43    1.80
   0 -14 -33   72.31    6.46
   0 -14 -33   65.51    6.28
   0 -14 -33   66.02    6.14
   0 -14 -34  150.14   11.38
   0 -14 -34  136.63   11.05
   0 -14 -34  132.87   11.15
   0 -14 -35   72.52    5.91
   0 -14 -35   56.37    5.48
   0 -14 -35   60.13    5.68
   0 -14 -36   18.02    2.75
   0 -14 -36   17.66    2.78
   0 -14 -36   16.60    2.44
   0 -14 -37   25.42    3.03
   0 -14 -37   24.08    2.89
   0 -14 -37   20.43    2.64
   0 -14 -38   58.68    4.85
   0 -14 -38   56.57    4.77
   0 -14 -38   47.64    4.52
   0 -14 -39   48.15    4.39
   0 -14 -39   57.65    4.66
   0 -14 -39   57.61    4.65
   0 -14 -40    6.28    1.31
   0 -14 -40    5.06    0.97
   0 -14 -40    7.05    1.27
   0 -14 -41    5.35    1.05
   0 -14 -41    6.26    1.04
   0 -15  27    1.60    0.92
   0  15 -27    1.26    1.06
   0 -15  26    1.44    1.04
   0 -15  25    8.62    1.54
   0  15 -25    3.70    1.17
   0  15 -24   10.20    1.72
   0 -15  24   11.52    1.66
   0 -15  24   10.75    1.90
   0 -15  23    1.75    1.26
   0  15 -23    2.05    1.43
   0  15 -22   -0.76    1.65
   0 -15  22    1.57    1.50
   0 -15  21    7.43    1.94
   0 -15  20   30.41    3.55
   0 -15  19    6.12    2.00
   0  15 -19    4.51    1.55
   0 -15  18    9.48    2.32
   0  15 -18    7.23    1.82
   0 -15  17   25.10    3.43
   0 -15  16   96.93    8.01
   0 -15  16   85.13    8.06
   0 -15  15   34.33    4.03
   0 -15  15   33.19    4.13
   0 -15  14   12.10    2.45
   0 -15  14   10.15    2.71
   0 -15  13  212.37   16.68
   0 -15  13  211.44   16.41
   0 -15  12   63.94    6.10
   0 -15  12   66.28    6.31
   0 -15  11   53.84    5.25
   0 -15  11   54.40    5.57
   0 -15  10    5.17    2.29
   0 -15  10    7.73    1.97
   0 -15  10    4.88    1.80
   0 -15   9    0.16    1.63
   0 -15   9    0.81    1.56
   0 -15   9   -0.52    2.07
   0 -15   8    7.56    1.89
   0 -15   8    7.18    1.86
   0 -15   7    8.99    1.94
   0 -15   7   10.80    2.11
   0 -15   6   75.88    6.63
   0 -15   6   76.08    6.67
   0 -15   5   23.67    2.93
   0 -15   5   23.38    2.93
   0 -15   5   18.58    3.64
   0 -15   4   46.38    5.29
   0 -15   4   48.58    4.62
   0 -15   4   58.07    4.82
   0 -15   3    0.08    1.38
   0 -15   3   -0.87    2.14
   0 -15   3   -0.08    1.41
   0 -15   3    1.69    2.21
   0 -15   2   15.96    2.43
   0 -15   2   15.61    2.42
   0 -15   2    8.65    2.74
   0 -15   2   13.02    2.81
   0 -15   1   17.76    3.30
   0 -15   1   13.60    3.09
   0 -15   1   23.71    3.03
   0 -15   1   24.65    3.07
   0 -15   0  163.11   16.09
   0 -15   0  245.50   16.34
   0 -15   0  266.01   16.57
   0 -15   0  165.60   16.33
   0 -15  -1   39.18    4.23
   0 -15  -1   24.14    4.17
   0 -15  -1   39.18    4.14
   0 -15  -1   37.37    4.24
   0 -15  -2    8.15    2.11
   0 -15  -2    7.64    2.24
   0 -15  -2    8.91    2.12
   0 -15  -2    5.80    2.40
   0 -15  -3    6.89    2.25
   0 -15  -3    7.71    2.29
   0 -15  -3   10.69    2.17
   0 -15  -3    7.05    2.12
   0 -15  -4   73.55    6.44
   0 -15  -4   51.70    5.93
   0 -15  -4   55.40    6.11
   0 -15  -4   84.43    6.18
   0 -15  -5   11.78    2.38
   0 -15  -5   12.37    2.04
   0 -15  -5   15.89    2.54
   0 -15  -5   10.56    2.31
   0  15   6   -0.49    1.40
   0  15   6    0.17    1.48
   0 -15  -6    0.54    1.50
   0 -15  -6    0.94    1.49
   0 -15  -6    1.49    1.33
   0  15   7   30.53    3.31
   0 -15  -7   27.54    3.29
   0 -15  -7   24.33    3.23
   0  15   7   28.56    3.17
   0 -15  -8   23.92    2.87
   0  15   8   18.62    2.56
   0  15   8   23.36    2.80
   0 -15  -8   23.92    2.81
   0 -15  -9    0.07    1.14
   0 -15  -9    0.28    1.29
   0 -15  -9    1.13    1.29
   0  15   9    0.37    1.24
   0  15   9    0.48    1.32
   0 -15 -10    1.05    1.11
   0  15  10    0.18    1.11
   0  15  10    1.31    1.30
   0 -15 -10    0.06    1.17
   0 -15 -10    0.33    1.18
   0 -15 -11   31.32    3.36
   0 -15 -11   33.54    3.43
   0  15  11   37.17    3.54
   0  15  11   37.50    3.49
   0 -15 -11   32.03    3.33
   0 -15 -12  215.82   15.90
   0  15  12  195.37   15.84
   0  15  12  215.88   15.97
   0 -15 -12  221.59   15.97
   0 -15 -13  112.12    8.52
   0  15  13  103.41    8.45
   0  15  13  101.64    8.49
   0 -15 -13  110.59    8.49
   0 -15 -14  189.11   13.58
   0 -15 -14  194.12   13.60
   0  15  14  163.69   13.45
   0  15  14  170.27   13.55
   0 -15 -15  121.04    9.32
   0  15  15  116.91    9.35
   0 -15 -15  117.33    9.30
   0  15  16  255.33   20.39
   0 -15 -16  295.55   20.46
   0 -15 -16  277.89   20.43
   0  15  17    3.39    1.36
   0 -15 -17    2.61    1.31
   0 -15 -17    3.68    1.44
   0 -15 -18   66.40    5.69
   0 -15 -18   64.15    5.65
   0 -15 -19   -0.26    1.43
   0 -15 -19   -0.46    1.50
   0 -15 -20   79.90    6.81
   0 -15 -20   78.75    6.81
   0 -15 -21    2.82    1.63
   0 -15 -21    3.30    1.83
   0 -15 -22   14.06    2.62
   0 -15 -22   14.64    2.43
   0 -15 -23  332.35   24.94
   0 -15 -23  350.58   25.11
   0 -15 -23  317.81   24.81
   0 -15 -24  322.75   25.36
   0 -15 -24  347.92   25.56
   0 -15 -24  350.95   25.69
   0 -15 -25   75.00    7.17
   0 -15 -25   83.28    7.48
   0 -15 -25   75.48    7.02
   0 -15 -26    2.74    2.37
   0 -15 -26    1.10    1.93
   0 -15 -26    1.25    2.42
   0 -15 -27   17.02    3.28
   0 -15 -27   12.60    2.77
   0 -15 -27   18.29    3.27
   0 -15 -28  317.68   21.92
   0 -15 -28  262.74   21.40
   0 -15 -28  276.16   21.60
   0 -15 -29    9.36    2.42
   0 -15 -29    3.83    2.62
   0 -15 -29    5.74    2.60
   0 -15 -30    4.49    2.37
   0 -15 -30    5.18    2.29
   0 -15 -30    4.35    1.97
   0 -15 -31    5.81    1.94
   0 -15 -31    4.94    2.32
   0 -15 -31    4.42    2.46
   0 -15 -32   93.53    7.65
   0 -15 -32   86.60    7.49
   0 -15 -32   77.78    7.23
   0 -15 -33   90.54    8.10
   0 -15 -33   91.39    8.22
   0 -15 -34    8.20    2.30
   0 -15 -34   12.32    2.53
   0 -15 -34   10.02    2.06
   0 -15 -35    2.77    1.93
   0 -15 -35    1.84    1.51
   0 -15 -35    1.68    1.87
   0 -15 -36   12.39    2.30
   0 -15 -36   13.59    2.13
   0 -15 -36   13.59    2.38
   0 -15 -37  101.73    8.76
   0 -15 -37  127.16    9.07
   0 -15 -37  115.66    8.95
   0 -15 -38   57.80    5.28
   0 -15 -38   76.03    5.61
   0 -15 -38   67.53    5.51
   0 -15 -39    1.09    0.84
   0 -15 -39    2.80    1.17
   0 -15 -39    1.98    1.20
   0 -15 -40    3.71    1.05
   0 -15 -40    4.07    1.05
   0 -15 -41    3.25    0.78
   0 -15 -41    4.24    0.85
   0 -16  26    4.60    1.08
   0  16 -26    4.92    1.21
   0 -16  25    5.91    1.35
   0 -16  24    2.01    0.98
   0 -16  24    1.21    1.21
   0  16 -24    1.12    1.00
   0  16 -23    0.63    1.25
   0 -16  23    0.91    1.14
   0  16 -22   10.94    2.01
   0 -16  22    9.12    1.84
   0 -16  21   16.79    2.55
   0 -16  20    1.21    1.62
   0 -16  19    0.09    1.77
   0  16 -19   -0.53    1.29
   0 -16  18    2.70    2.07
   0  16 -18    1.29    1.46
   0  16 -17   20.95    3.10
   0 -16  17   27.13    3.58
   0 -16  16   30.87    3.66
   0 -16  16   22.84    3.56
   0 -16  15   45.34    5.37
   0 -16  15   52.79    5.14
   0 -16  14   10.17    2.54
   0 -16  14    5.38    2.73
   0 -16  13  109.65    9.25
   0 -16  13  105.58    9.50
   0 -16  12   42.35    4.66
   0 -16  12   42.10    5.02
   0 -16  11    1.38    1.96
   0 -16  11    3.64    2.05
   0 -16  11    3.62    2.55
   0 -16  10    1.90    1.83
   0 -16  10    3.70    1.92
   0 -16  10    3.33    2.29
   0 -16   9    5.24    2.03
   0 -16   9    4.18    1.86
   0 -16   8    2.63    1.74
   0 -16   8    0.97    1.72
   0 -16   7   18.29    2.79
   0 -16   7   17.19    2.84
   0 -16   6   27.29    3.42
   0 -16   6   28.32    3.51
   0 -16   5   17.73    2.70
   0 -16   5   15.92    2.70
   0 -16   4   55.28    5.04
   0 -16   4   54.75    5.05
   0 -16   4   53.82    5.88
   0 -16   3    1.28    2.49
   0 -16   3    1.26    2.53
   0 -16   3    3.29    1.82
   0 -16   3    2.85    1.76
   0 -16   2   24.43    3.25
   0 -16   2   15.95    3.50
   0 -16   2   19.44    3.88
   0 -16   2   22.67    3.24
   0 -16   1  356.40   23.99
   0 -16   1  365.98   24.12
   0 -16   1  280.11   24.02
   0 -16   1  247.81   24.14
   0 -16   0   12.89    2.71
   0 -16   0    6.85    3.00
   0 -16   0   10.66    2.44
   0 -16   0   10.86    2.81
   0 -16  -1  107.58    8.50
   0 -16  -1   93.30    8.20
   0 -16  -1   93.97    8.36
   0 -16  -2    4.50    2.20
   0 -16  -2    0.67    2.27
   0 -16  -2    3.14    2.31
   0 -16  -2    2.84    2.17
   0 -16  -3  457.22   39.74
   0 -16  -3  585.23   40.42
   0 -16  -3  465.94   39.99
   0 -16  -4    2.74    2.14
   0 -16  -4    4.27    1.70
   0 -16  -4    2.27    1.91
   0 -16  -4    2.48    1.91
   0 -16  -5    8.20    2.17
   0 -16  -5    5.09    2.11
   0 -16  -5    5.18    2.23
   0 -16  -5    7.93    1.75
   0 -16  -6    8.75    2.23
   0 -16  -6   10.01    2.15
   0 -16  -6   11.64    2.44
   0 -16  -6    8.46    1.73
   0 -16  -7    4.29    1.84
   0 -16  -7    4.73    1.80
   0 -16  -7    5.22    1.70
   0 -16  -8   43.39    4.43
   0  16   8   41.54    4.33
   0 -16  -8   44.51    4.46
   0  16   9   12.73    2.10
   0  16   9   10.14    1.98
   0 -16  -9   11.74    2.11
   0 -16  -9    9.72    2.02
   0 -16 -10    2.93    1.49
   0  16  10    2.87    1.50
   0 -16 -10    2.23    1.36
   0  16  10    3.27    1.43
   0  16  11   36.38    3.84
   0 -16 -11   38.40    3.82
   0 -16 -11   42.33    3.90
   0 -16 -11   42.14    3.94
   0  16  11   35.26    3.73
   0  16  12   29.94    3.20
   0 -16 -12   33.41    3.36
   0  16  12   30.92    3.35
   0 -16 -12   32.76    3.32
   0  16  13    9.48    1.73
   0 -16 -13   13.82    1.90
   0  16  13    9.08    1.87
   0 -16 -13   11.22    1.83
   0  16  14    3.92    1.36
   0 -16 -14    5.88    1.53
   0 -16 -14    5.97    1.51
   0  16  14    4.81    1.61
   0 -16 -15  517.92   36.29
   0  16  15  491.73   36.29
   0 -16 -15  517.22   36.25
   0  16  15  473.09   36.18
   0 -16 -16   34.20    3.36
   0 -16 -16   33.83    3.43
   0  16  16   30.77    3.37
   0  16  17   28.93    3.24
   0 -16 -17   29.99    3.24
   0 -16 -17   33.08    3.22
   0 -16 -18   41.44    3.99
   0 -16 -18   39.15    3.88
   0  16  18   40.58    3.94
   0 -16 -19    3.17    1.63
   0 -16 -19    5.02    1.57
   0 -16 -20    4.51    1.69
   0 -16 -20    3.96    1.59
   0 -16 -21    0.79    1.50
   0 -16 -21    1.74    1.61
   0 -16 -22   80.08    6.98
   0 -16 -22   78.43    6.87
   0 -16 -23  141.48   11.11
   0 -16 -23  133.21   10.99
   0 -16 -24  106.24    8.97
   0 -16 -24  101.72    8.76
   0 -16 -24  106.99    9.08
   0 -16 -25    4.29    2.35
   0 -16 -25    5.09    2.38
   0 -16 -25    4.38    1.96
   0 -16 -26   42.28    4.78
   0 -16 -26   49.63    5.12
   0 -16 -26   41.45    4.59
   0 -16 -27   96.65    8.49
   0 -16 -27  102.23    8.73
   0 -16 -27  102.14    8.82
   0 -16 -28    6.63    2.58
   0 -16 -28    6.39    2.07
   0 -16 -28    9.21    2.62
   0 -16 -29    1.58    1.68
   0 -16 -29    1.05    2.09
   0 -16 -29   -0.38    2.20
   0 -16 -30    3.61    1.77
   0 -16 -30    4.05    2.14
   0 -16 -30    4.34    2.20
   0 -16 -31   58.83    5.54
   0 -16 -31   48.51    5.03
   0 -16 -31   57.87    5.34
   0 -16 -32   21.44    2.95
   0 -16 -32   24.31    3.21
   0 -16 -32   27.66    3.37
   0 -16 -33    0.93    1.42
   0 -16 -33    1.20    1.75
   0 -16 -33   -0.56    1.88
   0 -16 -34    0.26    1.72
   0 -16 -34   -1.16    1.49
   0 -16 -34    0.21    1.81
   0 -16 -35   44.59    4.44
   0 -16 -35   52.10    4.70
   0 -16 -35   54.32    4.77
   0 -16 -36  126.00    9.65
   0 -16 -36  131.51    9.73
   0 -16 -36  113.76    9.47
   0 -16 -37   38.02    3.56
   0 -16 -37   35.14    3.35
   0 -16 -37   37.50    3.56
   0 -16 -38   -0.53    1.23
   0 -16 -38    0.04    0.96
   0 -16 -38   -0.93    1.32
   0 -16 -39    0.30    0.66
   0 -16 -39   -1.10    1.02
   0 -16 -39    0.26    0.96
   0 -16 -40   -0.44    0.74
   0 -16 -40    0.46    0.76
   0 -17  24   -0.05    1.00
   0 -17  23    1.99    1.05
   0  17 -23    2.05    1.15
   0 -17  23    2.04    1.27
   0 -17  22    3.41    1.36
   0  17 -22    4.10    1.47
   0 -17  21    0.56    1.50
   0  17 -21   -2.22    1.88
   0 -17  20    1.18    1.66
   0  17 -19   16.87    2.32
   0 -17  19   17.79    2.87
   0 -17  18    0.95    1.93
   0  17 -18    0.99    1.60
   0  17 -17    7.82    2.18
   0 -17  17    9.98    2.64
   0 -17  16   30.24    4.16
   0 -17  15   12.55    2.56
   0 -17  15   10.84    3.08
   0 -17  14   74.51    7.88
   0 -17  14   91.07    7.72
   0 -17  13    2.97    2.65
   0 -17  13    3.61    2.16
   0 -17  12    1.75    1.93
   0 -17  12    1.75    2.50
   0 -17  12    1.27    2.73
   0 -17  11    2.36    2.81
   0 -17  11    2.05    2.16
   0 -17  11    3.30    2.11
   0 -17  10    5.49    2.39
   0 -17  10    5.26    2.22
   0 -17  10    5.50    3.02
   0 -17   9   15.03    2.80
   0 -17   9   13.38    2.84
   0 -17   8    5.52    2.13
   0 -17   8    4.38    2.23
   0 -17   7   12.17    2.80
   0 -17   7    9.70    2.38
   0 -17   6    0.41    1.82
   0 -17   6   -0.30    1.88
   0 -17   5    6.20    3.24
   0 -17   5    6.54    2.24
   0 -17   5    7.76    2.33
   0 -17   4    4.43    2.08
   0 -17   4    3.25    2.82
   0 -17   4    4.76    2.19
   0 -17   3    3.25    1.92
   0 -17   3    4.03    2.23
   0 -17   3    1.44    2.77
   0 -17   3    2.68    2.97
   0 -17   2  183.79   14.60
   0 -17   2  197.59   14.14
   0 -17   2  182.03   13.97
   0 -17   1   36.14    4.78
   0 -17   1   31.62    4.13
   0 -17   1   25.80    4.77
   0 -17   1   35.54    4.34
   0 -17   0   57.00    6.14
   0 -17   0   56.61    6.04
   0 -17   0   50.02    6.56
   0 -17  -1   38.38    4.69
   0 -17  -1   35.28    5.15
   0 -17  -1   32.25    4.72
   0 -17  -2  686.95   61.04
   0 -17  -2  733.90   61.34
   0 -17  -3    1.30    2.42
   0 -17  -3    1.31    2.54
   0 -17  -3    2.44    2.04
   0 -17  -3    2.91    2.33
   0 -17  -4   10.08    2.77
   0 -17  -4   15.19    2.57
   0 -17  -4   16.40    3.06
   0 -17  -4   10.60    2.97
   0 -17  -5    0.22    1.88
   0 -17  -5    1.16    1.50
   0 -17  -5    1.82    2.12
   0 -17  -5    2.14    1.95
   0 -17  -6   62.62    6.20
   0 -17  -6   58.58    6.22
   0 -17  -6   63.23    5.64
   0 -17  -6   69.69    6.17
   0 -17  -7   13.30    2.59
   0 -17  -7   14.65    2.69
   0 -17  -7   10.01    1.85
   0 -17  -7   15.58    2.48
   0 -17  -8   18.32    2.48
   0 -17  -8   15.09    2.71
   0 -17  -8   13.71    2.03
   0 -17  -8   16.20    2.71
   0 -17  -9    1.26    1.62
   0 -17  -9    2.75    1.38
   0 -17  -9    2.72    1.71
   0  17   9    0.62    1.67
   0  17  10   -0.37    1.58
   0 -17 -10    1.80    1.45
   0 -17 -10    2.20    1.54
   0  17  11    1.71    1.49
   0 -17 -11    1.02    1.43
   0 -17 -11    0.44    1.41
   0  17  12   17.73    2.45
   0 -17 -12   17.00    2.47
   0 -17 -12   21.27    2.57
   0 -17 -12   17.26    2.45
   0  17  12   15.90    2.36
   0 -17 -13   13.97    2.24
   0 -17 -13   15.65    2.24
   0  17  13   18.03    2.37
   0  17  13   15.97    2.22
   0  17  14  119.04    9.34
   0 -17 -14  116.85    9.34
   0  17  14  111.93    9.34
   0 -17 -14  122.44    9.41
   0  17  15    6.60    1.62
   0 -17 -15    6.78    1.64
   0  17  15    5.66    1.54
   0 -17 -15    8.30    1.64
   0  17  16    2.49    1.41
   0  17  16    1.46    1.26
   0 -17 -16    0.31    1.20
   0 -17 -16    0.67    1.30
   0  17  17   11.47    2.02
   0 -17 -17   11.16    1.92
   0 -17 -17   11.29    2.01
   0  17  18   84.81    7.49
   0 -17 -18   90.68    7.54
   0 -17 -18   99.44    7.59
   0 -17 -19   19.53    2.47
   0 -17 -19   15.18    2.27
   0 -17 -20   -0.20    1.37
   0 -17 -20   -0.68    1.60
   0 -17 -21    7.54    2.04
   0 -17 -21    8.84    1.92
   0 -17 -22   30.15    3.59
   0 -17 -22   32.48    3.59
   0 -17 -23  227.98   17.20
   0 -17 -23  221.28   17.13
   0 -17 -24   26.19    3.47
   0 -17 -24   25.90    3.24
   0 -17 -25   25.97    3.36
   0 -17 -25   27.43    3.55
   0 -17 -25   27.97    3.83
   0 -17 -26   32.01    3.86
   0 -17 -26   36.28    4.07
   0 -17 -26   27.76    3.64
   0 -17 -27   24.35    3.38
   0 -17 -27   25.86    3.66
   0 -17 -27   20.80    3.10
   0 -17 -28   -0.08    1.95
   0 -17 -28   -0.72    1.58
   0 -17 -28   -0.44    2.26
   0 -17 -29   10.47    2.65
   0 -17 -29   10.52    2.41
   0 -17 -29    9.13    2.13
   0 -17 -30   17.09    2.59
   0 -17 -30   20.47    2.99
   0 -17 -30   18.75    2.84
   0 -17 -31   12.87    2.54
   0 -17 -31    9.23    2.29
   0 -17 -31    8.89    2.00
   0 -17 -32    3.44    1.56
   0 -17 -32    2.79    1.81
   0 -17 -32    4.74    2.01
   0 -17 -33    4.71    1.54
   0 -17 -33    3.42    1.77
   0 -17 -33    3.37    1.85
   0 -17 -34    8.57    1.68
   0 -17 -34    5.72    1.92
   0 -17 -34    4.71    1.83
   0 -17 -35   26.89    3.10
   0 -17 -35   28.35    2.94
   0 -17 -35   30.75    3.25
   0 -17 -36    0.05    1.42
   0 -17 -36   -0.23    1.13
   0 -17 -36   -0.51    1.49
   0 -17 -37    1.61    1.27
   0 -17 -37    0.50    1.34
   0 -17 -37    2.08    0.98
   0 -17 -38   17.31    1.99
   0 -17 -38   16.95    1.97
   0 -17 -38   15.76    1.80
   0 -17 -39    6.10    1.14
   0 -17 -39    5.58    1.12
   0 -17 -40    6.04    0.99
   0 -17 -40    6.59    1.02
   0 -18  23    9.33    1.53
   0 -18  22   -0.09    0.90
   0  18 -22    0.30    1.11
   0 -18  22   -0.57    1.21
   0  18 -21   -0.61    1.48
   0 -18  21   -0.34    1.22
   0 -18  20    2.19    1.54
   0  18 -20   -0.58    1.74
   0 -18  19   -0.58    1.71
   0  18 -18    5.14    1.74
   0 -18  18    5.83    2.24
   0 -18  17    6.81    2.49
   0  18 -17    5.00    1.98
   0 -18  16   19.20    3.32
   0  18 -16   15.54    2.99
   0 -18  15    7.45    2.82
   0 -18  15   10.92    2.74
   0 -18  14    7.90    3.02
   0 -18  14   12.74    2.83
   0 -18  13    0.40    2.86
   0 -18  13   -0.11    2.38
   0 -18  13    1.10    2.13
   0 -18  12    0.67    2.18
   0 -18  12    0.11    2.41
   0 -18  12   -0.27    2.79
   0 -18  11    4.59    2.34
   0 -18  11    6.15    2.79
   0 -18  11    2.84    3.12
   0 -18  10    1.81    2.29
   0 -18  10    1.23    2.16
   0 -18   9   -0.56    2.49
   0 -18   9    1.92    2.27
   0 -18   8   43.38    5.01
   0 -18   8   44.02    5.03
   0 -18   7   30.37    4.05
   0 -18   7   23.68    3.77
   0 -18   6    8.09    2.43
   0 -18   6    7.68    2.59
   0 -18   5    3.11    3.12
   0 -18   5    3.05    2.27
   0 -18   5    3.02    2.28
   0 -18   4   36.40    4.19
   0 -18   4   32.21    4.17
   0 -18   3   15.70    3.12
   0 -18   3   13.84    3.86
   0 -18   3   17.67    3.24
   0 -18   2    3.23    2.46
   0 -18   2    2.49    3.13
   0 -18   2    2.02    2.86
   0 -18   2    1.04    2.06
   0 -18   1   29.98    4.37
   0 -18   1   29.67    4.42
   0 -18   1   34.03    5.18
   0 -18   0   40.10    4.66
   0 -18   0   24.40    4.21
   0 -18   0   28.91    5.00
   0 -18   0   28.82    4.39
   0 -18  -1  808.09   51.49
   0 -18  -1  576.41   50.21
   0 -18  -1  927.12   50.97
   0 -18  -1  557.27   50.33
   0 -18  -2    1.28    3.00
   0 -18  -2    1.62    2.48
   0 -18  -2    3.64    2.37
   0 -18  -2    0.97    2.12
   0 -18  -3    6.76    3.07
   0 -18  -3    9.65    2.54
   0 -18  -3   11.64    3.17
   0 -18  -3    8.92    2.73
   0 -18  -4   36.45    4.22
   0 -18  -4   46.03    5.11
   0 -18  -4   32.18    4.87
   0 -18  -4   36.68    4.72
   0 -18  -5  447.62   32.90
   0 -18  -5  502.62   33.64
   0 -18  -5  414.85   33.36
   0 -18  -5  429.19   33.59
   0 -18  -6   -1.30    2.03
   0 -18  -6   -0.36    2.29
   0 -18  -6    0.87    2.03
   0 -18  -6   -0.36    1.60
   0 -18  -7    7.77    1.82
   0 -18  -7   10.54    2.60
   0 -18  -7   12.12    2.40
   0 -18  -7    9.74    2.36
   0 -18  -8    8.93    1.68
   0 -18  -8   11.43    2.24
   0 -18  -8    8.82    2.26
   0 -18  -8   12.49    2.52
   0 -18  -9    0.75    1.37
   0 -18  -9    0.23    1.00
   0 -18  -9    0.18    1.82
   0 -18  -9    1.75    1.76
   0 -18 -10   41.22    4.29
   0 -18 -10   36.84    3.68
   0 -18 -10   41.46    4.03
   0 -18 -10   46.40    4.40
   0 -18 -11   31.46    3.38
   0 -18 -11   26.13    3.24
   0 -18 -11   24.27    2.63
   0 -18 -12    0.15    1.41
   0 -18 -12    0.45    1.44
   0  18  12   -0.58    1.53
   0  18  13    6.35    1.75
   0 -18 -13    4.39    1.67
   0 -18 -13    4.83    1.53
   0 -18 -14    5.01    1.62
   0 -18 -14    5.82    1.65
   0  18  14    4.28    1.60
   0 -18 -15    1.96    1.42
   0 -18 -15    1.88    1.40
   0  18  15    2.85    1.58
   0  18  16    6.77    1.76
   0 -18 -16    7.00    1.71
   0 -18 -16    7.95    1.84
   0 -18 -17  117.60    8.85
   0 -18 -17  113.19    8.85
   0  18  17   97.60    8.73
   0 -18 -18    7.74    1.96
   0  18  18   12.38    2.04
   0 -18 -18   11.12    1.97
   0 -18 -19    1.96    1.38
   0 -18 -19    2.48    1.54
   0 -18 -20    7.19    1.81
   0 -18 -20    7.65    1.94
   0 -18 -21    3.69    1.58
   0 -18 -21    1.64    1.75
   0 -18 -22  222.34   16.97
   0 -18 -22  222.68   16.91
   0 -18 -23    8.27    2.08
   0 -18 -23    8.81    2.22
   0 -18 -24   22.27    3.04
   0 -18 -24   26.55    3.35
   0 -18 -25   22.28    2.98
   0 -18 -25   24.61    3.29
   0 -18 -26  123.26   10.00
   0 -18 -26  119.05    9.83
   0 -18 -27    2.60    1.69
   0 -18 -27    3.72    2.18
   0 -18 -27    4.17    2.00
   0 -18 -28   -0.38    1.56
   0 -18 -28   -0.83    2.03
   0 -18 -28    0.08    1.84
   0 -18 -29   54.06    4.93
   0 -18 -29   45.17    4.51
   0 -18 -29   42.35    4.67
   0 -18 -30    9.72    1.96
   0 -18 -30    8.58    2.24
   0 -18 -30    8.00    2.18
   0 -18 -31    0.20    1.40
   0 -18 -31   -0.28    1.86
   0 -18 -31    1.10    1.77
   0 -18 -32   33.15    3.68
   0 -18 -32   33.68    3.51
   0 -18 -32   35.11    3.81
   0 -18 -33   50.99    4.69
   0 -18 -33   50.91    4.84
   0 -18 -33   57.08    4.97
   0 -18 -34    3.39    1.26
   0 -18 -34    1.76    1.61
   0 -18 -34    2.02    1.66
   0 -18 -35   11.54    2.03
   0 -18 -35   11.60    1.99
   0 -18 -35   11.63    1.76
   0 -18 -36   -2.01    1.44
   0 -18 -36   -0.81    1.34
   0 -18 -36   -0.73    1.02
   0 -18 -37   38.69    3.46
   0 -18 -37   37.25    3.30
   0 -18 -37   39.00    3.50
   0 -18 -38    1.26    0.95
   0 -18 -38    0.95    0.64
   0 -18 -38    1.60    0.98
   0 -18 -39    4.72    0.96
   0 -18 -39    3.67    0.93
   0 -19  22    0.31    0.86
   0 -19  21   -0.09    0.93
   0 -19  21   -0.72    1.22
   0  19 -21   -0.75    1.16
   0 -19  20    3.56    1.40
   0  19 -20    3.93    1.61
   0 -19  19    9.50    2.05
   0 -19  18    1.61    1.83
   0  19 -18    1.85    1.36
   0  19 -17   10.40    2.22
   0 -19  17   13.02    2.65
   0 -19  16   -0.42    2.25
   0  19 -16   -1.23    2.11
   0 -19  15    8.02    2.80
   0 -19  15    9.96    2.63
   0  19 -15    5.21    2.62
   0 -19  14   -0.38    2.66
   0 -19  14   -1.04    2.39
   0 -19  14    0.55    2.14
   0 -19  13    7.76    2.67
   0 -19  13    4.94    3.03
   0 -19  13    7.17    2.64
   0 -19  12    0.70    2.20
   0 -19  12    1.83    2.99
   0 -19  12    2.52    2.52
   0 -19  11    4.88    2.61
   0 -19  11    1.92    3.11
   0 -19  11    4.25    2.61
   0 -19  10    0.24    2.16
   0 -19  10   -1.08    2.80
   0 -19   9    0.84    2.37
   0 -19   9   -0.60    2.54
   0 -19   8   11.75    2.86
   0 -19   8   10.04    3.06
   0 -19   7   13.27    3.18
   0 -19   7   10.75    3.06
   0 -19   6   20.30    3.50
   0 -19   6   18.94    3.42
   0 -19   5   14.50    4.23
   0 -19   5   18.07    3.45
   0 -19   5   18.88    3.34
   0 -19   4    1.94    2.39
   0 -19   4    2.67    2.26
   0 -19   4    2.20    3.29
   0 -19   3   -0.49    2.42
   0 -19   3    1.01    3.23
   0 -19   3   -0.24    2.37
   0 -19   2   31.97    4.60
   0 -19   2   37.83    4.68
   0 -19   2   38.13    5.36
   0 -19   1   37.77    5.19
   0 -19   1   50.62    6.26
   0 -19   1   36.35    5.12
   0 -19   0  172.89   17.62
   0 -19   0  318.99   18.47
   0 -19   0  186.63   17.81
   0 -19   0  276.52   18.97
   0 -19  -1   13.20    3.96
   0 -19  -1   10.77    2.90
   0 -19  -1    7.92    3.16
   0 -19  -1    7.50    2.97
   0 -19  -2   27.03    4.38
   0 -19  -2   38.14    5.03
   0 -19  -2   29.01    4.67
   0 -19  -2   40.61    4.40
   0 -19  -3  178.95   15.95
   0 -19  -3  212.39   15.49
   0 -19  -3  226.11   16.39
   0 -19  -3  170.45   15.72
   0 -19  -4  801.71   51.71
   0 -19  -4  668.12   51.55
   0 -19  -4  693.22   50.80
   0 -19  -4  651.00   51.28
   0 -19  -5   68.10    6.38
   0 -19  -5   58.26    6.40
   0 -19  -5   53.87    6.15
   0 -19  -5   58.81    5.58
   0 -19  -6   28.24    3.39
   0 -19  -6   29.64    4.01
   0 -19  -6   32.56    4.01
   0 -19  -6   31.56    4.39
   0 -19  -7   -0.31    2.17
   0 -19  -7   -1.48    1.91
   0 -19  -7    0.13    1.30
   0 -19  -7    2.16    2.25
   0 -19  -8   12.44    2.70
   0 -19  -8   12.91    2.48
   0 -19  -8   10.50    1.81
   0 -19  -8   10.23    2.28
   0 -19  -9   39.39    4.14
   0 -19  -9   44.37    4.54
   0 -19  -9   41.14    4.46
   0 -19  -9   37.20    3.74
   0 -19 -10   12.87    1.85
   0 -19 -10   12.75    2.50
   0 -19 -10   13.77    2.26
   0 -19 -10   13.92    2.47
   0 -19 -11    0.69    1.31
   0 -19 -11   -0.08    1.68
   0 -19 -11    0.69    0.96
   0 -19 -11    0.08    1.43
   0 -19 -12   42.45    4.00
   0 -19 -12   33.30    3.33
   0 -19 -12   36.65    3.63
   0 -19 -12   35.14    3.88
   0 -19 -13    2.35    0.99
   0 -19 -13    1.97    1.66
   0 -19 -13    0.83    1.49
   0 -19 -14    2.60    0.95
   0 -19 -14    3.87    1.71
   0 -19 -14    2.19    1.54
   0  19  15    4.87    1.79
   0 -19 -15    5.61    1.75
   0 -19 -16    1.85    1.46
   0  19  16    0.14    1.44
   0 -19 -16    0.42    1.36
   0 -19 -17    1.32    1.37
   0  19  17    0.79    1.44
   0 -19 -17    0.20    1.53
   0 -19 -18    2.12    1.61
   0  19  18    2.29    1.52
   0 -19 -18    3.33    1.56
   0 -19 -19    3.39    1.61
   0  19  19    2.13    1.48
   0 -19 -19    0.98    1.33
   0 -19 -20    0.85    1.51
   0 -19 -20   -0.14    1.76
   0 -19 -21  129.91   10.46
   0 -19 -21  131.01   10.42
   0 -19 -22    0.88    1.70
   0 -19 -22    0.07    1.56
   0 -19 -23   10.76    2.33
   0 -19 -23   12.70    2.29
   0 -19 -24   12.18    2.48
   0 -19 -24    8.65    2.13
   0 -19 -25  225.99   17.75
   0 -19 -25  243.28   17.91
   0 -19 -26    0.89    1.68
   0 -19 -26    1.09    1.91
   0 -19 -27    1.15    1.83
   0 -19 -27    1.54    1.53
   0 -19 -28    0.64    1.40
   0 -19 -28   -0.63    1.95
   0 -19 -28   -0.08    1.87
   0 -19 -29    5.03    2.04
   0 -19 -29    4.49    1.96
   0 -19 -29    3.91    1.67
   0 -19 -30   14.33    2.63
   0 -19 -30   13.74    2.21
   0 -19 -30   15.87    2.52
   0 -19 -31   44.01    4.29
   0 -19 -31   42.60    4.23
   0 -19 -31   40.60    4.05
   0 -19 -32  150.02   11.79
   0 -19 -32  148.39   11.67
   0 -19 -32  158.91   11.89
   0 -19 -33   20.12    2.65
   0 -19 -33   22.36    2.72
   0 -19 -33   21.21    2.50
   0 -19 -34    3.09    1.58
   0 -19 -34    6.14    1.74
   0 -19 -34    5.54    1.38
   0 -19 -35    6.83    1.36
   0 -19 -35    6.04    1.59
   0 -19 -35    5.50    1.60
   0 -19 -36    0.85    1.11
   0 -19 -36    0.04    1.23
   0 -19 -36    0.36    0.90
   0 -19 -37    6.96    1.08
   0 -19 -37    6.88    1.31
   0 -19 -37    7.87    1.37
   0 -19 -38    0.47    0.82
   0 -19 -38   -0.55    0.80
   0 -19 -39    0.49    0.61
   0 -19 -39   -0.05    0.64
   0  20 -20    2.90    1.18
   0 -20  20    2.30    0.91
   0 -20  19   -0.43    1.21
   0  20 -19   -0.06    1.34
   0 -20  18   -0.21    1.48
   0 -20  17   -0.41    1.88
   0  20 -17    0.86    1.35
   0  20 -16    5.83    2.03
   0 -20  16    5.00    2.28
   0 -20  16    7.54    2.19
   0 -20  15   -0.98    2.16
   0  20 -15   -2.14    2.26
   0 -20  15   -1.27    2.27
   0  20 -14   -1.45    2.62
   0 -20  14    1.40    2.60
   0 -20  14    4.31    2.10
   0 -20  13   -0.78    2.42
   0 -20  13   -1.91    2.52
   0 -20  13    0.25    2.57
   0 -20  12   16.01    3.33
   0 -20  12   15.97    3.34
   0 -20  12   14.45    3.67
   0 -20  11    7.98    2.69
   0 -20  11   11.54    3.05
   0 -20  10   15.03    3.31
   0 -20  10   17.49    3.47
   0 -20   9   10.23    2.95
   0 -20   9   12.52    3.04
   0 -20   8    5.70    2.73
   0 -20   8    6.87    2.76
   0 -20   7    0.12    2.28
   0 -20   7    2.51    2.43
   0 -20   6   -1.30    3.83
   0 -20   6    2.13    2.57
   0 -20   6    0.75    2.49
   0 -20   5    8.64    2.91
   0 -20   5    4.58    3.36
   0 -20   5    7.35    2.88
   0 -20   4    1.13    2.57
   0 -20   4   -0.49    3.07
   0 -20   4    2.11    2.61
   0 -20   3   24.33    4.08
   0 -20   3   23.78    4.00
   0 -20   3   34.58    5.18
   0 -20   2   62.69    7.05
   0 -20   2   66.86    7.12
   0 -20   1    0.98    2.36
   0 -20   1    2.14    3.09
   0 -20   1    2.06    2.64
   0 -20   0   15.00    3.54
   0 -20   0    6.79    2.78
   0 -20   0    8.03    2.83
   0 -20   0   12.22    2.88
   0 -20  -1  113.27    9.15
   0 -20  -1   79.21    8.18
   0 -20  -1  104.10    8.21
   0 -20  -1   70.63    8.24
   0 -20  -2  144.50   13.89
   0 -20  -2  181.48   13.59
   0 -20  -2  155.41   13.83
   0 -20  -2  200.71   14.65
   0 -20  -3  358.84   26.13
   0 -20  -3  329.02   26.72
   0 -20  -3  321.67   26.49
   0 -20  -3  391.37   27.01
   0 -20  -4  103.24    9.47
   0 -20  -4   98.32    9.59
   0 -20  -4  120.78    9.72
   0 -20  -4  104.44    8.89
   0 -20  -5    4.31    2.42
   0 -20  -5    8.28    2.60
   0 -20  -5    6.01    2.90
   0 -20  -5    4.67    1.78
   0 -20  -6   21.06    3.26
   0 -20  -6   18.55    3.19
   0 -20  -6   16.31    3.42
   0 -20  -6   17.63    2.56
   0 -20  -7   12.61    2.64
   0 -20  -7   11.71    2.60
   0 -20  -7   11.71    2.89
   0 -20  -7   11.15    2.04
   0 -20  -8   14.25    2.74
   0 -20  -8    9.97    1.91
   0 -20  -8   15.41    3.04
   0 -20  -8   11.47    2.46
   0 -20  -9    0.60    1.18
   0 -20  -9   -0.56    1.67
   0 -20  -9   -0.10    2.08
   0 -20  -9    1.22    1.86
   0 -20 -10    0.72    1.71
   0 -20 -10    0.17    1.06
   0 -20 -10   -0.08    1.63
   0 -20 -10    0.09    1.99
   0 -20 -11   29.12    3.28
   0 -20 -11   30.45    3.55
   0 -20 -11   25.29    2.87
   0 -20 -11   34.31    3.72
   0 -20 -12   42.69    4.10
   0 -20 -12   44.81    4.44
   0 -20 -12   46.30    4.56
   0 -20 -12   38.93    3.79
   0 -20 -13    6.78    2.02
   0 -20 -13    8.77    1.44
   0 -20 -13   11.27    2.21
   0 -20 -13    7.70    1.68
   0 -20 -14   25.16    3.14
   0 -20 -14   24.92    3.10
   0 -20 -14   21.98    2.74
   0 -20 -15  153.27   11.71
   0 -20 -15  152.21   11.74
   0 -20 -15  140.68   11.40
   0 -20 -16   18.50    2.62
   0 -20 -17   -0.51    1.59
   0 -20 -18    3.74    1.70
   0 -20 -19   26.99    3.28
   0 -20 -19   30.15    3.31
   0 -20 -20   20.80    2.74
   0 -20 -20   20.46    2.83
   0 -20 -21   18.59    2.67
   0 -20 -21   15.12    2.45
   0 -20 -22    1.34    1.75
   0 -20 -22    0.80    1.64
   0 -20 -23    0.66    1.65
   0 -20 -23    0.90    1.81
   0 -20 -24  202.39   15.82
   0 -20 -24  211.63   15.91
   0 -20 -25    3.51    1.65
   0 -20 -25    3.71    1.91
   0 -20 -26    1.35    1.82
   0 -20 -26    0.86    1.50
   0 -20 -27    0.52    1.72
   0 -20 -27    0.42    1.43
   0 -20 -28    5.16    1.72
   0 -20 -28    4.38    1.93
   0 -20 -29   20.25    3.00
   0 -20 -29   19.88    2.86
   0 -20 -29   21.19    2.62
   0 -20 -30   25.25    3.14
   0 -20 -30   22.92    2.98
   0 -20 -30   20.41    2.69
   0 -20 -31  102.50    8.51
   0 -20 -31  115.84    8.80
   0 -20 -31  106.17    8.65
   0 -20 -32   10.37    2.03
   0 -20 -32   10.07    2.04
   0 -20 -32   10.70    1.81
   0 -20 -33    4.26    1.68
   0 -20 -33    4.48    1.32
   0 -20 -33    4.28    1.69
   0 -20 -34   51.27    4.52
   0 -20 -34   52.79    4.55
   0 -20 -34   49.74    4.35
   0 -20 -35    9.28    1.68
   0 -20 -35    9.94    1.45
   0 -20 -35    9.57    1.64
   0 -20 -36   71.07    5.48
   0 -20 -36   64.35    5.29
   0 -20 -36   68.56    5.44
   0 -20 -37    4.93    1.06
   0 -20 -37    3.73    1.01
   0 -20 -38    0.26    0.71
   0 -21  19    0.58    0.86
   0  21 -18    2.64    1.33
   0 -21  18    2.38    1.16
   0 -21  17   10.05    1.90
   0 -21  16    0.58    1.42
   0  21 -16    0.44    1.34
   0 -21  16    0.07    1.60
   0 -21  15   -0.30    1.76
   0 -21  15    1.65    1.84
   0  21 -15    2.29    1.75
   0  21 -14    0.09    2.08
   0 -21  14   -2.34    2.03
   0 -21  14    0.10    2.15
   0  21 -13    1.48    2.45
   0 -21  13    1.20    2.11
   0 -21  13    2.72    2.36
   0 -21  12   15.52    3.62
   0 -21  12   19.40    3.35
   0 -21  12   27.91    3.70
   0 -21  11   19.44    3.50
   0 -21  11   21.04    3.59
   0 -21  10   10.78    2.93
   0 -21  10   13.65    3.11
   0 -21   9   47.85    5.62
   0 -21   9   50.21    5.61
   0 -21   8    0.25    2.32
   0 -21   8    1.79    2.49
   0 -21   7    4.20    2.52
   0 -21   7    8.32    2.83
   0 -21   6   11.45    3.75
   0 -21   6    8.17    2.85
   0 -21   6    7.81    2.87
   0 -21   5    0.50    2.32
   0 -21   5    1.10    2.41
   0 -21   5    0.45    3.00
   0 -21   4    6.82    3.33
   0 -21   4    4.09    2.58
   0 -21   4    9.45    2.80
   0 -21   3    6.32    2.73
   0 -21   3    9.49    2.78
   0 -21   3   10.38    3.55
   0 -21   2   11.87    3.48
   0 -21   2    8.97    2.81
   0 -21   2    4.48    2.82
   0 -21   1   -0.24    2.19
   0 -21   1    0.75    2.55
   0 -21   1    2.08    2.85
   0 -21   0   51.78    6.32
   0 -21   0   61.86    6.36
   0 -21  -1   62.08    6.70
   0 -21  -1   61.06    6.84
   0 -21  -2  111.19   11.05
   0 -21  -2  125.96   11.01
   0 -21  -2  129.12   10.59
   0 -21  -3   34.17    3.84
   0 -21  -3   35.56    4.42
   0 -21  -3   32.24    4.35
   0 -21  -3   35.46    4.68
   0 -21  -4    1.58    2.35
   0 -21  -4   -1.10    2.41
   0 -21  -4    1.29    1.64
   0 -21  -4    0.98    2.22
   0 -21  -5   20.26    3.35
   0 -21  -5   19.25    3.34
   0 -21  -5   20.22    2.81
   0 -21  -5   25.20    3.79
   0 -21  -6    4.12    2.59
   0 -21  -6    0.89    1.51
   0 -21  -6    3.95    2.25
   0 -21  -6    2.48    2.26
   0 -21  -7  115.54    9.06
   0 -21  -7   87.60    8.18
   0 -21  -7  108.05    8.83
   0 -21  -7  110.77    9.20
   0 -21  -8    9.78    2.74
   0 -21  -8    7.76    1.78
   0 -21  -8    8.87    2.22
   0 -21  -8    9.92    2.35
   0 -21  -9   -1.48    1.92
   0 -21  -9   -1.69    1.77
   0 -21  -9   -1.30    2.47
   0 -21  -9   -0.30    1.17
   0 -21 -10   19.19    3.04
   0 -21 -10   17.72    2.69
   0 -21 -10   12.77    2.01
   0 -21 -10   15.42    2.46
   0 -21 -11    0.44    0.97
   0 -21 -11    1.03    1.65
   0 -21 -11   -1.16    1.48
   0 -21 -11    0.90    2.15
   0 -21 -12    6.41    1.42
   0 -21 -12   11.05    2.37
   0 -21 -12    8.38    1.84
   0 -21 -12   13.41    2.28
   0 -21 -13    1.16    1.87
   0 -21 -13    0.54    1.41
   0 -21 -13    0.15    1.05
   0 -21 -13    0.32    1.54
   0 -21 -14  134.08   11.05
   0 -21 -14  147.28   11.40
   0 -21 -14  147.16   11.34
   0 -21 -15   56.94    5.17
   0 -21 -15   52.17    4.98
   0 -21 -15   48.57    4.70
   0 -21 -16    0.99    1.24
   0 -21 -16    2.14    1.92
   0 -21 -17   10.32    2.15
   0 -21 -17   11.31    1.88
   0 -21 -18   99.65    8.31
   0 -21 -18  110.38    8.67
   0 -21 -19    6.53    1.86
   0 -21 -19    5.72    1.50
   0 -21 -20   20.38    2.76
   0 -21 -21   13.77    2.33
   0 -21 -22    1.61    1.52
   0 -21 -23   63.49    5.58
   0 -21 -23   55.41    5.36
   0 -21 -24    0.90    1.79
   0 -21 -24   -0.07    1.48
   0 -21 -25    0.50    1.46
   0 -21 -25    1.93    1.80
   0 -21 -26    0.95    1.77
   0 -21 -26    1.11    1.43
   0 -21 -27   95.07    7.98
   0 -21 -27   99.93    8.15
   0 -21 -28    1.92    1.77
   0 -21 -28    2.58    1.59
   0 -21 -29    0.72    1.67
   0 -21 -29    1.40    1.46
   0 -21 -30   15.03    2.18
   0 -21 -30   16.61    2.48
   0 -21 -30   16.73    2.62
   0 -21 -31    0.78    1.56
   0 -21 -31   -0.68    1.62
   0 -21 -31    0.37    1.20
   0 -21 -32   76.11    6.16
   0 -21 -32   71.80    5.94
   0 -21 -32   69.84    6.05
   0 -21 -33   52.02    4.63
   0 -21 -33   55.32    4.63
   0 -21 -33   50.41    4.43
   0 -21 -34   30.37    2.86
   0 -21 -34   27.15    2.64
   0 -21 -34   25.10    2.77
   0 -21 -35   86.71    7.00
   0 -21 -35   98.82    7.20
   0 -21 -36    1.55    0.92
   0 -21 -37    1.43    0.76
   0  22 -17    0.67    1.04
   0  22 -16    3.45    1.49
   0 -22  16    4.70    1.35
   0 -22  15   -0.60    1.32
   0  22 -15    0.28    1.30
   0 -22  15   -0.63    1.43
   0  22 -14    1.18    1.60
   0 -22  14    1.55    1.68
   0 -22  14    1.02    1.47
   0  22 -13   16.48    2.76
   0 -22  13   14.94    2.48
   0 -22  13   15.19    2.66
   0 -22  12   12.89    2.62
   0  22 -12   17.99    3.03
   0 -22  12   13.58    2.94
   0 -22  11    2.26    2.12
   0 -22  11    1.17    2.34
   0 -22  10   56.94    5.69
   0 -22  10   53.49    5.76
   0 -22   9   12.26    2.97
   0 -22   9    8.87    2.77
   0 -22   8   40.57    4.68
   0 -22   8   34.72    4.61
   0 -22   7   11.70    2.95
   0 -22   7    7.82    2.71
   0 -22   6   78.40    7.30
   0 -22   6   68.24    6.67
   0 -22   6   59.13    6.55
   0 -22   5   -0.35    2.28
   0 -22   5    0.90    2.27
   0 -22   5    0.13    2.51
   0 -22   4    3.72    2.43
   0 -22   4    5.63    3.02
   0 -22   4    4.82    2.46
   0 -22   3    0.63    2.44
   0 -22   3   -1.51    2.22
   0 -22   3    0.33    2.19
   0 -22   2   -0.12    2.57
   0 -22   2   -0.58    2.27
   0 -22   2    2.10    1.97
   0 -22   1    0.46    2.40
   0 -22   1    2.92    2.58
   0 -22   1    2.18    2.24
   0 -22   0   15.37    3.02
   0 -22   0   16.85    3.03
   0 -22   0   18.74    3.40
   0 -22  -1    8.19    2.56
   0 -22  -1    5.85    2.38
   0 -22  -1    7.64    2.53
   0 -22  -2    1.47    2.40
   0 -22  -2    1.53    2.16
   0 -22  -2    1.15    2.10
   0 -22  -3    3.45    2.00
   0 -22  -3    4.52    2.09
   0 -22  -3    2.02    2.32
   0 -22  -4   16.64    2.82
   0 -22  -4   14.90    2.92
   0 -22  -4   15.18    2.99
   0 -22  -4   13.54    2.30
   0 -22  -5    2.56    1.45
   0 -22  -5    1.33    2.09
   0 -22  -5    0.98    2.06
   0 -22  -5    2.18    2.37
   0 -22  -6   86.26    7.57
   0 -22  -6   87.22    7.52
   0 -22  -6   94.97    7.84
   0 -22  -6   74.46    6.88
   0 -22  -7    1.38    1.84
   0 -22  -7    2.34    1.78
   0 -22  -7   -0.31    1.36
   0 -22  -7    2.89    2.19
   0 -22  -8    4.01    1.86
   0 -22  -8    2.71    1.84
   0 -22  -8    4.61    1.44
   0 -22  -8    2.50    2.32
   0 -22  -9   65.62    6.04
   0 -22  -9   60.82    5.55
   0 -22  -9   52.04    5.03
   0 -22  -9   63.96    5.73
   0 -22 -10   38.91    4.00
   0 -22 -10   48.71    4.72
   0 -22 -10   45.98    4.48
   0 -22 -10   50.87    5.01
   0 -22 -11    3.78    1.25
   0 -22 -11    4.76    1.69
   0 -22 -11    5.51    1.98
   0 -22 -11    4.29    2.21
   0 -22 -12    5.94    1.80
   0 -22 -12    3.49    1.66
   0 -22 -12    3.20    1.95
   0 -22 -12    2.62    1.23
   0 -22 -13   19.06    2.75
   0 -22 -13   15.76    2.08
   0 -22 -13   20.74    3.00
   0 -22 -13   17.59    2.48
   0 -22 -14    9.41    2.11
   0 -22 -14    8.96    1.83
   0 -22 -14   11.64    2.43
   0 -22 -15    4.95    1.77
   0 -22 -15    7.00    2.09
   0 -22 -15    3.86    1.54
   0 -22 -16    1.05    1.55
   0 -22 -16    1.56    1.79
   0 -22 -16    0.69    1.30
   0 -22 -17  140.11   10.84
   0 -22 -17  137.90   10.90
   0 -22 -17  129.81   10.54
   0 -22 -18    1.59    1.28
   0 -22 -18    1.55    1.64
   0 -22 -19    0.18    1.16
   0 -22 -19   -0.73    1.54
   0 -22 -20   29.35    3.11
   0 -22 -20   33.26    3.50
   0 -22 -21   32.76    3.38
   0 -22 -21   38.28    3.81
   0 -22 -22    4.54    1.71
   0 -22 -22    3.69    1.32
   0 -22 -23   16.22    2.40
   0 -22 -23   13.65    1.96
   0 -22 -24    0.70    1.43
   0 -22 -24   -0.11    0.99
   0 -22 -25   11.26    2.04
   0 -22 -25    8.26    1.48
   0 -22 -26   76.31    6.54
   0 -22 -27    1.85    1.54
   0 -22 -28   11.92    2.06
   0 -22 -29   -0.06    1.28
   0 -22 -30    1.84    1.24
   0 -22 -31   62.55    5.30
   0 -22 -31   58.82    5.09
   0 -22 -32   18.06    2.13
   0 -22 -32   20.78    2.39
   0 -22 -33   43.40    3.86
   0 -22 -33   48.64    4.08
   0 -22 -34   43.82    3.52
   0 -22 -34   35.40    3.27
   0 -22 -35   37.22    3.25
   0 -22 -36    0.67    0.73
   0 -23  15    1.53    0.92
   0  23 -15    1.83    1.10
   0 -23  14    1.54    1.04
   0 -23  14    1.72    1.11
   0  23 -14    1.20    1.13
   0  23 -13    0.06    1.40
   0 -23  13   -0.35    1.33
   0 -23  13   -0.61    1.22
   0 -23  12    0.54    1.40
   0  23 -12    0.94    1.72
   0 -23  12    0.07    1.63
   0 -23  11   32.25    3.74
   0  23 -11   42.24    4.18
   0 -23  10   33.48    4.13
   0 -23  10   43.55    4.21
   0 -23   9   46.84    4.94
   0 -23   9   46.14    4.75
   0 -23   8   14.66    2.97
   0 -23   8   11.17    2.58
   0 -23   7  159.50   13.98
   0 -23   7  186.64   14.14
   0 -23   7  188.90   14.31
   0 -23   6    0.47    2.15
   0 -23   6    4.21    2.69
   0 -23   6    3.22    2.31
   0 -23   5   10.38    2.68
   0 -23   5    8.15    2.65
   0 -23   5    9.98    2.72
   0 -23   4   -0.51    1.90
   0 -23   4    0.68    2.12
   0 -23   4   -0.95    2.48
   0 -23   3    8.51    2.42
   0 -23   3    7.58    2.72
   0 -23   3    8.96    2.58
   0 -23   2    8.29    2.39
   0 -23   2    6.05    2.30
   0 -23   2    4.90    2.51
   0 -23   1    7.51    2.46
   0 -23   1    5.01    2.32
   0 -23   1    7.84    2.34
   0 -23   0    2.68    2.03
   0 -23   0    0.91    1.86
   0 -23   0    1.12    1.94
   0 -23  -1   -0.09    1.85
   0 -23  -1   -1.41    1.96
   0 -23  -1    0.20    1.88
   0 -23  -2    3.54    1.98
   0 -23  -2    2.31    2.05
   0 -23  -2    3.24    2.01
   0 -23  -3    1.20    1.87
   0 -23  -3    0.64    1.73
   0 -23  -3   -0.30    2.02
   0 -23  -4    3.92    2.03
   0 -23  -4    2.56    2.04
   0 -23  -4    2.54    1.71
   0 -23  -5   23.23    3.21
   0 -23  -5   22.12    3.32
   0 -23  -5   25.59    3.19
   0 -23  -6    1.32    1.65
   0 -23  -6   -0.52    1.92
   0 -23  -6   -0.24    1.18
   0 -23  -6    1.72    2.01
   0 -23  -7   13.15    2.37
   0 -23  -7   15.47    2.77
   0 -23  -7   11.77    1.93
   0 -23  -7   12.26    2.39
   0 -23  -8   32.10    3.60
   0 -23  -8   29.68    3.53
   0 -23  -8   36.64    3.97
   0 -23  -8   25.91    2.99
   0 -23  -9   24.45    3.14
   0 -23  -9   29.98    3.42
   0 -23  -9   29.08    3.56
   0 -23  -9   21.73    2.68
   0 -23 -10    0.96    1.59
   0 -23 -10    0.37    1.06
   0 -23 -10    1.05    2.05
   0 -23 -10    0.22    1.49
   0 -23 -11   23.65    2.89
   0 -23 -11   23.26    3.26
   0 -23 -11   20.24    2.41
   0 -23 -11   23.44    3.03
   0 -23 -12   -0.20    1.43
   0 -23 -12    0.54    1.53
   0 -23 -12   -1.17    2.19
   0 -23 -12    1.06    0.98
   0 -23 -13    0.08    1.50
   0 -23 -13    0.07    1.27
   0 -23 -13   -0.65    1.99
   0 -23 -14   -0.08    1.90
   0 -23 -14    1.05    1.57
   0 -23 -14    0.84    1.32
   0 -23 -15    1.40    1.37
   0 -23 -15    2.52    2.03
   0 -23 -15    0.97    1.45
   0 -23 -16   61.02    5.51
   0 -23 -16   51.78    5.00
   0 -23 -16   60.79    5.35
   0 -23 -17    8.22    1.75
   0 -23 -17    8.25    2.25
   0 -23 -17    9.29    2.03
   0 -23 -18    1.51    1.48
   0 -23 -18    0.36    1.24
   0 -23 -18   -0.31    2.04
   0 -23 -19   47.91    4.39
   0 -23 -19   40.24    4.02
   0 -23 -20   80.87    6.90
   0 -23 -20   89.73    7.22
   0 -23 -21   39.26    3.99
   0 -23 -21   51.16    4.45
   0 -23 -22    0.42    1.42
   0 -23 -22    0.33    1.05
   0 -23 -23    0.75    1.52
   0 -23 -23    1.89    1.11
   0 -23 -24    4.05    1.23
   0 -23 -24    7.62    1.87
   0 -23 -25    3.43    1.65
   0 -23 -26    3.35    1.63
   0 -23 -27    1.47    1.39
   0 -23 -28    1.49    1.37
   0 -23 -29   20.44    2.40
   0 -23 -30    4.96    1.36
   0 -23 -31   -0.17    1.00
   0 -23 -32    6.33    1.19
   0 -23 -32    6.84    1.48
   0 -23 -33    3.10    1.15
   0 -23 -33    3.76    0.86
   0 -23 -34   50.85    4.20
   0 -23 -35    3.45    0.88
   0 -24  13   -0.46    0.80
   0  24 -12    0.65    1.04
   0 -24  12    0.04    0.89
   0  24 -11    9.34    1.77
   0 -24  11   10.39    1.63
   0 -24  10   16.47    2.20
   0  24 -10   18.33    2.49
   0 -24   9   11.41    2.23
   0  24  -9   18.59    2.61
   0 -24   9   13.90    2.18
   0 -24   8  123.60   10.45
   0 -24   8  139.96   10.47
   0 -24   7   15.16    2.60
   0 -24   7   11.79    2.42
   0 -24   7   13.44    2.48
   0 -24   6    0.16    1.87
   0 -24   6    2.90    1.97
   0 -24   6    0.74    1.67
   0 -24   5    1.63    1.87
   0 -24   5   -0.50    1.90
   0 -24   5    0.89    1.78
   0 -24   4   38.54    4.29
   0 -24   4   38.87    4.15
   0 -24   4   37.54    4.26
   0 -24   3    5.95    2.21
   0 -24   3    7.19    2.14
   0 -24   3    3.79    2.01
   0 -24   2   16.54    2.84
   0 -24   2   15.67    2.73
   0 -24   2   16.86    2.74
   0 -24   1    0.34    1.95
   0 -24   1    0.33    1.69
   0 -24   1    0.26    1.67
   0 -24   0   -0.43    1.98
   0 -24   0   -0.08    1.64
   0 -24   0    0.08    1.90
   0 -24  -1   40.26    4.44
   0 -24  -1   41.11    4.32
   0 -24  -1   43.25    4.47
   0 -24  -2    3.41    1.90
   0 -24  -2    3.95    1.83
   0 -24  -2    2.24    1.85
   0 -24  -3    2.39    1.63
   0 -24  -3    2.54    1.76
   0 -24  -3    1.97    1.88
   0 -24  -4    8.83    1.97
   0 -24  -4    5.67    1.86
   0 -24  -4    5.78    1.97
   0 -24  -5   17.89    2.67
   0 -24  -5   20.07    2.95
   0 -24  -5   21.29    2.80
   0 -24  -6   22.73    3.18
   0 -24  -6   24.23    2.92
   0 -24  -6   20.32    2.82
   0 -24  -7   20.39    2.91
   0 -24  -7   24.57    3.19
   0 -24  -7   24.41    2.92
   0 -24  -8    5.69    1.70
   0 -24  -8    3.98    1.79
   0 -24  -8    7.37    2.05
   0 -24  -9    2.82    1.68
   0 -24  -9    0.89    1.48
   0 -24  -9    1.67    1.09
   0 -24  -9    3.48    1.86
   0 -24 -10    5.83    2.02
   0 -24 -10    3.23    1.63
   0 -24 -10    3.21    1.10
   0 -24 -10    3.75    1.56
   0 -24 -11    1.44    1.53
   0 -24 -11    4.97    1.88
   0 -24 -11    1.49    1.01
   0 -24 -11    1.70    1.40
   0 -24 -12   25.25    3.11
   0 -24 -12   22.29    2.73
   0 -24 -12   17.28    2.15
   0 -24 -12   20.16    2.58
   0 -24 -13   10.98    2.11
   0 -24 -13   10.86    2.27
   0 -24 -13   10.46    1.97
   0 -24 -14   23.72    3.05
   0 -24 -14   24.29    2.90
   0 -24 -14   21.53    2.70
   0 -24 -15    4.25    1.69
   0 -24 -15    4.56    1.49
   0 -24 -15    5.37    1.91
   0 -24 -16    1.58    1.75
   0 -24 -16    1.02    1.21
   0 -24 -16    1.31    1.49
   0 -24 -17    6.11    1.72
   0 -24 -17    6.42    2.12
   0 -24 -17    4.52    1.44
   0 -24 -18    0.34    1.42
   0 -24 -18   -0.06    1.23
   0 -24 -18   -1.12    1.79
   0 -24 -19   22.27    2.62
   0 -24 -19   25.20    3.19
   0 -24 -19   25.20    2.93
   0 -24 -20   19.56    2.48
   0 -24 -20   28.34    3.00
   0 -24 -21    3.93    1.29
   0 -24 -21    6.27    1.65
   0 -24 -22    1.36    1.50
   0 -24 -22    0.41    1.05
   0 -24 -23    0.76    1.38
   0 -24 -23    1.69    1.08
   0 -24 -24    5.72    1.66
   0 -24 -25   10.74    1.96
   0 -24 -26   28.86    3.06
   0 -24 -27    9.62    1.71
   0 -24 -28   46.86    4.15
   0 -24 -29    4.30    1.21
   0 -24 -30   14.81    1.77
   0 -24 -31    3.24    0.92
   0 -24 -32   -0.17    0.61
   0 -24 -33   34.17    3.03
   0 -24 -34    4.81    0.91
   0 -25  11    2.00    0.67
   0  25 -10    1.65    0.96
   0 -25  10    0.13    0.74
   0  25  -9   36.85    3.15
   0 -25   9   27.80    2.83
   0 -25   8   17.96    2.12
   0 -25   8   16.40    2.15
   0  25  -8   22.79    2.45
   0 -25   8   15.54    2.18
   0 -25   7    0.33    1.36
   0 -25   7    0.68    1.27
   0 -25   7    1.29    1.19
   0 -25   6    2.65    1.36
   0 -25   6    1.08    1.31
   0 -25   6    1.31    1.44
   0 -25   5   80.29    6.61
   0 -25   5   78.61    6.65
   0 -25   5   77.04    6.55
   0 -25   4    9.17    2.09
   0 -25   4    8.04    1.83
   0 -25   4    8.90    1.96
   0 -25   3   34.70    3.63
   0 -25   3   35.86    3.70
   0 -25   3   33.27    3.54
   0 -25   2    3.31    1.62
   0 -25   2    0.26    1.58
   0 -25   2    2.99    1.67
   0 -25   1   -0.20    1.43
   0 -25   1   -0.28    1.63
   0 -25   1   -0.60    1.67
   0 -25   0   33.83    3.52
   0 -25   0   33.07    3.56
   0 -25   0   30.34    3.54
   0 -25  -1    0.07    1.50
   0 -25  -1   -0.86    1.67
   0 -25  -1    0.61    1.49
   0 -25  -2    3.09    1.61
   0 -25  -2    3.64    1.58
   0 -25  -2    3.23    1.64
   0 -25  -3    6.65    1.76
   0 -25  -3    5.60    1.90
   0 -25  -3    6.74    1.78
   0 -25  -4   38.61    4.07
   0 -25  -4   43.31    4.01
   0 -25  -4   37.69    3.92
   0 -25  -5   16.58    2.30
   0 -25  -5   14.64    2.45
   0 -25  -5   14.96    2.28
   0 -25  -6   16.66    2.36
   0 -25  -6   15.46    2.47
   0 -25  -6   16.48    2.31
   0 -25  -7    8.11    1.67
   0 -25  -7    6.71    1.70
   0 -25  -7    6.00    1.92
   0 -25  -8    5.29    1.62
   0 -25  -8    5.37    1.50
   0 -25  -8    6.12    1.86
   0 -25  -9   15.36    2.08
   0 -25  -9   14.57    2.23
   0 -25  -9   13.69    2.38
   0 -25 -10    0.91    1.17
   0 -25 -10   -0.71    1.45
   0 -25 -10    0.07    1.38
   0 -25 -11   36.25    3.54
   0 -25 -11   35.54    3.78
   0 -25 -11   33.63    3.58
   0 -25 -12   27.73    3.09
   0 -25 -12   21.19    2.66
   0 -25 -12   24.96    2.97
   0 -25 -13   20.67    2.59
   0 -25 -13   27.53    3.02
   0 -25 -13   19.21    2.65
   0 -25 -14    6.57    2.01
   0 -25 -14    6.66    1.69
   0 -25 -14    5.78    1.62
   0 -25 -15    4.69    1.51
   0 -25 -15    7.20    1.72
   0 -25 -15    6.22    2.07
   0 -25 -16   87.54    6.92
   0 -25 -16   80.92    6.71
   0 -25 -16   73.43    6.50
   0 -25 -17   33.47    3.65
   0 -25 -17   28.68    3.12
   0 -25 -17   32.64    3.34
   0 -25 -18   -0.42    1.60
   0 -25 -18    0.12    1.40
   0 -25 -18   -0.48    1.19
   0 -25 -19    3.48    1.72
   0 -25 -19    3.68    1.31
   0 -25 -19    4.55    1.56
   0 -25 -20    0.05    1.07
   0 -25 -20   -0.07    1.90
   0 -25 -20    1.64    1.39
   0 -25 -21   -0.33    1.01
   0 -25 -21    0.48    1.33
   0 -25 -22    0.90    1.00
   0 -25 -22    1.46    1.37
   0 -25 -23   33.78    3.41
   0 -25 -24    5.67    1.54
   0 -25 -25   24.94    2.70
   0 -25 -26    7.34    1.47
   0 -25 -27    6.68    1.36
   0 -25 -28    8.02    1.30
   0 -25 -29    0.86    0.78
   0 -25 -30    1.55    0.69
   0 -25 -33    1.75    0.72
   0 -26   8    0.39    0.67
   0 -26   8   -0.24    0.58
   0  26  -8   -0.03    0.79
   0 -26   7    1.45    0.78
   0 -26   7    1.68    0.88
   0  26  -7    2.62    1.08
   0 -26   6   30.72    2.89
   0 -26   6   27.07    2.87
   0 -26   6   32.94    2.97
   0 -26   5    2.69    1.16
   0 -26   5    2.48    1.11
   0 -26   5    2.20    1.16
   0 -26   4   37.29    3.41
   0 -26   4   33.50    3.31
   0 -26   4   36.47    3.31
   0 -26   3    1.16    1.12
   0 -26   3    0.91    1.20
   0 -26   3    2.00    1.26
   0 -26   2    4.03    1.40
   0 -26   2    3.84    1.41
   0 -26   2    4.49    1.34
   0 -26   1    6.96    1.54
   0 -26   1    6.02    1.49
   0 -26   1    5.00    1.53
   0 -26   0   12.95    2.04
   0 -26   0   14.89    2.05
   0 -26   0   15.78    2.06
   0 -26  -1   -0.06    1.27
   0 -26  -1    0.21    1.18
   0 -26  -1   -0.70    1.21
   0 -26  -2    0.60    1.20
   0 -26  -2    0.12    1.27
   0 -26  -2    0.98    1.21
   0 -26  -3   18.05    2.26
   0 -26  -3   17.71    2.28
   0 -26  -3   18.67    2.34
   0 -26  -4    0.93    1.25
   0 -26  -4    0.94    1.20
   0 -26  -4    0.30    1.39
   0 -26  -5    3.31    1.30
   0 -26  -5    2.50    1.45
   0 -26  -5    2.41    1.31
   0 -26  -6   18.49    2.47
   0 -26  -6   21.62    2.44
   0 -26  -6   18.83    2.32
   0 -26  -7   19.59    2.58
   0 -26  -7   22.01    2.48
   0 -26  -7   22.22    2.56
   0 -26  -8   10.77    1.93
   0 -26  -8    9.67    1.74
   0 -26  -8   12.24    1.87
   0 -26  -9    1.27    1.38
   0 -26  -9    1.67    1.14
   0 -26  -9    1.72    1.10
   0 -26 -10    1.70    1.21
   0 -26 -10    0.18    1.35
   0 -26 -10    0.44    1.19
   0 -26 -11   26.26    2.93
   0 -26 -11   26.44    2.81
   0 -26 -11   22.95    2.66
   0 -26 -12    1.53    1.40
   0 -26 -12    0.44    1.32
   0 -26 -12    3.98    1.28
   0 -26 -13    8.19    1.50
   0 -26 -13    6.45    1.74
   0 -26 -13    5.04    1.58
   0 -26 -14   61.87    5.12
   0 -26 -14   51.17    4.75
   0 -26 -14   56.50    4.94
   0 -26 -15  144.38   11.37
   0 -26 -15  157.87   11.65
   0 -26 -15  148.71   11.49
   0 -26 -16   38.81    3.79
   0 -26 -16   45.01    4.17
   0 -26 -16   42.69    3.97
   0 -26 -17    4.89    1.34
   0 -26 -17    3.72    1.50
   0 -26 -17    4.01    1.87
   0 -26 -18   14.96    2.14
   0 -26 -18   18.62    2.51
   0 -26 -18   14.49    1.96
   0 -26 -19   16.43    2.36
   0 -26 -19   14.86    2.04
   0 -26 -19   12.00    1.77
   0 -26 -20   -0.17    1.04
   0 -26 -20    0.37    1.16
   0 -26 -20   -0.25    1.62
   0 -26 -21    1.61    1.62
   0 -26 -21    3.25    1.30
   0 -26 -21    2.79    1.03
   0 -26 -22    4.38    1.34
   0 -26 -22    6.04    1.74
   0 -26 -23    1.73    1.15
   0 -26 -24   10.81    1.63
   0 -26 -25    0.25    0.94
   0 -26 -26    4.48    1.09
   0 -26 -27    0.77    0.75
   0 -26 -28   16.55    1.69
   0 -27   5    5.41    0.88
   0 -27   5    5.27    0.96
   0  27  -5    7.33    1.17
   0 -27   4    1.13    0.70
   0 -27   4    0.24    0.72
   0 -27   4    1.15    0.72
   0 -27   3   10.06    1.38
   0 -27   3    9.68    1.32
   0 -27   3   10.91    1.41
   0 -27   2   -0.15    0.92
   0 -27   2    0.52    0.84
   0 -27   2    0.71    0.86
   0 -27   1   38.63    3.43
   0 -27   1   38.68    3.50
   0 -27   1   40.67    3.44
   0 -27   0    0.36    0.94
   0 -27   0    1.48    1.02
   0 -27   0   -0.16    0.98
   0 -27  -1    0.53    0.97
   0 -27  -1    0.70    0.96
[truncated: 6,867,232 more chars]
