# Supplementary material for: Filling the gaps in icosahedral superatomic metal clusters
Source: Natl Sci Rev. 2024 May 28;11(7):nwae174. doi: 10.1093/nsr/nwae174 (PMC11182670; doi:10.1093/nsr/nwae174)
Supplement: nwae174_Supplemental_Files [file nwae174_supplemental_files.zip › AuAg12.cif]

data_auag12
_audit_creation_date               2022-05-19
_audit_creation_method
;
Olex2 1.2
(compiled 2018.05.29 svn.r3508 for OlexSys, GUI svn.r5506)
;
_shelx_SHELXL_version_number       '2016/6'
_audit_contact_author_address      ?
_audit_contact_author_email        ?
_audit_contact_author_name         ''
_audit_contact_author_phone        ?
_publ_contact_author_id_orcid      ?
_publ_section_references
;
Dolomanov, O.V., Bourhis, L.J., Gildea, R.J, Howard, J.A.K. & Puschmann, H.
 (2009), J. Appl. Cryst. 42, 339-341.

Sheldrick, G.M. (2015). Acta Cryst. C71, 3-8.
;
_chemical_name_common              ?
_chemical_name_systematic          ?
_chemical_formula_moiety          
 'C145 H115 Ag12 Au Cl2 N5 P10, F3.7 Sb0.54, F2.3 Sb0.46, 2(F6 Sb), 1.5(C H2 Cl2)'
_chemical_formula_sum              'C146.50 H118 Ag12 Au Cl5 F18 N5 P10 Sb3'
_chemical_formula_weight           4634.06
_chemical_melting_point            ?
_chemical_oxdiff_formula           'C H O N S Cu'
_chemical_oxdiff_usercomment       ' '
loop_
  _atom_type_symbol
  _atom_type_description
  _atom_type_scat_dispersion_real
  _atom_type_scat_dispersion_imag
  _atom_type_scat_source
 'C' 'C' 0.0181 0.0091 'International Tables Vol C Tables 4.2.6.8 and 6.1.1.4'
 'H' 'H' 0.0000 0.0000 'International Tables Vol C Tables 4.2.6.8 and 6.1.1.4'
 'Ag' 'Ag' 0.1306 4.2820 'International Tables Vol C Tables 4.2.6.8 and 6.1.1.4'
 'Au' 'Au' -4.4197 7.2980
 'International Tables Vol C Tables 4.2.6.8 and 6.1.1.4'
 'Cl' 'Cl' 0.3639 0.7018 'International Tables Vol C Tables 4.2.6.8 and 6.1.1.4'
 'F' 'F' 0.0727 0.0534 'International Tables Vol C Tables 4.2.6.8 and 6.1.1.4'
 'N' 'N' 0.0311 0.0180 'International Tables Vol C Tables 4.2.6.8 and 6.1.1.4'
 'P' 'P' 0.2955 0.4335 'International Tables Vol C Tables 4.2.6.8 and 6.1.1.4'
 'Sb' 'Sb' -0.0562 5.8946
 'International Tables Vol C Tables 4.2.6.8 and 6.1.1.4'

_shelx_space_group_comment
;
The symmetry employed for this shelxl refinement is uniquely defined
by the following loop, which should always be used as a source of
symmetry information in preference to the above space-group names.
They are only intended as comments.
;
_space_group_crystal_system        'triclinic'
_space_group_IT_number             2
_space_group_name_H-M_alt          'P -1'
_space_group_name_Hall             '-P 1'
loop_
  _space_group_symop_operation_xyz
 'x, y, z'
 '-x, -y, -z'

_cell_length_a                     19.15370(10)
_cell_length_b                     20.22730(10)
_cell_length_c                     22.82880(10)
_cell_angle_alpha                  97.2330(10)
_cell_angle_beta                   99.4810(10)
_cell_angle_gamma                  109.4580(10)
_cell_volume                       8068.55(9)
_cell_formula_units_Z              2
_cell_measurement_reflns_used      42229
_cell_measurement_temperature      200.00(10)
_cell_measurement_theta_max        73.3470
_cell_measurement_theta_min        2.8860
_shelx_estimated_absorpt_T_max     0.596
_shelx_estimated_absorpt_T_min     0.392
_exptl_absorpt_coefficient_mu      19.232
_exptl_absorpt_correction_T_max    1.00000
_exptl_absorpt_correction_T_min    0.42309
_exptl_absorpt_correction_type     multi-scan
_exptl_absorpt_process_details
;
CrysAlisPro 1.171.39.27b (Rigaku Oxford Diffraction, 2015)
Empirical absorption correction using spherical harmonics,
 implemented in SCALE3 ABSPACK scaling algorithm.
;
_exptl_absorpt_special_details     ?
_exptl_crystal_colour              red
_exptl_crystal_colour_primary      red
_exptl_crystal_density_diffrn      1.907
_exptl_crystal_density_meas        ?
_exptl_crystal_density_method      ?
_exptl_crystal_description         block
_exptl_crystal_F_000               4450
_exptl_crystal_size_max            0.06
_exptl_crystal_size_mid            0.04
_exptl_crystal_size_min            0.03
_exptl_transmission_factor_max     ?
_exptl_transmission_factor_min     ?
_diffrn_reflns_av_R_equivalents    0.0406
_diffrn_reflns_av_unetI/netI       0.0457
_diffrn_reflns_Laue_measured_fraction_full  0.992
_diffrn_reflns_Laue_measured_fraction_max  0.966
_diffrn_reflns_limit_h_max         23
_diffrn_reflns_limit_h_min         -23
_diffrn_reflns_limit_k_max         18
_diffrn_reflns_limit_k_min         -25
_diffrn_reflns_limit_l_max         28
_diffrn_reflns_limit_l_min         -28
_diffrn_reflns_number              88720
_diffrn_reflns_point_group_measured_fraction_full  0.992
_diffrn_reflns_point_group_measured_fraction_max  0.966
_diffrn_reflns_theta_full          67.684
_diffrn_reflns_theta_max           73.721
_diffrn_reflns_theta_min           2.842
_diffrn_ambient_environment        N~2~
_diffrn_ambient_temperature        200.00(10)
_diffrn_detector                   'CCD plate'
_diffrn_detector_area_resol_mean   ?
_diffrn_measured_fraction_theta_full  0.992
_diffrn_measured_fraction_theta_max  0.966
_diffrn_measurement_details
;
List of Runs (angles in degrees, time in seconds):

  # Type    Start    End  Width  t~exp~   \w     \q     \k     \f   Frames
--------------------------------------------------------------------------
  1  \w    -42.00  21.00   0.50    0.50    --    0.00 -63.00   1.00  126
  2  \w    -26.00  42.00   0.50    0.50    --    0.00  38.00-150.00  136
  3  \w    -15.00  29.00   0.50    0.50    --    0.00 -38.00 -60.00   88
  4  \w    -89.00  27.00   0.50    0.50    --    0.00 -57.00 150.00  232
  5  \w    -89.00 -29.00   0.50    0.50    --    0.00 -38.00 -60.00  120
  6  \w     13.00 135.00   0.50    1.00    --   98.80 -82.00 120.00  244
  7  \w     43.00 135.00   0.50    1.00    --   98.80 -82.00 -30.00  184
  8  \w      9.00 104.00   0.50    1.00    --   98.80 -61.00 120.00  190
  9  \w     91.00 117.00   0.50    1.00    --   98.80 -82.00   0.00   52
 10  \w     63.00 135.00   0.50    1.00    --   98.80 -82.00 -60.00  144
 11  \w     16.00 126.00   0.50    1.00    --   98.80 -30.00 -30.00  220
 12  \w      9.00 142.00   0.50    1.00    --   98.80 -15.00 -30.00  266
 13  \w    102.00 127.00   0.50    1.00    --   98.80 -45.00-180.00   50
 14  \w     87.00 186.00   0.50    1.00    --   98.80  30.00 -30.00  198
 15  \w     14.00 128.00   0.50    1.00    --   98.80 -61.00-120.00  228
 16  \w     91.00 135.00   0.50    1.00    --   98.80 -82.00  60.00   88
 17  \w     83.00 113.00   0.50    1.00    --   98.80 -82.00-180.00   60
 18  \w     16.00  53.00   0.50    1.00    --   98.80 -45.00-180.00   74
 19  \w     16.00 133.00   0.50    1.00    --   98.80 -82.00-120.00  234
 20  \w     76.00 101.00   0.50    1.00    --   98.80 -82.00 150.00   50
 21  \w     18.00  78.00   0.50    1.00    --   98.80 -61.00 -30.00  120
 22  \w     91.00 178.00   0.50    1.00    --   98.80  45.00 -60.00  174
;
_diffrn_measurement_device         'four-circle diffractometer'
_diffrn_measurement_device_type    'XtaLAB AFC12 (RINC): Kappa single'
_diffrn_measurement_method         '\w scans'
_diffrn_orient_matrix_type        
 'CrysAlisPro convention (1999,Acta A55,543-557)'
_diffrn_orient_matrix_UB_11        0.0752168000
_diffrn_orient_matrix_UB_12        -0.0121309000
_diffrn_orient_matrix_UB_13        0.0182986000
_diffrn_orient_matrix_UB_21        -0.0315591000
_diffrn_orient_matrix_UB_22        -0.0411126000
_diffrn_orient_matrix_UB_23        0.0480481000
_diffrn_orient_matrix_UB_31        -0.0315681000
_diffrn_orient_matrix_UB_32        -0.0703104000
_diffrn_orient_matrix_UB_33        -0.0471311000
_diffrn_radiation_monochromator    graphite
_diffrn_radiation_probe            x-ray
_diffrn_radiation_type             CuK\a
_diffrn_radiation_wavelength       1.54184
_diffrn_source                     'fine-focus sealed X-ray tube'
_diffrn_source_type                'Enhance (Cu) X-ray Source'
_reflns_Friedel_coverage           0.000
_reflns_Friedel_fraction_full      .
_reflns_Friedel_fraction_max       .
_reflns_number_gt                  26149
_reflns_number_total               31503
_reflns_odcompleteness_completeness  99.31
_reflns_odcompleteness_iscentric   1
_reflns_odcompleteness_theta       66.97
_reflns_special_details
;
 Reflections were merged by SHELXL according to the crystal
 class for the calculation of statistics and refinement.
 
 Structure factors included contributions from the .fab file.
 
 _reflns_Friedel_fraction is defined as the number of unique
 Friedel pairs measured divided by the number that would be
 possible theoretically, ignoring centric projections and
 systematic absences.
;
_reflns_threshold_expression       'I > 2\s(I)'
_computing_cell_refinement         'CrysAlisPro 1.171.39.27b (Rigaku OD, 2015)'
_computing_data_collection         'CrysAlisPro 1.171.39.27b (Rigaku OD, 2015)'
_computing_data_reduction          'CrysAlisPro 1.171.39.27b (Rigaku OD, 2015)'
_computing_molecular_graphics      'Olex2 (Dolomanov et al., 2009)'
_computing_publication_material    'Olex2 (Dolomanov et al., 2009)'
_computing_structure_refinement    'ShelXL (Sheldrick, 2015)'
_computing_structure_solution      'SHELXT 2014/5 (Sheldrick, 2014)'
_refine_diff_density_max           1.549
_refine_diff_density_min           -2.280
_refine_diff_density_rms           0.166
_refine_ls_extinction_coef         .
_refine_ls_extinction_method       none
_refine_ls_goodness_of_fit_ref     1.024
_refine_ls_hydrogen_treatment      constr
_refine_ls_matrix_type             full
_refine_ls_number_parameters       2010
_refine_ls_number_reflns           31503
_refine_ls_number_restraints       477
_refine_ls_R_factor_all            0.0581
_refine_ls_R_factor_gt             0.0480
_refine_ls_restrained_S_all        1.028
_refine_ls_shift/su_max            0.001
_refine_ls_shift/su_mean           0.000
_refine_ls_structure_factor_coef   Fsqd
_refine_ls_weighting_details      
 'w=1/[\s^2^(Fo^2^)+(0.0486P)^2^+65.7708P] where P=(Fo^2^+2Fc^2^)/3'
_refine_ls_weighting_scheme        calc
_refine_ls_wR_factor_gt            0.1202
_refine_ls_wR_factor_ref           0.1257
_refine_special_details            ?
_olex2_refinement_description
;
1. Fixed Uiso
 At 1.2 times of:
  All C(H) groups, All C(H,H) groups
2. Restrained distances
 Cl4-C146 = Cl3-C146 = Cl8-C148 = Cl7-C148
 1.75 with sigma of 0.01
 C9A-C8A = C9A-C10A = C11A-C10A = C7A-C140 = C8A-C7A = C140-C11A
 1.39 with sigma of 0.01
 C109-C108 = C110-C109 = C110-C105 = C106-C105 = C107-C106 = C108-C107
 1.39 with sigma of 0.01
 Sb1-F3 = Sb1-F4 = Sb2-F10 = Sb2-F12 = Sb1-F6 = Sb2-F7 = Sb1-F1 = Sb1-F2 = Sb2-
 F9 = Sb2-F11 = Sb1-F5
 1.85 with sigma of 0.02
 Cl6-C147 = Cl5-C147
 1.75 with sigma of 0.01
 Cl6-Cl5
 2.8 with sigma of 0.04
 F1-F2 \\sim F2-F3 \\sim F3-F4 \\sim F4-F1 \\sim F5-F1 \\sim F5-F2 \\sim F5-F3
\\sim F5-F4 \\sim F6-F1 \\sim F6-F2
 \\sim F6-F3 \\sim F6-F4
 with sigma of 0.02
3. Restrained planarity
 P8, C105, C110, C109, C108, C107, C106
 with sigma of 0.1
4. Rigid bond restraints
 C1A, C2A, C3A, C4A, C5A, C6A
 with sigma for 1-2 distances of 0.01 and sigma for 1-3 distances of 0.01
 C10A, C11A, C140, C141, C142, C143
 with sigma for 1-2 distances of 0.01 and sigma for 1-3 distances of 0.01
 Sb1, F1, F2, F3, F4, F5, F6, Sb2, F7, F8, F9, F10, F11, F12
 with sigma for 1-2 distances of 0.01 and sigma for 1-3 distances of 0.01
5. Uiso/Uaniso restraints and constraints
Uanis(C147) \\sim Ueq, Uanis(C148) \\sim Ueq, Uanis(C136) \\sim Ueq,
Uanis(C139) \\sim Ueq, Uanis(C135) \\sim Ueq, Uanis(C141) \\sim Ueq,
Uanis(C142) \\sim Ueq, Uanis(C127) \\sim Ueq, Uanis(C126) \\sim Ueq,
Uanis(C125) \\sim Ueq: with sigma of 0.01 and sigma for terminal atoms of 0.02
Uanis(C2A) \\sim Ueq, Uanis(C1A) \\sim Ueq, Uanis(C139) \\sim Ueq, Uanis(C3A)
\\sim Ueq, Uanis(C4A) \\sim Ueq, Uanis(C138) \\sim Ueq, Uanis(C5A) \\sim Ueq,
Uanis(C137) \\sim Ueq, Uanis(C136) \\sim Ueq, Uanis(C6A) \\sim Ueq, Uanis(C135)
\\sim Ueq, Uanis(C134) \\sim Ueq: with sigma of 0.01 and sigma for terminal
atoms of 0.02
Uanis(C13A) \\sim Ueq, Uanis(C14A) \\sim Ueq, Uanis(C15A) \\sim Ueq,
Uanis(C16A) \\sim Ueq, Uanis(C17A) \\sim Ueq, Uanis(C108) \\sim Ueq,
Uanis(C109) \\sim Ueq, Uanis(C110) \\sim Ueq, Uanis(C107) \\sim Ueq,
Uanis(C106) \\sim Ueq: with sigma of 0.01 and sigma for terminal atoms of 0.02
Uanis(C7A) \\sim Ueq, Uanis(C8A) \\sim Ueq: with sigma of 0.01 and sigma for
terminal atoms of 0.02
Uanis(Sb2) \\sim Ueq, Uanis(F8) \\sim Ueq, Uanis(F9) \\sim Ueq, Uanis(F7) \\sim
Ueq, Uanis(F10) \\sim Ueq, Uanis(F12) \\sim Ueq, Uanis(F11) \\sim Ueq,
Uanis(F5) \\sim Ueq, Uanis(Sb1) \\sim Ueq, Uanis(F6) \\sim Ueq, Uanis(F3) \\sim
Ueq, Uanis(F4) \\sim Ueq, Uanis(F2) \\sim Ueq, Uanis(F1) \\sim Ueq: with sigma
of 0.01 and sigma for terminal atoms of 0.02
Uanis(Cl5) \\sim Ueq, Uanis(Cl6) \\sim Ueq, Uanis(Cl4) \\sim Ueq, Uanis(Cl3)
\\sim Ueq: with sigma of 0.01 and sigma for terminal atoms of 0.02
6. Same fragment restrains
{Sb1, F1, F2, F3, F4, F5, F6} sigma for 1-2: 0.02, 1-3: 0.04
as
{Sb2, F7, F8, F9, F10, F11, F12}
7. Others
 Sof(F7)=Sof(F8)=Sof(F9)=Sof(F10)=Sof(F11)=Sof(F12)=1-FVAR(1)
 Sof(F1)=Sof(F2)=Sof(F3)=Sof(F4)=Sof(F5)=Sof(F6)=FVAR(1)
 Sof(Sb2)=1-FVAR(2)
 Sof(Sb1)=FVAR(2)
 Sof(C1A)=Sof(C6A)=Sof(H6A)=Sof(C5A)=Sof(H5A)=Sof(C4A)=Sof(H4A)=Sof(C3A)=
 Sof(H3A)=Sof(C2A)=Sof(H2A)=1-FVAR(3)
 Sof(C134)=Sof(C135)=Sof(H135)=Sof(C136)=Sof(H136)=Sof(C137)=Sof(H137)=
 Sof(C138)=Sof(H138)=Sof(C139)=Sof(H139)=FVAR(3)
 Sof(C7A)=Sof(H7A)=Sof(C8A)=Sof(H8A)=Sof(C9A)=Sof(H9A)=Sof(C10A)=Sof(H10A)=
 Sof(C11A)=Sof(H11A)=1-FVAR(4)
 Sof(C141)=Sof(H141)=Sof(C142)=Sof(H142)=Sof(C143)=Sof(H143)=Sof(C144)=
 Sof(H144)=Sof(C145)=Sof(H145)=FVAR(4)
 Sof(C13A)=Sof(H13A)=Sof(C14A)=Sof(H14A)=Sof(C15A)=Sof(H15A)=Sof(C16A)=
 Sof(H16A)=Sof(C17A)=Sof(H17A)=1-FVAR(5)
 Sof(C106)=Sof(H106)=Sof(C107)=Sof(H107)=Sof(C108)=Sof(H108)=Sof(C109)=
 Sof(H109)=Sof(C110)=Sof(H110)=FVAR(5)
 Fixed Sof: Cl3(0.5) Cl4(0.5) C146(0.5) H14B(0.5) H14C(0.5) Cl5(0.5) Cl6(0.5)
 C147(0.5) H14D(0.5) H14E(0.5) Cl7(0.5) Cl8(0.5) C148(0.5) H14F(0.5) H14G(0.5)
8.a Secondary CH2 refined with riding coordinates:
 C146(H14B,H14C), C147(H14D,H14E), C148(H14F,H14G)
8.b Aromatic/amide H refined with riding coordinates:
 C6A(H6A), C5A(H5A), C4A(H4A), C3A(H3A), C2A(H2A), C2(H2), C3(H3), C4(H4),
 C5(H5), C6(H6), C7A(H7A), C8(H8), C8A(H8A), C9(H9), C9A(H9A), C10(H10),
 C10A(H10A), C11(H11), C11A(H11A), C12(H12), C13A(H13A), C14A(H14A), C15A(H15A),
  C16A(H16A), C17A(H17A), C14(H14), C15(H15), C16(H16), C19(H19), C20(H20),
 C21(H21), C22(H22), C23(H23), C25(H25), C26(H26), C27(H27), C28(H28), C29(H29),
  C31(H31), C32(H32), C33(H33), C34(H34), C35(H35), C37(H37), C38(H38),
 C39(H39), C40(H40), C41(H41), C43(H43), C44(H44), C45(H45), C48(H48), C49(H49),
  C50(H50), C51(H51), C52(H52), C54(H54), C55(H55), C56(H56), C57(H57),
 C58(H58), C60(H60), C61(H61), C62(H62), C63(H63), C64(H64), C66(H66), C67(H67),
  C68(H68), C69(H69), C70(H70), C72(H72), C73(H73), C74(H74), C77(H77),
 C78(H78), C79(H79), C80(H80), C81(H81), C83(H83), C84(H84), C85(H85), C86(H86),
  C87(H87), C89(H89), C90(H90), C91(H91), C92(H92), C93(H93), C95(H95),
 C96(H96), C97(H97), C98(H98), C99(H99), C101(H101), C102(H102), C103(H103),
 C106(H106), C107(H107), C108(H108), C109(H109), C110(H110), C112(H112),
 C113(H113), C114(H114), C115(H115), C116(H116), C118(H118), C119(H119),
 C120(H120), C121(H121), C122(H122), C124(H124), C125(H125), C126(H126),
 C127(H127), C128(H128), C130(H130), C131(H131), C132(H132), C135(H135),
 C136(H136), C137(H137), C138(H138), C139(H139), C141(H141), C142(H142),
 C143(H143), C144(H144), C145(H145)
8.c Fitted hexagon refined as free rotating group:
 C1A(C6A,C5A,C4A,C3A,C2A), C13A(C14A,C15A,C16A,C17A,C105), C134(C135,C136,C137,
 C138,C139), C141(C142,C143,C144,C145,C140)
;
_atom_sites_solution_hydrogens     geom
_atom_sites_solution_primary       ?
_atom_sites_solution_secondary     ?
loop_
  _atom_site_label
  _atom_site_type_symbol
  _atom_site_fract_x
  _atom_site_fract_y
  _atom_site_fract_z
  _atom_site_U_iso_or_equiv
  _atom_site_adp_type
  _atom_site_occupancy
  _atom_site_site_symmetry_order
  _atom_site_calc_flag
  _atom_site_refinement_flags_posn
  _atom_site_refinement_flags_adp
  _atom_site_refinement_flags_occupancy
  _atom_site_disorder_assembly
  _atom_site_disorder_group
 Au1 Au 0.29321(2) 0.22641(2) 0.26196(2) 0.02100(6) Uani 1 1 d . . . . .
 Ag1 Ag 0.44597(3) 0.24820(3) 0.30206(2) 0.02706(10) Uani 1 1 d . . . . .
 Ag2 Ag 0.14369(3) 0.20898(3) 0.21891(2) 0.02806(10) Uani 1 1 d . . . . .
 Ag3 Ag 0.33351(3) 0.19370(3) 0.37338(2) 0.02658(10) Uani 1 1 d . . . . .
 Ag4 Ag 0.37257(3) 0.19584(3) 0.17684(2) 0.02719(10) Uani 1 1 d . . . . .
 Ag5 Ag 0.39650(3) 0.34401(3) 0.23529(2) 0.02824(10) Uani 1 1 d . . . . .
 Ag6 Ag 0.18390(3) 0.11073(3) 0.28782(2) 0.02861(11) Uani 1 1 d . . . . .
 Ag7 Ag 0.37500(3) 0.33899(3) 0.35611(2) 0.02876(11) Uani 1 1 d . . . . .
 Ag8 Ag 0.25722(3) 0.34988(3) 0.26581(2) 0.02874(11) Uani 1 1 d . . . . .
 Ag9 Ag 0.25738(3) 0.26139(3) 0.15063(2) 0.02814(10) Uani 1 1 d . . . . .
 Ag10 Ag 0.21763(3) 0.25494(3) 0.34986(2) 0.02799(10) Uani 1 1 d . . . . .
 Ag11 Ag 0.32541(3) 0.10336(3) 0.26192(2) 0.02668(10) Uani 1 1 d . . . . .
 Ag12 Ag 0.21351(3) 0.11530(3) 0.16649(2) 0.02918(11) Uani 1 1 d . . . . .
 Cl1 Cl 0.45053(13) 0.43989(11) 0.43231(9) 0.0503(5) Uani 1 1 d . . . . .
 Cl2 Cl 0.15254(16) 0.02743(17) 0.07791(14) 0.0797(8) Uani 1 1 d . . . . .
 P1 P 0.49267(11) 0.43705(10) 0.20495(9) 0.0372(4) Uani 1 1 d . . . . .
 P2 P 0.44707(11) 0.18024(10) 0.10223(8) 0.0329(4) Uani 1 1 d . . . . .
 P3 P 0.57349(10) 0.25467(10) 0.34747(8) 0.0285(4) Uani 1 1 d . . . . .
 P4 P 0.36842(10) 0.00282(9) 0.25673(8) 0.0288(4) Uani 1 1 d . . . . .
 P5 P 0.34732(10) 0.16557(9) 0.47386(8) 0.0283(4) Uani 1 1 d . . . . .
 P6 P 0.09795(10) 0.00691(10) 0.31783(8) 0.0322(4) Uani 1 1 d . . . . .
 P7 P 0.14410(10) 0.28974(10) 0.41709(8) 0.0322(4) Uani 1 1 d . . . . .
 P8 P 0.00710(10) 0.17943(12) 0.19173(8) 0.0365(4) Uani 1 1 d . . . . .
 P9 P 0.23894(12) 0.46345(10) 0.26091(9) 0.0369(4) Uani 1 1 d . . . . .
 P10 P 0.21228(11) 0.29774(11) 0.05883(8) 0.0341(4) Uani 1 1 d . . . . .
 N1 N 0.4815(4) 0.3168(4) 0.1372(3) 0.0379(14) Uani 1 1 d . . . . .
 N2 N 0.4879(3) 0.1184(3) 0.3071(2) 0.0300(12) Uani 1 1 d . . . . .
 N3 N 0.2161(3) 0.0722(3) 0.4097(3) 0.0296(12) Uani 1 1 d . . . . .
 N4 N 0.0537(3) 0.2351(3) 0.3085(3) 0.0335(13) Uani 1 1 d . . . . .
 N5 N 0.2214(3) 0.3972(3) 0.1493(3) 0.0330(13) Uani 1 1 d . . . . .
 C1 C 0.4826(5) 0.5162(5) 0.1812(4) 0.047(2) Uani 1 1 d . . . . .
 C1A C 0.2731(15) 0.3314(14) 0.0077(12) 0.048(8) Uani 0.28(2) 1 d . U P A 2
 C6A C 0.2871(17) 0.2777(13) -0.0272(13) 0.062(8) Uani 0.28(2) 1 d G U P A 2
 H6A H 0.264733 0.230373 -0.023680 0.074 Uiso 0.28(2) 1 calc R . P A 2
 C5A C 0.3346(18) 0.2948(16) -0.0674(13) 0.081(10) Uani 0.28(2) 1 d G U P A 2
 H5A H 0.343984 0.258891 -0.090706 0.098 Uiso 0.28(2) 1 calc R . P A 2
 C4A C 0.3681(17) 0.3656(18) -0.0726(13) 0.080(10) Uani 0.28(2) 1 d G U P A 2
 H4A H 0.399881 0.377014 -0.099489 0.096 Uiso 0.28(2) 1 calc R . P A 2
 C3A C 0.3541(16) 0.4193(14) -0.0377(14) 0.075(9) Uani 0.28(2) 1 d G U P A 2
 H3A H 0.376528 0.466620 -0.041245 0.090 Uiso 0.28(2) 1 calc R . P A 2
 C2A C 0.3066(16) 0.4022(13) 0.0024(12) 0.059(8) Uani 0.28(2) 1 d G U P A 2
 H2A H 0.297277 0.438103 0.025783 0.071 Uiso 0.28(2) 1 calc R . P A 2
 C2 C 0.5368(6) 0.5835(4) 0.2007(5) 0.062(3) Uani 1 1 d . . . . .
 H2 H 0.581682 0.591377 0.228285 0.074 Uiso 1 1 calc R . . . .
 C3 C 0.5225(11) 0.6398(6) 0.1777(8) 0.098(6) Uani 1 1 d . . . . .
 H3 H 0.558209 0.685816 0.191312 0.118 Uiso 1 1 calc R . . . .
 C4 C 0.4589(12) 0.6298(9) 0.1364(8) 0.104(6) Uani 1 1 d . . . . .
 H4 H 0.451579 0.668026 0.121100 0.124 Uiso 1 1 calc R . . . .
 C5 C 0.4053(10) 0.5622(9) 0.1176(7) 0.097(5) Uani 1 1 d . . . . .
 H5 H 0.361543 0.554498 0.088820 0.117 Uiso 1 1 calc R . . . .
 C6 C 0.4156(7) 0.5058(6) 0.1408(6) 0.071(3) Uani 1 1 d . . . . .
 H6 H 0.377668 0.460700 0.129353 0.085 Uiso 1 1 calc R . . . .
 C7 C 0.5836(5) 0.4638(4) 0.2584(4) 0.046(2) Uani 1 1 d . . . . .
 C7A C 0.0612(10) 0.2648(11) -0.0083(12) 0.058(7) Uani 0.45(3) 1 d D U P B 2
 H7A H 0.074506 0.313182 -0.009547 0.069 Uiso 0.45(3) 1 calc R . P B 2
 C8 C 0.6526(5) 0.4876(5) 0.2413(6) 0.069(3) Uani 1 1 d . . . . .
 H8 H 0.654475 0.491759 0.201380 0.083 Uiso 1 1 calc R . . . .
 C8A C -0.0130(11) 0.2196(12) -0.0340(13) 0.065(7) Uani 0.45(3) 1 d D U P B 2
 H8A H -0.046539 0.235813 -0.056827 0.078 Uiso 0.45(3) 1 calc R . P B 2
 C9 C 0.7188(7) 0.5052(7) 0.2852(8) 0.094(5) Uani 1 1 d . . . . .
 H9 H 0.765513 0.521398 0.274480 0.113 Uiso 1 1 calc R . . . .
 C9A C -0.0362(16) 0.1498(14) -0.0248(17) 0.064(9) Uani 0.45(3) 1 d D . P B 2
 H9A H -0.086403 0.119346 -0.039604 0.076 Uiso 0.45(3) 1 calc R . P B 2
 C10 C 0.7167(7) 0.4992(6) 0.3432(8) 0.092(5) Uani 1 1 d . . . . .
 H10 H 0.761929 0.511490 0.371704 0.110 Uiso 1 1 calc R . . . .
 C10A C 0.0160(13) 0.1256(18) 0.0065(19) 0.070(11) Uani 0.45(3) 1 d D U P B 2
 H10A H 0.001557 0.078270 0.011340 0.084 Uiso 0.45(3) 1 calc R . P B 2
 C11 C 0.6488(7) 0.4752(6) 0.3606(6) 0.077(3) Uani 1 1 d . . . . .
 H11 H 0.647880 0.470411 0.400504 0.092 Uiso 1 1 calc R . . . .
 C11A C 0.0900(13) 0.1728(8) 0.0304(11) 0.037(6) Uani 0.45(3) 1 d D U P B 2
 H11A H 0.122983 0.157679 0.055064 0.044 Uiso 0.45(3) 1 calc R . P B 2
 C12 C 0.5816(6) 0.4582(5) 0.3182(5) 0.056(2) Uani 1 1 d . . . . .
 H12 H 0.535291 0.443123 0.329730 0.067 Uiso 1 1 calc R . . . .
 C13 C 0.5014(5) 0.3871(4) 0.1356(4) 0.0411(18) Uani 1 1 d . . . . .
 C13A C -0.1126(9) 0.1636(8) 0.1018(11) 0.056(14) Uani 0.30(4) 1 d . U P C 2
 H13A H -0.124190 0.115234 0.101991 0.067 Uiso 0.30(4) 1 calc R . P C 2
 C14A C -0.1626(11) 0.1860(16) 0.0654(13) 0.063(13) Uani 0.30(4) 1 d G U P C 2
 H14A H -0.207640 0.152602 0.041344 0.076 Uiso 0.30(4) 1 calc R . P C 2
 C15A C -0.1453(19) 0.2584(18) 0.0651(11) 0.048(10) Uani 0.30(4) 1 d G U P C 2
 H15A H -0.178757 0.273355 0.040762 0.057 Uiso 0.30(4) 1 calc R . P C 2
 C16A C -0.078(2) 0.3083(11) 0.1011(14) 0.066(13) Uani 0.30(4) 1 d G U P C 2
 H16A H -0.066424 0.356740 0.100828 0.080 Uiso 0.30(4) 1 calc R . P C 2
 C17A C -0.0280(15) 0.2859(5) 0.1374(11) 0.09(2) Uani 0.30(4) 1 d G U P C 2
 H17A H 0.017028 0.319373 0.161476 0.104 Uiso 0.30(4) 1 calc R . P C 2
 C105 C -0.0453(4) 0.2136(5) 0.1377(3) 0.049(2) Uani 1 1 d DG . . . .
 C14 C 0.5177(6) 0.4130(5) 0.0839(5) 0.058(3) Uani 1 1 d . . . . .
 H14 H 0.532478 0.461684 0.083673 0.069 Uiso 1 1 calc R . . . .
 C15 C 0.5117(7) 0.3657(5) 0.0334(5) 0.065(3) Uani 1 1 d . . . . .
 H15 H 0.521322 0.382071 -0.001813 0.078 Uiso 1 1 calc R . . . .
 C16 C 0.4914(6) 0.2936(5) 0.0341(4) 0.053(2) Uani 1 1 d . . . . .
 H16 H 0.487639 0.260954 0.000062 0.063 Uiso 1 1 calc R . . . .
 C17 C 0.4768(4) 0.2717(4) 0.0874(3) 0.0358(16) Uani 1 1 d . . . . .
 C18 C 0.5352(4) 0.1662(4) 0.1236(3) 0.0365(17) Uani 1 1 d . . . . .
 C19 C 0.6020(5) 0.2041(5) 0.1072(4) 0.050(2) Uani 1 1 d . . . . .
 H19 H 0.602478 0.238548 0.083735 0.060 Uiso 1 1 calc R . . . .
 C20 C 0.6672(6) 0.1909(6) 0.1255(5) 0.065(3) Uani 1 1 d . . . . .
 H20 H 0.711504 0.216606 0.114368 0.077 Uiso 1 1 calc R . . . .
 C21 C 0.6680(6) 0.1401(5) 0.1601(5) 0.062(3) Uani 1 1 d . . . . .
 H21 H 0.712498 0.131689 0.172396 0.075 Uiso 1 1 calc R . . . .
 C22 C 0.6022(6) 0.1016(6) 0.1765(5) 0.063(3) Uani 1 1 d . . . . .
 H22 H 0.601849 0.066277 0.199002 0.075 Uiso 1 1 calc R . . . .
 C23 C 0.5374(5) 0.1158(5) 0.1592(4) 0.046(2) Uani 1 1 d . . . . .
 H23 H 0.493801 0.091126 0.171774 0.055 Uiso 1 1 calc R . . . .
 C24 C 0.3981(5) 0.1207(4) 0.0297(4) 0.0416(18) Uani 1 1 d . . . . .
 C25 C 0.4349(6) 0.0933(6) -0.0088(4) 0.064(3) Uani 1 1 d . . . . .
 H25 H 0.487174 0.104814 0.001755 0.077 Uiso 1 1 calc R . . . .
 C26 C 0.3924(7) 0.0482(7) -0.0634(5) 0.086(4) Uani 1 1 d . . . . .
 H26 H 0.416700 0.029538 -0.089503 0.103 Uiso 1 1 calc R . . . .
 C27 C 0.3161(7) 0.0310(6) -0.0795(4) 0.070(3) Uani 1 1 d . . . . .
 H27 H 0.288972 0.001958 -0.116749 0.084 Uiso 1 1 calc R . . . .
 C28 C 0.2786(6) 0.0565(6) -0.0407(4) 0.066(3) Uani 1 1 d . . . . .
 H28 H 0.226207 0.043688 -0.051047 0.079 Uiso 1 1 calc R . . . .
 C29 C 0.3198(5) 0.1010(5) 0.0135(4) 0.052(2) Uani 1 1 d . . . . .
 H29 H 0.294830 0.118250 0.039832 0.062 Uiso 1 1 calc R . . . .
 C30 C 0.6616(4) 0.3002(4) 0.3256(4) 0.0353(16) Uani 1 1 d . . . . .
 C31 C 0.7318(5) 0.3276(5) 0.3655(5) 0.052(2) Uani 1 1 d . . . . .
 H31 H 0.735345 0.324590 0.406129 0.063 Uiso 1 1 calc R . . . .
 C32 C 0.7974(6) 0.3599(6) 0.3448(6) 0.068(3) Uani 1 1 d . . . . .
 H32 H 0.844574 0.378106 0.371522 0.082 Uiso 1 1 calc R . . . .
 C33 C 0.7918(7) 0.3645(7) 0.2848(7) 0.081(4) Uani 1 1 d . . . . .
 H33 H 0.835500 0.385780 0.271007 0.097 Uiso 1 1 calc R . . . .
 C34 C 0.7236(8) 0.3383(6) 0.2455(6) 0.075(3) Uani 1 1 d . . . . .
 H34 H 0.720729 0.341928 0.205031 0.090 Uiso 1 1 calc R . . . .
 C35 C 0.6572(6) 0.3060(5) 0.2651(4) 0.052(2) Uani 1 1 d . . . . .
 H35 H 0.610381 0.288363 0.237931 0.063 Uiso 1 1 calc R . . . .
 C36 C 0.5898(4) 0.2780(4) 0.4293(3) 0.0312(15) Uani 1 1 d . . . . .
 C37 C 0.6321(5) 0.2522(4) 0.4699(3) 0.0390(17) Uani 1 1 d . . . . .
 H37 H 0.656001 0.222280 0.455770 0.047 Uiso 1 1 calc R . . . .
 C38 C 0.6382(5) 0.2716(5) 0.5317(4) 0.046(2) Uani 1 1 d . . . . .
 H38 H 0.665924 0.253920 0.558720 0.056 Uiso 1 1 calc R . . . .
 C39 C 0.6044(5) 0.3158(5) 0.5533(4) 0.047(2) Uani 1 1 d . . . . .
 H39 H 0.609271 0.328250 0.594796 0.056 Uiso 1 1 calc R . . . .
 C40 C 0.5627(5) 0.3426(5) 0.5135(4) 0.047(2) Uani 1 1 d . . . . .
 H40 H 0.540147 0.373522 0.528183 0.056 Uiso 1 1 calc R . . . .
 C41 C 0.5549(4) 0.3227(4) 0.4516(3) 0.0347(16) Uani 1 1 d . . . . .
 H41 H 0.525945 0.339571 0.424807 0.042 Uiso 1 1 calc R . . . .
 C42 C 0.5607(4) 0.1593(4) 0.3325(3) 0.0316(15) Uani 1 1 d . . . . .
 C43 C 0.6166(4) 0.1297(4) 0.3474(3) 0.0380(17) Uani 1 1 d . . . . .
 H43 H 0.667094 0.159179 0.362819 0.046 Uiso 1 1 calc R . . . .
 C44 C 0.5956(5) 0.0571(5) 0.3390(4) 0.047(2) Uani 1 1 d . . . . .
 H44 H 0.631146 0.036327 0.350051 0.056 Uiso 1 1 calc R . . . .
 C45 C 0.5203(5) 0.0149(4) 0.3137(3) 0.0373(17) Uani 1 1 d . . . . .
 H45 H 0.504407 -0.034660 0.308348 0.045 Uiso 1 1 calc R . . . .
 C46 C 0.4687(4) 0.0475(4) 0.2964(3) 0.0307(15) Uani 1 1 d . . . . .
 C47 C 0.3299(4) -0.0725(4) 0.2919(3) 0.0328(15) Uani 1 1 d . . . . .
 C48 C 0.3305(5) -0.1404(4) 0.2727(4) 0.0435(19) Uani 1 1 d . . . . .
 H48 H 0.352571 -0.148867 0.240576 0.052 Uiso 1 1 calc R . . . .
 C49 C 0.2979(5) -0.1954(5) 0.3019(5) 0.054(2) Uani 1 1 d . . . . .
 H49 H 0.298452 -0.240749 0.289313 0.064 Uiso 1 1 calc R . . . .
 C50 C 0.2650(5) -0.1834(5) 0.3488(5) 0.056(2) Uani 1 1 d . . . . .
 H50 H 0.243071 -0.220660 0.367827 0.067 Uiso 1 1 calc R . . . .
 C51 C 0.2642(5) -0.1167(5) 0.3683(4) 0.053(2) Uani 1 1 d . . . . .
 H51 H 0.241979 -0.108746 0.400467 0.064 Uiso 1 1 calc R . . . .
 C52 C 0.2963(4) -0.0619(4) 0.3399(4) 0.0395(17) Uani 1 1 d . . . . .
 H52 H 0.295423 -0.016859 0.353101 0.047 Uiso 1 1 calc R . . . .
 C53 C 0.3702(4) -0.0340(4) 0.1803(3) 0.0331(15) Uani 1 1 d . . . . .
 C54 C 0.3170(5) -0.0283(5) 0.1333(4) 0.046(2) Uani 1 1 d . . . . .
 H54 H 0.283080 -0.006539 0.142004 0.056 Uiso 1 1 calc R . . . .
 C55 C 0.3147(7) -0.0549(6) 0.0736(4) 0.065(3) Uani 1 1 d . . . . .
 H55 H 0.278741 -0.051762 0.042461 0.078 Uiso 1 1 calc R . . . .
 C56 C 0.3655(7) -0.0859(6) 0.0605(4) 0.065(3) Uani 1 1 d . . . . .
 H56 H 0.364189 -0.103414 0.020531 0.078 Uiso 1 1 calc R . . . .
 C57 C 0.4184(5) -0.0912(5) 0.1066(4) 0.054(2) Uani 1 1 d . . . . .
 H57 H 0.453016 -0.111828 0.097536 0.065 Uiso 1 1 calc R . . . .
 C58 C 0.4207(5) -0.0660(5) 0.1663(4) 0.0433(19) Uani 1 1 d . . . . .
 H58 H 0.456107 -0.070506 0.197170 0.052 Uiso 1 1 calc R . . . .
 C59 C 0.4251(4) 0.1415(4) 0.5088(3) 0.0336(15) Uani 1 1 d . . . . .
 C60 C 0.4511(5) 0.1528(4) 0.5711(4) 0.0412(18) Uani 1 1 d . . . . .
 H60 H 0.429128 0.174404 0.597248 0.049 Uiso 1 1 calc R . . . .
 C61 C 0.5104(5) 0.1314(5) 0.5939(5) 0.056(2) Uani 1 1 d . . . . .
 H61 H 0.528412 0.139387 0.635573 0.068 Uiso 1 1 calc R . . . .
 C62 C 0.5422(6) 0.0989(6) 0.5560(5) 0.063(3) Uani 1 1 d . . . . .
 H62 H 0.581187 0.084159 0.571828 0.076 Uiso 1 1 calc R . . . .
 C63 C 0.5167(5) 0.0876(5) 0.4936(5) 0.058(3) Uani 1 1 d . . . . .
 H63 H 0.538583 0.065605 0.467705 0.070 Uiso 1 1 calc R . . . .
 C64 C 0.4586(5) 0.1094(4) 0.4705(4) 0.0427(18) Uani 1 1 d . . . . .
 H64 H 0.441722 0.102418 0.428808 0.051 Uiso 1 1 calc R . . . .
 C65 C 0.3353(4) 0.2301(4) 0.5303(3) 0.0304(15) Uani 1 1 d . . . . .
 C66 C 0.3595(4) 0.3014(4) 0.5224(3) 0.0379(17) Uani 1 1 d . . . . .
 H66 H 0.380497 0.313348 0.489499 0.045 Uiso 1 1 calc R . . . .
 C67 C 0.3522(6) 0.3536(5) 0.5630(4) 0.053(2) Uani 1 1 d . . . . .
 H67 H 0.367979 0.400512 0.557079 0.064 Uiso 1 1 calc R . . . .
 C68 C 0.3220(6) 0.3375(5) 0.6122(4) 0.054(2) Uani 1 1 d . . . . .
 H68 H 0.317040 0.373170 0.639304 0.065 Uiso 1 1 calc R . . . .
 C69 C 0.2987(5) 0.2671(5) 0.6210(4) 0.050(2) Uani 1 1 d . . . . .
 H69 H 0.279012 0.255837 0.654623 0.061 Uiso 1 1 calc R . . . .
 C70 C 0.3050(5) 0.2137(5) 0.5798(4) 0.0424(18) Uani 1 1 d . . . . .
 H70 H 0.288751 0.166710 0.585654 0.051 Uiso 1 1 calc R . . . .
 C71 C 0.2632(4) 0.0844(4) 0.4636(3) 0.0308(15) Uani 1 1 d . . . . .
 C72 C 0.2465(5) 0.0395(4) 0.5055(3) 0.0383(17) Uani 1 1 d . . . . .
 H72 H 0.281205 0.046996 0.541602 0.046 Uiso 1 1 calc R . . . .
 C73 C 0.1772(5) -0.0161(4) 0.4917(4) 0.045(2) Uani 1 1 d . . . . .
 H73 H 0.164143 -0.045989 0.519078 0.054 Uiso 1 1 calc R . . . .
 C74 C 0.1271(5) -0.0273(4) 0.4369(4) 0.044(2) Uani 1 1 d . . . . .
 H74 H 0.079361 -0.063373 0.427901 0.053 Uiso 1 1 calc R . . . .
 C75 C 0.1496(4) 0.0166(4) 0.3956(3) 0.0347(16) Uani 1 1 d . . . . .
 C76 C 0.0020(4) -0.0068(5) 0.3268(4) 0.0408(18) Uani 1 1 d . . . . .
 C77 C -0.0589(4) -0.0703(4) 0.3077(4) 0.045(2) Uani 1 1 d . . . . .
 H77 H -0.052554 -0.110353 0.287887 0.054 Uiso 1 1 calc R . . . .
 C78 C -0.1297(5) -0.0747(7) 0.3179(5) 0.064(3) Uani 1 1 d . . . . .
 H78 H -0.170465 -0.117914 0.304589 0.077 Uiso 1 1 calc R . . . .
 C79 C -0.1407(6) -0.0177(7) 0.3467(5) 0.067(3) Uani 1 1 d . . . . .
 H79 H -0.188034 -0.022054 0.354626 0.080 Uiso 1 1 calc R . . . .
 C80 C -0.0814(6) 0.0467(7) 0.3643(5) 0.070(3) Uani 1 1 d . . . . .
 H80 H -0.089053 0.086430 0.383205 0.084 Uiso 1 1 calc R . . . .
 C81 C -0.0104(6) 0.0532(6) 0.3541(5) 0.062(3) Uani 1 1 d . . . . .
 H81 H 0.029079 0.097408 0.365361 0.074 Uiso 1 1 calc R . . . .
 C82 C 0.0991(4) -0.0763(4) 0.2780(3) 0.0377(17) Uani 1 1 d . . . . .
 C83 C 0.0804(5) -0.1393(4) 0.2998(4) 0.048(2) Uani 1 1 d . . . . .
 H83 H 0.063415 -0.141402 0.335598 0.058 Uiso 1 1 calc R . . . .
 C84 C 0.0869(6) -0.1989(6) 0.2685(5) 0.065(3) Uani 1 1 d . . . . .
 H84 H 0.072988 -0.241571 0.282701 0.078 Uiso 1 1 calc R . . . .
 C85 C 0.1140(7) -0.1956(6) 0.2163(6) 0.077(4) Uani 1 1 d . . . . .
 H85 H 0.119264 -0.235807 0.195715 0.093 Uiso 1 1 calc R . . . .
 C86 C 0.1330(7) -0.1340(6) 0.1948(5) 0.073(3) Uani 1 1 d . . . . .
 H86 H 0.151359 -0.132212 0.159536 0.087 Uiso 1 1 calc R . . . .
 C87 C 0.1254(5) -0.0738(6) 0.2249(4) 0.056(2) Uani 1 1 d . . . . .
 H87 H 0.137751 -0.031865 0.209537 0.068 Uiso 1 1 calc R . . . .
 C88 C 0.1241(4) 0.2563(5) 0.4848(4) 0.0406(18) Uani 1 1 d . . . . .
 C89 C 0.1215(6) 0.1865(5) 0.4869(5) 0.059(2) Uani 1 1 d . . . . .
 H89 H 0.132339 0.160303 0.455514 0.071 Uiso 1 1 calc R . . . .
 C90 C 0.1027(7) 0.1571(7) 0.5367(6) 0.083(4) Uani 1 1 d . . . . .
 H90 H 0.100624 0.110854 0.538566 0.100 Uiso 1 1 calc R . . . .
 C91 C 0.0870(6) 0.1965(9) 0.5832(6) 0.083(4) Uani 1 1 d . . . . .
 H91 H 0.074736 0.176727 0.616445 0.100 Uiso 1 1 calc R . . . .
 C92 C 0.0894(7) 0.2641(8) 0.5807(5) 0.083(4) Uani 1 1 d . . . . .
 H92 H 0.077902 0.289999 0.611967 0.100 Uiso 1 1 calc R . . . .
 C93 C 0.1088(6) 0.2942(6) 0.5322(4) 0.060(3) Uani 1 1 d . . . . .
 H93 H 0.111507 0.340853 0.531363 0.072 Uiso 1 1 calc R . . . .
 C94 C 0.1754(5) 0.3853(5) 0.4379(4) 0.0431(19) Uani 1 1 d . . . . .
 C95 C 0.1302(7) 0.4251(5) 0.4466(5) 0.066(3) Uani 1 1 d . . . . .
 H95 H 0.077900 0.402196 0.440367 0.080 Uiso 1 1 calc R . . . .
 C96 C 0.1626(8) 0.4997(7) 0.4648(6) 0.082(4) Uani 1 1 d . . . . .
 H96 H 0.132102 0.526051 0.471340 0.099 Uiso 1 1 calc R . . . .
 C97 C 0.2389(8) 0.5332(6) 0.4729(6) 0.082(4) Uani 1 1 d . . . . .
 H97 H 0.259976 0.582725 0.484900 0.098 Uiso 1 1 calc R . . . .
 C98 C 0.2855(7) 0.4958(6) 0.4639(5) 0.072(3) Uani 1 1 d . . . . .
 H98 H 0.337646 0.519328 0.469593 0.087 Uiso 1 1 calc R . . . .
 C99 C 0.2531(5) 0.4225(4) 0.4461(4) 0.047(2) Uani 1 1 d . . . . .
 H99 H 0.284308 0.396942 0.439217 0.057 Uiso 1 1 calc R . . . .
 C100 C 0.0510(4) 0.2608(4) 0.3647(3) 0.0372(17) Uani 1 1 d . . . . .
 C101 C -0.0161(5) 0.2647(5) 0.3794(4) 0.047(2) Uani 1 1 d . . . . .
 H101 H -0.017589 0.280465 0.419068 0.057 Uiso 1 1 calc R . . . .
 C102 C -0.0800(5) 0.2443(6) 0.3331(4) 0.058(3) Uani 1 1 d . . . . .
 H102 H -0.124880 0.247481 0.341352 0.069 Uiso 1 1 calc R . . . .
 C103 C -0.0775(4) 0.2195(6) 0.2749(4) 0.054(2) Uani 1 1 d . . . . .
 H103 H -0.119660 0.207108 0.243249 0.065 Uiso 1 1 calc R . . . .
 C104 C -0.0087(4) 0.2134(4) 0.2644(3) 0.0385(17) Uani 1 1 d . . . . .
 C106 C -0.0063(12) 0.2830(7) 0.1305(8) 0.070(5) Uani 0.70(4) 1 d D U P C 1
 H106 H 0.043526 0.306947 0.151961 0.084 Uiso 0.70(4) 1 calc R . P C 1
 C107 C -0.0401(15) 0.3170(10) 0.0920(8) 0.090(7) Uani 0.70(4) 1 d D U P C 1
 H107 H -0.014184 0.363680 0.088531 0.108 Uiso 0.70(4) 1 calc R . P C 1
 C108 C -0.1135(14) 0.2795(11) 0.0590(8) 0.081(6) Uani 0.70(4) 1 d D U P C 1
 H108 H -0.137708 0.302106 0.034184 0.097 Uiso 0.70(4) 1 calc R . P C 1
 C109 C -0.1516(10) 0.2091(13) 0.0622(8) 0.064(5) Uani 0.70(4) 1 d D U P C 1
 H109 H -0.199491 0.183618 0.037614 0.077 Uiso 0.70(4) 1 calc R . P C 1
 C110 C -0.1176(6) 0.1772(10) 0.1024(6) 0.051(5) Uani 0.70(4) 1 d D U P C 1
 H110 H -0.143861 0.130505 0.105634 0.062 Uiso 0.70(4) 1 calc R . P C 1
 C111 C -0.0405(4) 0.0840(5) 0.1768(3) 0.0405(18) Uani 1 1 d . . . . .
 C112 C -0.0083(6) 0.0432(6) 0.1440(4) 0.057(2) Uani 1 1 d . . . . .
 H112 H 0.035883 0.066096 0.131537 0.069 Uiso 1 1 calc R . . . .
 C113 C -0.0409(7) -0.0301(6) 0.1299(5) 0.073(3) Uani 1 1 d . . . . .
 H113 H -0.018599 -0.056517 0.108407 0.088 Uiso 1 1 calc R . . . .
 C114 C -0.1070(8) -0.0643(7) 0.1480(6) 0.080(4) Uani 1 1 d . . . . .
 H114 H -0.129840 -0.113854 0.137823 0.096 Uiso 1 1 calc R . . . .
 C115 C -0.1394(6) -0.0251(7) 0.1811(5) 0.071(3) Uani 1 1 d . . . . .
 H115 H -0.182891 -0.048617 0.194255 0.085 Uiso 1 1 calc R . . . .
 C116 C -0.1079(5) 0.0476(6) 0.1947(4) 0.056(2) Uani 1 1 d . . . . .
 H116 H -0.130932 0.073516 0.215953 0.068 Uiso 1 1 calc R . . . .
 C117 C 0.3281(5) 0.5394(4) 0.2835(3) 0.0398(18) Uani 1 1 d . . . . .
 C118 C 0.3871(5) 0.5316(5) 0.3226(4) 0.0443(19) Uani 1 1 d . . . . .
 H118 H 0.378790 0.489669 0.337560 0.053 Uiso 1 1 calc R . . . .
 C119 C 0.4576(5) 0.5848(5) 0.3395(4) 0.052(2) Uani 1 1 d . . . . .
 H119 H 0.496632 0.578817 0.365790 0.062 Uiso 1 1 calc R . . . .
 C120 C 0.4701(6) 0.6466(5) 0.3177(5) 0.059(3) Uani 1 1 d . . . . .
 H120 H 0.518037 0.682275 0.328852 0.071 Uiso 1 1 calc R . . . .
 C121 C 0.4132(6) 0.6567(5) 0.2797(4) 0.059(3) Uani 1 1 d . . . . .
 H121 H 0.422118 0.699311 0.265624 0.071 Uiso 1 1 calc R . . . .
 C122 C 0.3423(6) 0.6033(5) 0.2624(4) 0.051(2) Uani 1 1 d . . . . .
 H122 H 0.303513 0.610056 0.236319 0.061 Uiso 1 1 calc R . . . .
 C123 C 0.1660(6) 0.4900(6) 0.2880(5) 0.059(2) Uani 1 1 d . . . . .
 C124 C 0.1769(8) 0.5584(7) 0.3168(6) 0.079(3) Uani 1 1 d . . . . .
 H124 H 0.224906 0.593842 0.325135 0.095 Uiso 1 1 calc R . . . .
 C125 C 0.1172(9) 0.5745(9) 0.3332(7) 0.103(5) Uani 1 1 d . U . . .
 H125 H 0.124200 0.620982 0.350712 0.123 Uiso 1 1 calc R . . . .
 C126 C 0.0482(11) 0.5215(11) 0.3235(9) 0.125(6) Uani 1 1 d . U . . .
 H126 H 0.008134 0.532191 0.334725 0.150 Uiso 1 1 calc R . . . .
 C127 C 0.0362(10) 0.4530(11) 0.2978(9) 0.126(6) Uani 1 1 d . U . . .
 H127 H -0.011643 0.417773 0.291592 0.151 Uiso 1 1 calc R . . . .
 C128 C 0.0956(7) 0.4358(8) 0.2808(8) 0.102(5) Uani 1 1 d . . . . .
 H128 H 0.088447 0.388774 0.264908 0.123 Uiso 1 1 calc R . . . .
 C129 C 0.2115(5) 0.4537(4) 0.1783(4) 0.0407(18) Uani 1 1 d . . . . .
 C130 C 0.1838(7) 0.4984(6) 0.1481(5) 0.071(3) Uani 1 1 d . . . . .
 H130 H 0.176365 0.536948 0.169289 0.085 Uiso 1 1 calc R . . . .
 C131 C 0.1677(8) 0.4836(6) 0.0853(5) 0.086(4) Uani 1 1 d . . . . .
 H131 H 0.149324 0.512669 0.063821 0.103 Uiso 1 1 calc R . . . .
 C132 C 0.1788(7) 0.4268(5) 0.0550(4) 0.066(3) Uani 1 1 d . . . . .
 H132 H 0.169881 0.417774 0.012967 0.079 Uiso 1 1 calc R . . . .
 C133 C 0.2036(5) 0.3826(4) 0.0883(3) 0.0399(18) Uani 1 1 d . . . . .
 C134 C 0.2610(5) 0.3037(5) -0.0034(4) 0.042(3) Uani 0.72(2) 1 d . U P A 1
 C135 C 0.2598(6) 0.2395(5) -0.0345(5) 0.063(4) Uani 0.72(2) 1 d G U P A 1
 H135 H 0.233483 0.196593 -0.023943 0.076 Uiso 0.72(2) 1 calc R . P A 1
 C136 C 0.2978(7) 0.2393(6) -0.0814(5) 0.092(6) Uani 0.72(2) 1 d G U P A 1
 H136 H 0.296941 0.196379 -0.102161 0.111 Uiso 0.72(2) 1 calc R . P A 1
 C137 C 0.3371(7) 0.3034(8) -0.0971(5) 0.094(6) Uani 0.72(2) 1 d G U P A 1
 H137 H 0.362514 0.303314 -0.128468 0.113 Uiso 0.72(2) 1 calc R . P A 1
 C138 C 0.3383(7) 0.3676(6) -0.0660(6) 0.094(6) Uani 0.72(2) 1 d G U P A 1
 H138 H 0.364628 0.410464 -0.076557 0.113 Uiso 0.72(2) 1 calc R . P A 1
 C139 C 0.3003(6) 0.3677(5) -0.0191(5) 0.064(4) Uani 0.72(2) 1 d G U P A 1
 H139 H 0.301171 0.410679 0.001661 0.077 Uiso 0.72(2) 1 calc R . P A 1
 C141 C 0.0855(9) 0.2595(6) -0.0333(6) 0.062(6) Uani 0.55(3) 1 d . U P B 1
 H141 H 0.113239 0.299970 -0.046378 0.074 Uiso 0.55(3) 1 calc R . P B 1
 C142 C 0.0128(10) 0.2171(9) -0.0660(8) 0.078(7) Uani 0.55(3) 1 d G U P B 1
 H142 H -0.008028 0.229078 -0.100990 0.094 Uiso 0.55(3) 1 calc R . P B 1
 C143 C -0.0286(7) 0.1566(10) -0.0464(10) 0.079(11) Uani 0.55(3) 1 d G U P B 1
 H143 H -0.077254 0.128217 -0.068335 0.095 Uiso 0.55(3) 1 calc R . P B 1
 C144 C 0.0025(9) 0.1387(8) 0.0058(9) 0.058(8) Uani 0.55(3) 1 d G . P B 1
 H144 H -0.025214 0.098248 0.018932 0.070 Uiso 0.55(3) 1 calc R . P B 1
 C145 C 0.0752(9) 0.1812(6) 0.0386(6) 0.042(6) Uani 0.55(3) 1 d G . P B 1
 H145 H 0.096053 0.169139 0.073545 0.050 Uiso 0.55(3) 1 calc R . P B 1
 C140 C 0.1167(4) 0.2416(4) 0.0190(3) 0.0441(19) Uani 1 1 d DG U . . .
 Sb1 Sb 0.7726(4) 0.4496(5) 0.0833(3) 0.0816(12) Uani 0.54(2) 1 d D U P D 1
 F1 F 0.7096(8) 0.4422(8) 0.0094(6) 0.136(6) Uani 0.617(14) 1 d D U P D 1
 F2 F 0.8263(7) 0.5431(5) 0.0820(5) 0.096(4) Uani 0.617(14) 1 d D U P D 1
 F3 F 0.8357(9) 0.4559(9) 0.1547(6) 0.177(7) Uani 0.617(14) 1 d D U P D 1
 F4 F 0.7194(8) 0.3541(7) 0.0825(8) 0.175(7) Uani 0.617(14) 1 d D U P D 1
 F5 F 0.8365(9) 0.4214(7) 0.0401(8) 0.139(6) Uani 0.617(14) 1 d D U P D 1
 F6 F 0.7079(9) 0.4763(10) 0.1228(8) 0.193(8) Uani 0.617(14) 1 d D U P D 1
 Sb2 Sb 0.7554(5) 0.4235(7) 0.0746(3) 0.0748(15) Uani 0.46(2) 1 d D U P D 2
 F7 F 0.6930(17) 0.4421(18) 0.0131(12) 0.171(11) Uani 0.383(14) 1 d D U P D 2
 F8 F 0.7852(17) 0.5151(11) 0.1142(14) 0.175(9) Uani 0.383(14) 1 d D U P D 2
 F9 F 0.8176(11) 0.4064(15) 0.1365(9) 0.114(7) Uani 0.383(14) 1 d D U P D 2
 F10 F 0.7219(12) 0.3278(8) 0.0385(11) 0.121(7) Uani 0.383(14) 1 d D U P D 2
 F11 F 0.8321(13) 0.4433(17) 0.0322(12) 0.143(9) Uani 0.383(14) 1 d D U P D 2
 F12 F 0.6750(10) 0.3974(14) 0.1136(9) 0.113(7) Uani 0.383(14) 1 d D U P D 2
 Sb3 Sb 0.61604(3) -0.13305(3) 0.24438(3) 0.04453(13) Uani 1 1 d . . . . .
 F13 F 0.6031(5) -0.0542(4) 0.2185(4) 0.105(3) Uani 1 1 d . . . . .
 F14 F 0.6606(4) -0.0795(3) 0.3231(3) 0.0774(18) Uani 1 1 d . . . . .
 F15 F 0.6172(8) -0.2134(5) 0.2723(4) 0.161(5) Uani 1 1 d . . . . .
 F16 F 0.5692(5) -0.1869(3) 0.1667(3) 0.084(2) Uani 1 1 d . . . . .
 F17 F 0.7063(4) -0.1115(8) 0.2242(4) 0.185(6) Uani 1 1 d . . . . .
 F18 F 0.5201(4) -0.1537(5) 0.2634(4) 0.124(3) Uani 1 1 d . . . . .
 Sb4 Sb -0.14308(3) 0.23661(4) 0.50846(3) 0.05599(16) Uani 1 1 d . . . . .
 F19 F -0.0557(4) 0.3128(4) 0.5111(4) 0.091(2) Uani 1 1 d . . . . .
 F20 F -0.1822(4) 0.2441(5) 0.4307(3) 0.097(2) Uani 1 1 d . . . . .
 F21 F -0.2322(4) 0.1600(5) 0.5030(4) 0.104(3) Uani 1 1 d . . . . .
 F22 F -0.1060(5) 0.2245(8) 0.5844(4) 0.165(5) Uani 1 1 d . . . . .
 F23 F -0.0993(4) 0.1760(4) 0.4748(4) 0.097(2) Uani 1 1 d . . . . .
 F24 F -0.1870(5) 0.2965(5) 0.5415(4) 0.126(3) Uani 1 1 d . . . . .
 Cl3 Cl 0.2207(9) 0.2992(8) -0.2407(5) 0.202(6) Uani 0.5 1 d D U P . .
 Cl4 Cl 0.1011(7) 0.2706(9) -0.1893(8) 0.217(7) Uani 0.5 1 d D U P . .
 C146 C 0.1832(14) 0.3398(11) -0.1894(14) 0.136(13) Uani 0.5 1 d D . P . .
 H14B H 0.216969 0.356347 -0.149643 0.163 Uiso 0.5 1 calc R . P . .
 H14C H 0.172373 0.379676 -0.202961 0.163 Uiso 0.5 1 calc R . P . .
 Cl5 Cl 0.2219(11) -0.2421(11) 0.1003(7) 0.263(8) Uani 0.5 1 d D U P . .
 Cl6 Cl 0.3209(9) -0.2888(7) 0.1421(5) 0.178(5) Uani 0.5 1 d D U P . .
 C147 C 0.2237(11) -0.3109(15) 0.1389(17) 0.142(13) Uani 0.5 1 d D U P . .
 H14D H 0.192818 -0.358159 0.115444 0.170 Uiso 0.5 1 calc R . P . .
 H14E H 0.211741 -0.304570 0.178444 0.170 Uiso 0.5 1 calc R . P . .
 Cl7 Cl 0.0542(10) 0.5988(9) 0.1823(8) 0.222(7) Uani 0.5 1 d D . P . .
 Cl8 Cl 0.0284(9) 0.5948(9) 0.0595(10) 0.234(8) Uani 0.5 1 d D . P . .
 C148 C -0.0143(17) 0.559(3) 0.1156(9) 0.22(3) Uani 0.5 1 d D U P . .
 H14F H -0.059371 0.570561 0.117304 0.263 Uiso 0.5 1 calc R . P . .
 H14G H -0.028473 0.507609 0.108299 0.263 Uiso 0.5 1 calc R . P . .

loop_
  _atom_site_aniso_label
  _atom_site_aniso_U_11
  _atom_site_aniso_U_22
  _atom_site_aniso_U_33
  _atom_site_aniso_U_23
  _atom_site_aniso_U_13
  _atom_site_aniso_U_12
 Au1 0.02211(12) 0.02101(13) 0.01827(12) 0.00478(9) 0.00484(9) 0.00521(10)
 Ag1 0.0241(2) 0.0301(3) 0.0243(2) 0.00467(19) 0.00280(17) 0.00786(19)
 Ag2 0.0224(2) 0.0306(3) 0.0287(2) 0.0061(2) 0.00440(18) 0.00697(19)
 Ag3 0.0321(2) 0.0279(3) 0.0194(2) 0.00728(18) 0.00476(18) 0.0098(2)
 Ag4 0.0293(2) 0.0313(3) 0.0219(2) 0.00558(19) 0.00992(18) 0.0101(2)
 Ag5 0.0276(2) 0.0256(3) 0.0284(2) 0.00924(19) 0.00824(18) 0.00323(19)
 Ag6 0.0281(2) 0.0245(3) 0.0299(2) 0.00825(19) 0.00891(19) 0.00290(19)
 Ag7 0.0315(2) 0.0254(3) 0.0240(2) 0.00122(19) 0.00363(18) 0.0059(2)
 Ag8 0.0321(2) 0.0228(3) 0.0317(2) 0.00672(19) 0.00757(19) 0.0095(2)
 Ag9 0.0300(2) 0.0326(3) 0.0211(2) 0.00945(19) 0.00419(18) 0.0096(2)
 Ag10 0.0309(2) 0.0283(3) 0.0258(2) 0.00529(19) 0.01165(19) 0.0094(2)
 Ag11 0.0331(2) 0.0223(2) 0.0253(2) 0.00527(18) 0.00693(18) 0.01037(19)
 Ag12 0.0296(2) 0.0274(3) 0.0245(2) 0.00119(19) 0.00284(18) 0.0054(2)
 Cl1 0.0597(12) 0.0350(11) 0.0411(10) -0.0083(8) -0.0069(9) 0.0122(9)
 Cl2 0.0663(16) 0.082(2) 0.0715(17) -0.0109(15) 0.0086(13) 0.0145(15)
 P1 0.0374(10) 0.0267(10) 0.0457(11) 0.0088(8) 0.0185(8) 0.0042(8)
 P2 0.0380(9) 0.0312(10) 0.0292(9) 0.0036(7) 0.0162(7) 0.0086(8)
 P3 0.0288(8) 0.0266(9) 0.0273(8) 0.0030(7) 0.0014(7) 0.0096(7)
 P4 0.0351(9) 0.0217(9) 0.0287(8) 0.0032(7) 0.0066(7) 0.0098(7)
 P5 0.0326(9) 0.0257(9) 0.0230(8) 0.0076(7) 0.0035(7) 0.0061(7)
 P6 0.0283(8) 0.0275(10) 0.0329(9) 0.0093(7) 0.0044(7) -0.0001(7)
 P7 0.0345(9) 0.0352(10) 0.0272(9) 0.0048(7) 0.0113(7) 0.0115(8)
 P8 0.0261(9) 0.0504(12) 0.0290(9) 0.0033(8) 0.0046(7) 0.0109(8)
 P9 0.0443(11) 0.0255(10) 0.0390(10) 0.0044(8) 0.0032(8) 0.0137(8)
 P10 0.0386(10) 0.0406(11) 0.0237(8) 0.0118(8) 0.0049(7) 0.0139(8)
 N1 0.037(3) 0.037(4) 0.039(3) 0.007(3) 0.016(3) 0.009(3)
 N2 0.038(3) 0.028(3) 0.023(3) 0.003(2) 0.006(2) 0.011(3)
 N3 0.029(3) 0.031(3) 0.028(3) 0.010(2) 0.008(2) 0.008(2)
 N4 0.026(3) 0.045(4) 0.030(3) 0.005(3) 0.009(2) 0.014(3)
 N5 0.038(3) 0.021(3) 0.036(3) 0.005(2) 0.000(3) 0.009(3)
 C1 0.055(5) 0.038(5) 0.056(5) 0.016(4) 0.035(4) 0.013(4)
 C1A 0.050(11) 0.046(10) 0.048(11) 0.013(7) 0.003(8) 0.019(8)
 C6A 0.064(12) 0.062(11) 0.061(12) 0.009(8) 0.012(8) 0.027(8)
 C5A 0.081(13) 0.088(11) 0.080(13) 0.015(9) 0.029(9) 0.032(9)
 C4A 0.080(13) 0.085(12) 0.081(13) 0.017(8) 0.027(10) 0.032(8)
 C3A 0.074(13) 0.077(11) 0.073(13) 0.019(8) 0.029(9) 0.019(8)
 C2A 0.062(12) 0.056(10) 0.058(12) 0.017(8) 0.017(8) 0.016(8)
 C2 0.085(7) 0.016(4) 0.086(7) 0.008(4) 0.053(6) 0.004(4)
 C3 0.168(15) 0.037(6) 0.129(12) 0.030(7) 0.115(12) 0.043(8)
 C4 0.175(17) 0.105(12) 0.116(12) 0.081(10) 0.107(12) 0.104(13)
 C5 0.131(13) 0.103(11) 0.110(11) 0.065(9) 0.058(10) 0.080(11)
 C6 0.081(8) 0.039(6) 0.099(9) 0.026(6) 0.024(7) 0.024(5)
 C7 0.043(4) 0.029(4) 0.060(5) 0.001(4) 0.010(4) 0.008(4)
 C7A 0.051(9) 0.054(9) 0.065(10) 0.011(7) 0.003(7) 0.021(7)
 C8 0.043(5) 0.047(6) 0.107(9) -0.005(6) 0.024(6) 0.006(4)
 C8A 0.060(10) 0.062(11) 0.068(11) 0.009(8) 0.000(7) 0.024(8)
 C9 0.042(6) 0.066(8) 0.150(14) -0.016(9) 0.006(8) 0.010(6)
 C9A 0.043(14) 0.09(2) 0.043(17) -0.014(13) -0.008(11) 0.020(14)
 C10 0.062(8) 0.044(7) 0.138(13) -0.023(8) -0.026(8) 0.018(6)
 C10A 0.047(13) 0.076(18) 0.07(2) 0.020(19) 0.003(13) 0.002(11)
 C11 0.084(9) 0.045(6) 0.084(8) -0.002(6) -0.012(7) 0.021(6)
 C11A 0.035(10) 0.062(11) 0.020(9) 0.015(9) 0.017(8) 0.020(9)
 C12 0.053(5) 0.036(5) 0.066(6) -0.001(4) 0.001(5) 0.008(4)
 C13 0.042(4) 0.038(5) 0.050(5) 0.017(4) 0.028(4) 0.012(4)
 C13A 0.050(16) 0.061(16) 0.060(17) 0.007(9) 0.006(9) 0.030(11)
 C14A 0.064(15) 0.059(15) 0.065(15) 0.016(10) 0.007(9) 0.022(10)
 C15A 0.045(13) 0.046(13) 0.052(13) 0.014(9) 0.002(8) 0.018(9)
 C16A 0.066(16) 0.061(15) 0.074(16) 0.018(9) 0.005(9) 0.029(10)
 C17A 0.09(2) 0.09(2) 0.09(2) 0.015(10) 0.013(10) 0.035(11)
 C105 0.041(4) 0.074(7) 0.035(4) 0.003(4) 0.006(3) 0.027(4)
 C14 0.077(7) 0.034(5) 0.071(6) 0.020(4) 0.049(5) 0.013(5)
 C15 0.100(8) 0.058(6) 0.057(6) 0.032(5) 0.051(6) 0.029(6)
 C16 0.076(6) 0.043(5) 0.045(5) 0.013(4) 0.033(5) 0.019(5)
 C17 0.042(4) 0.034(4) 0.034(4) 0.008(3) 0.018(3) 0.011(3)
 C18 0.044(4) 0.024(4) 0.039(4) -0.001(3) 0.017(3) 0.009(3)
 C19 0.048(5) 0.044(5) 0.060(6) 0.014(4) 0.025(4) 0.014(4)
 C20 0.050(6) 0.063(7) 0.082(7) 0.010(6) 0.023(5) 0.020(5)
 C21 0.055(6) 0.047(6) 0.084(7) 0.001(5) 0.009(5) 0.025(5)
 C22 0.078(7) 0.047(6) 0.066(6) 0.013(5) 0.011(5) 0.028(5)
 C23 0.054(5) 0.036(5) 0.053(5) 0.012(4) 0.022(4) 0.017(4)
 C24 0.048(5) 0.040(5) 0.033(4) 0.007(3) 0.018(3) 0.007(4)
 C25 0.049(5) 0.074(7) 0.053(5) -0.022(5) 0.025(4) 0.004(5)
 C26 0.072(7) 0.101(10) 0.055(6) -0.035(6) 0.028(6) 0.005(7)
 C27 0.076(7) 0.075(8) 0.036(5) -0.013(5) 0.004(5) 0.010(6)
 C28 0.060(6) 0.079(8) 0.048(5) -0.001(5) 0.000(5) 0.022(6)
 C29 0.046(5) 0.063(6) 0.040(5) -0.001(4) 0.010(4) 0.015(4)
 C30 0.034(4) 0.029(4) 0.045(4) 0.011(3) 0.012(3) 0.012(3)
 C31 0.038(4) 0.056(6) 0.066(6) 0.024(5) 0.009(4) 0.019(4)
 C32 0.039(5) 0.064(7) 0.111(10) 0.037(7) 0.024(6) 0.020(5)
 C33 0.060(7) 0.073(8) 0.129(12) 0.040(8) 0.056(8) 0.024(6)
 C34 0.099(9) 0.065(7) 0.071(7) 0.025(6) 0.054(7) 0.021(7)
 C35 0.060(6) 0.039(5) 0.045(5) 0.004(4) 0.017(4) 0.001(4)
 C36 0.028(3) 0.032(4) 0.030(4) 0.006(3) 0.005(3) 0.007(3)
 C37 0.045(4) 0.035(4) 0.035(4) 0.006(3) 0.002(3) 0.016(4)
 C38 0.051(5) 0.049(5) 0.036(4) 0.014(4) -0.002(4) 0.018(4)
 C39 0.049(5) 0.048(5) 0.033(4) 0.000(4) 0.006(4) 0.008(4)
 C40 0.043(4) 0.055(6) 0.039(4) -0.003(4) 0.009(4) 0.019(4)
 C41 0.030(4) 0.035(4) 0.033(4) 0.001(3) 0.000(3) 0.010(3)
 C42 0.033(4) 0.030(4) 0.029(3) -0.001(3) 0.002(3) 0.012(3)
 C43 0.033(4) 0.037(5) 0.041(4) -0.004(3) -0.003(3) 0.017(3)
 C44 0.043(4) 0.047(5) 0.046(5) -0.004(4) -0.009(4) 0.024(4)
 C45 0.046(4) 0.024(4) 0.040(4) 0.001(3) 0.000(3) 0.016(3)
 C46 0.040(4) 0.023(4) 0.026(3) 0.001(3) 0.007(3) 0.010(3)
 C47 0.032(4) 0.028(4) 0.038(4) 0.011(3) 0.007(3) 0.009(3)
 C48 0.054(5) 0.024(4) 0.051(5) 0.009(3) 0.014(4) 0.009(4)
 C49 0.061(6) 0.033(5) 0.066(6) 0.020(4) 0.011(5) 0.014(4)
 C50 0.044(5) 0.057(6) 0.071(6) 0.042(5) 0.014(4) 0.012(4)
 C51 0.048(5) 0.069(7) 0.054(5) 0.036(5) 0.022(4) 0.024(5)
 C52 0.043(4) 0.036(4) 0.042(4) 0.013(3) 0.012(3) 0.014(3)
 C53 0.039(4) 0.021(4) 0.032(4) 0.003(3) 0.007(3) 0.003(3)
 C54 0.052(5) 0.046(5) 0.036(4) 0.003(4) 0.000(4) 0.017(4)
 C55 0.083(7) 0.063(7) 0.039(5) 0.003(5) -0.002(5) 0.023(6)
 C56 0.093(8) 0.064(7) 0.034(5) -0.001(4) 0.024(5) 0.020(6)
 C57 0.054(5) 0.057(6) 0.048(5) -0.004(4) 0.019(4) 0.015(5)
 C58 0.040(4) 0.043(5) 0.043(4) 0.004(4) 0.008(3) 0.013(4)
 C59 0.034(4) 0.029(4) 0.033(4) 0.006(3) 0.006(3) 0.006(3)
 C60 0.046(4) 0.042(5) 0.036(4) 0.013(3) 0.001(3) 0.017(4)
 C61 0.052(5) 0.056(6) 0.055(6) 0.025(5) -0.004(4) 0.014(5)
 C62 0.046(5) 0.061(7) 0.089(8) 0.035(6) 0.001(5) 0.026(5)
 C63 0.053(5) 0.043(5) 0.087(8) 0.017(5) 0.013(5) 0.027(5)
 C64 0.043(4) 0.039(5) 0.045(5) 0.011(4) 0.006(4) 0.013(4)
 C65 0.030(3) 0.030(4) 0.027(3) 0.006(3) 0.002(3) 0.008(3)
 C66 0.042(4) 0.032(4) 0.032(4) 0.006(3) 0.000(3) 0.007(3)
 C67 0.066(6) 0.038(5) 0.050(5) 0.005(4) 0.000(4) 0.020(4)
 C68 0.067(6) 0.053(6) 0.046(5) -0.003(4) 0.006(4) 0.034(5)
 C69 0.061(6) 0.057(6) 0.036(4) 0.005(4) 0.013(4) 0.026(5)
 C70 0.053(5) 0.037(5) 0.035(4) 0.007(3) 0.012(4) 0.012(4)
 C71 0.038(4) 0.034(4) 0.024(3) 0.011(3) 0.007(3) 0.015(3)
 C72 0.050(4) 0.029(4) 0.028(4) 0.010(3) 0.005(3) 0.004(3)
 C73 0.058(5) 0.034(5) 0.033(4) 0.016(3) 0.010(4) 0.000(4)
 C74 0.047(5) 0.038(5) 0.038(4) 0.015(4) 0.014(4) -0.002(4)
 C75 0.033(4) 0.032(4) 0.033(4) 0.008(3) 0.010(3) 0.003(3)
 C76 0.031(4) 0.047(5) 0.040(4) 0.017(4) 0.005(3) 0.007(3)
 C77 0.032(4) 0.032(4) 0.056(5) 0.013(4) 0.001(4) -0.005(3)
 C78 0.030(4) 0.087(8) 0.065(6) 0.035(6) 0.008(4) 0.001(5)
 C79 0.044(5) 0.099(9) 0.063(6) 0.028(6) 0.024(5) 0.025(6)
 C80 0.058(6) 0.092(9) 0.069(7) 0.012(6) 0.017(5) 0.038(6)
 C81 0.047(5) 0.062(7) 0.069(6) 0.005(5) 0.014(5) 0.013(5)
 C82 0.028(4) 0.034(4) 0.035(4) 0.001(3) -0.005(3) -0.001(3)
 C83 0.055(5) 0.026(4) 0.052(5) 0.004(4) 0.000(4) 0.005(4)
 C84 0.069(7) 0.043(6) 0.076(7) 0.011(5) -0.003(6) 0.020(5)
 C85 0.077(8) 0.055(7) 0.083(8) -0.022(6) 0.002(6) 0.023(6)
 C86 0.079(7) 0.057(7) 0.056(6) -0.022(5) 0.015(5) 0.001(6)
 C87 0.055(5) 0.057(6) 0.044(5) 0.002(4) 0.011(4) 0.005(5)
 C88 0.035(4) 0.050(5) 0.037(4) 0.015(4) 0.011(3) 0.012(4)
 C89 0.066(6) 0.053(6) 0.059(6) 0.020(5) 0.012(5) 0.018(5)
 C90 0.073(8) 0.076(9) 0.094(9) 0.053(7) 0.005(7) 0.013(6)
 C91 0.060(7) 0.138(13) 0.070(8) 0.064(8) 0.028(6) 0.039(8)
 C92 0.092(9) 0.133(12) 0.060(7) 0.043(7) 0.044(6) 0.065(9)
 C93 0.075(7) 0.081(7) 0.042(5) 0.020(5) 0.028(5) 0.043(6)
 C94 0.053(5) 0.038(5) 0.036(4) 0.004(3) 0.011(4) 0.013(4)
 C95 0.076(7) 0.045(6) 0.086(8) 0.005(5) 0.031(6) 0.028(5)
 C96 0.100(10) 0.059(8) 0.098(9) 0.004(7) 0.031(8) 0.042(7)
 C97 0.113(11) 0.027(6) 0.093(9) 0.001(5) 0.035(8) 0.007(6)
 C98 0.072(7) 0.054(7) 0.072(7) -0.002(6) 0.019(6) 0.003(6)
 C99 0.057(5) 0.026(4) 0.040(4) -0.009(3) 0.008(4) -0.003(4)
 C100 0.040(4) 0.044(5) 0.033(4) 0.009(3) 0.015(3) 0.017(4)
 C101 0.037(4) 0.066(6) 0.044(5) 0.003(4) 0.021(4) 0.022(4)
 C102 0.042(5) 0.085(8) 0.052(5) 0.005(5) 0.019(4) 0.029(5)
 C103 0.025(4) 0.086(7) 0.052(5) 0.001(5) 0.009(4) 0.024(4)
 C104 0.032(4) 0.047(5) 0.035(4) 0.001(3) 0.007(3) 0.014(3)
 C106 0.077(8) 0.063(9) 0.069(9) 0.023(6) -0.004(6) 0.032(7)
 C107 0.095(11) 0.089(10) 0.094(10) 0.032(7) 0.015(7) 0.040(8)
 C108 0.080(10) 0.094(10) 0.079(9) 0.031(7) 0.011(7) 0.041(8)
 C109 0.056(7) 0.069(9) 0.067(8) 0.019(7) -0.001(6) 0.026(6)
 C110 0.042(7) 0.064(8) 0.050(8) 0.016(6) 0.001(5) 0.023(6)
 C111 0.033(4) 0.050(5) 0.030(4) 0.009(3) 0.000(3) 0.008(4)
 C112 0.052(5) 0.065(7) 0.050(5) 0.003(5) 0.012(4) 0.017(5)
 C113 0.081(8) 0.052(7) 0.070(7) -0.001(6) 0.009(6) 0.011(6)
 C114 0.089(9) 0.056(7) 0.069(8) 0.014(6) -0.009(7) 0.004(6)
 C115 0.048(5) 0.079(8) 0.057(6) 0.027(6) -0.004(5) -0.011(5)
 C116 0.038(4) 0.064(7) 0.050(5) 0.018(5) 0.008(4) -0.004(4)
 C117 0.050(5) 0.036(5) 0.030(4) 0.002(3) 0.008(3) 0.013(4)
 C118 0.046(5) 0.039(5) 0.045(5) 0.002(4) 0.005(4) 0.017(4)
 C119 0.042(5) 0.055(6) 0.054(5) -0.003(4) 0.009(4) 0.019(4)
 C120 0.055(6) 0.051(6) 0.056(6) -0.005(5) 0.024(5) 0.001(5)
 C121 0.077(7) 0.041(5) 0.053(6) 0.013(4) 0.027(5) 0.006(5)
 C122 0.068(6) 0.033(5) 0.047(5) 0.010(4) 0.010(4) 0.012(4)
 C123 0.051(5) 0.064(7) 0.063(6) 0.005(5) 0.007(5) 0.026(5)
 C124 0.090(9) 0.075(8) 0.088(8) 0.004(7) 0.030(7) 0.050(7)
 C125 0.111(8) 0.092(8) 0.120(9) 0.002(6) 0.034(7) 0.059(7)
 C126 0.111(9) 0.136(10) 0.146(10) 0.009(7) 0.041(7) 0.067(8)
 C127 0.098(8) 0.136(10) 0.144(10) 0.012(8) 0.040(7) 0.042(7)
 C128 0.062(8) 0.095(11) 0.144(14) -0.012(9) 0.036(8) 0.027(7)
 C129 0.044(4) 0.033(4) 0.042(4) 0.012(3) -0.003(3) 0.015(4)
 C130 0.108(9) 0.054(6) 0.054(6) 0.006(5) -0.018(6) 0.053(7)
 C131 0.136(11) 0.049(7) 0.062(7) 0.011(5) -0.029(7) 0.046(7)
 C132 0.107(9) 0.044(6) 0.040(5) 0.012(4) -0.014(5) 0.033(6)
 C133 0.045(4) 0.035(4) 0.035(4) 0.012(3) -0.002(3) 0.011(4)
 C134 0.039(6) 0.055(7) 0.032(5) 0.012(5) 0.013(4) 0.014(5)
 C135 0.063(7) 0.065(8) 0.058(7) 0.007(6) 0.028(6) 0.014(6)
 C136 0.091(9) 0.107(10) 0.082(9) 0.001(7) 0.040(7) 0.038(7)
 C137 0.094(9) 0.105(10) 0.082(9) 0.018(7) 0.047(8) 0.020(7)
 C138 0.090(9) 0.096(10) 0.091(9) 0.034(8) 0.044(8) 0.010(7)
 C139 0.067(7) 0.060(8) 0.060(7) 0.026(6) 0.027(6) 0.005(6)
 C141 0.061(8) 0.055(8) 0.060(8) 0.017(7) -0.008(6) 0.018(6)
 C142 0.070(9) 0.079(10) 0.075(10) 0.021(8) -0.014(7) 0.024(7)
 C143 0.066(15) 0.054(15) 0.08(2) -0.006(12) -0.026(14) 0.005(10)
 C144 0.056(13) 0.067(14) 0.033(14) -0.011(11) 0.006(12) 0.007(12)
 C145 0.031(10) 0.054(11) 0.032(10) -0.004(8) 0.017(7) 0.006(8)
 C140 0.049(5) 0.040(5) 0.038(4) 0.001(3) 0.000(3) 0.017(4)
 Sb1 0.0902(19) 0.083(3) 0.080(2) 0.048(2) 0.0288(15) 0.0250(19)
 F1 0.119(10) 0.156(12) 0.119(8) 0.059(8) -0.002(7) 0.033(9)
 F2 0.118(9) 0.087(6) 0.089(8) 0.043(6) 0.034(6) 0.029(6)
 F3 0.198(13) 0.170(14) 0.124(9) 0.090(9) -0.015(8) 0.016(10)
 F4 0.200(14) 0.110(8) 0.173(14) 0.087(9) 0.033(10) -0.014(8)
 F5 0.149(11) 0.119(11) 0.190(13) 0.048(10) 0.072(9) 0.079(9)
 F6 0.171(12) 0.238(16) 0.191(12) 0.039(11) 0.127(10) 0.060(11)
 Sb2 0.080(3) 0.092(4) 0.0662(15) 0.033(2) 0.0182(16) 0.040(3)
 F7 0.157(16) 0.206(18) 0.156(14) 0.105(13) -0.006(10) 0.067(14)
 F8 0.188(18) 0.104(9) 0.215(18) 0.005(10) 0.015(13) 0.053(10)
 F9 0.099(11) 0.160(16) 0.098(10) 0.059(10) 0.019(8) 0.057(11)
 F10 0.121(14) 0.108(8) 0.131(14) 0.003(9) 0.052(10) 0.032(9)
 F11 0.135(13) 0.180(17) 0.129(14) 0.096(12) 0.070(11) 0.033(11)
 F12 0.094(10) 0.161(16) 0.098(12) 0.017(10) 0.037(9) 0.060(10)
 Sb3 0.0548(3) 0.0369(3) 0.0481(3) 0.0130(2) 0.0161(2) 0.0204(3)
 F13 0.170(8) 0.058(4) 0.093(5) 0.019(4) 0.021(5) 0.051(5)
 F14 0.081(4) 0.070(4) 0.062(4) 0.001(3) 0.007(3) 0.010(3)
 F15 0.297(15) 0.092(6) 0.098(6) 0.022(5) -0.024(8) 0.104(8)
 F16 0.133(6) 0.062(4) 0.053(3) 0.003(3) 0.012(4) 0.036(4)
 F17 0.051(4) 0.364(18) 0.111(7) 0.006(9) 0.026(5) 0.049(7)
 F18 0.081(5) 0.148(8) 0.100(6) 0.005(6) 0.040(4) -0.016(5)
 Sb4 0.0489(3) 0.0814(5) 0.0550(3) 0.0351(3) 0.0282(3) 0.0299(3)
 F19 0.073(4) 0.075(5) 0.126(6) 0.008(4) 0.050(4) 0.019(4)
 F20 0.099(5) 0.152(7) 0.079(5) 0.068(5) 0.037(4) 0.070(5)
 F21 0.072(4) 0.129(7) 0.122(6) 0.069(5) 0.044(4) 0.025(4)
 F22 0.075(5) 0.341(16) 0.079(5) 0.106(8) 0.021(4) 0.052(7)
 F23 0.087(5) 0.081(5) 0.162(7) 0.061(5) 0.061(5) 0.050(4)
 F24 0.085(5) 0.143(8) 0.148(8) -0.022(6) 0.057(5) 0.042(5)
 Cl3 0.289(14) 0.192(11) 0.126(7) -0.022(7) 0.111(9) 0.077(10)
 Cl4 0.118(8) 0.220(12) 0.277(14) -0.039(11) 0.042(9) 0.048(8)
 C146 0.14(3) 0.14(3) 0.10(3) 0.01(2) 0.03(2) 0.03(3)
 Cl5 0.264(15) 0.296(16) 0.155(11) 0.017(11) 0.035(11) 0.021(12)
 Cl6 0.274(13) 0.167(9) 0.149(8) 0.025(7) 0.039(8) 0.156(10)
 C147 0.151(16) 0.120(15) 0.155(16) 0.001(9) 0.025(10) 0.062(11)
 Cl7 0.269(18) 0.219(15) 0.251(17) 0.056(13) 0.050(14) 0.183(15)
 Cl8 0.165(12) 0.228(16) 0.33(2) 0.139(16) 0.023(13) 0.082(12)
 C148 0.22(3) 0.22(3) 0.22(3) 0.045(11) 0.047(11) 0.081(13)

_geom_special_details
;
 All esds (except the esd in the dihedral angle between two l.s. planes)
 are estimated using the full covariance matrix.  The cell esds are taken
 into account individually in the estimation of esds in distances, angles
 and torsion angles; correlations between esds in cell parameters are only
 used when they are defined by crystal symmetry.  An approximate (isotropic)
 treatment of cell esds is used for estimating esds involving l.s. planes.
;
loop_
  _geom_bond_atom_site_label_1
  _geom_bond_atom_site_label_2
  _geom_bond_distance
  _geom_bond_site_symmetry_2
  _geom_bond_publ_flag
 Au1 Ag1 2.7841(5) . ?
 Au1 Ag2 2.7575(5) . ?
 Au1 Ag3 2.7607(5) . ?
 Au1 Ag4 2.7867(5) . ?
 Au1 Ag5 2.7512(5) . ?
 Au1 Ag6 2.7746(5) . ?
 Au1 Ag7 2.7460(5) . ?
 Au1 Ag8 2.7985(5) . ?
 Au1 Ag9 2.7627(5) . ?
 Au1 Ag10 2.7707(5) . ?
 Au1 Ag11 2.7565(5) . ?
 Au1 Ag12 2.7417(5) . ?
 Ag1 Ag3 2.9210(7) . ?
 Ag1 Ag4 2.8620(7) . ?
 Ag1 Ag5 2.9102(7) . ?
 Ag1 Ag7 2.8961(7) . ?
 Ag1 Ag11 2.9791(7) . ?
 Ag1 P3 2.4445(17) . ?
 Ag2 Ag6 2.9025(7) . ?
 Ag2 Ag8 2.8867(7) . ?
 Ag2 Ag9 2.8795(7) . ?
 Ag2 Ag10 2.9723(7) . ?
 Ag2 Ag12 2.9079(7) . ?
 Ag2 P8 2.4326(18) . ?
 Ag3 Ag6 2.9951(7) . ?
 Ag3 Ag7 2.8745(7) . ?
 Ag3 Ag10 2.8905(7) . ?
 Ag3 Ag11 2.8893(7) . ?
 Ag3 P5 2.4257(17) . ?
 Ag4 Ag5 2.9748(7) . ?
 Ag4 Ag9 2.9493(7) . ?
 Ag4 Ag11 2.9078(7) . ?
 Ag4 Ag12 2.8898(7) . ?
 Ag4 P2 2.4499(17) . ?
 Ag5 Ag7 2.8641(7) . ?
 Ag5 Ag8 2.9014(7) . ?
 Ag5 Ag9 2.8551(7) . ?
 Ag5 P1 2.4194(19) . ?
 Ag6 Ag10 2.8869(7) . ?
 Ag6 Ag11 2.9144(7) . ?
 Ag6 Ag12 2.9240(7) . ?
 Ag6 P6 2.4535(18) . ?
 Ag7 Ag8 2.8811(7) . ?
 Ag7 Ag10 2.8948(7) . ?
 Ag7 Cl1 2.365(2) . ?
 Ag8 Ag9 2.9897(7) . ?
 Ag8 Ag10 2.8952(7) . ?
 Ag8 P9 2.4494(19) . ?
 Ag9 Ag12 2.8784(7) . ?
 Ag9 P10 2.4277(18) . ?
 Ag10 P7 2.4362(18) . ?
 Ag11 Ag12 2.8875(7) . ?
 Ag11 P4 2.4324(18) . ?
 Ag12 Cl2 2.355(3) . ?
 P1 C1 1.812(9) . ?
 P1 C7 1.822(9) . ?
 P1 C13 1.830(8) . ?
 P2 C17 1.839(8) . ?
 P2 C18 1.803(8) . ?
 P2 C24 1.818(8) . ?
 P3 C30 1.818(8) . ?
 P3 C36 1.816(7) . ?
 P3 C42 1.840(7) . ?
 P4 C46 1.842(8) . ?
 P4 C47 1.806(7) . ?
 P4 C53 1.820(7) . ?
 P5 C59 1.812(8) . ?
 P5 C65 1.815(7) . ?
 P5 C71 1.833(8) . ?
 P6 C75 1.838(8) . ?
 P6 C76 1.816(8) . ?
 P6 C82 1.818(8) . ?
 P7 C88 1.811(8) . ?
 P7 C94 1.796(9) . ?
 P7 C100 1.837(8) . ?
 P8 C105 1.809(8) . ?
 P8 C104 1.826(8) . ?
 P8 C111 1.799(9) . ?
 P9 C117 1.818(9) . ?
 P9 C123 1.824(10) . ?
 P9 C129 1.838(8) . ?
 P10 C1A 1.818(19) . ?
 P10 C133 1.834(9) . ?
 P10 C134 1.819(7) . ?
 P10 C140 1.810(7) . ?
 N1 C13 1.352(10) . ?
 N1 C17 1.336(10) . ?
 N2 C42 1.344(9) . ?
 N2 C46 1.334(9) . ?
 N3 C71 1.340(9) . ?
 N3 C75 1.345(9) . ?
 N4 C100 1.338(9) . ?
 N4 C104 1.335(9) . ?
 N5 C129 1.333(10) . ?
 N5 C133 1.349(10) . ?
 C1 C2 1.372(12) . ?
 C1 C6 1.386(15) . ?
 C1A C6A 1.3900 . ?
 C1A C2A 1.3900 . ?
 C6A H6A 0.9300 . ?
 C6A C5A 1.3900 . ?
 C5A H5A 0.9300 . ?
 C5A C4A 1.3900 . ?
 C4A H4A 0.9300 . ?
 C4A C3A 1.3900 . ?
 C3A H3A 0.9300 . ?
 C3A C2A 1.3900 . ?
 C2A H2A 0.9300 . ?
 C2 H2 0.9300 . ?
 C2 C3 1.400(17) . ?
 C3 H3 0.9300 . ?
 C3 C4 1.35(2) . ?
 C4 H4 0.9300 . ?
 C4 C5 1.37(2) . ?
 C5 H5 0.9300 . ?
 C5 C6 1.374(15) . ?
 C6 H6 0.9300 . ?
 C7 C8 1.387(13) . ?
 C7 C12 1.390(14) . ?
 C7A H7A 0.9300 . ?
 C7A C8A 1.387(10) . ?
 C7A C140 1.388(9) . ?
 C8 H8 0.9300 . ?
 C8 C9 1.391(17) . ?
 C8A H8A 0.9300 . ?
 C8A C9A 1.386(10) . ?
 C9 H9 0.9300 . ?
 C9 C10 1.35(2) . ?
 C9A H9A 0.9300 . ?
 C9A C10A 1.388(10) . ?
 C10 H10 0.9300 . ?
 C10 C11 1.37(2) . ?
 C10A H10A 0.9300 . ?
 C10A C11A 1.390(10) . ?
 C11 H11 0.9300 . ?
 C11 C12 1.388(14) . ?
 C11A H11A 0.9300 . ?
 C11A C140 1.388(10) . ?
 C12 H12 0.9300 . ?
 C13 C14 1.392(11) . ?
 C13A H13A 0.9300 . ?
 C13A C14A 1.3900 . ?
 C13A C105 1.3900 . ?
 C14A H14A 0.9300 . ?
 C14A C15A 1.3900 . ?
 C15A H15A 0.9300 . ?
 C15A C16A 1.3900 . ?
 C16A H16A 0.9300 . ?
 C16A C17A 1.3900 . ?
 C17A H17A 0.9300 . ?
 C17A C105 1.3900 . ?
 C105 C106 1.399(9) . ?
 C105 C110 1.384(9) . ?
 C14 H14 0.9300 . ?
 C14 C15 1.365(13) . ?
 C15 H15 0.9300 . ?
 C15 C16 1.381(13) . ?
 C16 H16 0.9300 . ?
 C16 C17 1.385(11) . ?
 C18 C19 1.394(11) . ?
 C18 C23 1.388(11) . ?
 C19 H19 0.9300 . ?
 C19 C20 1.373(13) . ?
 C20 H20 0.9300 . ?
 C20 C21 1.374(15) . ?
 C21 H21 0.9300 . ?
 C21 C22 1.381(15) . ?
 C22 H22 0.9300 . ?
 C22 C23 1.374(13) . ?
 C23 H23 0.9300 . ?
 C24 C25 1.384(11) . ?
 C24 C29 1.388(12) . ?
 C25 H25 0.9300 . ?
 C25 C26 1.392(13) . ?
 C26 H26 0.9300 . ?
 C26 C27 1.358(16) . ?
 C27 H27 0.9300 . ?
 C27 C28 1.381(15) . ?
 C28 H28 0.9300 . ?
 C28 C29 1.374(13) . ?
 C29 H29 0.9300 . ?
 C30 C31 1.386(11) . ?
 C30 C35 1.390(12) . ?
 C31 H31 0.9300 . ?
 C31 C32 1.397(13) . ?
 C32 H32 0.9300 . ?
 C32 C33 1.374(18) . ?
 C33 H33 0.9300 . ?
 C33 C34 1.351(18) . ?
 C34 H34 0.9300 . ?
 C34 C35 1.397(14) . ?
 C35 H35 0.9300 . ?
 C36 C37 1.395(10) . ?
 C36 C41 1.386(10) . ?
 C37 H37 0.9300 . ?
 C37 C38 1.390(11) . ?
 C38 H38 0.9300 . ?
 C38 C39 1.357(12) . ?
 C39 H39 0.9300 . ?
 C39 C40 1.390(12) . ?
 C40 H40 0.9300 . ?
 C40 C41 1.389(11) . ?
 C41 H41 0.9300 . ?
 C42 C43 1.407(10) . ?
 C43 H43 0.9300 . ?
 C43 C44 1.367(12) . ?
 C44 H44 0.9300 . ?
 C44 C45 1.387(11) . ?
 C45 H45 0.9300 . ?
 C45 C46 1.392(10) . ?
 C47 C48 1.392(11) . ?
 C47 C52 1.389(11) . ?
 C48 H48 0.9300 . ?
 C48 C49 1.391(11) . ?
 C49 H49 0.9300 . ?
 C49 C50 1.365(14) . ?
 C50 H50 0.9300 . ?
 C50 C51 1.371(14) . ?
 C51 H51 0.9300 . ?
 C51 C52 1.373(11) . ?
 C52 H52 0.9300 . ?
 C53 C54 1.398(11) . ?
 C53 C58 1.385(11) . ?
 C54 H54 0.9300 . ?
 C54 C55 1.389(13) . ?
 C55 H55 0.9300 . ?
 C55 C56 1.373(15) . ?
 C56 H56 0.9300 . ?
 C56 C57 1.376(15) . ?
 C57 H57 0.9300 . ?
 C57 C58 1.382(12) . ?
 C58 H58 0.9300 . ?
 C59 C60 1.389(10) . ?
 C59 C64 1.384(11) . ?
 C60 H60 0.9300 . ?
 C60 C61 1.391(12) . ?
 C61 H61 0.9300 . ?
 C61 C62 1.361(15) . ?
 C62 H62 0.9300 . ?
 C62 C63 1.390(15) . ?
 C63 H63 0.9300 . ?
 C63 C64 1.379(12) . ?
 C64 H64 0.9300 . ?
 C65 C66 1.405(10) . ?
 C65 C70 1.382(10) . ?
 C66 H66 0.9300 . ?
 C66 C67 1.374(12) . ?
 C67 H67 0.9300 . ?
 C67 C68 1.371(14) . ?
 C68 H68 0.9300 . ?
 C68 C69 1.396(14) . ?
 C69 H69 0.9300 . ?
 C69 C70 1.391(12) . ?
 C70 H70 0.9300 . ?
 C71 C72 1.404(9) . ?
 C72 H72 0.9300 . ?
 C72 C73 1.380(11) . ?
 C73 H73 0.9300 . ?
 C73 C74 1.387(11) . ?
 C74 H74 0.9300 . ?
 C74 C75 1.398(10) . ?
 C76 C77 1.376(11) . ?
 C76 C81 1.403(13) . ?
 C77 H77 0.9300 . ?
 C77 C78 1.391(13) . ?
 C78 H78 0.9300 . ?
 C78 C79 1.351(16) . ?
 C79 H79 0.9300 . ?
 C79 C80 1.371(16) . ?
 C80 H80 0.9300 . ?
 C80 C81 1.383(14) . ?
 C81 H81 0.9300 . ?
 C82 C83 1.383(11) . ?
 C82 C87 1.388(12) . ?
 C83 H83 0.9300 . ?
 C83 C84 1.375(13) . ?
 C84 H84 0.9300 . ?
 C84 C85 1.377(17) . ?
 C85 H85 0.9300 . ?
 C85 C86 1.355(17) . ?
 C86 H86 0.9300 . ?
 C86 C87 1.386(14) . ?
 C87 H87 0.9300 . ?
 C88 C89 1.403(13) . ?
 C88 C93 1.374(12) . ?
 C89 H89 0.9300 . ?
 C89 C90 1.391(15) . ?
 C90 H90 0.9300 . ?
 C90 C91 1.380(19) . ?
 C91 H91 0.9300 . ?
 C91 C92 1.362(18) . ?
 C92 H92 0.9300 . ?
 C92 C93 1.376(14) . ?
 C93 H93 0.9300 . ?
 C94 C95 1.384(12) . ?
 C94 C99 1.396(12) . ?
 C95 H95 0.9300 . ?
 C95 C96 1.403(16) . ?
 C96 H96 0.9300 . ?
 C96 C97 1.359(18) . ?
 C97 H97 0.9300 . ?
 C97 C98 1.373(17) . ?
 C98 H98 0.9300 . ?
 C98 C99 1.378(13) . ?
 C99 H99 0.9300 . ?
 C100 C101 1.406(10) . ?
 C101 H101 0.9300 . ?
 C101 C102 1.383(12) . ?
 C102 H102 0.9300 . ?
 C102 C103 1.374(12) . ?
 C103 H103 0.9300 . ?
 C103 C104 1.418(10) . ?
 C106 H106 0.9300 . ?
 C106 C107 1.387(9) . ?
 C107 H107 0.9300 . ?
 C107 C108 1.384(10) . ?
 C108 H108 0.9300 . ?
 C108 C109 1.384(10) . ?
 C109 H109 0.9300 . ?
 C109 C110 1.383(9) . ?
 C110 H110 0.9300 . ?
 C111 C112 1.398(12) . ?
 C111 C116 1.410(11) . ?
 C112 H112 0.9300 . ?
 C112 C113 1.374(15) . ?
 C113 H113 0.9300 . ?
 C113 C114 1.383(17) . ?
 C114 H114 0.9300 . ?
 C114 C115 1.384(18) . ?
 C115 H115 0.9300 . ?
 C115 C116 1.363(15) . ?
 C116 H116 0.9300 . ?
 C117 C118 1.383(11) . ?
 C117 C122 1.395(12) . ?
 C118 H118 0.9300 . ?
 C118 C119 1.373(12) . ?
 C119 H119 0.9300 . ?
 C119 C120 1.365(14) . ?
 C120 H120 0.9300 . ?
 C120 C121 1.365(15) . ?
 C121 H121 0.9300 . ?
 C121 C122 1.380(13) . ?
 C122 H122 0.9300 . ?
 C123 C124 1.386(15) . ?
 C123 C128 1.394(16) . ?
 C124 H124 0.9300 . ?
 C124 C125 1.383(17) . ?
 C125 H125 0.9300 . ?
 C125 C126 1.36(2) . ?
 C126 H126 0.9300 . ?
 C126 C127 1.36(2) . ?
 C127 H127 0.9300 . ?
 C127 C128 1.394(19) . ?
 C128 H128 0.9300 . ?
 C129 C130 1.389(11) . ?
 C130 H130 0.9300 . ?
 C130 C131 1.387(15) . ?
 C131 H131 0.9300 . ?
 C131 C132 1.361(15) . ?
 C132 H132 0.9300 . ?
 C132 C133 1.392(11) . ?
 C134 C135 1.3900 . ?
 C134 C139 1.3900 . ?
 C135 H135 0.9300 . ?
 C135 C136 1.3900 . ?
 C136 H136 0.9300 . ?
 C136 C137 1.3900 . ?
 C137 H137 0.9300 . ?
 C137 C138 1.3900 . ?
 C138 H138 0.9300 . ?
 C138 C139 1.3900 . ?
 C139 H139 0.9300 . ?
 C141 H141 0.9300 . ?
 C141 C142 1.3900 . ?
 C141 C140 1.3900 . ?
 C142 H142 0.9300 . ?
 C142 C143 1.3900 . ?
 C143 H143 0.9300 . ?
 C143 C144 1.3900 . ?
 C144 H144 0.9300 . ?
 C144 C145 1.3900 . ?
 C145 H145 0.9300 . ?
 C145 C140 1.3900 . ?
 Sb1 F1 1.862(10) . ?
 Sb1 F2 1.835(11) . ?
 Sb1 F3 1.825(10) . ?
 Sb1 F4 1.855(11) . ?
 Sb1 F5 1.874(10) . ?
 Sb1 F6 1.827(10) . ?
 Sb2 F7 1.850(12) . ?
 Sb2 F8 1.812(18) . ?
 Sb2 F9 1.838(11) . ?
 Sb2 F10 1.852(13) . ?
 Sb2 F11 1.851(12) . ?
 Sb2 F12 1.863(12) . ?
 Sb3 F13 1.846(7) . ?
 Sb3 F14 1.877(6) . ?
 Sb3 F15 1.826(8) . ?
 Sb3 F16 1.865(6) . ?
 Sb3 F17 1.788(8) . ?
 Sb3 F18 1.880(8) . ?
 Sb4 F19 1.845(7) . ?
 Sb4 F20 1.855(7) . ?
 Sb4 F21 1.858(7) . ?
 Sb4 F22 1.840(7) . ?
 Sb4 F23 1.859(7) . ?
 Sb4 F24 1.844(7) . ?
 Cl3 C146 1.730(10) . ?
 Cl4 C146 1.723(10) . ?
 C146 H14B 0.9700 . ?
 C146 H14C 0.9700 . ?
 Cl5 C147 1.746(10) . ?
 Cl6 C147 1.751(10) . ?
 C147 H14D 0.9700 . ?
 C147 H14E 0.9700 . ?
 Cl7 C148 1.736(10) . ?
 Cl8 C148 1.737(10) . ?
 C148 H14F 0.9700 . ?
 C148 H14G 0.9700 . ?

loop_
  _geom_angle_atom_site_label_1
  _geom_angle_atom_site_label_2
  _geom_angle_atom_site_label_3
  _geom_angle
  _geom_angle_site_symmetry_1
  _geom_angle_site_symmetry_3
  _geom_angle_publ_flag
 Ag1 Au1 Ag4 61.828(15) . . ?
 Ag1 Au1 Ag8 115.875(17) . . ?
 Ag2 Au1 Ag1 177.495(18) . . ?
 Ag2 Au1 Ag3 118.750(16) . . ?
 Ag2 Au1 Ag4 116.848(16) . . ?
 Ag2 Au1 Ag6 63.291(16) . . ?
 Ag2 Au1 Ag8 62.601(16) . . ?
 Ag2 Au1 Ag9 62.884(15) . . ?
 Ag2 Au1 Ag10 65.048(15) . . ?
 Ag3 Au1 Ag1 63.577(15) . . ?
 Ag3 Au1 Ag4 114.740(16) . . ?
 Ag3 Au1 Ag6 65.514(15) . . ?
 Ag3 Au1 Ag8 115.041(16) . . ?
 Ag3 Au1 Ag9 178.296(18) . . ?
 Ag3 Au1 Ag10 63.009(15) . . ?
 Ag4 Au1 Ag8 119.113(17) . . ?
 Ag5 Au1 Ag1 63.435(15) . . ?
 Ag5 Au1 Ag2 114.152(17) . . ?
 Ag5 Au1 Ag3 116.046(17) . . ?
 Ag5 Au1 Ag4 64.979(16) . . ?
 Ag5 Au1 Ag6 177.291(18) . . ?
 Ag5 Au1 Ag8 63.033(15) . . ?
 Ag5 Au1 Ag9 62.369(15) . . ?
 Ag5 Au1 Ag10 115.670(17) . . ?
 Ag5 Au1 Ag11 119.003(17) . . ?
 Ag6 Au1 Ag1 119.134(17) . . ?
 Ag6 Au1 Ag4 116.698(17) . . ?
 Ag6 Au1 Ag8 114.393(17) . . ?
 Ag7 Au1 Ag1 63.158(15) . . ?
 Ag7 Au1 Ag2 116.688(17) . . ?
 Ag7 Au1 Ag3 62.932(15) . . ?
 Ag7 Au1 Ag4 115.922(17) . . ?
 Ag7 Au1 Ag5 62.801(15) . . ?
 Ag7 Au1 Ag6 117.155(17) . . ?
 Ag7 Au1 Ag8 62.608(16) . . ?
 Ag7 Au1 Ag9 116.112(17) . . ?
 Ag7 Au1 Ag10 63.299(15) . . ?
 Ag7 Au1 Ag11 116.830(17) . . ?
 Ag9 Au1 Ag1 114.780(16) . . ?
 Ag9 Au1 Ag4 64.207(15) . . ?
 Ag9 Au1 Ag6 116.096(17) . . ?
 Ag9 Au1 Ag8 65.036(16) . . ?
 Ag9 Au1 Ag10 118.042(17) . . ?
 Ag10 Au1 Ag1 116.327(16) . . ?
 Ag10 Au1 Ag4 177.749(18) . . ?
 Ag10 Au1 Ag6 62.744(15) . . ?
 Ag10 Au1 Ag8 62.644(15) . . ?
 Ag11 Au1 Ag1 65.052(15) . . ?
 Ag11 Au1 Ag2 116.557(17) . . ?
 Ag11 Au1 Ag3 63.161(15) . . ?
 Ag11 Au1 Ag4 63.276(15) . . ?
 Ag11 Au1 Ag6 63.591(15) . . ?
 Ag11 Au1 Ag8 177.609(17) . . ?
 Ag11 Au1 Ag9 116.812(17) . . ?
 Ag11 Au1 Ag10 114.972(16) . . ?
 Ag12 Au1 Ag1 116.257(17) . . ?
 Ag12 Au1 Ag2 63.846(16) . . ?
 Ag12 Au1 Ag3 117.876(17) . . ?
 Ag12 Au1 Ag4 63.025(15) . . ?
 Ag12 Au1 Ag5 116.037(17) . . ?
 Ag12 Au1 Ag6 64.017(16) . . ?
 Ag12 Au1 Ag7 178.814(18) . . ?
 Ag12 Au1 Ag8 117.256(17) . . ?
 Ag12 Au1 Ag9 63.056(16) . . ?
 Ag12 Au1 Ag10 117.776(17) . . ?
 Ag12 Au1 Ag11 63.360(16) . . ?
 Au1 Ag1 Ag3 57.821(14) . . ?
 Au1 Ag1 Ag4 59.131(14) . . ?
 Au1 Ag1 Ag5 57.732(14) . . ?
 Au1 Ag1 Ag7 57.779(14) . . ?
 Au1 Ag1 Ag11 57.027(14) . . ?
 Ag3 Ag1 Ag11 58.633(16) . . ?
 Ag4 Ag1 Ag3 107.77(2) . . ?
 Ag4 Ag1 Ag5 62.038(17) . . ?
 Ag4 Ag1 Ag7 109.08(2) . . ?
 Ag4 Ag1 Ag11 59.671(16) . . ?
 Ag5 Ag1 Ag3 106.608(19) . . ?
 Ag5 Ag1 Ag11 107.371(19) . . ?
 Ag7 Ag1 Ag3 59.224(16) . . ?
 Ag7 Ag1 Ag5 59.112(16) . . ?
 Ag7 Ag1 Ag11 105.836(19) . . ?
 P3 Ag1 Au1 171.26(5) . . ?
 P3 Ag1 Ag3 113.94(5) . . ?
 P3 Ag1 Ag4 125.24(5) . . ?
 P3 Ag1 Ag5 130.59(5) . . ?
 P3 Ag1 Ag7 122.08(5) . . ?
 P3 Ag1 Ag11 117.20(5) . . ?
 Au1 Ag2 Ag6 58.643(14) . . ?
 Au1 Ag2 Ag8 59.395(14) . . ?
 Au1 Ag2 Ag9 58.647(14) . . ?
 Au1 Ag2 Ag10 57.692(14) . . ?
 Au1 Ag2 Ag12 57.813(14) . . ?
 Ag6 Ag2 Ag10 58.852(16) . . ?
 Ag6 Ag2 Ag12 60.430(17) . . ?
 Ag8 Ag2 Ag6 108.03(2) . . ?
 Ag8 Ag2 Ag10 59.206(17) . . ?
 Ag8 Ag2 Ag12 109.44(2) . . ?
 Ag9 Ag2 Ag6 108.70(2) . . ?
 Ag9 Ag2 Ag8 62.461(17) . . ?
 Ag9 Ag2 Ag10 108.32(2) . . ?
 Ag9 Ag2 Ag12 59.648(17) . . ?
 Ag12 Ag2 Ag10 106.76(2) . . ?
 P8 Ag2 Au1 170.60(5) . . ?
 P8 Ag2 Ag6 112.15(5) . . ?
 P8 Ag2 Ag8 126.26(6) . . ?
 P8 Ag2 Ag9 129.86(5) . . ?
 P8 Ag2 Ag10 117.09(5) . . ?
 P8 Ag2 Ag12 120.84(5) . . ?
 Au1 Ag3 Ag1 58.601(14) . . ?
 Au1 Ag3 Ag6 57.468(14) . . ?
 Au1 Ag3 Ag7 58.284(14) . . ?
 Au1 Ag3 Ag10 58.665(14) . . ?
 Au1 Ag3 Ag11 58.349(14) . . ?
 Ag1 Ag3 Ag6 108.213(19) . . ?
 Ag7 Ag3 Ag1 59.957(17) . . ?
 Ag7 Ag3 Ag6 106.75(2) . . ?
 Ag7 Ag3 Ag10 60.282(17) . . ?
 Ag7 Ag3 Ag11 108.829(19) . . ?
 Ag10 Ag3 Ag1 108.59(2) . . ?
 Ag10 Ag3 Ag6 58.715(16) . . ?
 Ag11 Ag3 Ag1 61.689(16) . . ?
 Ag11 Ag3 Ag6 59.343(16) . . ?
 Ag11 Ag3 Ag10 107.49(2) . . ?
 P5 Ag3 Au1 169.80(5) . . ?
 P5 Ag3 Ag1 131.12(5) . . ?
 P5 Ag3 Ag6 115.83(5) . . ?
 P5 Ag3 Ag7 121.42(5) . . ?
 P5 Ag3 Ag10 111.66(5) . . ?
 P5 Ag3 Ag11 126.73(5) . . ?
 Au1 Ag4 Ag1 59.040(14) . . ?
 Au1 Ag4 Ag5 56.934(14) . . ?
 Au1 Ag4 Ag9 57.501(13) . . ?
 Au1 Ag4 Ag11 57.856(14) . . ?
 Au1 Ag4 Ag12 57.727(14) . . ?
 Ag1 Ag4 Ag5 59.776(16) . . ?
 Ag1 Ag4 Ag9 107.02(2) . . ?
 Ag1 Ag4 Ag11 62.167(16) . . ?
 Ag1 Ag4 Ag12 109.344(19) . . ?
 Ag9 Ag4 Ag5 57.623(16) . . ?
 Ag11 Ag4 Ag5 107.549(19) . . ?
 Ag11 Ag4 Ag9 106.765(19) . . ?
 Ag12 Ag4 Ag5 105.197(19) . . ?
 Ag12 Ag4 Ag9 59.058(17) . . ?
 Ag12 Ag4 Ag11 59.742(16) . . ?
 P2 Ag4 Au1 174.98(5) . . ?
 P2 Ag4 Ag1 119.84(5) . . ?
 P2 Ag4 Ag5 118.08(5) . . ?
 P2 Ag4 Ag9 120.14(5) . . ?
 P2 Ag4 Ag11 126.59(5) . . ?
 P2 Ag4 Ag12 125.73(5) . . ?
 Au1 Ag5 Ag1 58.833(14) . . ?
 Au1 Ag5 Ag4 58.087(14) . . ?
 Au1 Ag5 Ag7 58.510(14) . . ?
 Au1 Ag5 Ag8 59.279(14) . . ?
 Au1 Ag5 Ag9 59.013(14) . . ?
 Ag1 Ag5 Ag4 58.186(16) . . ?
 Ag7 Ag5 Ag1 60.199(16) . . ?
 Ag7 Ag5 Ag4 106.86(2) . . ?
 Ag7 Ag5 Ag8 59.959(17) . . ?
 Ag8 Ag5 Ag1 108.99(2) . . ?
 Ag8 Ag5 Ag4 110.05(2) . . ?
 Ag9 Ag5 Ag1 108.27(2) . . ?
 Ag9 Ag5 Ag4 60.740(17) . . ?
 Ag9 Ag5 Ag7 109.64(2) . . ?
 Ag9 Ag5 Ag8 62.572(17) . . ?
 P1 Ag5 Au1 172.87(5) . . ?
 P1 Ag5 Ag1 117.46(5) . . ?
 P1 Ag5 Ag4 114.87(5) . . ?
 P1 Ag5 Ag7 126.13(5) . . ?
 P1 Ag5 Ag8 127.20(5) . . ?
 P1 Ag5 Ag9 119.72(5) . . ?
 Au1 Ag6 Ag2 58.066(14) . . ?
 Au1 Ag6 Ag3 57.019(14) . . ?
 Au1 Ag6 Ag10 58.562(14) . . ?
 Au1 Ag6 Ag11 57.901(14) . . ?
 Au1 Ag6 Ag12 57.444(14) . . ?
 Ag2 Ag6 Ag3 107.24(2) . . ?
 Ag2 Ag6 Ag11 107.476(19) . . ?
 Ag2 Ag6 Ag12 59.876(17) . . ?
 Ag10 Ag6 Ag2 61.780(17) . . ?
 Ag10 Ag6 Ag3 58.834(16) . . ?
 Ag10 Ag6 Ag11 106.92(2) . . ?
 Ag10 Ag6 Ag12 108.62(2) . . ?
 Ag11 Ag6 Ag3 58.522(16) . . ?
 Ag11 Ag6 Ag12 59.283(16) . . ?
 Ag12 Ag6 Ag3 105.551(19) . . ?
 P6 Ag6 Au1 174.09(5) . . ?
 P6 Ag6 Ag2 127.74(5) . . ?
 P6 Ag6 Ag3 117.57(5) . . ?
 P6 Ag6 Ag10 121.81(5) . . ?
 P6 Ag6 Ag11 117.93(5) . . ?
 P6 Ag6 Ag12 125.18(5) . . ?
 Au1 Ag7 Ag1 59.063(14) . . ?
 Au1 Ag7 Ag3 58.784(14) . . ?
 Au1 Ag7 Ag5 58.689(14) . . ?
 Au1 Ag7 Ag8 59.588(15) . . ?
 Au1 Ag7 Ag10 58.767(14) . . ?
 Ag3 Ag7 Ag1 60.819(17) . . ?
 Ag3 Ag7 Ag8 109.14(2) . . ?
 Ag3 Ag7 Ag10 60.134(17) . . ?
 Ag5 Ag7 Ag1 60.689(17) . . ?
 Ag5 Ag7 Ag3 109.13(2) . . ?
 Ag5 Ag7 Ag8 60.662(17) . . ?
 Ag5 Ag7 Ag10 108.52(2) . . ?
 Ag8 Ag7 Ag1 109.95(2) . . ?
 Ag8 Ag7 Ag10 60.166(17) . . ?
 Ag10 Ag7 Ag1 109.16(2) . . ?
 Cl1 Ag7 Au1 175.88(6) . . ?
 Cl1 Ag7 Ag1 119.22(6) . . ?
 Cl1 Ag7 Ag3 124.27(6) . . ?
 Cl1 Ag7 Ag5 117.22(6) . . ?
 Cl1 Ag7 Ag8 119.48(6) . . ?
 Cl1 Ag7 Ag10 124.75(6) . . ?
 Au1 Ag8 Ag2 58.004(14) . . ?
 Au1 Ag8 Ag5 57.687(14) . . ?
 Au1 Ag8 Ag7 57.804(14) . . ?
 Au1 Ag8 Ag9 56.903(14) . . ?
 Au1 Ag8 Ag10 58.209(14) . . ?
 Ag2 Ag8 Ag5 106.05(2) . . ?
 Ag2 Ag8 Ag9 58.652(16) . . ?
 Ag2 Ag8 Ag10 61.869(17) . . ?
 Ag5 Ag8 Ag9 57.956(16) . . ?
 Ag7 Ag8 Ag2 108.62(2) . . ?
 Ag7 Ag8 Ag5 59.379(16) . . ?
 Ag7 Ag8 Ag9 105.53(2) . . ?
 Ag7 Ag8 Ag10 60.151(17) . . ?
 Ag10 Ag8 Ag5 107.49(2) . . ?
 Ag10 Ag8 Ag9 107.43(2) . . ?
 P9 Ag8 Au1 172.08(5) . . ?
 P9 Ag8 Ag2 126.11(5) . . ?
 P9 Ag8 Ag5 114.75(5) . . ?
 P9 Ag8 Ag7 121.79(5) . . ?
 P9 Ag8 Ag9 118.07(5) . . ?
 P9 Ag8 Ag10 129.28(5) . . ?
 Au1 Ag9 Ag2 58.470(14) . . ?
 Au1 Ag9 Ag4 58.292(14) . . ?
 Au1 Ag9 Ag5 58.618(14) . . ?
 Au1 Ag9 Ag8 58.060(14) . . ?
 Au1 Ag9 Ag12 58.115(14) . . ?
 Ag2 Ag9 Ag4 108.25(2) . . ?
 Ag2 Ag9 Ag8 58.888(16) . . ?
 Ag4 Ag9 Ag8 108.341(19) . . ?
 Ag5 Ag9 Ag2 107.48(2) . . ?
 Ag5 Ag9 Ag4 61.637(17) . . ?
 Ag5 Ag9 Ag8 59.472(16) . . ?
 Ag5 Ag9 Ag12 108.71(2) . . ?
 Ag12 Ag9 Ag2 60.666(17) . . ?
 Ag12 Ag9 Ag4 59.441(17) . . ?
 Ag12 Ag9 Ag8 107.420(19) . . ?
 P10 Ag9 Au1 171.57(5) . . ?
 P10 Ag9 Ag2 114.43(5) . . ?
 P10 Ag9 Ag4 130.13(5) . . ?
 P10 Ag9 Ag5 123.63(5) . . ?
 P10 Ag9 Ag8 115.06(5) . . ?
 P10 Ag9 Ag12 123.94(5) . . ?
 Au1 Ag10 Ag2 57.261(13) . . ?
 Au1 Ag10 Ag3 58.326(14) . . ?
 Au1 Ag10 Ag6 58.694(14) . . ?
 Au1 Ag10 Ag7 57.934(14) . . ?
 Au1 Ag10 Ag8 59.148(14) . . ?
 Ag3 Ag10 Ag2 108.171(19) . . ?
 Ag3 Ag10 Ag7 59.584(17) . . ?
 Ag3 Ag10 Ag8 108.301(19) . . ?
 Ag6 Ag10 Ag2 59.368(17) . . ?
 Ag6 Ag10 Ag3 62.451(17) . . ?
 Ag6 Ag10 Ag7 109.14(2) . . ?
 Ag6 Ag10 Ag8 108.22(2) . . ?
 Ag7 Ag10 Ag2 105.959(19) . . ?
 Ag7 Ag10 Ag8 59.683(17) . . ?
 Ag8 Ag10 Ag2 58.924(16) . . ?
 P7 Ag10 Au1 171.55(5) . . ?
 P7 Ag10 Ag2 116.60(5) . . ?
 P7 Ag10 Ag3 129.93(5) . . ?
 P7 Ag10 Ag6 124.76(5) . . ?
 P7 Ag10 Ag7 122.69(5) . . ?
 P7 Ag10 Ag8 113.17(5) . . ?
 Au1 Ag11 Ag1 57.921(14) . . ?
 Au1 Ag11 Ag3 58.490(14) . . ?
 Au1 Ag11 Ag4 58.869(14) . . ?
 Au1 Ag11 Ag6 58.507(14) . . ?
 Au1 Ag11 Ag12 58.070(14) . . ?
 Ag3 Ag11 Ag1 59.678(16) . . ?
 Ag3 Ag11 Ag4 107.39(2) . . ?
 Ag3 Ag11 Ag6 62.135(16) . . ?
 Ag4 Ag11 Ag1 58.162(16) . . ?
 Ag4 Ag11 Ag6 108.80(2) . . ?
 Ag6 Ag11 Ag1 108.82(2) . . ?
 Ag12 Ag11 Ag1 106.23(2) . . ?
 Ag12 Ag11 Ag3 109.35(2) . . ?
 Ag12 Ag11 Ag4 59.820(16) . . ?
 Ag12 Ag11 Ag6 60.525(16) . . ?
 P4 Ag11 Au1 172.40(5) . . ?
 P4 Ag11 Ag1 116.25(5) . . ?
 P4 Ag11 Ag3 124.20(5) . . ?
 P4 Ag11 Ag4 114.38(5) . . ?
 P4 Ag11 Ag6 129.02(5) . . ?
 P4 Ag11 Ag12 122.92(5) . . ?
 Au1 Ag12 Ag2 58.341(14) . . ?
 Au1 Ag12 Ag4 59.249(14) . . ?
 Au1 Ag12 Ag6 58.539(14) . . ?
 Au1 Ag12 Ag9 58.828(14) . . ?
 Au1 Ag12 Ag11 58.570(14) . . ?
 Ag2 Ag12 Ag6 59.694(17) . . ?
 Ag4 Ag12 Ag2 109.11(2) . . ?
 Ag4 Ag12 Ag6 109.03(2) . . ?
 Ag9 Ag12 Ag2 59.686(17) . . ?
 Ag9 Ag12 Ag4 61.501(17) . . ?
 Ag9 Ag12 Ag6 108.14(2) . . ?
 Ag9 Ag12 Ag11 109.24(2) . . ?
 Ag11 Ag12 Ag2 108.06(2) . . ?
 Ag11 Ag12 Ag4 60.438(16) . . ?
 Ag11 Ag12 Ag6 60.191(16) . . ?
 Cl2 Ag12 Au1 173.81(9) . . ?
 Cl2 Ag12 Ag2 123.16(8) . . ?
 Cl2 Ag12 Ag4 115.84(8) . . ?
 Cl2 Ag12 Ag6 127.65(8) . . ?
 Cl2 Ag12 Ag9 116.02(9) . . ?
 Cl2 Ag12 Ag11 123.42(9) . . ?
 C1 P1 Ag5 126.1(3) . . ?
 C1 P1 C7 108.4(4) . . ?
 C1 P1 C13 102.7(4) . . ?
 C7 P1 Ag5 110.5(3) . . ?
 C7 P1 C13 106.4(4) . . ?
 C13 P1 Ag5 100.5(3) . . ?
 C17 P2 Ag4 97.8(2) . . ?
 C18 P2 Ag4 121.3(3) . . ?
 C18 P2 C17 103.8(4) . . ?
 C18 P2 C24 106.1(4) . . ?
 C24 P2 Ag4 118.7(3) . . ?
 C24 P2 C17 106.7(4) . . ?
 C30 P3 Ag1 127.4(3) . . ?
 C30 P3 C42 105.0(3) . . ?
 C36 P3 Ag1 109.3(2) . . ?
 C36 P3 C30 107.9(3) . . ?
 C36 P3 C42 104.2(3) . . ?
 C42 P3 Ag1 100.4(2) . . ?
 C46 P4 Ag11 100.9(2) . . ?
 C47 P4 Ag11 122.7(2) . . ?
 C47 P4 C46 106.2(3) . . ?
 C47 P4 C53 106.5(3) . . ?
 C53 P4 Ag11 113.4(3) . . ?
 C53 P4 C46 105.5(3) . . ?
 C59 P5 Ag3 123.5(2) . . ?
 C59 P5 C65 107.3(3) . . ?
 C59 P5 C71 104.2(3) . . ?
 C65 P5 Ag3 113.3(2) . . ?
 C65 P5 C71 105.0(3) . . ?
 C71 P5 Ag3 101.5(2) . . ?
 C75 P6 Ag6 100.2(2) . . ?
 C76 P6 Ag6 126.5(3) . . ?
 C76 P6 C75 102.8(3) . . ?
 C76 P6 C82 108.6(4) . . ?
 C82 P6 Ag6 111.3(3) . . ?
 C82 P6 C75 104.3(4) . . ?
 C88 P7 Ag10 127.0(3) . . ?
 C88 P7 C100 104.9(4) . . ?
 C94 P7 Ag10 110.8(3) . . ?
 C94 P7 C88 105.7(4) . . ?
 C94 P7 C100 106.2(4) . . ?
 C100 P7 Ag10 100.3(2) . . ?
 C105 P8 Ag2 128.0(3) . . ?
 C105 P8 C104 103.9(3) . . ?
 C104 P8 Ag2 99.8(2) . . ?
 C111 P8 Ag2 109.6(3) . . ?
 C111 P8 C105 106.9(4) . . ?
 C111 P8 C104 106.6(4) . . ?
 C117 P9 Ag8 112.1(3) . . ?
 C117 P9 C123 108.3(4) . . ?
 C117 P9 C129 104.6(4) . . ?
 C123 P9 Ag8 126.0(4) . . ?
 C123 P9 C129 103.3(4) . . ?
 C129 P9 Ag8 99.5(3) . . ?
 C1A P10 Ag9 122.6(9) . . ?
 C1A P10 C133 97.0(9) . . ?
 C133 P10 Ag9 102.5(2) . . ?
 C134 P10 Ag9 122.1(3) . . ?
 C134 P10 C133 112.5(4) . . ?
 C140 P10 Ag9 114.1(2) . . ?
 C140 P10 C1A 112.5(10) . . ?
 C140 P10 C133 104.0(4) . . ?
 C140 P10 C134 100.6(4) . . ?
 C17 N1 C13 118.5(7) . . ?
 C46 N2 C42 118.4(6) . . ?
 C71 N3 C75 119.6(6) . . ?
 C104 N4 C100 119.5(6) . . ?
 C129 N5 C133 118.8(6) . . ?
 C2 C1 P1 123.7(8) . . ?
 C2 C1 C6 120.1(9) . . ?
 C6 C1 P1 116.2(7) . . ?
 C6A C1A P10 112.7(15) . . ?
 C6A C1A C2A 120.0 . . ?
 C2A C1A P10 127.2(15) . . ?
 C1A C6A H6A 120.0 . . ?
 C5A C6A C1A 120.0 . . ?
 C5A C6A H6A 120.0 . . ?
 C6A C5A H5A 120.0 . . ?
 C6A C5A C4A 120.0 . . ?
 C4A C5A H5A 120.0 . . ?
 C5A C4A H4A 120.0 . . ?
 C5A C4A C3A 120.0 . . ?
 C3A C4A H4A 120.0 . . ?
 C4A C3A H3A 120.0 . . ?
 C4A C3A C2A 120.0 . . ?
 C2A C3A H3A 120.0 . . ?
 C1A C2A H2A 120.0 . . ?
 C3A C2A C1A 120.0 . . ?
 C3A C2A H2A 120.0 . . ?
 C1 C2 H2 121.1 . . ?
 C1 C2 C3 117.8(13) . . ?
 C3 C2 H2 121.1 . . ?
 C2 C3 H3 118.7 . . ?
 C4 C3 C2 122.6(14) . . ?
 C4 C3 H3 118.7 . . ?
 C3 C4 H4 120.6 . . ?
 C3 C4 C5 118.7(12) . . ?
 C5 C4 H4 120.6 . . ?
 C4 C5 H5 119.6 . . ?
 C4 C5 C6 120.7(15) . . ?
 C6 C5 H5 119.6 . . ?
 C1 C6 H6 120.0 . . ?
 C5 C6 C1 120.0(12) . . ?
 C5 C6 H6 120.0 . . ?
 C8 C7 P1 122.7(8) . . ?
 C8 C7 C12 120.3(10) . . ?
 C12 C7 P1 117.0(7) . . ?
 C8A C7A H7A 118.3 . . ?
 C8A C7A C140 123.3(17) . . ?
 C140 C7A H7A 118.3 . . ?
 C7 C8 H8 120.9 . . ?
 C7 C8 C9 118.3(13) . . ?
 C9 C8 H8 120.9 . . ?
 C7A C8A H8A 120.7 . . ?
 C9A C8A C7A 119(2) . . ?
 C9A C8A H8A 120.7 . . ?
 C8 C9 H9 119.3 . . ?
 C10 C9 C8 121.4(13) . . ?
 C10 C9 H9 119.3 . . ?
 C8A C9A H9A 120.2 . . ?
 C8A C9A C10A 120(3) . . ?
 C10A C9A H9A 120.2 . . ?
 C9 C10 H10 119.6 . . ?
 C9 C10 C11 120.9(12) . . ?
 C11 C10 H10 119.6 . . ?
 C9A C10A H10A 120.4 . . ?
 C9A C10A C11A 119(3) . . ?
 C11A C10A H10A 120.4 . . ?
 C10 C11 H11 120.3 . . ?
 C10 C11 C12 119.4(13) . . ?
 C12 C11 H11 120.3 . . ?
 C10A C11A H11A 118.6 . . ?
 C140 C11A C10A 123(2) . . ?
 C140 C11A H11A 118.6 . . ?
 C7 C12 H12 120.1 . . ?
 C11 C12 C7 119.7(11) . . ?
 C11 C12 H12 120.1 . . ?
 N1 C13 P1 111.0(5) . . ?
 N1 C13 C14 121.5(8) . . ?
 C14 C13 P1 127.1(7) . . ?
 C14A C13A H13A 120.0 . . ?
 C14A C13A C105 120.0 . . ?
 C105 C13A H13A 120.0 . . ?
 C13A C14A H14A 120.0 . . ?
 C15A C14A C13A 120.0 . . ?
 C15A C14A H14A 120.0 . . ?
 C14A C15A H15A 120.0 . . ?
 C14A C15A C16A 120.0 . . ?
 C16A C15A H15A 120.0 . . ?
 C15A C16A H16A 120.0 . . ?
 C17A C16A C15A 120.0 . . ?
 C17A C16A H16A 120.0 . . ?
 C16A C17A H17A 120.0 . . ?
 C16A C17A C105 120.0 . . ?
 C105 C17A H17A 120.0 . . ?
 C13A C105 P8 115.5(9) . . ?
 C17A C105 P8 123.7(8) . . ?
 C17A C105 C13A 120.0 . . ?
 C106 C105 P8 115.2(8) . . ?
 C110 C105 P8 126.6(10) . . ?
 C110 C105 C106 118.1(12) . . ?
 C13 C14 H14 120.6 . . ?
 C15 C14 C13 118.8(8) . . ?
 C15 C14 H14 120.6 . . ?
 C14 C15 H15 119.7 . . ?
 C14 C15 C16 120.6(8) . . ?
 C16 C15 H15 119.7 . . ?
 C15 C16 H16 121.3 . . ?
 C15 C16 C17 117.5(8) . . ?
 C17 C16 H16 121.3 . . ?
 N1 C17 P2 108.9(5) . . ?
 N1 C17 C16 123.2(7) . . ?
 C16 C17 P2 127.9(6) . . ?
 C19 C18 P2 123.6(7) . . ?
 C23 C18 P2 118.5(6) . . ?
 C23 C18 C19 117.9(8) . . ?
 C18 C19 H19 119.8 . . ?
 C20 C19 C18 120.4(9) . . ?
 C20 C19 H19 119.8 . . ?
 C19 C20 H20 119.6 . . ?
 C19 C20 C21 120.9(10) . . ?
 C21 C20 H20 119.6 . . ?
 C20 C21 H21 120.2 . . ?
 C20 C21 C22 119.7(10) . . ?
 C22 C21 H21 120.2 . . ?
 C21 C22 H22 120.3 . . ?
 C23 C22 C21 119.5(10) . . ?
 C23 C22 H22 120.3 . . ?
 C18 C23 H23 119.2 . . ?
 C22 C23 C18 121.7(9) . . ?
 C22 C23 H23 119.2 . . ?
 C25 C24 P2 123.2(7) . . ?
 C25 C24 C29 119.2(8) . . ?
 C29 C24 P2 117.5(6) . . ?
 C24 C25 H25 120.6 . . ?
 C24 C25 C26 118.9(9) . . ?
 C26 C25 H25 120.6 . . ?
 C25 C26 H26 119.4 . . ?
 C27 C26 C25 121.2(10) . . ?
 C27 C26 H26 119.4 . . ?
 C26 C27 H27 119.9 . . ?
 C26 C27 C28 120.3(9) . . ?
 C28 C27 H27 119.9 . . ?
 C27 C28 H28 120.4 . . ?
 C29 C28 C27 119.1(10) . . ?
 C29 C28 H28 120.4 . . ?
 C24 C29 H29 119.4 . . ?
 C28 C29 C24 121.2(9) . . ?
 C28 C29 H29 119.4 . . ?
 C31 C30 P3 123.4(6) . . ?
 C31 C30 C35 119.2(8) . . ?
 C35 C30 P3 117.3(6) . . ?
 C30 C31 H31 120.0 . . ?
 C30 C31 C32 120.1(10) . . ?
 C32 C31 H31 120.0 . . ?
 C31 C32 H32 120.1 . . ?
 C33 C32 C31 119.7(10) . . ?
 C33 C32 H32 120.1 . . ?
 C32 C33 H33 119.6 . . ?
 C34 C33 C32 120.7(10) . . ?
 C34 C33 H33 119.6 . . ?
 C33 C34 H34 119.7 . . ?
 C33 C34 C35 120.6(11) . . ?
 C35 C34 H34 119.7 . . ?
 C30 C35 C34 119.6(10) . . ?
 C30 C35 H35 120.2 . . ?
 C34 C35 H35 120.2 . . ?
 C37 C36 P3 124.5(6) . . ?
 C41 C36 P3 116.4(5) . . ?
 C41 C36 C37 119.1(7) . . ?
 C36 C37 H37 120.3 . . ?
 C38 C37 C36 119.4(7) . . ?
 C38 C37 H37 120.3 . . ?
 C37 C38 H38 119.4 . . ?
 C39 C38 C37 121.2(8) . . ?
 C39 C38 H38 119.4 . . ?
 C38 C39 H39 120.0 . . ?
 C38 C39 C40 120.1(8) . . ?
 C40 C39 H39 120.0 . . ?
 C39 C40 H40 120.3 . . ?
 C41 C40 C39 119.4(8) . . ?
 C41 C40 H40 120.3 . . ?
 C36 C41 C40 120.8(7) . . ?
 C36 C41 H41 119.6 . . ?
 C40 C41 H41 119.6 . . ?
 N2 C42 P3 111.2(5) . . ?
 N2 C42 C43 122.1(7) . . ?
 C43 C42 P3 126.6(6) . . ?
 C42 C43 H43 120.5 . . ?
 C44 C43 C42 119.0(7) . . ?
 C44 C43 H43 120.5 . . ?
 C43 C44 H44 120.6 . . ?
 C43 C44 C45 118.9(7) . . ?
 C45 C44 H44 120.6 . . ?
 C44 C45 H45 120.4 . . ?
 C44 C45 C46 119.2(7) . . ?
 C46 C45 H45 120.4 . . ?
 N2 C46 P4 110.8(5) . . ?
 N2 C46 C45 122.3(7) . . ?
 C45 C46 P4 126.9(6) . . ?
 C48 C47 P4 123.9(6) . . ?
 C52 C47 P4 117.6(6) . . ?
 C52 C47 C48 118.5(7) . . ?
 C47 C48 H48 120.2 . . ?
 C49 C48 C47 119.6(8) . . ?
 C49 C48 H48 120.2 . . ?
 C48 C49 H49 119.8 . . ?
 C50 C49 C48 120.5(9) . . ?
 C50 C49 H49 119.8 . . ?
 C49 C50 H50 119.7 . . ?
 C49 C50 C51 120.6(8) . . ?
 C51 C50 H50 119.7 . . ?
 C50 C51 H51 120.2 . . ?
 C50 C51 C52 119.5(9) . . ?
 C52 C51 H51 120.2 . . ?
 C47 C52 H52 119.3 . . ?
 C51 C52 C47 121.4(8) . . ?
 C51 C52 H52 119.3 . . ?
 C54 C53 P4 116.5(6) . . ?
 C58 C53 P4 124.5(6) . . ?
 C58 C53 C54 119.1(7) . . ?
 C53 C54 H54 120.0 . . ?
 C55 C54 C53 120.0(9) . . ?
 C55 C54 H54 120.0 . . ?
 C54 C55 H55 119.9 . . ?
 C56 C55 C54 120.1(9) . . ?
 C56 C55 H55 119.9 . . ?
 C55 C56 H56 120.0 . . ?
 C55 C56 C57 120.0(9) . . ?
 C57 C56 H56 120.0 . . ?
 C56 C57 H57 119.7 . . ?
 C56 C57 C58 120.6(9) . . ?
 C58 C57 H57 119.7 . . ?
 C53 C58 H58 120.0 . . ?
 C57 C58 C53 120.1(8) . . ?
 C57 C58 H58 120.0 . . ?
 C60 C59 P5 123.3(6) . . ?
 C64 C59 P5 117.1(6) . . ?
 C64 C59 C60 119.6(7) . . ?
 C59 C60 H60 120.3 . . ?
 C59 C60 C61 119.3(8) . . ?
 C61 C60 H60 120.3 . . ?
 C60 C61 H61 119.7 . . ?
 C62 C61 C60 120.7(9) . . ?
 C62 C61 H61 119.7 . . ?
 C61 C62 H62 119.8 . . ?
 C61 C62 C63 120.3(9) . . ?
 C63 C62 H62 119.8 . . ?
 C62 C63 H63 120.3 . . ?
 C64 C63 C62 119.4(9) . . ?
 C64 C63 H63 120.3 . . ?
 C59 C64 H64 119.7 . . ?
 C63 C64 C59 120.6(8) . . ?
 C63 C64 H64 119.7 . . ?
 C66 C65 P5 116.7(6) . . ?
 C70 C65 P5 124.4(6) . . ?
 C70 C65 C66 118.9(7) . . ?
 C65 C66 H66 119.8 . . ?
 C67 C66 C65 120.3(8) . . ?
 C67 C66 H66 119.8 . . ?
 C66 C67 H67 119.5 . . ?
 C68 C67 C66 121.0(9) . . ?
 C68 C67 H67 119.5 . . ?
 C67 C68 H68 120.4 . . ?
 C67 C68 C69 119.3(8) . . ?
 C69 C68 H68 120.4 . . ?
 C68 C69 H69 119.9 . . ?
 C70 C69 C68 120.3(8) . . ?
 C70 C69 H69 119.9 . . ?
 C65 C70 C69 120.2(8) . . ?
 C65 C70 H70 119.9 . . ?
 C69 C70 H70 119.9 . . ?
 N3 C71 P5 111.5(5) . . ?
 N3 C71 C72 122.0(7) . . ?
 C72 C71 P5 126.5(6) . . ?
 C71 C72 H72 120.9 . . ?
 C73 C72 C71 118.2(7) . . ?
 C73 C72 H72 120.9 . . ?
 C72 C73 H73 120.0 . . ?
 C72 C73 C74 119.9(7) . . ?
 C74 C73 H73 120.0 . . ?
 C73 C74 H74 120.7 . . ?
 C73 C74 C75 118.7(7) . . ?
 C75 C74 H74 120.7 . . ?
 N3 C75 P6 111.7(5) . . ?
 N3 C75 C74 121.4(7) . . ?
 C74 C75 P6 126.9(6) . . ?
 C77 C76 P6 125.1(7) . . ?
 C77 C76 C81 118.3(8) . . ?
 C81 C76 P6 116.5(7) . . ?
 C76 C77 H77 120.0 . . ?
 C76 C77 C78 120.0(9) . . ?
 C78 C77 H77 120.0 . . ?
 C77 C78 H78 119.3 . . ?
 C79 C78 C77 121.5(10) . . ?
 C79 C78 H78 119.3 . . ?
 C78 C79 H79 120.4 . . ?
 C78 C79 C80 119.3(9) . . ?
 C80 C79 H79 120.4 . . ?
 C79 C80 H80 119.6 . . ?
 C79 C80 C81 120.7(11) . . ?
 C81 C80 H80 119.6 . . ?
 C76 C81 H81 120.0 . . ?
 C80 C81 C76 120.0(10) . . ?
 C80 C81 H81 120.0 . . ?
 C83 C82 P6 123.8(7) . . ?
 C83 C82 C87 119.2(9) . . ?
 C87 C82 P6 116.8(7) . . ?
 C82 C83 H83 119.9 . . ?
 C84 C83 C82 120.2(9) . . ?
 C84 C83 H83 119.9 . . ?
 C83 C84 H84 119.9 . . ?
 C83 C84 C85 120.1(10) . . ?
 C85 C84 H84 119.9 . . ?
 C84 C85 H85 119.9 . . ?
 C86 C85 C84 120.2(10) . . ?
 C86 C85 H85 119.9 . . ?
 C85 C86 H86 119.7 . . ?
 C85 C86 C87 120.6(11) . . ?
 C87 C86 H86 119.7 . . ?
 C82 C87 H87 120.2 . . ?
 C86 C87 C82 119.6(10) . . ?
 C86 C87 H87 120.2 . . ?
 C89 C88 P7 116.9(7) . . ?
 C93 C88 P7 123.8(7) . . ?
 C93 C88 C89 119.3(8) . . ?
 C88 C89 H89 120.4 . . ?
 C90 C89 C88 119.1(11) . . ?
 C90 C89 H89 120.4 . . ?
 C89 C90 H90 120.0 . . ?
 C91 C90 C89 120.0(12) . . ?
 C91 C90 H90 120.0 . . ?
 C90 C91 H91 119.7 . . ?
 C92 C91 C90 120.5(10) . . ?
 C92 C91 H91 119.7 . . ?
 C91 C92 H92 120.0 . . ?
 C91 C92 C93 120.1(11) . . ?
 C93 C92 H92 120.0 . . ?
 C88 C93 C92 120.9(11) . . ?
 C88 C93 H93 119.5 . . ?
 C92 C93 H93 119.5 . . ?
 C95 C94 P7 126.6(7) . . ?
 C95 C94 C99 117.4(9) . . ?
 C99 C94 P7 116.1(7) . . ?
 C94 C95 H95 119.7 . . ?
 C94 C95 C96 120.5(11) . . ?
 C96 C95 H95 119.7 . . ?
 C95 C96 H96 120.1 . . ?
 C97 C96 C95 119.7(11) . . ?
 C97 C96 H96 120.1 . . ?
 C96 C97 H97 119.2 . . ?
 C96 C97 C98 121.6(11) . . ?
 C98 C97 H97 119.2 . . ?
 C97 C98 H98 120.8 . . ?
 C97 C98 C99 118.3(11) . . ?
 C99 C98 H98 120.8 . . ?
 C94 C99 H99 118.8 . . ?
 C98 C99 C94 122.5(10) . . ?
 C98 C99 H99 118.8 . . ?
 N4 C100 P7 111.7(5) . . ?
 N4 C100 C101 122.1(7) . . ?
 C101 C100 P7 126.2(6) . . ?
 C100 C101 H101 121.0 . . ?
 C102 C101 C100 118.1(7) . . ?
 C102 C101 H101 121.0 . . ?
 C101 C102 H102 119.9 . . ?
 C103 C102 C101 120.3(8) . . ?
 C103 C102 H102 119.9 . . ?
 C102 C103 H103 120.9 . . ?
 C102 C103 C104 118.2(8) . . ?
 C104 C103 H103 120.9 . . ?
 N4 C104 P8 112.3(5) . . ?
 N4 C104 C103 121.7(7) . . ?
 C103 C104 P8 126.0(6) . . ?
 C105 C106 H106 119.2 . . ?
 C107 C106 C105 121.7(15) . . ?
 C107 C106 H106 119.2 . . ?
 C106 C107 H107 120.9 . . ?
 C108 C107 C106 118.2(17) . . ?
 C108 C107 H107 120.9 . . ?
 C107 C108 H108 119.3 . . ?
 C107 C108 C109 121.4(16) . . ?
 C109 C108 H108 119.3 . . ?
 C108 C109 H109 120.4 . . ?
 C110 C109 C108 119.2(15) . . ?
 C110 C109 H109 120.4 . . ?
 C105 C110 H110 119.4 . . ?
 C109 C110 C105 121.2(13) . . ?
 C109 C110 H110 119.4 . . ?
 C112 C111 P8 116.9(7) . . ?
 C112 C111 C116 118.0(9) . . ?
 C116 C111 P8 125.1(7) . . ?
 C111 C112 H112 119.4 . . ?
 C113 C112 C111 121.2(10) . . ?
 C113 C112 H112 119.4 . . ?
 C112 C113 H113 120.2 . . ?
 C112 C113 C114 119.6(12) . . ?
 C114 C113 H113 120.2 . . ?
 C113 C114 H114 119.9 . . ?
 C113 C114 C115 120.2(11) . . ?
 C115 C114 H114 119.9 . . ?
 C114 C115 H115 119.7 . . ?
 C116 C115 C114 120.5(10) . . ?
 C116 C115 H115 119.7 . . ?
 C111 C116 H116 119.8 . . ?
 C115 C116 C111 120.4(11) . . ?
 C115 C116 H116 119.8 . . ?
 C118 C117 P9 117.2(6) . . ?
 C118 C117 C122 117.9(8) . . ?
 C122 C117 P9 124.8(7) . . ?
 C117 C118 H118 119.4 . . ?
 C119 C118 C117 121.2(9) . . ?
 C119 C118 H118 119.4 . . ?
 C118 C119 H119 120.2 . . ?
 C120 C119 C118 119.7(9) . . ?
 C120 C119 H119 120.2 . . ?
 C119 C120 H120 119.5 . . ?
 C119 C120 C121 121.0(9) . . ?
 C121 C120 H120 119.5 . . ?
 C120 C121 H121 120.2 . . ?
 C120 C121 C122 119.6(9) . . ?
 C122 C121 H121 120.2 . . ?
 C117 C122 H122 119.7 . . ?
 C121 C122 C117 120.6(9) . . ?
 C121 C122 H122 119.7 . . ?
 C124 C123 P9 124.8(9) . . ?
 C124 C123 C128 119.1(11) . . ?
 C128 C123 P9 116.1(8) . . ?
 C123 C124 H124 119.6 . . ?
 C125 C124 C123 120.8(13) . . ?
 C125 C124 H124 119.6 . . ?
 C124 C125 H125 120.5 . . ?
 C126 C125 C124 119.0(14) . . ?
 C126 C125 H125 120.5 . . ?
 C125 C126 H126 119.1 . . ?
 C125 C126 C127 121.8(16) . . ?
 C127 C126 H126 119.1 . . ?
 C126 C127 H127 120.0 . . ?
 C126 C127 C128 120.0(17) . . ?
 C128 C127 H127 120.0 . . ?
 C123 C128 H128 120.5 . . ?
 C127 C128 C123 119.1(14) . . ?
 C127 C128 H128 120.5 . . ?
 N5 C129 P9 111.6(5) . . ?
 N5 C129 C130 122.6(8) . . ?
 C130 C129 P9 125.9(7) . . ?
 C129 C130 H130 121.1 . . ?
 C131 C130 C129 117.8(9) . . ?
 C131 C130 H130 121.1 . . ?
 C130 C131 H131 119.8 . . ?
 C132 C131 C130 120.4(9) . . ?
 C132 C131 H131 119.8 . . ?
 C131 C132 H132 120.7 . . ?
 C131 C132 C133 118.6(9) . . ?
 C133 C132 H132 120.7 . . ?
 N5 C133 P10 110.8(5) . . ?
 N5 C133 C132 121.8(8) . . ?
 C132 C133 P10 127.3(7) . . ?
 C135 C134 P10 116.2(5) . . ?
 C135 C134 C139 120.0 . . ?
 C139 C134 P10 123.7(5) . . ?
 C134 C135 H135 120.0 . . ?
 C134 C135 C136 120.0 . . ?
 C136 C135 H135 120.0 . . ?
 C135 C136 H136 120.0 . . ?
 C135 C136 C137 120.0 . . ?
 C137 C136 H136 120.0 . . ?
 C136 C137 H137 120.0 . . ?
 C138 C137 C136 120.0 . . ?
 C138 C137 H137 120.0 . . ?
 C137 C138 H138 120.0 . . ?
 C139 C138 C137 120.0 . . ?
 C139 C138 H138 120.0 . . ?
 C134 C139 H139 120.0 . . ?
 C138 C139 C134 120.0 . . ?
 C138 C139 H139 120.0 . . ?
 C142 C141 H141 120.0 . . ?
 C142 C141 C140 120.0 . . ?
 C140 C141 H141 120.0 . . ?
 C141 C142 H142 120.0 . . ?
 C141 C142 C143 120.0 . . ?
 C143 C142 H142 120.0 . . ?
 C142 C143 H143 120.0 . . ?
 C144 C143 C142 120.0 . . ?
 C144 C143 H143 120.0 . . ?
 C143 C144 H144 120.0 . . ?
 C145 C144 C143 120.0 . . ?
 C145 C144 H144 120.0 . . ?
 C144 C145 H145 120.0 . . ?
 C144 C145 C140 120.0 . . ?
 C140 C145 H145 120.0 . . ?
 C7A C140 P10 126.1(10) . . ?
 C11A C140 P10 116.4(11) . . ?
 C11A C140 C7A 115.1(15) . . ?
 C141 C140 P10 118.1(6) . . ?
 C145 C140 P10 121.9(6) . . ?
 C145 C140 C141 120.0 . . ?
 F1 Sb1 F5 88.3(5) . . ?
 F2 Sb1 F1 89.7(5) . . ?
 F2 Sb1 F4 178.2(6) . . ?
 F2 Sb1 F5 89.4(5) . . ?
 F3 Sb1 F1 178.7(7) . . ?
 F3 Sb1 F2 90.5(6) . . ?
 F3 Sb1 F4 90.2(5) . . ?
 F3 Sb1 F5 90.4(5) . . ?
 F3 Sb1 F6 91.6(6) . . ?
 F4 Sb1 F1 89.6(6) . . ?
 F4 Sb1 F5 89.0(6) . . ?
 F6 Sb1 F1 89.7(5) . . ?
 F6 Sb1 F2 90.9(6) . . ?
 F6 Sb1 F4 90.7(6) . . ?
 F6 Sb1 F5 178.0(7) . . ?
 F7 Sb2 F10 91.8(12) . . ?
 F7 Sb2 F11 90.1(11) . . ?
 F7 Sb2 F12 89.0(11) . . ?
 F8 Sb2 F7 89.9(12) . . ?
 F8 Sb2 F9 89.2(11) . . ?
 F8 Sb2 F10 176.0(13) . . ?
 F8 Sb2 F11 93.9(13) . . ?
 F8 Sb2 F12 90.0(12) . . ?
 F9 Sb2 F7 179.0(14) . . ?
 F9 Sb2 F10 89.2(11) . . ?
 F9 Sb2 F11 90.3(10) . . ?
 F9 Sb2 F12 90.7(9) . . ?
 F10 Sb2 F12 86.3(10) . . ?
 F11 Sb2 F10 89.8(11) . . ?
 F11 Sb2 F12 176.0(13) . . ?
 F13 Sb3 F14 90.6(3) . . ?
 F13 Sb3 F16 89.4(3) . . ?
 F13 Sb3 F18 86.8(4) . . ?
 F14 Sb3 F18 89.1(3) . . ?
 F15 Sb3 F13 172.8(5) . . ?
 F15 Sb3 F14 89.3(4) . . ?
 F15 Sb3 F16 90.6(3) . . ?
 F15 Sb3 F18 86.1(6) . . ?
 F16 Sb3 F14 178.4(3) . . ?
 F16 Sb3 F18 89.4(4) . . ?
 F17 Sb3 F13 91.2(6) . . ?
 F17 Sb3 F14 91.9(4) . . ?
 F17 Sb3 F15 95.9(7) . . ?
 F17 Sb3 F16 89.7(4) . . ?
 F17 Sb3 F18 177.8(6) . . ?
 F19 Sb4 F20 89.8(4) . . ?
 F19 Sb4 F21 178.1(4) . . ?
 F19 Sb4 F23 88.6(3) . . ?
 F20 Sb4 F21 88.3(4) . . ?
 F20 Sb4 F23 88.4(4) . . ?
 F21 Sb4 F23 91.1(4) . . ?
 F22 Sb4 F19 92.2(4) . . ?
 F22 Sb4 F20 177.3(5) . . ?
 F22 Sb4 F21 89.7(4) . . ?
 F22 Sb4 F23 89.7(5) . . ?
 F22 Sb4 F24 90.5(5) . . ?
 F24 Sb4 F19 91.6(4) . . ?
 F24 Sb4 F20 91.3(4) . . ?
 F24 Sb4 F21 88.7(4) . . ?
 F24 Sb4 F23 179.7(5) . . ?
 Cl3 C146 H14B 111.5 . . ?
 Cl3 C146 H14C 111.5 . . ?
 Cl4 C146 Cl3 101.4(11) . . ?
 Cl4 C146 H14B 111.5 . . ?
 Cl4 C146 H14C 111.5 . . ?
 H14B C146 H14C 109.3 . . ?
 Cl5 C147 Cl6 91.0(11) . . ?
 Cl5 C147 H14D 113.5 . . ?
 Cl5 C147 H14E 113.5 . . ?
 Cl6 C147 H14D 113.5 . . ?
 Cl6 C147 H14E 113.5 . . ?
 H14D C147 H14E 110.8 . . ?
 Cl7 C148 Cl8 104.8(16) . . ?
 Cl7 C148 H14F 110.8 . . ?
 Cl7 C148 H14G 110.8 . . ?
 Cl8 C148 H14F 110.8 . . ?
 Cl8 C148 H14G 110.8 . . ?
 H14F C148 H14G 108.9 . . ?

_shelx_res_file
;
TITL hy_a.res in P-1
    auag12.res
    created by SHELXL-2016/6 at 11:40:15 on 19-May-2022
REM Old TITL HY in P-1
REM SHELXT solution in P-1
REM R1 0.115, Rweak 0.010, Alpha 0.099, Orientation as input
REM Formula found by SHELXT: C123 N27 O6 P12 Sb13 F12 Au Ag2
CELL 1.54184 19.1537 20.2273 22.8288 97.233 99.481 109.458
ZERR 2 0.0001 0.0001 0.0001 0.001 0.001 0.001
LATT 1
SFAC C H Ag Au Cl F N P Sb
UNIT 293 236 24 2 10 36 10 20 6
DFIX 1.75 0.01 Cl4 C146 Cl3 C146 Cl8 C148 Cl7 C148
DFIX 1.39 0.01 C9A C8A C9A C10A C11A C10A C7A C140 C8A C7A C140 C11A
DFIX 1.39 0.01 C109 C108 C110 C109 C110 C105 C106 C105 C107 C106 C108 C107
DFIX 1.85 Sb1 F3 Sb1 F4 Sb2 F10 Sb2 F12 Sb1 F6 Sb2 F7 Sb1 F1 Sb1 F2 Sb2 F9 =
 SB2 F11 SB1 F5
DFIX 1.75 0.01 Cl6 C147 Cl5 C147
SADI F1 F2 F2 F3 F3 F4 F4 F1 F5 F1 F5 F2 F5 F3 F5 F4 F6 F1 F6 F2 F6 F3 F6 F4
DANG 2.8 Cl6 Cl5
FLAT P8 C105 C110 C109 C108 C107 C106
DELU C1A C2A C3A C4A C5A C6A
DELU C10A C11A C140 C141 C142 C143
DELU Sb1 > F12
ISOR 0.01 0.02 C147 C148 C136 C139 C135 C141 C142 C127 C126 C125
ISOR 0.01 0.02 C2A C1A C139 C3A C4A C138 C5A C137 C136 C6A C135 C134
ISOR 0.01 0.02 C13A C14A C15A C16A C17A C108 C109 C110 C107 C106
ISOR 0.01 0.02 C7A C8A
ISOR 0.01 0.02 Sb2 F8 F9 F7 F10 F12 F11 F5 Sb1 F6 F3 F4 F2 F1
ISOR 0.01 0.02 Cl5 Cl6 Cl4 Cl3

L.S. 20
PLAN  10
SIZE 0.06 0.04 0.03
BOND $H
list 4
ABIN
fmap 2
acta
OMIT 0 -1 1
OMIT -1 1 0
OMIT 1 0 0
OMIT -4 24 2
OMIT 0 -2 2
OMIT -1 -3 2
OMIT 6 -24 3
OMIT -1 -1 1
OMIT -5 -15 3
OMIT 3 -20 8
OMIT 3 18 3
OMIT 0 22 1
OMIT 2 19 3
OMIT -4 -17 3
OMIT -1 5 1
OMIT 0 -21 6
OMIT -4 2 0
OMIT 6 13 0
OMIT 0 0 3
OMIT 5 -23 5
OMIT 4 17 2
OMIT 5 -19 8
OMIT -3 24 1
OMIT 1 -1 1
OMIT 4 17 1
OMIT -3 -18 1
OMIT 5 13 5
OMIT 3 18 2
OMIT 4 17 3
OMIT -6 23 7
OMIT 3 -23 6
OMIT 1 3 1
REM <olex2.extras>
REM <HklSrc "%.\\AuAg12.hkl">
REM </olex2.extras>

WGHT    0.048600   65.770798
FVAR       0.10753   0.61664   0.54459   0.71928   0.54889   0.70479
AU1   4    0.293206    0.226412    0.261959    11.00000    0.02211    0.02101 =
         0.01827    0.00478    0.00484    0.00521
AG1   3    0.445974    0.248198    0.302060    11.00000    0.02414    0.03010 =
         0.02430    0.00467    0.00280    0.00786
AG2   3    0.143695    0.208980    0.218914    11.00000    0.02237    0.03064 =
         0.02875    0.00605    0.00440    0.00697
AG3   3    0.333509    0.193702    0.373385    11.00000    0.03205    0.02786 =
         0.01941    0.00728    0.00476    0.00976
AG4   3    0.372574    0.195841    0.176844    11.00000    0.02934    0.03126 =
         0.02195    0.00558    0.00992    0.01006
AG5   3    0.396496    0.344013    0.235292    11.00000    0.02763    0.02557 =
         0.02839    0.00924    0.00824    0.00323
AG6   3    0.183895    0.110731    0.287822    11.00000    0.02806    0.02448 =
         0.02989    0.00825    0.00891    0.00290
AG7   3    0.375005    0.338987    0.356105    11.00000    0.03147    0.02539 =
         0.02404    0.00122    0.00363    0.00589
AG8   3    0.257221    0.349881    0.265807    11.00000    0.03209    0.02277 =
         0.03166    0.00672    0.00757    0.00954
AG9   3    0.257379    0.261393    0.150631    11.00000    0.03002    0.03257 =
         0.02114    0.00945    0.00419    0.00960
AG10  3    0.217630    0.254936    0.349860    11.00000    0.03088    0.02827 =
         0.02580    0.00529    0.01165    0.00940
AG11  3    0.325407    0.103357    0.261924    11.00000    0.03307    0.02231 =
         0.02529    0.00527    0.00693    0.01037
AG12  3    0.213509    0.115296    0.166486    11.00000    0.02956    0.02742 =
         0.02449    0.00119    0.00284    0.00542
CL1   5    0.450529    0.439887    0.432310    11.00000    0.05969    0.03500 =
         0.04112   -0.00830   -0.00693    0.01219
CL2   5    0.152542    0.027430    0.077915    11.00000    0.06634    0.08183 =
         0.07154   -0.01091    0.00862    0.01452
P1    8    0.492670    0.437048    0.204954    11.00000    0.03738    0.02671 =
         0.04566    0.00877    0.01845    0.00416
P2    8    0.447073    0.180238    0.102234    11.00000    0.03803    0.03118 =
         0.02921    0.00358    0.01620    0.00865
P3    8    0.573489    0.254672    0.347466    11.00000    0.02878    0.02661 =
         0.02729    0.00296    0.00141    0.00957
P4    8    0.368422    0.002816    0.256728    11.00000    0.03513    0.02171 =
         0.02870    0.00316    0.00664    0.00984
P5    8    0.347316    0.165569    0.473862    11.00000    0.03258    0.02571 =
         0.02303    0.00759    0.00350    0.00612
P6    8    0.097946    0.006912    0.317828    11.00000    0.02828    0.02746 =
         0.03293    0.00934    0.00438   -0.00009
P7    8    0.144097    0.289739    0.417086    11.00000    0.03453    0.03523 =
         0.02720    0.00481    0.01126    0.01150
P8    8    0.007098    0.179431    0.191730    11.00000    0.02607    0.05039 =
         0.02902    0.00328    0.00455    0.01089
P9    8    0.238944    0.463450    0.260909    11.00000    0.04431    0.02553 =
         0.03899    0.00437    0.00315    0.01373
P10   8    0.212282    0.297738    0.058827    11.00000    0.03855    0.04058 =
         0.02369    0.01180    0.00488    0.01392
N1    7    0.481480    0.316764    0.137217    11.00000    0.03711    0.03672 =
         0.03942    0.00747    0.01583    0.00927
N2    7    0.487928    0.118397    0.307116    11.00000    0.03822    0.02777 =
         0.02277    0.00336    0.00588    0.01125
N3    7    0.216099    0.072165    0.409735    11.00000    0.02931    0.03128 =
         0.02759    0.00994    0.00847    0.00763
N4    7    0.053725    0.235067    0.308539    11.00000    0.02645    0.04502 =
         0.02987    0.00489    0.00896    0.01360
N5    7    0.221439    0.397180    0.149312    11.00000    0.03776    0.02077 =
         0.03608    0.00522    0.00033    0.00879
C1    1    0.482555    0.516186    0.181200    11.00000    0.05486    0.03776 =
         0.05569    0.01582    0.03515    0.01347
PART 2
AFIX  66
C1A   1    0.273147    0.331410    0.007697   -41.00000    0.04954    0.04641 =
         0.04790    0.01298    0.00262    0.01887
C6A   1    0.287140    0.277724   -0.027200   -41.00000    0.06448    0.06222 =
         0.06070    0.00876    0.01214    0.02724
AFIX  43
H6A   2    0.264733    0.230373   -0.023680   -41.00000   -1.20000
AFIX  65
C5A   1    0.334622    0.294811   -0.067358   -41.00000    0.08127    0.08754 =
         0.08030    0.01536    0.02885    0.03205
AFIX  43
H5A   2    0.343984    0.258891   -0.090706   -41.00000   -1.20000
AFIX  65
C4A   1    0.368113    0.365583   -0.072620   -41.00000    0.07978    0.08548 =
         0.08098    0.01726    0.02743    0.03233
AFIX  43
H4A   2    0.399881    0.377014   -0.099489   -41.00000   -1.20000
AFIX  65
C3A   1    0.354121    0.419269   -0.037724   -41.00000    0.07423    0.07663 =
         0.07337    0.01933    0.02858    0.01883
AFIX  43
H3A   2    0.376528    0.466620   -0.041245   -41.00000   -1.20000
AFIX  65
C2A   1    0.306638    0.402183    0.002435   -41.00000    0.06231    0.05569 =
         0.05814    0.01663    0.01710    0.01583
AFIX  43
H2A   2    0.297277    0.438103    0.025783   -41.00000   -1.20000
AFIX   0
PART 0
C2    1    0.536840    0.583450    0.200687    11.00000    0.08473    0.01551 =
         0.08617    0.00802    0.05317    0.00398
AFIX  43
H2    2    0.581682    0.591377    0.228285    11.00000   -1.20000
AFIX   0
C3    1    0.522512    0.639755    0.177665    11.00000    0.16761    0.03726 =
         0.12855    0.03045    0.11508    0.04309
AFIX  43
H3    2    0.558209    0.685816    0.191312    11.00000   -1.20000
AFIX   0
C4    1    0.458903    0.629783    0.136433    11.00000    0.17519    0.10531 =
         0.11644    0.08075    0.10664    0.10435
AFIX  43
H4    2    0.451579    0.668026    0.121100    11.00000   -1.20000
AFIX   0
C5    1    0.405339    0.562248    0.117603    11.00000    0.13128    0.10262 =
         0.11044    0.06485    0.05751    0.07963
AFIX  43
H5    2    0.361543    0.554498    0.088820    11.00000   -1.20000
AFIX   0
C6    1    0.415612    0.505822    0.140780    11.00000    0.08051    0.03936 =
         0.09888    0.02564    0.02374    0.02401
AFIX  43
H6    2    0.377668    0.460700    0.129353    11.00000   -1.20000
AFIX   0
C7    1    0.583630    0.463753    0.258369    11.00000    0.04283    0.02950 =
         0.05961    0.00106    0.01045    0.00762
PART 2
C7A   1    0.061224    0.264841   -0.008347   -51.00000    0.05118    0.05438 =
         0.06532    0.01149    0.00260    0.02082
AFIX  43
H7A   2    0.074506    0.313182   -0.009547   -51.00000   -1.20000
AFIX   0
PART 0
C8    1    0.652575    0.487612    0.241250    11.00000    0.04302    0.04725 =
         0.10651   -0.00498    0.02432    0.00567
AFIX  43
H8    2    0.654475    0.491759    0.201380    11.00000   -1.20000
AFIX   0
PART 2
C8A   1   -0.013002    0.219616   -0.033977   -51.00000    0.05966    0.06250 =
         0.06787    0.00855    0.00036    0.02366
AFIX  43
H8A   2   -0.046539    0.235813   -0.056827   -51.00000   -1.20000
AFIX   0
PART 0
C9    1    0.718818    0.505186    0.285232    11.00000    0.04249    0.06606 =
         0.15009   -0.01634    0.00610    0.01034
AFIX  43
H9    2    0.765513    0.521398    0.274480    11.00000   -1.20000
AFIX   0
PART 2
C9A   1   -0.036167    0.149804   -0.024841   -51.00000    0.04349    0.08721 =
         0.04284   -0.01437   -0.00812    0.01983
AFIX  43
H9A   2   -0.086403    0.119346   -0.039604   -51.00000   -1.20000
AFIX   0
PART 0
C10   1    0.716742    0.499200    0.343190    11.00000    0.06218    0.04439 =
         0.13831   -0.02326   -0.02587    0.01762
AFIX  43
H10   2    0.761929    0.511490    0.371704    11.00000   -1.20000
AFIX   0
PART 2
C10A  1    0.015982    0.125565    0.006454   -51.00000    0.04718    0.07586 =
         0.06998    0.02008    0.00339    0.00246
AFIX  43
H10A  2    0.001557    0.078270    0.011340   -51.00000   -1.20000
AFIX   0
PART 0
C11   1    0.648810    0.475209    0.360627    11.00000    0.08431    0.04460 =
         0.08394   -0.00226   -0.01211    0.02060
AFIX  43
H11   2    0.647880    0.470411    0.400504    11.00000   -1.20000
AFIX   0
PART 2
C11A  1    0.089987    0.172794    0.030395   -51.00000    0.03509    0.06230 =
         0.01992    0.01507    0.01684    0.01957
AFIX  43
H11A  2    0.122983    0.157679    0.055064   -51.00000   -1.20000
AFIX   0
PART 0
C12   1    0.581564    0.458191    0.318196    11.00000    0.05258    0.03592 =
         0.06564   -0.00064    0.00100    0.00848
AFIX  43
H12   2    0.535291    0.443123    0.329730    11.00000   -1.20000
AFIX   0
C13   1    0.501446    0.387142    0.135637    11.00000    0.04240    0.03762 =
         0.05049    0.01733    0.02762    0.01243
PART 2
AFIX  66
C13A  1   -0.112612    0.163639    0.101758   -61.00000    0.05030    0.06073 =
         0.06036    0.00690    0.00572    0.02998
AFIX  43
H13A  2   -0.124190    0.115234    0.101991   -61.00000   -1.20000
AFIX  65
C14A  1   -0.162610    0.186028    0.065422   -61.00000    0.06404    0.05906 =
         0.06511    0.01625    0.00709    0.02211
AFIX  43
H14A  2   -0.207640    0.152602    0.041344   -61.00000   -1.20000
AFIX  65
C15A  1   -0.145305    0.258376    0.065074   -61.00000    0.04514    0.04579 =
         0.05184    0.01396    0.00157    0.01816
AFIX  43
H15A  2   -0.178757    0.273355    0.040762   -61.00000   -1.20000
AFIX  65
C16A  1   -0.078002    0.308335    0.101062   -61.00000    0.06589    0.06116 =
         0.07372    0.01771    0.00457    0.02862
AFIX  43
H16A  2   -0.066424    0.356740    0.100828   -61.00000   -1.20000
AFIX  65
C17A  1   -0.028003    0.285947    0.137398   -61.00000    0.08827    0.08568 =
         0.08720    0.01529    0.01258    0.03525
AFIX  43
H17A  2    0.017028    0.319373    0.161476   -61.00000   -1.20000
AFIX  65
PART 0
C105  1   -0.045307    0.213600    0.137746    11.00000    0.04075    0.07387 =
         0.03514    0.00294    0.00583    0.02708
AFIX   0
C14   1    0.517740    0.413025    0.083871    11.00000    0.07664    0.03429 =
         0.07117    0.01960    0.04866    0.01263
AFIX  43
H14   2    0.532478    0.461684    0.083673    11.00000   -1.20000
AFIX   0
C15   1    0.511690    0.365653    0.033378    11.00000    0.09984    0.05772 =
         0.05670    0.03177    0.05140    0.02940
AFIX  43
H15   2    0.521322    0.382071   -0.001813    11.00000   -1.20000
AFIX   0
C16   1    0.491397    0.293581    0.034087    11.00000    0.07621    0.04259 =
         0.04511    0.01304    0.03277    0.01863
AFIX  43
H16   2    0.487639    0.260954    0.000062    11.00000   -1.20000
AFIX   0
C17   1    0.476849    0.271711    0.087388    11.00000    0.04217    0.03376 =
         0.03376    0.00798    0.01797    0.01144
C18   1    0.535212    0.166185    0.123593    11.00000    0.04433    0.02421 =
         0.03921   -0.00051    0.01714    0.00869
C19   1    0.602048    0.204086    0.107211    11.00000    0.04837    0.04417 =
         0.05999    0.01390    0.02537    0.01386
AFIX  43
H19   2    0.602478    0.238548    0.083735    11.00000   -1.20000
AFIX   0
C20   1    0.667245    0.190863    0.125514    11.00000    0.05032    0.06287 =
         0.08218    0.00972    0.02308    0.02036
AFIX  43
H20   2    0.711504    0.216606    0.114368    11.00000   -1.20000
AFIX   0
C21   1    0.667966    0.140086    0.160090    11.00000    0.05523    0.04718 =
         0.08383    0.00086    0.00863    0.02464
AFIX  43
H21   2    0.712498    0.131689    0.172396    11.00000   -1.20000
AFIX   0
C22   1    0.602215    0.101583    0.176474    11.00000    0.07810    0.04660 =
         0.06565    0.01266    0.01101    0.02765
AFIX  43
H22   2    0.601849    0.066277    0.199002    11.00000   -1.20000
AFIX   0
C23   1    0.537369    0.115838    0.159240    11.00000    0.05414    0.03641 =
         0.05301    0.01181    0.02164    0.01682
AFIX  43
H23   2    0.493801    0.091126    0.171774    11.00000   -1.20000
AFIX   0
C24   1    0.398142    0.120698    0.029718    11.00000    0.04812    0.03988 =
         0.03331    0.00726    0.01780    0.00736
C25   1    0.434924    0.093294   -0.008764    11.00000    0.04850    0.07371 =
         0.05288   -0.02166    0.02535    0.00433
AFIX  43
H25   2    0.487174    0.104814    0.001755    11.00000   -1.20000
AFIX   0
C26   1    0.392405    0.048223   -0.063449    11.00000    0.07195    0.10065 =
         0.05480   -0.03505    0.02811    0.00458
AFIX  43
H26   2    0.416700    0.029538   -0.089503    11.00000   -1.20000
AFIX   0
C27   1    0.316115    0.031024   -0.079467    11.00000    0.07592    0.07519 =
         0.03602   -0.01309    0.00392    0.01023
AFIX  43
H27   2    0.288972    0.001958   -0.116749    11.00000   -1.20000
AFIX   0
C28   1    0.278646    0.056494   -0.040652    11.00000    0.06041    0.07901 =
         0.04784   -0.00134    0.00044    0.02218
AFIX  43
H28   2    0.226207    0.043688   -0.051047    11.00000   -1.20000
AFIX   0
C29   1    0.319847    0.101010    0.013537    11.00000    0.04574    0.06295 =
         0.03981   -0.00083    0.00996    0.01541
AFIX  43
H29   2    0.294830    0.118250    0.039832    11.00000   -1.20000
AFIX   0
C30   1    0.661568    0.300216    0.325558    11.00000    0.03432    0.02949 =
         0.04483    0.01103    0.01223    0.01188
C31   1    0.731829    0.327637    0.365507    11.00000    0.03839    0.05628 =
         0.06597    0.02359    0.00877    0.01920
AFIX  43
H31   2    0.735345    0.324590    0.406129    11.00000   -1.20000
AFIX   0
C32   1    0.797381    0.359854    0.344795    11.00000    0.03942    0.06382 =
         0.11145    0.03716    0.02388    0.02013
AFIX  43
H32   2    0.844574    0.378106    0.371522    11.00000   -1.20000
AFIX   0
C33   1    0.791817    0.364456    0.284761    11.00000    0.06017    0.07281 =
         0.12856    0.03997    0.05589    0.02445
AFIX  43
H33   2    0.835500    0.385780    0.271007    11.00000   -1.20000
AFIX   0
C34   1    0.723561    0.338330    0.245502    11.00000    0.09872    0.06471 =
         0.07145    0.02450    0.05422    0.02064
AFIX  43
H34   2    0.720729    0.341928    0.205031    11.00000   -1.20000
AFIX   0
C35   1    0.657205    0.305963    0.265136    11.00000    0.06035    0.03897 =
         0.04459    0.00397    0.01674    0.00104
AFIX  43
H35   2    0.610381    0.288363    0.237931    11.00000   -1.20000
AFIX   0
C36   1    0.589772    0.278020    0.429290    11.00000    0.02843    0.03150 =
         0.03015    0.00591    0.00474    0.00724
C37   1    0.632077    0.252210    0.469901    11.00000    0.04546    0.03517 =
         0.03467    0.00620    0.00164    0.01588
AFIX  43
H37   2    0.656001    0.222280    0.455770    11.00000   -1.20000
AFIX   0
C38   1    0.638187    0.271600    0.531695    11.00000    0.05144    0.04874 =
         0.03619    0.01350   -0.00165    0.01838
AFIX  43
H38   2    0.665924    0.253920    0.558720    11.00000   -1.20000
AFIX   0
C39   1    0.604447    0.315823    0.553298    11.00000    0.04884    0.04844 =
         0.03253    0.00003    0.00591    0.00842
AFIX  43
H39   2    0.609271    0.328250    0.594796    11.00000   -1.20000
AFIX   0
C40   1    0.562676    0.342586    0.513497    11.00000    0.04306    0.05545 =
         0.03893   -0.00305    0.00930    0.01857
AFIX  43
H40   2    0.540147    0.373522    0.528183    11.00000   -1.20000
AFIX   0
C41   1    0.554895    0.322706    0.451604    11.00000    0.02968    0.03533 =
         0.03324    0.00054   -0.00031    0.00995
AFIX  43
H41   2    0.525945    0.339571    0.424807    11.00000   -1.20000
AFIX   0
C42   1    0.560657    0.159335    0.332510    11.00000    0.03256    0.02980 =
         0.02936   -0.00059    0.00186    0.01188
C43   1    0.616601    0.129746    0.347447    11.00000    0.03265    0.03693 =
         0.04088   -0.00370   -0.00277    0.01730
AFIX  43
H43   2    0.667094    0.159179    0.362819    11.00000   -1.20000
AFIX   0
C44   1    0.595576    0.057096    0.339014    11.00000    0.04305    0.04738 =
         0.04572   -0.00391   -0.00898    0.02377
AFIX  43
H44   2    0.631146    0.036327    0.350051    11.00000   -1.20000
AFIX   0
C45   1    0.520272    0.014865    0.313711    11.00000    0.04628    0.02355 =
         0.03966    0.00134   -0.00043    0.01611
AFIX  43
H45   2    0.504407   -0.034660    0.308348    11.00000   -1.20000
AFIX   0
C46   1    0.468730    0.047530    0.296439    11.00000    0.04039    0.02301 =
         0.02623    0.00069    0.00719    0.01000
C47   1    0.329945   -0.072464    0.291888    11.00000    0.03166    0.02802 =
         0.03769    0.01090    0.00661    0.00853
C48   1    0.330510   -0.140367    0.272707    11.00000    0.05409    0.02353 =
         0.05062    0.00888    0.01419    0.00915
AFIX  43
H48   2    0.352571   -0.148867    0.240576    11.00000   -1.20000
AFIX   0
C49   1    0.297886   -0.195411    0.301886    11.00000    0.06133    0.03285 =
         0.06604    0.02049    0.01093    0.01396
AFIX  43
H49   2    0.298452   -0.240749    0.289313    11.00000   -1.20000
AFIX   0
C50   1    0.265043   -0.183359    0.348849    11.00000    0.04381    0.05722 =
         0.07104    0.04229    0.01373    0.01219
AFIX  43
H50   2    0.243071   -0.220660    0.367827    11.00000   -1.20000
AFIX   0
C51   1    0.264158   -0.116746    0.368290    11.00000    0.04813    0.06926 =
         0.05429    0.03583    0.02247    0.02359
AFIX  43
H51   2    0.241979   -0.108746    0.400467    11.00000   -1.20000
AFIX   0
C52   1    0.296255   -0.061949    0.339906    11.00000    0.04256    0.03623 =
         0.04169    0.01288    0.01205    0.01353
AFIX  43
H52   2    0.295423   -0.016859    0.353101    11.00000   -1.20000
AFIX   0
C53   1    0.370201   -0.034049    0.180292    11.00000    0.03893    0.02115 =
         0.03222    0.00331    0.00719    0.00307
C54   1    0.316988   -0.028257    0.133301    11.00000    0.05229    0.04566 =
         0.03594    0.00260    0.00007    0.01728
AFIX  43
H54   2    0.283080   -0.006539    0.142004    11.00000   -1.20000
AFIX   0
C55   1    0.314739   -0.054923    0.073627    11.00000    0.08275    0.06300 =
         0.03871    0.00339   -0.00162    0.02293
AFIX  43
H55   2    0.278741   -0.051762    0.042461    11.00000   -1.20000
AFIX   0
C56   1    0.365531   -0.085936    0.060543    11.00000    0.09295    0.06355 =
         0.03383   -0.00123    0.02427    0.01974
AFIX  43
H56   2    0.364189   -0.103414    0.020531    11.00000   -1.20000
AFIX   0
C57   1    0.418430   -0.091158    0.106642    11.00000    0.05394    0.05673 =
         0.04782   -0.00433    0.01892    0.01533
AFIX  43
H57   2    0.453016   -0.111828    0.097536    11.00000   -1.20000
AFIX   0
C58   1    0.420668   -0.065994    0.166325    11.00000    0.04033    0.04298 =
         0.04338    0.00391    0.00786    0.01309
AFIX  43
H58   2    0.456107   -0.070506    0.197170    11.00000   -1.20000
AFIX   0
C59   1    0.425095    0.141450    0.508829    11.00000    0.03413    0.02868 =
         0.03313    0.00574    0.00598    0.00597
C60   1    0.451103    0.152764    0.571098    11.00000    0.04562    0.04175 =
         0.03556    0.01311    0.00061    0.01689
AFIX  43
H60   2    0.429128    0.174404    0.597248    11.00000   -1.20000
AFIX   0
C61   1    0.510361    0.131389    0.593937    11.00000    0.05153    0.05644 =
         0.05531    0.02520   -0.00380    0.01417
AFIX  43
H61   2    0.528412    0.139387    0.635573    11.00000   -1.20000
AFIX   0
C62   1    0.542170    0.098899    0.555973    11.00000    0.04617    0.06086 =
         0.08912    0.03492    0.00120    0.02613
AFIX  43
H62   2    0.581187    0.084159    0.571828    11.00000   -1.20000
AFIX   0
C63   1    0.516655    0.087627    0.493616    11.00000    0.05296    0.04318 =
         0.08733    0.01707    0.01338    0.02710
AFIX  43
H63   2    0.538583    0.065605    0.467705    11.00000   -1.20000
AFIX   0
C64   1    0.458568    0.109366    0.470506    11.00000    0.04265    0.03901 =
         0.04465    0.01109    0.00637    0.01295
AFIX  43
H64   2    0.441722    0.102418    0.428808    11.00000   -1.20000
AFIX   0
C65   1    0.335267    0.230133    0.530283    11.00000    0.03025    0.02996 =
         0.02726    0.00595    0.00171    0.00827
C66   1    0.359457    0.301424    0.522390    11.00000    0.04210    0.03192 =
         0.03173    0.00569   -0.00005    0.00742
AFIX  43
H66   2    0.380497    0.313348    0.489499    11.00000   -1.20000
AFIX   0
C67   1    0.352185    0.353599    0.563009    11.00000    0.06646    0.03780 =
         0.04998    0.00545   -0.00048    0.01967
AFIX  43
H67   2    0.367979    0.400512    0.557079    11.00000   -1.20000
AFIX   0
C68   1    0.321989    0.337533    0.612163    11.00000    0.06671    0.05349 =
         0.04602   -0.00339    0.00583    0.03353
AFIX  43
H68   2    0.317040    0.373170    0.639304    11.00000   -1.20000
AFIX   0
C69   1    0.298749    0.267080    0.621030    11.00000    0.06059    0.05749 =
         0.03649    0.00511    0.01311    0.02572
AFIX  43
H69   2    0.279012    0.255837    0.654623    11.00000   -1.20000
AFIX   0
C70   1    0.304996    0.213661    0.579836    11.00000    0.05304    0.03699 =
         0.03510    0.00736    0.01240    0.01218
AFIX  43
H70   2    0.288751    0.166710    0.585654    11.00000   -1.20000
AFIX   0
C71   1    0.263217    0.084409    0.463567    11.00000    0.03782    0.03408 =
         0.02398    0.01117    0.00748    0.01513
C72   1    0.246508    0.039493    0.505498    11.00000    0.04969    0.02921 =
         0.02754    0.01012    0.00454    0.00386
AFIX  43
H72   2    0.281205    0.046996    0.541602    11.00000   -1.20000
AFIX   0
C73   1    0.177210   -0.016093    0.491699    11.00000    0.05772    0.03422 =
         0.03349    0.01626    0.01050    0.00037
AFIX  43
H73   2    0.164143   -0.045989    0.519078    11.00000   -1.20000
AFIX   0
C74   1    0.127058   -0.027335    0.436949    11.00000    0.04680    0.03776 =
         0.03832    0.01484    0.01417   -0.00198
AFIX  43
H74   2    0.079361   -0.063373    0.427901    11.00000   -1.20000
AFIX   0
C75   1    0.149621    0.016580    0.395629    11.00000    0.03294    0.03209 =
         0.03334    0.00820    0.01022    0.00259
C76   1    0.001954   -0.006765    0.326794    11.00000    0.03085    0.04670 =
         0.04039    0.01711    0.00534    0.00658
C77   1   -0.058852   -0.070326    0.307666    11.00000    0.03199    0.03153 =
         0.05611    0.01346    0.00120   -0.00479
AFIX  43
H77   2   -0.052554   -0.110353    0.287887    11.00000   -1.20000
AFIX   0
C78   1   -0.129734   -0.074735    0.317899    11.00000    0.03006    0.08652 =
         0.06540    0.03484    0.00805    0.00082
AFIX  43
H78   2   -0.170465   -0.117914    0.304589    11.00000   -1.20000
AFIX   0
C79   1   -0.140746   -0.017685    0.346746    11.00000    0.04427    0.09937 =
         0.06313    0.02750    0.02369    0.02516
AFIX  43
H79   2   -0.188034   -0.022054    0.354626    11.00000   -1.20000
AFIX   0
C80   1   -0.081447    0.046709    0.364271    11.00000    0.05826    0.09158 =
         0.06858    0.01187    0.01664    0.03823
AFIX  43
H80   2   -0.089053    0.086430    0.383205    11.00000   -1.20000
AFIX   0
C81   1   -0.010448    0.053238    0.354100    11.00000    0.04690    0.06189 =
         0.06876    0.00477    0.01358    0.01267
AFIX  43
H81   2    0.029079    0.097408    0.365361    11.00000   -1.20000
AFIX   0
C82   1    0.099123   -0.076296    0.278034    11.00000    0.02844    0.03352 =
         0.03510    0.00078   -0.00482   -0.00137
C83   1    0.080428   -0.139336    0.299754    11.00000    0.05461    0.02627 =
         0.05154    0.00419    0.00036    0.00450
AFIX  43
H83   2    0.063415   -0.141402    0.335598    11.00000   -1.20000
AFIX   0
C84   1    0.086918   -0.198941    0.268525    11.00000    0.06924    0.04328 =
         0.07595    0.01084   -0.00269    0.02003
AFIX  43
H84   2    0.072988   -0.241571    0.282701    11.00000   -1.20000
AFIX   0
C85   1    0.114002   -0.195645    0.216297    11.00000    0.07702    0.05470 =
         0.08346   -0.02242    0.00172    0.02278
AFIX  43
H85   2    0.119264   -0.235807    0.195715    11.00000   -1.20000
AFIX   0
C86   1    0.133013   -0.134048    0.194799    11.00000    0.07877    0.05691 =
         0.05558   -0.02154    0.01458    0.00147
AFIX  43
H86   2    0.151359   -0.132212    0.159536    11.00000   -1.20000
AFIX   0
C87   1    0.125374   -0.073755    0.224871    11.00000    0.05465    0.05661 =
         0.04353    0.00178    0.01056    0.00516
AFIX  43
H87   2    0.137751   -0.031865    0.209537    11.00000   -1.20000
AFIX   0
C88   1    0.124079    0.256304    0.484805    11.00000    0.03460    0.05036 =
         0.03731    0.01492    0.01050    0.01234
C89   1    0.121547    0.186536    0.486935    11.00000    0.06615    0.05252 =
         0.05854    0.01973    0.01190    0.01823
AFIX  43
H89   2    0.132339    0.160303    0.455514    11.00000   -1.20000
AFIX   0
C90   1    0.102677    0.157106    0.536672    11.00000    0.07321    0.07649 =
         0.09389    0.05251    0.00545    0.01281
AFIX  43
H90   2    0.100624    0.110854    0.538566    11.00000   -1.20000
AFIX   0
C91   1    0.087014    0.196504    0.583174    11.00000    0.05984    0.13839 =
         0.07032    0.06373    0.02838    0.03883
AFIX  43
H91   2    0.074736    0.176727    0.616445    11.00000   -1.20000
AFIX   0
C92   1    0.089387    0.264119    0.580744    11.00000    0.09211    0.13293 =
         0.05952    0.04284    0.04354    0.06451
AFIX  43
H92   2    0.077902    0.289999    0.611967    11.00000   -1.20000
AFIX   0
C93   1    0.108751    0.294206    0.532163    11.00000    0.07498    0.08148 =
         0.04201    0.02016    0.02838    0.04287
AFIX  43
H93   2    0.111507    0.340853    0.531363    11.00000   -1.20000
AFIX   0
C94   1    0.175350    0.385319    0.437893    11.00000    0.05292    0.03761 =
         0.03608    0.00430    0.01066    0.01348
C95   1    0.130180    0.425102    0.446625    11.00000    0.07612    0.04496 =
         0.08567    0.00491    0.03072    0.02846
AFIX  43
H95   2    0.077900    0.402196    0.440367    11.00000   -1.20000
AFIX   0
C96   1    0.162631    0.499682    0.464835    11.00000    0.10026    0.05868 =
         0.09840    0.00398    0.03089    0.04235
AFIX  43
H96   2    0.132102    0.526051    0.471340    11.00000   -1.20000
AFIX   0
C97   1    0.238884    0.533247    0.472934    11.00000    0.11275    0.02744 =
         0.09268    0.00076    0.03468    0.00670
AFIX  43
H97   2    0.259976    0.582725    0.484900    11.00000   -1.20000
AFIX   0
C98   1    0.285525    0.495819    0.463862    11.00000    0.07206    0.05367 =
         0.07231   -0.00209    0.01862    0.00264
AFIX  43
H98   2    0.337646    0.519328    0.469593    11.00000   -1.20000
AFIX   0
C99   1    0.253148    0.422540    0.446053    11.00000    0.05706    0.02610 =
         0.04005   -0.00880    0.00794   -0.00267
AFIX  43
H99   2    0.284308    0.396942    0.439217    11.00000   -1.20000
AFIX   0
C100  1    0.051037    0.260799    0.364737    11.00000    0.03989    0.04382 =
         0.03268    0.00868    0.01523    0.01749
C101  1   -0.016140    0.264679    0.379381    11.00000    0.03657    0.06629 =
         0.04394    0.00335    0.02098    0.02234
AFIX  43
H101  2   -0.017589    0.280465    0.419068    11.00000   -1.20000
AFIX   0
C102  1   -0.080013    0.244349    0.333080    11.00000    0.04157    0.08530 =
         0.05158    0.00457    0.01877    0.02917
AFIX  43
H102  2   -0.124880    0.247481    0.341352    11.00000   -1.20000
AFIX   0
C103  1   -0.077458    0.219533    0.274890    11.00000    0.02524    0.08575 =
         0.05167    0.00097    0.00863    0.02367
AFIX  43
H103  2   -0.119660    0.207108    0.243249    11.00000   -1.20000
AFIX   0
C104  1   -0.008746    0.213384    0.264398    11.00000    0.03186    0.04664 =
         0.03476    0.00077    0.00732    0.01405
PART 1
C106  1   -0.006330    0.282992    0.130470    61.00000    0.07739    0.06324 =
         0.06931    0.02280   -0.00388    0.03219
AFIX  43
H106  2    0.043526    0.306947    0.151961    61.00000   -1.20000
AFIX   0
C107  1   -0.040125    0.316981    0.092030    61.00000    0.09508    0.08881 =
         0.09402    0.03213    0.01461    0.04029
AFIX  43
H107  2   -0.014184    0.363680    0.088531    61.00000   -1.20000
AFIX   0
C108  1   -0.113497    0.279523    0.059020    61.00000    0.08014    0.09392 =
         0.07862    0.03087    0.01057    0.04116
AFIX  43
H108  2   -0.137708    0.302106    0.034184    61.00000   -1.20000
AFIX   0
C109  1   -0.151600    0.209149    0.062199    61.00000    0.05648    0.06896 =
         0.06669    0.01909   -0.00073    0.02599
AFIX  43
H109  2   -0.199491    0.183618    0.037614    61.00000   -1.20000
AFIX   0
C110  1   -0.117641    0.177225    0.102354    61.00000    0.04169    0.06362 =
         0.05011    0.01647    0.00064    0.02309
AFIX  43
H110  2   -0.143861    0.130505    0.105634    61.00000   -1.20000
AFIX   0
PART 0
C111  1   -0.040529    0.083957    0.176784    11.00000    0.03320    0.04993 =
         0.03029    0.00950   -0.00049    0.00764
C112  1   -0.008348    0.043197    0.144024    11.00000    0.05226    0.06470 =
         0.05019    0.00322    0.01242    0.01683
AFIX  43
H112  2    0.035883    0.066096    0.131537    11.00000   -1.20000
AFIX   0
C113  1   -0.040895   -0.030090    0.129944    11.00000    0.08122    0.05165 =
         0.07050   -0.00093    0.00929    0.01093
AFIX  43
H113  2   -0.018599   -0.056517    0.108407    11.00000   -1.20000
AFIX   0
C114  1   -0.107025   -0.064325    0.147997    11.00000    0.08925    0.05573 =
         0.06928    0.01360   -0.00852    0.00392
AFIX  43
H114  2   -0.129840   -0.113854    0.137823    11.00000   -1.20000
AFIX   0
C115  1   -0.139351   -0.025135    0.181140    11.00000    0.04757    0.07936 =
         0.05705    0.02734   -0.00393   -0.01099
AFIX  43
H115  2   -0.182891   -0.048617    0.194255    11.00000   -1.20000
AFIX   0
C116  1   -0.107858    0.047646    0.194720    11.00000    0.03840    0.06399 =
         0.04989    0.01837    0.00770   -0.00447
AFIX  43
H116  2   -0.130932    0.073516    0.215953    11.00000   -1.20000
AFIX   0
C117  1    0.328144    0.539393    0.283524    11.00000    0.04950    0.03606 =
         0.03021    0.00198    0.00827    0.01273
C118  1    0.387072    0.531647    0.322554    11.00000    0.04642    0.03928 =
         0.04453    0.00221    0.00494    0.01675
AFIX  43
H118  2    0.378790    0.489669    0.337560    11.00000   -1.20000
AFIX   0
C119  1    0.457584    0.584842    0.339537    11.00000    0.04247    0.05545 =
         0.05407   -0.00303    0.00925    0.01875
AFIX  43
H119  2    0.496632    0.578817    0.365790    11.00000   -1.20000
AFIX   0
C120  1    0.470069    0.646583    0.317700    11.00000    0.05538    0.05112 =
         0.05619   -0.00471    0.02405    0.00127
AFIX  43
H120  2    0.518037    0.682275    0.328852    11.00000   -1.20000
AFIX   0
C121  1    0.413163    0.656713    0.279717    11.00000    0.07668    0.04081 =
         0.05270    0.01301    0.02668    0.00614
AFIX  43
H121  2    0.422118    0.699311    0.265624    11.00000   -1.20000
AFIX   0
C122  1    0.342255    0.603333    0.262365    11.00000    0.06763    0.03334 =
         0.04692    0.00954    0.00991    0.01188
AFIX  43
H122  2    0.303513    0.610056    0.236319    11.00000   -1.20000
AFIX   0
C123  1    0.165981    0.490043    0.288000    11.00000    0.05075    0.06404 =
         0.06262    0.00457    0.00728    0.02583
C124  1    0.176888    0.558389    0.316784    11.00000    0.08994    0.07522 =
         0.08789    0.00438    0.02985    0.04993
AFIX  43
H124  2    0.224906    0.593842    0.325135    11.00000   -1.20000
AFIX   0
C125  1    0.117210    0.574506    0.333242    11.00000    0.11075    0.09217 =
         0.12037    0.00246    0.03436    0.05865
AFIX  43
H125  2    0.124200    0.620982    0.350712    11.00000   -1.20000
AFIX   0
C126  1    0.048243    0.521451    0.323511    11.00000    0.11057    0.13589 =
         0.14570    0.00916    0.04104    0.06665
AFIX  43
H126  2    0.008134    0.532191    0.334725    11.00000   -1.20000
AFIX   0
C127  1    0.036207    0.453030    0.297815    11.00000    0.09832    0.13598 =
         0.14387    0.01184    0.04045    0.04211
AFIX  43
H127  2   -0.011643    0.417773    0.291592    11.00000   -1.20000
AFIX   0
C128  1    0.095634    0.435799    0.280817    11.00000    0.06234    0.09471 =
         0.14374   -0.01185    0.03558    0.02679
AFIX  43
H128  2    0.088447    0.388774    0.264908    11.00000   -1.20000
AFIX   0
C129  1    0.211481    0.453674    0.178330    11.00000    0.04409    0.03297 =
         0.04243    0.01166   -0.00323    0.01514
C130  1    0.183838    0.498381    0.148118    11.00000    0.10807    0.05430 =
         0.05362    0.00599   -0.01789    0.05300
AFIX  43
H130  2    0.176365    0.536948    0.169289    11.00000   -1.20000
AFIX   0
C131  1    0.167747    0.483604    0.085323    11.00000    0.13642    0.04874 =
         0.06227    0.01084   -0.02943    0.04618
AFIX  43
H131  2    0.149324    0.512669    0.063821    11.00000   -1.20000
AFIX   0
C132  1    0.178760    0.426840    0.055010    11.00000    0.10697    0.04414 =
         0.04045    0.01246   -0.01393    0.03263
AFIX  43
H132  2    0.169881    0.417774    0.012967    11.00000   -1.20000
AFIX   0
C133  1    0.203600    0.382617    0.088252    11.00000    0.04528    0.03475 =
         0.03470    0.01163   -0.00163    0.01120
PART 1
AFIX  66
C134  1    0.261035    0.303657   -0.003386    41.00000    0.03923    0.05487 =
         0.03245    0.01241    0.01336    0.01400
C135  1    0.259768    0.239459   -0.034489    41.00000    0.06343    0.06496 =
         0.05845    0.00714    0.02828    0.01368
AFIX  43
H135  2    0.233483    0.196593   -0.023943    41.00000   -1.20000
AFIX  65
C136  1    0.297788    0.239331   -0.081352    41.00000    0.09123    0.10723 =
         0.08216    0.00072    0.03972    0.03754
AFIX  43
H136  2    0.296941    0.196379   -0.102161    41.00000   -1.20000
AFIX  65
C137  1    0.337076    0.303400   -0.097113    41.00000    0.09394    0.10465 =
         0.08165    0.01775    0.04663    0.02009
AFIX  43
H137  2    0.362514    0.303314   -0.128468    41.00000   -1.20000
AFIX  65
C138  1    0.338343    0.367598   -0.066011    41.00000    0.08993    0.09628 =
         0.09055    0.03437    0.04383    0.01018
AFIX  43
H138  2    0.364628    0.410464   -0.076557    41.00000   -1.20000
AFIX  65
C139  1    0.300323    0.367727   -0.019148    41.00000    0.06707    0.06045 =
         0.06004    0.02599    0.02692    0.00492
AFIX  43
H139  2    0.301171    0.410679    0.001661    41.00000   -1.20000
AFIX  66
C141  1    0.085489    0.259539   -0.033287    51.00000    0.06139    0.05505 =
         0.05974    0.01737   -0.00800    0.01817
AFIX  43
H141  2    0.113239    0.299970   -0.046378    51.00000   -1.20000
AFIX  65
C142  1    0.012833    0.217064   -0.066008    51.00000    0.06989    0.07860 =
         0.07541    0.02071   -0.01363    0.02430
AFIX  43
H142  2   -0.008028    0.229078   -0.100990    51.00000   -1.20000
AFIX  65
C143  1   -0.028642    0.156635   -0.046443    51.00000    0.06647    0.05409 =
         0.08173   -0.00599   -0.02631    0.00497
AFIX  43
H143  2   -0.077254    0.128217   -0.068335    51.00000   -1.20000
AFIX  65
C144  1    0.002537    0.138679    0.005842    51.00000    0.05572    0.06658 =
         0.03303   -0.01081    0.00588    0.00709
AFIX  43
H144  2   -0.025214    0.098248    0.018932    51.00000   -1.20000
AFIX  65
C145  1    0.075192    0.181153    0.038563    51.00000    0.03146    0.05439 =
         0.03236   -0.00404    0.01722    0.00627
AFIX  43
H145  2    0.096053    0.169139    0.073545    51.00000   -1.20000
AFIX  65
PART 0
C140  1    0.116669    0.241583    0.018999    11.00000    0.04941    0.03989 =
         0.03793    0.00134   -0.00050    0.01674
AFIX   0

PART 1
SB1   9    0.772616    0.449585    0.083266    31.00000    0.09021    0.08292 =
         0.07964    0.04806    0.02876    0.02498
F1    6    0.709610    0.442182    0.009406    21.00000    0.11857    0.15596 =
         0.11883    0.05890   -0.00246    0.03317
F2    6    0.826265    0.543141    0.081997    21.00000    0.11832    0.08693 =
         0.08911    0.04300    0.03411    0.02943
F3    6    0.835653    0.455903    0.154691    21.00000    0.19753    0.17001 =
         0.12379    0.08991   -0.01531    0.01643
F4    6    0.719426    0.354105    0.082490    21.00000    0.20036    0.10956 =
         0.17339    0.08696    0.03268   -0.01449
F5    6    0.836509    0.421426    0.040129    21.00000    0.14930    0.11886 =
         0.19019    0.04829    0.07157    0.07887
F6    6    0.707864    0.476342    0.122787    21.00000    0.17109    0.23752 =
         0.19100    0.03864    0.12722    0.06015

SAME 0.02 0.04 Sb1 > F6
PART 0
PART 2
SB2   9    0.755446    0.423488    0.074582   -31.00000    0.07959    0.09177 =
         0.06620    0.03329    0.01822    0.04049
F7    6    0.692952    0.442088    0.013128   -21.00000    0.15708    0.20606 =
         0.15607    0.10508   -0.00637    0.06746
F8    6    0.785192    0.515113    0.114219   -21.00000    0.18804    0.10426 =
         0.21470    0.00496    0.01465    0.05251
F9    6    0.817593    0.406432    0.136536   -21.00000    0.09932    0.16016 =
         0.09838    0.05926    0.01917    0.05744
F10   6    0.721857    0.327825    0.038504   -21.00000    0.12133    0.10772 =
         0.13121    0.00345    0.05225    0.03238
F11   6    0.832092    0.443301    0.032202   -21.00000    0.13528    0.17983 =
         0.12923    0.09623    0.06962    0.03316
F12   6    0.675038    0.397373    0.113589   -21.00000    0.09366    0.16056 =
         0.09799    0.01661    0.03696    0.06026

PART 0
SB3   9    0.616039   -0.133052    0.244377    11.00000    0.05476    0.03690 =
         0.04809    0.01303    0.01614    0.02045
F13   6    0.603085   -0.054231    0.218468    11.00000    0.16995    0.05790 =
         0.09307    0.01930    0.02089    0.05073
F14   6    0.660627   -0.079490    0.323123    11.00000    0.08070    0.06964 =
         0.06169    0.00131    0.00663    0.00992
F15   6    0.617232   -0.213447    0.272308    11.00000    0.29715    0.09154 =
         0.09779    0.02214   -0.02403    0.10400
F16   6    0.569164   -0.186903    0.166662    11.00000    0.13266    0.06249 =
         0.05314    0.00322    0.01245    0.03580
F17   6    0.706264   -0.111520    0.224250    11.00000    0.05058    0.36415 =
         0.11100    0.00619    0.02650    0.04891
F18   6    0.520104   -0.153700    0.263363    11.00000    0.08119    0.14799 =
         0.10047    0.00537    0.04038   -0.01625

SB4   9   -0.143078    0.236614    0.508461    11.00000    0.04888    0.08138 =
         0.05502    0.03507    0.02817    0.02994
F19   6   -0.055695    0.312766    0.511114    11.00000    0.07346    0.07521 =
         0.12585    0.00845    0.05023    0.01903
F20   6   -0.182178    0.244097    0.430680    11.00000    0.09914    0.15190 =
         0.07898    0.06770    0.03746    0.07017
F21   6   -0.232214    0.159952    0.503039    11.00000    0.07201    0.12917 =
         0.12181    0.06854    0.04412    0.02453
F22   6   -0.105964    0.224532    0.584363    11.00000    0.07489    0.34080 =
         0.07908    0.10562    0.02083    0.05156
F23   6   -0.099321    0.176001    0.474804    11.00000    0.08709    0.08146 =
         0.16154    0.06090    0.06081    0.04995
F24   6   -0.186952    0.296496    0.541509    11.00000    0.08495    0.14254 =
         0.14839   -0.02196    0.05709    0.04235
CL3   5    0.220720    0.299195   -0.240733    10.50000    0.28879    0.19189 =
         0.12631   -0.02241    0.11102    0.07686
CL4   5    0.101066    0.270637   -0.189333    10.50000    0.11766    0.21961 =
         0.27719   -0.03873    0.04155    0.04796
C146  1    0.183173    0.339827   -0.189414    10.50000    0.14451    0.14025 =
         0.10075    0.01134    0.03018    0.02670
AFIX  23
H14B  2    0.216969    0.356347   -0.149643    10.50000   -1.20000
H14C  2    0.172373    0.379676   -0.202961    10.50000   -1.20000
AFIX   0

CL5   5    0.221887   -0.242117    0.100268    10.50000    0.26358    0.29557 =
         0.15536    0.01693    0.03529    0.02084
CL6   5    0.320904   -0.288789    0.142063    10.50000    0.27397    0.16705 =
         0.14852    0.02549    0.03889    0.15587
C147  1    0.223704   -0.310904    0.138937    10.50000    0.15056    0.11967 =
         0.15509    0.00089    0.02546    0.06181
AFIX  23
H14D  2    0.192818   -0.358159    0.115444    10.50000   -1.20000
H14E  2    0.211741   -0.304570    0.178444    10.50000   -1.20000
AFIX   0

CL7   5    0.054156    0.598830    0.182290    10.50000    0.26926    0.21942 =
         0.25138    0.05600    0.04990    0.18343
CL8   5    0.028397    0.594797    0.059481    10.50000    0.16473    0.22846 =
         0.33002    0.13923    0.02259    0.08162
C148  1   -0.014321    0.559141    0.115614    10.50000    0.21516    0.22420 =
         0.22002    0.04538    0.04687    0.08081
AFIX  23
H14F  2   -0.059371    0.570561    0.117304    10.50000   -1.20000
H14G  2   -0.028473    0.507609    0.108299    10.50000   -1.20000
AFIX   0
HKLF 4


REM  hy_a.res in P-1
REM R1 =  0.0480 for   26149 Fo > 4sig(Fo)  and  0.0581 for all   31503 data
REM   2010 parameters refined using    477 restraints

END

WGHT      0.0485     64.8425

REM Highest difference peak  1.549,  deepest hole -2.280,  1-sigma level  0.166
Q1    1   0.1448 -0.0085  0.0372  11.00000  0.05    1.55
Q2    1   0.2191 -0.2234  0.1024  11.00000  0.05    1.44
Q3    1   0.1547  0.2932 -0.2594  11.00000  0.05    1.35
Q4    1   0.2760 -0.2756  0.0881  11.00000  0.05    1.33
Q5    1   0.2197 -0.3243  0.1776  11.00000  0.05    1.30
Q6    1   0.1807 -0.3089  0.1076  11.00000  0.05    1.29
Q7    1   0.5613 -0.1885  0.2708  11.00000  0.05    1.22
Q8    1   0.5606 -0.1006  0.2410  11.00000  0.05    1.20
Q9    1   0.2207  0.1962  0.2396  11.00000  0.05    1.17
Q10   1   0.6884 -0.1786  0.2698  11.00000  0.05    1.16
;
_shelx_res_checksum                56562
_shelx_hkl_file
;
   0   0  -2 6449.25  227.84
   0   0  -3   56.35    3.02
   0   0  -4 1187.15   43.50
   0   0  -5 1766.50   64.34
   0   0  -6    7.63    1.55
   0   0  -7   20.08    2.44
   0   0  -8  549.17   22.83
   0   0  -9 1079.45   42.20
   0   0 -10 1263.58   49.27
   0   0 -11  861.81   34.84
   0   0 -11  805.25   34.36
   0   0 -12  943.30   38.59
   0   0  12  904.24   42.21
   0   0 -12  945.93   38.62
   0   0 -12 1002.50   39.80
   0   0 -13   76.41    6.61
   0   0 -13   84.22    6.55
   0   0 -13   79.91    6.46
   0   0 -13   70.27    6.41
   0   0 -13   76.94    6.27
   0   0 -14  110.75    8.27
   0   0 -14  124.14    8.73
   0   0 -14  115.60    8.86
   0   0 -14  116.22    8.37
   0   0 -14  114.53    8.72
   0   0 -15   88.24    7.48
   0   0 -15   86.59    7.85
   0   0 -15   86.95    7.87
   0   0 -15   93.69    7.88
   0   0 -15   85.76    7.48
   0   0 -16    3.53    2.69
   0   0 -16    4.83    2.59
   0   0 -16    0.61    2.28
   0   0 -16    1.14    2.37
   0   0 -16    0.98    2.92
   0   0 -16    2.87    2.87
   0   0 -17    4.98    2.96
   0   0 -17    4.17    3.27
   0   0 -17    1.56    2.58
   0   0 -17    5.43    3.15
   0   0 -17    3.52    3.24
   0   0 -17    3.35    2.77
   0   0 -18   71.58    8.54
   0   0 -18   84.59    8.35
   0   0 -18   78.43    8.13
   0   0 -18   78.77    8.53
   0   0 -18   78.88    8.52
   0   0 -18   78.08    8.42
   0   0 -19  158.92   12.74
   0   0 -19  155.02   12.57
   0   0 -19  144.07   12.61
   0   0 -19  159.34   12.66
   0   0 -20    2.63    3.95
   0   0 -20    1.27    3.45
   0   0 -20    0.41    3.76
   0   0 -21  247.51   17.18
   0   0 -21  237.97   17.20
   0   0 -21  250.32   15.59
   0   0 -21  245.81   17.11
   0   0 -22    1.65    4.17
   0   0 -22    5.05    4.08
   0   0 -22    1.01    2.72
   0   0 -22    2.65    4.39
   0   0 -23  217.97   15.66
   0   0 -23  221.92   16.04
   0   0 -23  231.96   14.54
   0   0 -23  243.54   16.23
   0   0 -24   20.39    4.32
   0   0 -24   26.88    5.54
   0   0 -24   18.13    5.27
   0   0 -24   29.65    6.04
   0   0 -25  157.67   12.00
   0   0 -25  167.71   11.95
   0   0 -25  144.38   11.36
   0   0 -25  153.35   10.47
   0   0 -26   24.42    4.68
   0   0 -26   22.23    3.58
   0   0 -26   27.25    4.72
   0   0 -27   43.59    4.95
   0   1 -27   51.41    5.40
   0   1 -27   43.39    4.96
   0   1 -26  272.48   15.56
   0   1 -26  240.83   14.60
   0   1 -25  201.83   14.00
   0   1 -25  187.10   11.76
   0   1 -25  195.09   13.29
   0   1 -24  613.61   29.93
   0   1 -24  607.03   30.50
   0   1 -24  581.35   27.92
   0   1 -24  636.07   30.39
   0   1 -23   27.61    6.26
   0   1 -23   30.39    5.09
   0   1 -23   33.71    6.25
   0   1 -23   30.86    6.17
   0   1 -22  250.99   17.41
   0   1 -22  257.49   17.24
   0   1 -22  237.64   17.34
   0   1 -22  244.07   15.13
   0   1 -21   42.19    6.98
   0   1 -21   30.80    5.16
   0   1 -21   32.15    6.68
   0   1 -21   38.58    6.94
   0   1 -20  260.54   17.49
   0   1 -20  231.24   14.96
   0   1 -20  237.68   16.57
   0   1 -20  272.63   17.45
   0   1 -19    6.05    3.83
   0   1 -19    6.03    3.57
   0   1 -19    0.39    3.21
   0   1 -19    2.08    3.71
   0   1 -18    0.76    3.00
   0   1 -18    2.02    3.06
   0   1 -18    3.11    3.72
   0   1 -18    0.66    2.75
   0   1 -18    1.82    3.21
   0   1 -18   -3.57    3.65
   0   1 -17    0.31    2.90
   0   1 -17    0.70    3.21
   0   1 -17    3.99    2.85
   0   1 -17    0.33    2.92
   0   1 -17    1.35    3.02
   0   1 -16    0.56    2.09
   0   1 -16    1.24    2.49
   0   1 -16    0.32    2.59
   0   1 -16    0.30    2.36
   0   1 -16   -0.29    2.40
   0   1 -15    7.26    2.82
   0   1 -15    5.61    2.58
   0   1 -15    7.61    2.78
   0   1 -15   11.76    3.42
   0   1 -15    7.74    2.94
   0   1 -14   46.80    5.17
   0   1 -14   48.57    5.17
   0   1 -14   54.04    5.39
   0   1 -14   45.50    5.30
   0   1 -14   53.45    5.73
   0   1 -13  126.71    8.47
   0   1 -13  125.10    8.42
   0   1 -13  122.46    8.54
   0   1 -13  131.91    8.51
   0   1 -13  126.27    8.83
   0  -1  12  647.81   31.72
   0   1 -12  677.63   29.88
   0   1 -11  468.60   22.45
   0  -1  11  499.20   24.41
   0  -1  10  272.63   15.30
   0   1 -10  251.44   13.68
   0  -1   9   27.59    3.91
   0   1  -9   10.66    2.33
   0   1  -8  225.26   11.55
   0   1  -7   23.17    2.74
   0   1  -6  487.22   20.09
   0   1  -5  221.54   10.18
   0   1  -5  223.96    8.45
   0   1  -4 1282.66   47.70
   0   1  -4 1301.12   46.33
   0   1  -3  387.69   14.34
   0   1  -2 1121.10   40.17
   0   1  -1    0.03    0.19
   0  -1  -1 9856.46  330.60
   0   1   1 9999.00  330.65
   0   1   1 8070.97  330.75
   0   1   1 7821.80  330.64
   0   1   2  349.66   13.18
   0  -1  -2  348.25   13.29
   0   1   2  366.12   14.01
   0   1   2  365.63   13.23
   0   1   3   90.01    3.80
   0  -1  -3   88.34    4.19
   0   1   3   91.84    4.01
   0   1   3   94.37    5.01
   0  -1  -3   87.81    4.07
   0   1   4   58.78    4.21
   0  -1  -4   47.33    2.97
   0   1   4   53.99    2.94
   0  -1  -4   62.92    3.34
   0   1   4   54.84    2.48
   0  -1  -5  494.72   19.46
   0  -1  -5  510.93   19.67
   0   1   5  507.90   21.10
   0  -1  -6  179.65    8.55
   0  -1  -6  195.35    8.85
   0   1   6  193.78   10.28
   0   1   7  183.55   10.42
   0  -1  -7  172.10    8.79
   0  -1  -7  182.76    8.69
   0   1   8  101.34    7.63
   0  -1  -8  107.51    6.31
   0  -1  -8   94.54    5.89
   0  -1  -9 1710.49   63.48
   0   1   9 1674.49   66.58
   0  -1  -9 1708.97   63.86
   0  -1 -10  994.00   39.28
   0   1  10  942.78   42.03
   0  -1 -10 1008.99   38.75
   0  -1 -11  393.22   18.38
   0   1  11  395.97   21.31
   0  -1 -12  351.40   17.59
   0  -1 -12  375.30   17.35
   0  -1 -12  365.97   17.25
   0  -1 -12  376.22   17.58
   0  -1 -13   91.86    7.39
   0  -1 -13   94.87    7.17
   0  -1 -13   91.00    7.21
   0  -1 -13  100.26    7.26
   0  -1 -14  285.19   15.08
   0  -1 -14  270.62   14.84
   0  -1 -14  275.87   15.45
   0  -1 -14  290.31   15.50
   0  -1 -15  203.80   12.61
   0  -1 -15  202.07   13.06
   0  -1 -15  216.93   13.21
   0  -1 -15  195.59   12.97
   0  -1 -15  210.25   12.64
   0  -1 -16   29.20    4.81
   0  -1 -16   31.93    5.47
   0  -1 -16   28.14    4.64
   0  -1 -16   34.29    5.25
   0  -1 -16   23.18    4.43
   0  -1 -17   30.28    5.39
   0  -1 -17   22.65    4.87
   0  -1 -17   25.63    4.65
   0  -1 -17   26.42    4.95
   0  -1 -17   27.17    4.87
   0  -1 -18   89.91    9.14
   0  -1 -18   89.36    9.15
   0  -1 -18   96.14    8.91
   0  -1 -18   77.56    8.94
   0  -1 -18   93.05    8.91
   0  -1 -19   82.19    8.45
   0  -1 -19   75.83    9.02
   0  -1 -19   81.62    9.11
   0  -1 -19   75.62    8.78
   0  -1 -20  413.58   23.27
   0  -1 -20  373.65   22.59
   0  -1 -21    2.46    3.23
   0  -1 -21   -0.85    3.92
   0  -1 -21    1.77    4.15
   0  -1 -22   80.38    8.31
   0  -1 -22   99.85   10.00
   0  -1 -22   69.60    9.06
   0  -1 -23    5.63    3.34
   0  -1 -23    9.80    4.81
   0  -1 -23    4.31    3.98
   0  -1 -24   69.16    8.05
   0  -1 -24   78.88    7.69
   0  -1 -24   78.34    8.74
   0  -1 -25   19.34    3.95
   0  -1 -25   19.62    4.60
   0  -1 -25   23.72    4.84
   0  -1 -26   23.08    4.28
   0  -1 -26   23.64    4.48
   0  -1 -26   27.01    4.07
   0  -1 -27   -0.81    2.08
   0   2 -27   96.90    7.44
   0   2 -27  101.88    7.96
   0   2 -26  265.26   15.66
   0   2 -26  251.17   14.74
   0   2 -25  488.23   25.66
   0   2 -25  513.43   25.07
   0   2 -24  277.24   15.77
   0   2 -24  278.00   17.33
   0   2 -24  290.52   18.14
   0   2 -24  317.39   19.10
   0   2 -23  255.12   16.57
   0   2 -23  262.35   17.44
   0   2 -23  253.25   17.47
   0   2 -23  243.54   14.86
   0   2 -22   20.82    5.80
   0   2 -22   17.14    4.00
   0   2 -22   19.77    5.43
   0   2 -22   20.77    5.53
   0   2 -21    8.56    4.53
   0   2 -21    7.53    4.69
   0   2 -21    7.52    3.19
   0   2 -21    7.98    4.26
   0   2 -20    0.79    3.17
   0   2 -20    1.23    2.50
   0   2 -20    0.42    3.56
   0   2 -20    1.73    4.19
   0   2 -19    1.64    3.79
   0   2 -19    4.90    3.61
   0   2 -18    6.04    3.45
   0   2 -17  202.83   13.47
   0   2 -17  220.78   13.96
   0   2 -17  192.35   13.18
   0   2 -16   15.95    3.92
   0   2 -16   12.61    3.42
   0   2 -16    8.17    2.80
   0   2 -15   41.91    5.12
   0   2 -15   44.94    5.35
   0   2 -15   37.80    4.91
   0   2 -14  102.60    7.96
   0   2 -14  115.04    8.45
   0   2 -14  108.20    8.04
   0   2 -13  351.20   17.01
   0   2 -13  341.60   16.88
   0   2 -12   42.02    5.37
   0  -2  12   49.92    6.24
   0   2 -11  563.10   26.54
   0  -2  11  608.54   28.12
   0  -2  10  187.15   11.87
   0   2 -10  170.80   10.80
   0   2  -9   22.65    3.39
   0   2  -8  227.89   11.99
   0   2  -7 1342.06   51.25
   0   2  -7 1338.38   48.41
   0   2  -6  627.89   23.46
   0   2  -6  629.94   25.56
   0   2  -5 1729.63   62.29
   0   2  -4  997.24   36.52
   0   2  -3   38.56    2.45
   0   2  -2  537.49   20.31
   0  -2   1  789.61   27.14
   0   2  -1  681.42   27.54
   0  -2   0 5680.99  183.71
   0   2   0 4635.77  183.83
   0   2   1 1081.51   39.07
   0  -2  -1 1111.89   39.03
   0   2   1 1052.34   39.35
   0   2   1 1054.21   38.97
   0   2   1 1088.14   39.10
   0  -2  -2   14.28    1.23
   0   2   2   17.34    1.41
   0   2   2   14.41    1.44
   0   2   2   14.72    1.54
   0   2   2   14.90    1.33
   0   2   3  224.11   10.05
   0  -2  -3  220.70    8.91
   0   2   3  219.37    8.97
   0   2   3  242.70    9.23
   0  -2  -3  216.54    9.04
   0   2   3  226.52    9.21
   0   2   4   63.94    3.47
   0  -2  -4   63.83    3.44
   0   2   4   63.51    4.50
   0  -2  -4   59.27    3.55
   0  -2  -5  501.02   19.73
   0  -2  -5  524.21   19.47
   0   2   5  503.71   19.19
   0   2   5  532.14   21.55
   0   2   5  502.60   19.24
   0   2   6    9.48    2.14
   0   2   6    8.87    1.00
   0  -2  -6    7.50    1.32
   0  -2  -7  305.08   13.20
   0   2   7  304.38   15.32
   0   2   8 2549.73   96.34
   0  -2  -8 2568.85   93.32
   0   2   9  483.27   23.78
   0  -2  -9  509.40   21.06
   0   2  10 1482.48   60.72
   0  -2 -10 1501.84   56.89
   0  -2 -10 1509.83   55.77
   0   2  11  681.37   32.29
   0  -2 -12   47.64    5.01
   0  -2 -12   39.47    4.65
   0  -2 -12   43.79    4.69
   0  -2 -12   50.57    4.74
   0  -2 -12   46.55    4.62
   0  -2 -13   10.75    2.69
   0  -2 -13   11.05    2.92
   0  -2 -13   11.61    3.09
   0  -2 -13   11.01    2.56
   0  -2 -13   16.60    3.42
   0  -2 -14   54.27    6.01
   0  -2 -14   49.77    5.76
   0  -2 -14   60.48    5.90
   0  -2 -14   51.54    5.84
   0  -2 -14   52.05    5.53
   0  -2 -15  222.00   14.11
   0  -2 -15  250.56   14.01
   0  -2 -15  215.74   13.92
   0  -2 -15  243.77   13.87
   0  -2 -15  241.04   14.52
   0  -2 -15  215.92   14.07
   0  -2 -16   11.43    3.90
   0  -2 -16   12.03    3.72
   0  -2 -16   16.25    4.16
   0  -2 -16   10.88    3.35
   0  -2 -16   16.83    4.14
   0  -2 -16    8.11    3.01
   0  -2 -17   22.43    4.95
   0  -2 -17   26.57    5.23
   0  -2 -17   21.46    4.60
   0  -2 -17   28.83    4.83
   0  -2 -17   28.00    5.88
   0  -2 -17   34.91    5.75
   0  -2 -18   67.57    8.74
   0  -2 -18   83.23    8.24
   0  -2 -18   81.22    8.93
   0  -2 -18   84.44    8.92
   0  -2 -18   76.83    8.52
   0  -2 -19  472.46   25.33
   0  -2 -19  462.24   24.92
   0  -2 -19  401.45   24.20
   0  -2 -19  480.39   24.00
   0  -2 -20  134.25   11.86
   0  -2 -20  124.48   11.51
   0  -2 -20  113.68   11.38
   0  -2 -21  135.92   10.85
   0  -2 -21  118.01   11.20
   0  -2 -21  102.97   10.91
   0  -2 -22    3.88    3.18
   0  -2 -22    3.77    4.17
   0  -2 -22   -0.41    3.64
   0  -2 -23   -0.34    2.99
   0  -2 -23    1.52    3.39
   0  -2 -23    1.95    3.88
   0  -2 -24    0.31    2.77
   0  -2 -24    2.07    3.68
   0  -2 -24   -1.03    3.18
   0  -2 -25   25.90    4.78
   0  -2 -25   25.86    4.53
   0  -2 -25   24.03    4.76
   0  -2 -26    1.61    2.29
   0  -2 -26    2.38    2.15
   0   3 -27   96.37    7.29
   0   3 -27  101.68    8.09
   0   3 -26  293.56   16.12
   0   3 -26  301.41   17.20
   0   3 -25  321.88   17.94
   0   3 -25  317.00   18.99
   0   3 -24  552.92   28.81
   0   3 -24  561.06   27.52
   0   3 -23   84.76    8.89
   0   3 -23   72.38    9.00
   0   3 -22   39.18    5.27
   0   3 -22   37.58    6.50
   0   3 -22   43.80    7.36
   0   3 -21   21.88    5.72
   0   3 -21   22.00    4.21
   0   3 -21   25.54    5.65
   0   3 -20    2.56    4.17
   0   3 -20    6.10    3.58
   0   3 -20    2.91    2.38
   0   3 -19   18.67    4.53
   0   3 -19   20.31    3.87
   0   3 -18   14.51    3.93
   0   3 -18    8.75    3.66
   0   3 -17    5.38    3.11
   0   3 -17   -0.32    2.92
   0   3 -16    5.57    3.05
   0   3 -16    0.58    2.55
   0   3 -16    0.55    2.04
   0   3 -15  202.55   12.19
   0   3 -15  191.04   12.16
   0   3 -15  213.89   12.73
   0   3 -14  113.19    8.26
   0   3 -14  116.18    8.23
   0   3 -13  101.84    7.22
   0   3 -13   89.72    7.29
   0   3 -13   97.19    7.16
   0   3 -12   13.43    3.42
   0  -3  12   18.07    3.95
   0  -3  11   63.16    6.66
   0   3 -11   51.55    5.89
   0  -3  10 1352.95   53.54
   0   3 -10 1293.60   52.93
   0   3  -9   53.81    5.30
   0   3  -9   49.73    3.17
   0   3  -8  127.07    6.30
   0   3  -8  131.31    8.50
   0   3  -7   51.54    4.77
   0   3  -7   57.62    3.60
   0   3  -6  326.85   13.55
   0   3  -5  618.17   23.86
   0   3  -4  800.27   30.29
   0   3  -3 1492.39   54.68
   0  -3   2  866.86   32.90
   0   3  -2  944.14   33.77
   0  -3   1 1010.16   37.11
   0   3   0  884.54   33.18
   0  -3   0  915.28   32.84
   0   3   1  958.28   35.07
   0   3   1  928.08   34.47
   0   3   1  932.50   34.66
   0   3   1  917.10   34.37
   0  -3  -1  946.07   34.24
   0   3   2    5.42    1.27
   0   3   2    5.93    1.11
   0   3   2    7.87    1.33
   0   3   2    5.76    1.16
   0   3   3   46.08    3.23
   0  -3  -3   53.22    3.03
   0   3   3   47.61    3.55
   0   3   3   47.02    3.07
   0   3   4    6.87    1.09
   0   3   4    6.82    1.15
   0  -3  -4    5.94    1.08
   0   3   4    8.19    1.31
   0   3   4    5.13    1.45
   0  -3  -4    7.15    1.08
   0   3   5  714.20   27.12
   0   3   5  717.91   29.00
   0  -3  -5  736.38   26.58
   0  -3  -5  695.99   26.90
   0   3   5  704.60   26.50
   0   3   6   99.93    4.77
   0   3   6   98.38    6.88
   0   3   6   99.79    5.20
   0  -3  -6   96.24    5.26
   0  -3  -6  107.68    4.95
   0   3   7   80.69    6.49
   0   3   7   74.65    4.21
   0  -3  -7   72.66    4.55
   0  -3  -7   83.07    4.14
   0   3   8   58.09    3.18
   0  -3  -8   47.99    3.78
   0  -3  -8   59.15    3.35
   0   3   8   58.63    5.81
   0  -3  -9  700.95   27.82
   0  -3  -9  702.24   26.35
   0   3   9  728.19   31.95
   0   3  10    2.01    1.91
   0  -3 -11  498.75   22.50
   0  -3 -11  510.30   22.58
   0   3  11  488.76   25.74
   0  -3 -12   15.17    3.13
   0  -3 -12    9.44    2.39
   0  -3 -12   10.13    2.73
   0  -3 -12   15.97    2.83
   0  -3 -12   18.09    3.25
   0  -3 -13   63.30    6.13
   0  -3 -13   43.81    5.29
   0  -3 -13   60.27    6.09
   0  -3 -13   60.42    6.01
   0  -3 -13   56.93    5.44
   0  -3 -13   58.45    5.51
   0  -3 -14  153.16   10.08
   0  -3 -14  147.35    9.94
   0  -3 -14  149.72   10.77
   0  -3 -14  152.27   10.76
   0  -3 -14  150.94   10.52
   0  -3 -15    3.21    2.39
   0  -3 -15    1.26    2.64
   0  -3 -15    6.15    3.07
   0  -3 -15    5.41    3.02
   0  -3 -15    3.54    2.34
   0  -3 -16    9.63    3.32
   0  -3 -16    6.44    3.39
   0  -3 -16   10.44    3.42
   0  -3 -16   13.05    3.76
   0  -3 -16    8.02    3.70
   0  -3 -17   29.86    5.74
   0  -3 -17   24.70    5.12
   0  -3 -17   27.11    5.15
   0  -3 -17   30.48    5.05
   0  -3 -18   41.05    6.89
   0  -3 -18   50.97    7.00
   0  -3 -18   55.48    6.61
   0  -3 -18   34.69    6.40
   0  -3 -19  214.76   14.31
   0  -3 -19  220.06   15.44
   0  -3 -19  188.70   14.90
   0  -3 -19  208.75   15.25
   0  -3 -20  189.58   14.33
   0  -3 -20  189.08   14.38
   0  -3 -20  175.68   14.56
   0  -3 -21   12.89    5.18
   0  -3 -21   13.68    4.67
   0  -3 -21   13.17    4.10
   0  -3 -21    8.32    4.66
   0  -3 -22   12.80    5.06
   0  -3 -22    5.94    3.99
   0  -3 -22    9.95    4.45
   0  -3 -22    7.83    3.68
   0  -3 -23    1.68    3.09
   0  -3 -23   -0.36    3.39
   0  -3 -23    1.09    3.33
   0  -3 -23    0.77    3.89
   0  -3 -24    0.92    2.72
   0  -3 -24    0.93    3.23
   0  -3 -24   -0.96    3.26
   0  -3 -24    1.73    3.48
   0  -3 -25    2.69    2.80
   0  -3 -25    0.30    2.94
   0  -3 -25    3.18    2.62
   0  -3 -25   -0.24    2.36
   0  -3 -26    5.94    2.82
   0  -3 -26    4.60    2.29
   0   4 -27  140.92    8.85
   0   4 -27  143.82    9.95
   0   4 -26  346.44   18.80
   0   4 -26  332.42   17.36
   0   4 -25  353.19   18.94
   0   4 -25  360.70   20.40
   0   4 -24  225.36   15.89
   0   4 -24  224.08   14.60
   0   4 -23  174.86   13.81
   0   4 -23  179.62   12.97
   0   4 -22   15.83    4.83
   0   4 -22   20.66    5.90
   0   4 -21    0.75    3.21
   0   4 -20   74.90    8.44
   0   4 -19   16.07    4.34
   0   4 -19   17.40    4.51
   0   4 -18    1.88    3.20
   0   4 -18    1.01    2.74
   0   4 -18    4.16    2.82
   0   4 -17  316.58   17.89
   0   4 -17  317.87   18.54
   0   4 -17  318.09   17.64
   0   4 -16   88.68    7.74
   0   4 -16   90.34    7.89
   0   4 -16   82.32    8.09
   0   4 -15  260.91   15.64
   0   4 -15  291.71   15.28
   0  -4  14   12.38    2.49
   0   4 -14   17.80    3.62
   0   4 -14   14.68    2.88
   0   4 -13   10.08    2.81
   0   4 -13   12.79    2.50
   0   4 -13   11.18    2.61
   0   4 -13    6.49    2.75
   0   4 -12    1.58    1.80
   0   4 -12    1.52    1.86
   0   4 -12    2.89    2.38
   0  -4  12    3.92    2.34
   0  -4  11 1018.62   43.20
   0   4 -11 1008.24   43.32
   0   4 -10  305.71   13.40
   0   4 -10  330.81   17.28
   0   4  -9  260.42   14.47
   0   4  -9  259.79   11.70
   0   4  -8   65.84    4.41
   0   4  -8   66.77    5.91
   0   4  -7  379.69   16.07
   0   4  -6  309.57   13.57
   0   4  -5  746.43   29.14
   0   4  -4   61.73    4.32
   0   4  -3  169.98    8.27
   0  -4   3  151.31    7.46
   0  -4   2  160.62    7.64
   0   4  -2  180.08    8.55
   0  -4   1 1233.77   46.54
   0   4  -1 1280.29   45.61
   0   4   0  423.80   17.97
   0   4   0  430.35   16.98
   0  -4   0  444.94   16.65
   0  -4  -1    6.56    1.17
   0   4   1    5.57    1.25
   0   4   1    6.15    1.40
   0   4   1    7.30    1.40
   0   4   1    4.92    1.35
   0   4   2 1930.80   71.01
   0   4   2 1976.34   71.75
   0   4   2 1945.69   71.30
   0   4   2 1975.14   71.17
   0   4   3  339.32   14.16
   0   4   3  329.96   14.23
   0   4   3  330.92   14.72
   0   4   3  360.58   14.74
   0   4   4 1316.72   49.83
   0   4   4 1354.39   50.51
   0   4   4 1339.76   49.38
   0   4   5  158.28    8.87
   0   4   5  157.92    7.88
   0   4   5  151.03    7.06
   0  -4  -6  581.79   22.62
   0   4   6  570.72   21.98
   0   4   6  593.67   23.26
   0   4   6  616.11   25.50
   0   4   7   21.69    3.41
   0   4   7   16.05    2.03
   0  -4  -7   21.15    2.11
   0   4   8  334.78   13.94
   0  -4  -8  317.29   13.74
   0   4   8  333.33   17.32
   0   4   9  107.41    8.81
   0  -4  -9  107.20    5.84
   0   4  10    4.59    2.28
   0  -4 -11    3.42    1.97
   0  -4 -11    6.35    2.36
   0  -4 -12    2.24    1.92
   0  -4 -12    1.70    1.94
   0  -4 -12    1.68    1.82
   0  -4 -12    1.81    1.64
   0  -4 -12    2.44    1.81
   0  -4 -13    6.73    2.81
   0  -4 -13    7.65    2.23
   0  -4 -13    7.52    2.79
   0  -4 -13    5.19    2.62
   0  -4 -13    5.64    2.28
   0  -4 -13    8.37    2.82
   0  -4 -14  269.66   15.55
   0  -4 -14  276.36   16.08
   0  -4 -14  277.49   15.13
   0  -4 -14  264.84   14.98
   0  -4 -14  297.93   16.40
   0  -4 -14  286.11   16.08
   0  -4 -15   14.24    4.16
   0  -4 -15   10.77    3.69
   0  -4 -15   15.22    3.43
   0  -4 -15   12.41    3.58
   0  -4 -15   11.59    3.09
   0  -4 -15   13.17    4.05
   0  -4 -16   45.76    6.29
   0  -4 -16   62.34    7.32
   0  -4 -16   54.98    6.23
   0  -4 -16   43.85    6.62
   0  -4 -16   66.43    7.39
   0  -4 -17   58.37    7.36
   0  -4 -17   59.64    6.66
   0  -4 -17   64.17    7.93
   0  -4 -17   54.92    7.24
   0  -4 -17   55.28    7.35
   0  -4 -18  296.55   17.11
   0  -4 -18  290.09   18.09
   0  -4 -18  303.48   18.68
   0  -4 -18  273.44   18.29
   0  -4 -19  272.55   17.84
   0  -4 -19  276.17   16.36
   0  -4 -19  266.98   17.48
   0  -4 -19  244.07   17.68
   0  -4 -20   45.21    7.83
   0  -4 -20   51.16    7.38
   0  -4 -20   53.80    7.50
   0  -4 -21  126.49   12.06
   0  -4 -21  154.58   12.07
   0  -4 -21  152.44   12.43
   0  -4 -21  164.25   12.78
   0  -4 -22   11.73    4.25
   0  -4 -22    3.63    4.17
   0  -4 -22    6.97    3.98
   0  -4 -22    7.97    4.09
   0  -4 -23   31.59    5.65
   0  -4 -23   35.17    5.70
   0  -4 -23   35.46    6.28
   0  -4 -23   28.40    5.27
   0  -4 -24   10.58    4.04
   0  -4 -24   13.33    4.02
   0  -4 -24   12.56    3.66
   0  -4 -25   53.74    6.01
   0  -4 -25   71.45    7.04
   0  -4 -25   60.75    6.09
   0  -4 -26    1.90    2.13
   0   5 -28   32.89    3.91
   0   5 -27  146.11    8.82
   0   5 -27  153.53   10.23
   0   5 -26   36.32    4.86
   0   5 -26   39.58    5.88
   0   5 -25  223.32   13.60
   0   5 -24   82.16    7.93
   0   5 -23    5.03    3.37
   0   5 -22    2.11    3.28
   0   5 -21   67.26    8.76
   0   5 -21   55.64    7.24
   0   5 -20   42.00    6.99
   0   5 -20   41.89    6.23
   0   5 -19  142.53   11.94
   0   5 -19  145.72   11.29
   0   5 -19  131.51   10.76
   0   5 -18    6.65    3.69
   0   5 -18    6.43    3.81
   0   5 -18    9.77    3.67
   0   5 -17   53.68    6.79
   0   5 -17   51.91    6.29
   0   5 -17   55.80    6.50
   0   5 -16  812.42   38.06
   0  -5  16  864.62   36.25
   0   5 -16  905.30   37.28
   0  -5  15   21.68    3.44
   0   5 -15   20.37    3.47
   0   5 -15   20.06    4.26
   0   5 -14    2.66    1.66
   0   5 -14    4.65    2.44
   0  -5  14    2.05    1.83
   0   5 -13  135.25   11.58
   0  -5  13  139.28    8.61
   0   5 -13  135.09    9.43
   0   5 -13  141.90    8.85
   0  -5  12   25.74    4.47
   0   5 -12   25.85    3.87
   0   5 -12   34.57    5.31
   0  -5  11  245.74   15.00
   0   5 -11  266.95   15.96
   0   5 -10  480.16   23.37
   0   5 -10  453.10   19.56
   0   5  -9   15.64    2.31
   0   5  -9   19.89    3.54
   0   5  -8   65.75    4.87
   0   5  -7 1017.53   39.50
   0   5  -6  176.61    9.33
   0   5  -5  170.69    9.08
   0  -5   4    6.38    1.52
   0   5  -4    4.05    1.48
   0   5  -3  107.05    6.52
   0  -5   3  100.66    5.78
   0  -5   2   42.28    3.57
   0   5  -2   42.24    3.86
   0  -5   1  559.20   20.68
   0   5  -1  515.96   19.99
   0  -5   0   14.55    1.49
   0   5   0   15.34    1.66
   0   5   0   14.34    2.40
   0   5   1  167.80    9.08
   0  -5  -1  179.08    7.78
   0   5   1  171.30    8.51
   0   5   1  167.89    8.82
   0   5   1  176.96    8.59
   0   5   2  197.62    9.86
   0   5   2  186.81    9.08
   0   5   2  188.55    9.13
   0   5   2  184.31    9.43
   0   5   3   24.33    2.66
   0   5   3   25.24    2.54
   0   5   3   22.15    2.54
   0   5   3   21.34    2.57
   0   5   4  157.14    8.31
   0   5   4  175.31    9.06
   0   5   4  176.66    9.25
   0   5   5   20.95    2.86
   0   5   5   23.05    2.20
   0   5   5   21.87    2.32
   0   5   5   21.89    2.60
   0   5   6    4.18    1.31
   0   5   6    4.24    0.86
   0   5   6    3.74    1.53
   0   5   7  316.24   15.96
   0   5   7  339.29   13.97
   0   5   8   79.58    5.35
   0   5   8   77.07    7.07
   0   5   9  124.32    9.91
   0  -5 -10   72.51    6.16
   0   5  10   69.09    7.48
   0  -5 -10   77.90    6.15
   0  -5 -11  254.34   13.49
   0  -5 -11  239.68   12.91
   0  -5 -11  240.64   13.48
   0  -5 -11  236.46   12.56
   0  -5 -12   14.90    2.68
   0  -5 -12    9.88    2.55
   0  -5 -12   16.90    3.38
   0  -5 -12   15.34    3.02
   0  -5 -12   11.67    3.01
   0  -5 -13    4.60    2.41
   0  -5 -13    3.57    2.31
   0  -5 -13    4.11    1.79
   0  -5 -13    4.17    2.29
   0  -5 -13    5.99    2.87
   0  -5 -13    5.35    2.60
   0  -5 -14   30.34    4.32
   0  -5 -14   31.46    4.31
   0  -5 -14   34.54    4.92
   0  -5 -14   29.40    4.93
   0  -5 -14   34.54    5.27
   0  -5 -14   33.50    5.12
   0  -5 -15    1.56    2.75
   0  -5 -15    1.99    2.64
   0  -5 -15   -0.83    2.15
   0  -5 -15    0.34    2.75
   0  -5 -15    0.34    2.88
   0  -5 -16    1.18    2.44
   0  -5 -16    1.09    2.89
   0  -5 -16   -0.72    2.90
   0  -5 -16    0.68    3.06
   0  -5 -16    3.70    3.40
   0  -5 -17  377.49   20.11
   0  -5 -17  363.88   21.48
   0  -5 -17  383.57   21.12
   0  -5 -17  382.98   21.60
   0  -5 -17  372.30   21.40
   0  -5 -18   19.10    5.24
   0  -5 -18   20.39    5.25
   0  -5 -18   29.32    5.67
   0  -5 -18   25.40    4.72
   0  -5 -18   24.70    5.37
   0  -5 -19  285.63   18.21
   0  -5 -19  242.22   17.46
   0  -5 -19  254.52   15.90
   0  -5 -19  295.54   17.79
   0  -5 -19  289.49   18.20
   0  -5 -20  168.10   13.99
   0  -5 -20  202.28   14.89
   0  -5 -20  188.39   14.12
   0  -5 -20  183.11   13.61
   0  -5 -21  214.24   14.70
   0  -5 -21  200.35   13.98
   0  -5 -21  212.00   14.44
   0  -5 -21  180.95   14.78
   0  -5 -22  150.91   11.12
   0  -5 -22  143.98   11.29
   0  -5 -22  118.97   11.41
   0  -5 -22  143.58   11.54
   0  -5 -23  132.70   10.30
   0  -5 -23  122.55   10.03
   0  -5 -23  110.99   10.30
   0  -5 -24   86.03    7.90
   0  -5 -24   85.04    8.33
   0  -5 -24   79.74    7.35
   0  -5 -25   18.52    4.09
   0  -5 -25   16.85    3.64
   0   6 -27   31.39    3.62
   0   6 -26  205.13   11.63
   0   6 -25   39.58    5.15
   0   6 -24   15.86    3.91
   0   6 -23    7.08    4.58
   0   6 -23    8.23    3.61
   0   6 -22  103.08    9.36
   0   6 -22  111.13   10.63
   0   6 -21   -1.03    3.08
   0   6 -21    0.82    4.23
   0   6 -20   97.29    9.94
   0   6 -20   92.09    8.83
   0   6 -19    8.04    4.19
   0   6 -19    5.97    3.46
   0   6 -18    7.26    3.32
   0   6 -18    5.32    3.40
   0   6 -18   12.22    4.48
   0  -6  18    6.77    2.77
   0   6 -17  283.06   17.34
   0  -6  17  281.36   15.73
   0   6 -17  286.93   16.34
   0   6 -17  292.42   16.50
   0  -6  16  148.77    9.98
   0   6 -16  142.63   10.13
   0   6 -16  136.30   10.90
   0   6 -15  574.77   27.48
   0  -6  15  590.54   26.13
   0   6 -15  566.05   26.04
   0   6 -14  306.00   16.83
   0   6 -14  310.24   15.78
   0  -6  14  305.74   15.73
   0  -6  13   27.60    3.51
   0   6 -13   30.85    3.80
   0  -6  13   28.90    3.74
   0   6 -13   29.17    4.33
   0   6 -12    9.57    2.77
   0  -6  12    9.11    2.76
   0  -6  12   10.16    2.30
   0   6 -12   10.85    3.29
   0  -6  11  152.40   10.83
   0   6 -11  154.92   11.76
   0   6 -10    7.14    2.64
   0   6 -10    7.20    1.90
   0   6  -9 1095.19   42.88
   0   6  -9 1078.78   45.71
   0   6  -8   36.08    3.83
   0   6  -7 2556.16   94.62
   0   6  -6   29.01    3.48
   0  -6   6   31.89    3.55
   0  -6   5  768.22   32.53
   0   6  -5  901.46   33.77
   0   6  -4  141.55    8.23
   0  -6   4  115.56    7.03
   0  -6   3 1173.57   44.66
   0   6  -3 1154.72   45.41
   0  -6   2  204.39    9.70
   0   6  -2  186.73   10.55
   0  -6   1   74.46    4.04
   0   6   0  404.77   17.75
   0   6   0  405.28   18.04
   0   6   0  389.53   15.63
   0  -6   0  389.25   15.38
   0   6   1  299.32   14.31
   0   6   1  299.72   13.08
   0   6   1  275.63   13.28
   0  -6  -1  300.11   12.18
   0   6   1  281.30   13.79
   0   6   2   43.70    3.74
   0   6   2   43.74    4.04
   0   6   2   51.45    4.00
   0   6   2   41.75    4.09
   0   6   3  229.78   11.11
   0   6   3  218.38   11.39
   0   6   3  225.55   11.71
   0   6   3  225.21   11.15
   0   6   4   36.64    3.48
   0   6   4   42.11    4.03
   0   6   4   39.23    3.80
   0   6   5   32.10    3.71
   0   6   5   30.77    3.07
   0   6   5   33.00    3.06
   0   6   5   32.28    3.55
   0   6   6  575.53   25.39
   0   6   6  580.84   24.29
   0   6   6  556.30   22.15
   0   6   7   41.10    3.95
   0   6   7   27.87    1.85
   0   6   7   41.23    4.69
   0   6   8 1082.01   42.31
   0   6   8 1069.21   45.33
   0   6   9   33.69    4.96
   0   6  10   23.18    4.52
   0  -6 -10   24.56    3.66
   0  -6 -10   20.94    3.48
   0  -6 -11    9.62    2.83
   0  -6 -11    6.92    2.14
   0  -6 -11    6.45    2.35
   0  -6 -12   48.45    5.59
   0  -6 -12   43.60    5.00
   0  -6 -12   52.11    5.11
   0  -6 -12   51.00    5.79
   0  -6 -13    5.23    2.59
   0  -6 -13    7.30    2.70
   0  -6 -13    6.96    3.26
   0  -6 -13    3.80    2.39
   0  -6 -13    9.41    3.12
   0  -6 -14  244.14   15.50
   0  -6 -14  261.49   15.66
   0  -6 -14  260.39   14.66
   0  -6 -14  262.96   15.88
   0  -6 -14  264.06   15.21
   0  -6 -15   98.30    9.38
   0  -6 -15   93.67    8.91
   0  -6 -15  101.16    9.22
   0  -6 -15   99.64    8.22
   0  -6 -15   88.90    8.29
   0  -6 -16   30.21    5.20
   0  -6 -16   13.77    4.46
   0  -6 -16   16.06    4.34
   0  -6 -16   19.04    3.89
   0  -6 -16   18.91    4.92
   0  -6 -17    0.78    3.06
   0  -6 -17    0.79    3.31
   0  -6 -17    2.40    3.35
   0  -6 -17    0.61    2.16
   0  -6 -17    1.77    3.22
   0  -6 -18    7.92    4.12
   0  -6 -18    9.90    3.26
   0  -6 -18    7.27    3.73
   0  -6 -18   10.25    4.45
   0  -6 -18    6.81    4.31
   0  -6 -19    5.44    3.62
   0  -6 -19   13.34    5.13
   0  -6 -19    7.56    4.55
   0  -6 -19    4.40    3.65
   0  -6 -20  176.76   13.22
   0  -6 -20  173.61   13.50
   0  -6 -20  156.41   13.20
   0  -6 -21  220.21   15.81
   0  -6 -21  228.23   15.16
   0  -6 -22  123.00   11.03
   0  -6 -22  135.43   10.73
   0  -6 -23  149.36   10.83
   0  -6 -23  166.95   12.03
   0  -6 -23  152.45   11.35
   0  -6 -24   44.99    5.84
   0  -6 -24   39.46    4.82
   0  -6 -24   41.11    5.44
   0  -6 -25   65.23    6.03
   0  -6 -25   81.52    6.53
   0   7 -27  158.46   10.06
   0   7 -26    2.14    2.92
   0   7 -26    4.17    2.15
   0   7 -25  329.30   16.70
   0   7 -25  335.11   18.67
   0   7 -24    8.37    4.06
   0   7 -24    5.56    3.06
   0   7 -23    4.89    3.95
   0   7 -23    7.34    3.09
   0   7 -22   17.57    4.06
   0   7 -22   14.92    4.69
   0   7 -21    0.65    2.75
   0   7 -20    3.90    3.03
   0  -7  19    2.44    2.59
   0   7 -19    2.55    2.80
   0   7 -18   79.34    7.68
   0  -7  18   64.88    6.97
   0   7 -18   83.02    7.99
   0   7 -17  248.58   15.24
   0   7 -17  300.37   17.51
   0  -7  17  258.36   15.18
   0  -7  16   59.58    6.15
   0   7 -16   56.07    6.97
   0   7 -16   62.89    6.48
   0  -7  15  140.04    9.73
   0   7 -15  144.29   10.87
   0  -7  15  136.53    9.37
   0   7 -15  139.84    9.61
   0  -7  14    6.98    2.34
   0   7 -14    3.27    2.43
   0   7 -14    1.55    1.66
   0  -7  14    2.60    2.10
   0   7 -13  442.20   21.97
   0  -7  13  478.15   21.30
   0   7 -13  430.74   20.43
   0  -7  13  455.72   20.68
   0  -7  12    5.51    2.08
   0   7 -12    5.64    2.32
   0  -7  12    7.32    2.53
   0  -7  12   11.37    2.35
   0   7 -12    7.76    1.96
   0  -7  11    2.48    1.91
   0  -7  11    1.33    1.59
   0   7 -11    1.23    1.82
   0   7 -11    1.67    1.82
   0   7 -10   33.53    4.00
   0   7 -10   42.43    5.71
   0   7  -9  121.01    8.23
   0  -7   8 3218.93  122.73
   0   7  -8 3412.24  122.53
   0   7  -7  164.16    9.90
   0  -7   7  148.32    9.37
   0   7  -6 1985.21   70.77
   0  -7   6 1739.25   69.33
   0   7  -5   68.72    5.72
   0  -7   5   52.22    4.70
   0  -7   4 1079.50   41.20
   0   7  -4 1008.28   41.95
   0  -7   3  218.79   10.94
   0   7  -3  191.10   11.37
   0  -7   2 1848.95   67.26
   0  -7   1   22.78    1.86
   0   7   0  548.47   23.58
   0  -7   0  539.12   21.10
   0   7   0  575.90   21.35
   0   7   0  536.99   24.25
   0   7   0  578.30   24.76
   0   7   1  685.46   28.64
   0   7   1  670.91   26.13
   0   7   1  632.50   27.29
   0   7   1  674.76   28.25
   0   7   2  874.61   35.22
   0   7   2  874.07   33.86
   0   7   2  811.68   33.87
   0   7   2  840.53   34.72
   0   7   3  288.89   15.22
   0   7   3  318.86   15.07
   0   7   3  330.27   15.94
   0   7   3  315.27   14.90
   0   7   4   46.51    4.68
   0   7   4   41.32    4.07
   0   7   4   56.89    4.82
   0   7   4   40.81    4.19
   0   7   5  111.31    7.21
   0   7   5  129.18    8.39
   0   7   5  122.51    8.19
   0   7   6  608.48   24.89
   0   7   6  574.08   25.06
   0   7   7  425.45   21.61
   0   7   7  462.77   20.90
   0   7   8   70.81    7.06
   0  -7  -9   61.76    5.75
   0  -7  -9   59.50    5.44
   0  -7 -10    9.80    2.78
   0  -7 -10   10.99    2.98
   0  -7 -11  535.85   24.73
   0  -7 -11  530.78   25.17
   0  -7 -12   27.70    4.42
   0  -7 -12   30.14    4.80
   0  -7 -13   59.46    6.59
   0  -7 -13   56.40    6.55
   0  -7 -13   54.60    6.61
   0  -7 -13   53.67    5.68
   0  -7 -14    0.78    2.06
   0  -7 -14    1.68    3.18
   0  -7 -14   -2.00    2.83
   0  -7 -14    0.68    2.52
   0  -7 -15  123.50   10.45
   0  -7 -15  120.74   10.47
   0  -7 -15  118.16   10.29
   0  -7 -15  114.09    8.93
   0  -7 -16   20.07    3.95
   0  -7 -16   24.75    5.26
   0  -7 -16   22.54    5.10
   0  -7 -16   14.24    4.68
   0  -7 -17   35.60    6.05
   0  -7 -17   34.22    5.06
   0  -7 -17   38.54    6.56
   0  -7 -17   32.74    6.07
   0  -7 -18   32.30    5.88
   0  -7 -18   29.85    5.84
   0  -7 -18   32.84    6.31
   0  -7 -19  108.20   10.79
   0  -7 -19  131.31   11.44
   0  -7 -19  133.30   11.15
   0  -7 -20  171.39   12.71
   0  -7 -20  155.78   12.97
   0  -7 -20  168.07   13.10
   0  -7 -20  167.18   12.75
   0  -7 -21  447.20   23.93
   0  -7 -21  438.68   22.81
   0  -7 -21  422.11   22.93
   0  -7 -22  381.56   20.57
   0  -7 -22  348.83   19.11
   0  -7 -23  155.28   10.33
   0  -7 -23  176.07   11.80
   0  -7 -24  114.34    8.48
   0   8 -27   16.27    3.25
   0   8 -26  158.52   10.60
   0   8 -25    3.78    3.32
   0   8 -25    2.97    2.10
   0   8 -24  251.03   15.65
   0   8 -24  239.62   13.61
   0   8 -23    3.21    3.80
   0   8 -23    5.09    2.67
   0   8 -22   25.49    5.60
   0   8 -22   24.65    4.35
   0   8 -21    1.82    2.64
   0  -8  21    0.92    2.57
   0   8 -20   52.60    6.17
   0  -8  20   48.64    6.12
   0   8 -19    9.11    3.35
   0  -8  19    6.06    3.07
   0   8 -18    9.10    3.13
   0  -8  18   11.88    3.58
   0   8 -17    0.57    2.16
   0  -8  17   -0.30    2.49
   0   8 -16   75.22    6.86
   0  -8  16   65.78    6.83
   0  -8  16   68.78    6.67
   0   8 -15   26.69    3.95
   0  -8  15   27.51    4.45
   0  -8  15   25.85    4.14
   0  -8  14   14.43    3.15
   0  -8  14   11.09    2.80
   0   8 -14   13.06    2.71
   0  -8  13   91.75    7.05
   0   8 -13   79.96    6.39
   0  -8  13   87.64    7.18
   0   8 -12   40.42    4.12
   0  -8  12   43.37    4.61
   0  -8  12   43.38    4.82
   0  -8  11   60.35    5.46
   0  -8  11   50.78    6.16
   0  -8  11   60.19    5.25
   0  -8  11   50.05    5.77
   0  -8  10    3.65    2.00
   0  -8  10    4.40    1.88
   0  -8  10    2.43    1.63
   0  -8  10    8.06    4.46
   0   8 -10    5.75    2.05
   0  -8  10    1.54    1.76
   0   8  -9 1668.85   64.47
   0  -8   9 1620.71   64.76
   0  -8   8  141.50    9.43
   0   8  -8  126.94    9.21
   0  -8   7 3181.33  120.56
   0   8  -7 3364.24  121.72
   0  -8   6   27.20    3.76
   0   8  -6   31.99    4.27
   0   8  -5 3082.96  120.96
   0  -8   5 3414.86  120.25
   0   8  -4  433.49   21.59
   0  -8   4  476.52   20.89
   0   8  -3 4504.99  162.29
   0  -8   3 4383.08  158.34
   0  -8   2  442.62   17.06
   0   8  -1 4186.17  134.40
   0   8  -1 4002.57  133.98
   0   8   0  361.98   14.57
   0   8   0  368.18   17.79
   0   8   0  395.13   18.92
   0   8   0  409.00   19.18
   0   8   1 1735.34   64.91
   0   8   1 1627.93   64.26
   0   8   1 1651.53   60.58
   0   8   1 1614.83   63.27
   0   8   2  915.35   35.01
   0   8   2  878.68   37.22
   0   8   2  909.82   37.68
   0   8   2  852.36   36.11
   0   8   3 1202.37   49.52
   0   8   3 1245.60   48.38
   0   8   3 1225.58   48.65
   0   8   3 1278.36   50.12
   0   8   4  282.69   14.97
   0   8   4  267.25   14.01
   0   8   4  233.85   13.68
   0   8   4  278.49   13.91
   0   8   5    4.81    1.83
   0   8   5    3.85    1.75
   0   8   6  175.45   11.19
   0   8   6  171.38   11.15
   0  -8  -8  411.61   19.65
   0  -8  -8  398.24   18.93
   0  -8  -8  408.32   18.24
   0  -8  -9  166.51   10.87
   0  -8  -9  180.96   10.79
   0  -8 -10  838.50   35.56
   0  -8 -10  800.58   34.67
   0  -8 -11  248.60   14.48
   0  -8 -11  252.53   14.89
   0  -8 -12 1046.02   44.26
   0  -8 -12 1019.64   43.59
   0  -8 -13   28.32    4.89
   0  -8 -13   23.72    4.70
   0  -8 -13   22.80    4.63
   0  -8 -14    4.85    2.88
   0  -8 -14    9.01    3.55
   0  -8 -14    9.23    3.58
   0  -8 -15   40.56    6.07
   0  -8 -15   38.96    6.13
   0  -8 -15   43.07    6.36
   0  -8 -16   25.96    5.42
   0  -8 -16   27.86    5.31
   0  -8 -16   27.54    5.32
   0  -8 -17   -1.16    3.28
   0  -8 -17    2.79    3.82
   0  -8 -17   -0.40    3.38
   0  -8 -18   76.48    8.45
   0  -8 -18   77.83    8.76
   0  -8 -18   86.52    9.21
   0  -8 -19    1.58    3.39
   0  -8 -19    2.21    3.57
   0  -8 -19    0.73    3.25
   0  -8 -19    2.75    3.69
   0  -8 -20  649.95   30.97
   0  -8 -20  601.68   29.60
   0  -8 -20  628.77   30.23
   0  -8 -21  181.12   12.87
   0  -8 -21  145.86   11.09
   0  -8 -21  169.17   12.19
   0  -8 -22  481.35   23.03
   0  -8 -22  405.59   20.78
   0  -8 -22  450.41   22.40
   0  -8 -23   66.56    6.56
   0  -8 -23   56.04    5.21
   0  -8 -23   72.93    6.71
   0  -8 -24   45.36    4.84
   0   9 -27   91.01    6.53
   0   9 -26   36.39    4.78
   0   9 -25  338.62   17.96
   0   9 -24   27.81    5.18
   0   9 -24   26.26    3.81
   0   9 -23  199.04   13.35
   0   9 -23  178.22   11.21
   0   9 -22    7.10    2.82
   0   9 -22   10.99    4.05
   0  -9  22    6.12    2.80
   0  -9  21   70.89    7.29
   0   9 -21   80.96    7.34
   0   9 -20    8.02    3.25
   0  -9  20    7.21    3.50
   0  -9  19  130.27   10.30
   0   9 -19  121.87    9.48
   0  -9  18   31.64    4.97
   0   9 -18   37.55    5.11
   0  -9  18   35.56    5.52
   0  -9  17  277.76   16.44
   0  -9  17  274.21   15.84
   0  -9  16  108.94    8.67
   0  -9  16   95.62    8.60
   0  -9  15  158.12   10.92
   0   9 -15  161.99   10.38
   0  -9  15  168.09   11.45
   0   9 -14    1.32    1.50
   0  -9  14    4.61    2.65
   0  -9  14    0.25    2.19
   0  -9  13  205.74   12.35
   0  -9  13  188.75   11.78
   0  -9  12  411.97   19.75
   0  -9  12  410.53   20.04
   0  -9  11   14.56    5.76
   0  -9  11   19.30    3.23
   0  -9  11   19.36    3.38
   0   9 -10    1.23    1.37
   0  -9  10    3.04    1.94
   0  -9  10    4.60    5.32
   0  -9   9   86.18    8.62
   0  -9   9   79.80    6.28
   0  -9   9   88.28    6.61
   0   9  -9   85.34    7.61
   0   9  -8  528.67   25.04
   0  -9   8  545.38   22.79
   0  -9   8  494.55   22.36
   0  -9   8  491.30   23.92
   0   9  -7   79.22    7.34
   0  -9   6 2224.38   80.42
   0   9  -6 1963.39   81.05
   0  -9   5  619.55   26.18
   0   9  -5  553.88   27.26
   0   9  -4 4650.36  166.92
   0  -9   4 4461.04  161.89
   0   9  -3    2.40    1.98
   0  -9   3    3.75    0.83
   0   9  -2 3653.89  136.36
   0   9  -1   10.51    3.06
   0   9  -1   12.13    2.78
   0   9  -1    8.14    2.71
   0   9   0 2252.83   88.96
   0   9   0 2528.96   91.22
   0   9   0 2337.75   90.42
   0   9   1  210.82   12.90
   0   9   1  181.06    8.22
   0   9   1  192.56   11.51
   0   9   1  205.30   12.61
   0   9   2  598.39   26.97
   0   9   2  642.89   28.73
   0   9   2  592.59   28.17
   0   9   3  456.37   22.57
   0   9   3  451.82   21.20
   0   9   3  424.96   21.94
   0   9   4  154.41   10.97
   0   9   5   33.07    4.68
   0  -9  -6   21.29    3.06
   0  -9  -6   26.02    3.76
   0   9   6   20.63    3.75
   0  -9  -6   21.07    3.09
   0  -9  -7    1.19    1.69
   0  -9  -7    5.32    2.04
   0  -9  -7    2.25    1.67
   0  -9  -7    4.59    1.85
   0  -9  -8  136.86    8.91
   0  -9  -8  152.10    9.09
   0  -9  -8  146.67   10.00
   0  -9  -8  156.34    9.70
   0  -9  -9  347.76   17.60
   0  -9  -9  357.85   18.30
   0  -9  -9  336.08   16.76
   0  -9 -10  175.58   11.55
   0  -9 -10  183.25   12.14
   0  -9 -11  595.86   28.11
   0  -9 -11  581.35   27.41
   0  -9 -12  113.34    9.44
   0  -9 -12  111.88    9.60
   0  -9 -13   41.16    6.05
   0  -9 -13   40.13    5.85
   0  -9 -13   45.33    6.25
   0  -9 -14    7.82    3.45
   0  -9 -14    4.36    3.56
   0  -9 -14    8.19    3.52
   0  -9 -15  184.08   13.54
   0  -9 -15  182.59   13.39
   0  -9 -15  196.03   13.82
   0  -9 -16    3.45    3.26
   0  -9 -16    5.27    3.36
   0  -9 -16    6.94    3.81
   0  -9 -17    4.46    3.60
   0  -9 -17    1.17    3.17
   0  -9 -17    0.78    3.10
   0  -9 -18   -0.36    3.28
   0  -9 -18    2.31    3.06
   0  -9 -18    0.38    3.67
   0  -9 -18    2.15    3.30
   0  -9 -19  368.95   20.38
   0  -9 -19  361.64   19.81
   0  -9 -19  322.39   19.85
   0  -9 -19  397.26   21.20
   0  -9 -20   54.91    7.00
   0  -9 -20   41.92    5.87
   0  -9 -20   43.73    6.32
   0  -9 -21  595.93   27.90
   0  -9 -21  648.82   28.40
   0  -9 -22   81.18    7.54
   0  -9 -22   91.74    7.69
   0  -9 -23   72.59    6.36
   0  10 -26  176.87   10.49
   0  10 -25  106.17    8.30
   0  10 -24  396.39   20.29
   0  10 -23   11.71    4.30
   0 -10  22   67.15    7.00
   0  10 -22   75.78    8.09
   0  10 -21   13.02    3.21
   0 -10  21   15.70    4.13
   0 -10  20   24.71    4.82
   0  10 -20   22.81    3.93
   0  10 -19  221.65   13.44
   0 -10  19  244.34   15.20
   0 -10  19  223.34   14.17
   0 -10  18  220.51   14.46
   0 -10  18  206.78   13.60
   0  10 -18  228.46   13.33
   0 -10  17   81.59    7.81
   0 -10  17   83.91    8.29
   0 -10  16  247.79   14.98
   0 -10  16  246.98   15.26
   0 -10  15   33.14    5.03
   0 -10  15   32.95    5.26
   0 -10  14  115.49    9.19
   0 -10  14  109.89    8.87
   0 -10  13   26.37    4.27
   0 -10  13   21.92    4.04
   0 -10  12   23.36    4.03
   0 -10  12   21.31    3.71
   0 -10  11   10.59    6.76
   0 -10  11    1.41    2.12
   0 -10  10   35.10    4.57
   0 -10  10   41.19    4.71
   0 -10  10   40.87    5.78
   0 -10  10   35.26    7.46
   0 -10   9  322.93   17.20
   0 -10   9  330.64   16.57
   0 -10   9  357.11   16.98
   0 -10   9  334.94   18.61
   0 -10   8    3.11    3.48
   0 -10   8    8.57    5.30
   0  10  -8    1.77    1.84
   0 -10   8    3.28    1.95
   0 -10   7  175.27   10.19
   0 -10   7  173.27   10.15
   0  10  -7  166.05   12.13
   0 -10   7  184.03   10.32
   0 -10   6   57.28    5.06
   0 -10   6   48.32    4.74
   0  10  -6   59.45    6.61
   0  10  -5  748.55   34.38
   0  10  -4   96.78    8.70
   0  10  -3 1180.56   48.33
   0  10  -3 1074.00   47.93
   0  10  -2    2.14    1.89
   0  10  -2    5.28    2.55
   0  10  -1  807.07   35.38
   0  10  -1  764.83   35.01
   0  10  -1  727.22   33.47
   0  10   0  118.01    9.76
   0  10   0  117.19    8.99
   0  10   0  114.98    9.65
   0  10   1   37.56    4.76
   0  10   1   31.81    4.88
   0 -10  -1   31.48    3.81
   0  10   1   29.72    4.73
   0  10   2    5.50    2.07
   0  10   2    8.31    2.80
   0  10   2    9.14    2.64
   0 -10  -2    6.15    2.03
   0 -10  -3   23.56    3.37
   0 -10  -3   25.21    3.50
   0  10   3   19.34    3.94
   0 -10  -4  198.55   10.84
   0 -10  -4  182.50   10.60
   0 -10  -5    9.32    2.56
   0 -10  -5    3.93    2.02
   0 -10  -5    7.64    2.33
   0 -10  -6    0.25    1.86
   0 -10  -6    1.63    1.83
   0 -10  -6    2.83    1.80
   0 -10  -7  101.51    7.58
   0 -10  -7   91.09    7.68
   0 -10  -7  100.86    7.29
   0 -10  -7   88.36    7.06
   0 -10  -8  295.58   15.47
   0 -10  -8  271.65   14.72
   0 -10  -8  286.77   14.79
   0 -10  -8  287.73   15.96
   0 -10  -9   75.90    6.40
   0 -10  -9   80.96    7.10
   0 -10  -9   73.17    7.17
   0 -10  -9   72.27    6.55
   0 -10 -10  241.74   14.35
   0 -10 -10  239.92   14.80
   0 -10 -11  177.79   12.00
   0 -10 -11  162.66   11.87
   0 -10 -12  128.56   10.39
   0 -10 -12  130.70   10.43
   0 -10 -12  131.91   10.64
   0 -10 -13   37.87    5.72
   0 -10 -13   44.99    6.20
   0 -10 -13   41.75    5.92
   0 -10 -14  144.30   11.35
   0 -10 -14  133.09   11.15
   0 -10 -14  139.42   11.35
   0 -10 -15    0.37    2.99
   0 -10 -15    6.25    3.56
   0 -10 -15    1.47    3.08
   0 -10 -16    4.47    3.36
   0 -10 -16    4.35    3.34
   0 -10 -16    3.38    3.27
   0 -10 -17    0.35    2.65
   0 -10 -17    0.71    3.05
   0 -10 -17    1.84    3.53
   0 -10 -17    2.23    3.16
   0 -10 -18  192.64   13.15
   0 -10 -18  165.03   12.33
   0 -10 -18  160.89   11.65
   0 -10 -18  155.42   12.05
   0 -10 -19    9.20    3.91
   0 -10 -19    7.96    3.92
   0 -10 -19    8.79    3.28
   0 -10 -20  504.59   24.40
   0 -10 -20  523.25   25.78
   0 -10 -21    2.45    2.92
   0 -10 -21    6.48    3.14
   0 -10 -22  201.05   11.82
   0  11 -26   63.06    5.21
   0  11 -25  331.82   16.49
   0  11 -24    1.73    2.97
   0 -11  23   76.92    7.04
   0  11 -23   79.21    7.55
   0  11 -22   -1.21    3.26
   0 -11  22   -0.29    2.72
   0 -11  21    8.62    3.52
   0 -11  20    9.09    3.60
   0 -11  19  635.83   30.27
   0 -11  19  627.54   29.57
   0 -11  18  136.03   11.13
   0 -11  18  129.92   10.54
   0 -11  17   74.42    7.80
   0 -11  17   67.44    7.40
   0 -11  16   25.71    4.98
   0 -11  16   22.49    4.68
   0 -11  15  157.64   11.48
   0 -11  15  163.31   11.81
   0 -11  14    2.95    2.89
   0 -11  14    6.48    3.34
   0 -11  13   72.43    7.31
   0 -11  13   70.55    7.09
   0 -11  12   13.35    8.41
   0 -11  12   25.36    4.40
   0 -11  11  571.91   28.63
   0 -11  11  534.09   25.84
   0 -11  11  543.11   25.47
   0 -11  11  570.53   25.86
   0 -11  10  108.51    9.62
   0 -11  10   99.09    8.08
   0 -11  10  100.31    7.97
   0 -11  10  105.68   11.18
   0 -11   9  253.26   16.06
   0 -11   9  238.02   13.52
   0 -11   9  229.04   14.07
   0 -11   8  149.35   10.84
   0 -11   8  160.08   10.18
   0 -11   8  163.45   10.26
   0 -11   8  165.16   12.52
   0 -11   7   46.91    4.98
   0 -11   7   57.08    5.38
   0 -11   6   83.24    6.59
   0 -11   6   85.02    6.51
   0 -11   6   87.11    6.64
   0 -11   5   64.42    5.43
   0 -11   5   53.88    5.53
   0 -11   5   54.16    5.85
   0 -11   5   75.17    5.88
   0 -11   5   63.01    5.72
   0 -11   4 1029.23   38.70
   0 -11   4  925.05   38.79
   0 -11   4  907.24   39.30
   0  11  -3    4.40    2.27
   0 -11   3    7.57    2.40
   0 -11   3    6.56    2.53
   0 -11   3   10.12    2.30
   0  11  -3    6.30    2.77
   0 -11   3    8.65    2.53
   0 -11   2  222.23   11.87
   0  11  -2  210.12   14.74
   0 -11   2  202.11   11.86
   0  11  -2  186.16   13.23
   0 -11   1    7.69    2.66
   0  11  -1   10.05    2.92
   0 -11   1    5.48    2.28
   0  11  -1    8.62    3.13
   0 -11   0   47.20    4.84
   0  11   0   39.98    5.95
   0 -11   0   55.23    4.98
   0  11   0   37.28    5.22
   0 -11   0   37.83    4.56
   0 -11  -1    7.78    2.44
   0 -11  -1    3.76    2.07
   0 -11  -1    6.82    2.18
   0 -11  -2  191.71   12.07
   0 -11  -2  221.00   11.58
   0 -11  -2  206.41   11.66
   0 -11  -2  199.42   11.61
   0 -11  -3   59.76    5.72
   0 -11  -3   70.28    6.07
   0 -11  -3   64.49    6.18
   0 -11  -3   71.20    5.78
   0 -11  -4   96.92    6.86
   0 -11  -4   86.29    7.37
   0 -11  -4   79.07    6.77
   0 -11  -4   86.81    6.90
   0 -11  -5    0.79    1.94
   0 -11  -5    0.67    1.94
   0 -11  -5    3.08    2.25
   0 -11  -6   46.97    5.53
   0 -11  -6   53.35    5.51
   0 -11  -6   47.89    5.22
   0 -11  -7    8.88    2.82
   0 -11  -7    6.03    2.58
   0 -11  -7    5.42    2.66
   0 -11  -8  599.69   26.12
   0 -11  -8  551.92   25.78
   0 -11  -8  575.67   27.21
   0 -11  -9  103.96    8.96
   0 -11  -9  108.57    8.75
   0 -11  -9  109.36    8.22
   0 -11  -9  103.60    8.08
   0 -11 -10  216.57   13.39
   0 -11 -10  191.85   13.29
   0 -11 -11    2.47    2.81
   0 -11 -11    0.63    2.71
   0 -11 -11    5.10    3.03
   0 -11 -12    3.50    2.98
   0 -11 -12    2.65    2.99
   0 -11 -12    5.23    3.14
   0 -11 -13   15.46    4.28
   0 -11 -13   10.27    3.59
   0 -11 -13   17.44    4.20
   0 -11 -14   12.34    4.07
   0 -11 -14   21.74    4.76
   0 -11 -14   27.50    5.21
   0 -11 -15   17.44    4.48
   0 -11 -15    7.86    3.28
   0 -11 -15   15.40    4.30
   0 -11 -16   13.35    4.29
   0 -11 -16   19.50    4.50
   0 -11 -16   19.13    4.32
   0 -11 -16   15.95    4.31
   0 -11 -17   34.12    5.10
   0 -11 -17   30.17    5.29
   0 -11 -17   29.52    5.13
   0 -11 -17   36.18    5.76
   0 -11 -18   57.44    6.76
   0 -11 -18   54.50    6.02
   0 -11 -18   57.89    6.67
   0 -11 -18   56.02    6.66
   0 -11 -19  165.32   11.25
   0 -11 -19  155.35   11.07
   0 -11 -20   42.16    5.35
   0 -11 -20   40.39    5.10
   0 -11 -21  163.48   10.15
   0  12 -25   37.78    4.25
   0  12 -24  415.91   19.65
   0  12 -23   -0.73    2.99
   0 -12  23   -0.25    2.41
   0  12 -22    0.82    3.12
   0 -12  22    1.71    2.84
   0  12 -21   -0.58    2.95
   0 -12  21    4.40    3.04
   0 -12  20   78.38    8.07
   0 -12  20   75.33    7.46
   0 -12  19    1.39    3.20
   0 -12  19    0.65    2.73
   0 -12  18   78.70    8.39
   0 -12  18   86.19    8.33
   0 -12  17   27.81    5.55
   0 -12  17   31.53    5.41
   0 -12  16  216.53   14.54
   0 -12  16  242.90   15.43
   0 -12  15   63.42    7.70
   0 -12  15   59.59    7.10
   0 -12  14  285.12   16.69
   0 -12  13    1.82    2.91
   0 -12  12    1.80    3.01
   0 -12  12    4.67    2.99
   0 -12  12    8.16    4.82
   0 -12  11   38.91    5.45
   0 -12  11   39.58    5.41
   0 -12  11   69.36    8.28
   0 -12  11   72.24   11.49
   0 -12  10  576.71   27.76
   0 -12  10  594.91   30.01
   0 -12  10  612.46   27.55
   0 -12   9  274.07   16.38
   0 -12   9  278.23   15.62
   0 -12   9  306.81   18.92
   0 -12   8   32.99    4.59
   0 -12   8   34.12    6.11
   0 -12   8   27.42    4.17
   0 -12   7   26.39    3.99
   0 -12   7   16.09    4.95
   0 -12   7   24.70    3.90
   0 -12   6  570.14   24.62
   0 -12   6  567.75   24.78
   0 -12   6  511.15   25.11
   0 -12   6  530.50   24.66
   0 -12   6  538.44   25.84
   0 -12   5  255.31   14.30
   0 -12   5  267.72   13.98
   0 -12   5  271.42   13.74
   0 -12   5  223.99   14.32
   0 -12   4  137.54    8.57
   0 -12   4  134.70    8.84
   0 -12   4  121.52    9.40
   0 -12   4  130.03    9.13
   0 -12   3  140.82    9.50
   0 -12   3  146.86   10.13
   0 -12   3  150.86    9.27
   0 -12   3  150.36    9.85
   0 -12   2  104.27    7.77
   0 -12   2  105.83    7.37
   0 -12   2  104.06    8.68
   0 -12   2  101.18    8.03
   0 -12   1  363.23   19.00
   0 -12   1  360.71   16.87
   0 -12   1  352.68   17.51
   0 -12   1  343.70   17.85
   0 -12   0   26.95    4.10
   0 -12   0   24.94    3.97
   0 -12   0   24.60    4.34
   0 -12   0   27.58    4.23
   0 -12  -1 2522.23   92.60
   0 -12  -1 2362.56   92.28
   0 -12  -1 2349.63   93.32
   0 -12  -1 2567.68   92.28
   0 -12  -2   22.41    3.83
   0 -12  -2   22.15    4.02
   0 -12  -2   30.51    4.36
   0 -12  -2   19.96    3.76
   0 -12  -3  279.56   14.21
   0 -12  -3  252.60   14.12
   0 -12  -3  249.30   14.69
   0 -12  -3  251.40   14.25
   0 -12  -4    5.33    2.77
   0 -12  -4    7.65    2.86
   0 -12  -4    5.06    2.59
   0 -12  -4    5.05    2.61
   0 -12  -5  126.81    9.26
   0 -12  -5  131.75    9.23
   0 -12  -5  137.44   10.00
   0 -12  -6  120.47    8.78
   0 -12  -6  102.95    8.17
   0 -12  -6  102.83    8.69
   0 -12  -7   84.03    7.41
   0 -12  -7   84.68    7.36
   0 -12  -7   80.58    7.67
   0 -12  -8    9.82    3.31
   0 -12  -8    5.38    2.63
   0 -12  -8    8.91    2.98
   0 -12  -9   25.59    4.73
   0 -12  -9   25.31    4.20
   0 -12  -9   20.90    3.95
   0 -12 -10   41.16    5.77
   0 -12 -11    7.54    3.48
   0 -12 -11    3.86    3.03
   0 -12 -11    7.43    3.06
   0 -12 -12   18.71    4.11
   0 -12 -12   24.20    4.72
   0 -12 -12   20.05    4.46
   0 -12 -13   10.65    3.67
   0 -12 -13    6.63    3.00
   0 -12 -13    7.42    3.63
   0 -12 -14   11.06    3.79
   0 -12 -14   13.74    3.93
   0 -12 -14   14.95    3.94
   0 -12 -14   14.52    4.11
   0 -12 -15   10.61    3.54
   0 -12 -15    5.75    3.01
   0 -12 -15    5.40    2.87
   0 -12 -15    9.61    3.78
   0 -12 -16   38.74    5.47
   0 -12 -16   52.89    6.41
   0 -12 -16   40.72    5.62
   0 -12 -16   44.55    5.86
   0 -12 -17   13.46    3.85
   0 -12 -17   13.57    3.79
   0 -12 -17   18.10    3.98
   0 -12 -18   87.27    7.71
   0 -12 -19   26.34    4.28
   0 -12 -20  164.91    9.97
   0  13 -24    4.59    2.05
   0 -13  24    4.90    2.20
   0 -13  23   22.68    4.00
   0  13 -23   30.19    4.13
   0  13 -22    6.10    2.91
   0 -13  22    8.20    3.43
   0 -13  21   26.46    4.73
   0  13 -21   23.94    4.27
   0 -13  21   20.66    3.96
   0 -13  20   11.12    3.94
   0 -13  20    7.55    3.28
   0 -13  19  104.69    9.00
   0 -13  19   88.36    8.87
   0 -13  18   32.84    5.73
   0 -13  18   38.76    5.72
   0 -13  17  110.73    9.66
   0 -13  17   97.33    9.60
   0 -13  16    0.69    3.44
   0 -13  16    0.36    3.51
   0 -13  15  381.96   20.94
   0 -13  14   13.93    4.46
   0 -13  13   51.04    6.61
   0 -13  13   55.47    6.90
   0 -13  13   52.41    7.06
   0 -13  12   23.82    4.69
   0 -13  12   26.11    4.78
   0 -13  11  446.52   25.55
   0 -13  11  449.47   22.66
   0 -13  11  399.46   21.54
   0 -13  10  130.69   11.32
   0 -13  10   89.01    8.27
   0 -13  10  124.93   13.82
   0 -13   9  467.54   23.71
   0 -13   9  450.24   22.40
   0 -13   9  451.45   22.54
   0 -13   8    1.60    2.35
   0 -13   8    0.27    2.38
   0 -13   7   15.05    5.85
   0 -13   7   20.84    4.02
   0 -13   7   32.20    4.41
   0 -13   6  415.34   20.30
   0 -13   6  412.51   21.51
   0 -13   6  374.60   20.86
   0 -13   6  432.56   20.19
   0 -13   5  785.10   31.12
   0 -13   5  734.66   31.28
   0 -13   5  679.57   31.82
   0 -13   5  649.15   31.84
   0 -13   4 1034.81   41.79
   0 -13   4 1041.65   43.00
   0 -13   4 1106.92   42.72
   0 -13   4 1004.72   43.09
   0 -13   4  985.12   43.43
   0 -13   3    2.67    2.78
   0 -13   3    3.67    2.91
   0 -13   3    1.79    2.34
   0 -13   3    5.23    2.31
   0 -13   3   12.29    3.40
   0 -13   2   63.00    5.75
   0 -13   2   62.48    6.31
   0 -13   2   55.36    6.36
   0 -13   1  121.90    9.29
   0 -13   1  131.14    8.43
   0 -13   1  103.21    8.84
   0 -13   1  128.51    9.14
   0 -13   0  972.40   38.88
   0 -13   0  893.91   38.73
   0 -13   0  893.10   38.77
   0 -13  -1  465.35   21.47
   0 -13  -1  441.29   21.58
   0 -13  -1  409.38   21.22
   0 -13  -2  721.77   30.92
   0 -13  -2  688.00   31.14
   0 -13  -2  707.39   31.39
   0 -13  -3   49.10    5.97
   0 -13  -3   56.68    5.91
   0 -13  -3   52.57    6.18
   0 -13  -4   15.65    3.71
   0 -13  -4   21.55    4.24
   0 -13  -4   22.59    4.16
   0 -13  -4   21.89    4.36
   0 -13  -5   65.13    6.89
   0 -13  -5   73.65    7.21
   0 -13  -5   72.80    7.08
   0 -13  -5   79.31    6.85
   0 -13  -6    6.74    3.10
   0 -13  -6    4.25    2.92
   0 -13  -6    5.29    2.77
   0 -13  -7   15.94    3.76
   0 -13  -7   15.93    3.88
   0 -13  -7    9.75    3.14
   0 -13  -8    8.93    3.32
   0 -13  -8    7.93    3.15
   0 -13  -8    8.81    3.32
   0 -13  -9   10.19    3.38
   0 -13  -9   10.03    3.22
   0 -13  -9   13.95    3.75
   0 -13 -10  119.06    9.04
   0 -13 -10  115.65    9.70
   0 -13 -11   57.89    6.37
   0 -13 -11   63.00    7.05
   0 -13 -12    9.84    3.43
   0 -13 -12   12.53    3.24
   0 -13 -12    9.46    3.17
   0 -13 -13   59.57    6.71
   0 -13 -13   62.33    6.68
   0 -13 -13   65.50    6.63
   0 -13 -14  135.32   10.01
   0 -13 -14  130.67   10.04
   0 -13 -15  136.63   10.09
   0 -13 -15  146.73   10.37
   0 -13 -16  112.71    8.70
   0 -13 -16  100.48    8.19
   0 -13 -17  150.98   10.10
   0 -13 -18   69.32    6.14
   0 -14  24   34.88    3.92
   0 -14  23   48.86    5.14
   0  14 -23   50.78    4.55
   0  14 -22    4.20    2.27
   0 -14  22    6.38    3.11
   0 -14  21   -0.29    3.07
   0 -14  21   -0.26    2.22
   0  14 -21    3.68    2.12
   0 -14  20    9.43    4.08
   0  14 -20    9.20    2.91
   0 -14  20   10.78    3.64
   0 -14  19   -0.32    3.10
   0 -14  19    1.33    3.47
   0 -14  18   18.74    4.83
   0 -14  18   12.70    4.05
   0 -14  17    5.85    3.71
   0 -14  17   13.52    4.49
   0 -14  16  605.31   29.35
   0 -14  15    3.14    3.59
   0 -14  14  396.17   21.45
   0 -14  14  383.33   21.20
   0 -14  13   73.67    8.00
   0 -14  13   72.40    7.88
   0 -14  13   64.91    8.04
   0 -14  12   29.35    5.23
   0 -14  12   60.75    7.62
   0 -14  11  200.69   18.25
   0 -14  11  177.58   12.91
   0 -14  10   72.31   13.94
   0 -14  10   63.47    9.68
   0 -14   9    4.89    3.41
   0 -14   9    1.79    2.78
   0 -14   8   86.31    8.08
   0 -14   8   92.44    8.41
   0 -14   7  262.13   14.85
   0 -14   7  267.46   15.36
   0 -14   7  217.61   16.54
   0 -14   7  280.50   19.21
   0 -14   6 1249.19   55.40
   0 -14   6 1395.99   54.10
   0 -14   6 1413.12   53.64
   0 -14   6 1230.29   54.59
   0 -14   5 1440.97   56.54
   0 -14   5 1302.42   57.35
   0 -14   5 1327.04   57.37
   0 -14   5 1421.71   55.78
   0 -14   4  689.43   29.77
   0 -14   4  704.49   31.98
   0 -14   4  641.48   30.43
   0 -14   4  630.71   30.69
   0 -14   3  136.66   10.74
   0 -14   3  135.00   10.46
   0 -14   3  154.82    9.98
   0 -14   3  138.28   10.34
   0 -14   2   11.84    4.06
   0 -14   2   12.78    3.81
   0 -14   2   15.68    3.18
   0 -14   1   71.23    7.34
   0 -14   1   76.13    7.25
   0 -14   1   72.48    7.37
   0 -14   0   54.14    6.42
   0 -14   0   50.93    6.23
   0 -14   0   56.33    6.33
   0 -14  -1  150.10   11.25
   0 -14  -1  165.99   11.55
   0 -14  -1  173.15   11.57
   0 -14  -2    7.45    3.22
   0 -14  -2    3.60    3.44
   0 -14  -2    6.08    3.12
   0 -14  -3   45.94    6.19
   0 -14  -3   41.94    5.55
   0 -14  -3   46.43    5.92
   0 -14  -4   54.22    6.64
   0 -14  -4   53.63    6.28
   0 -14  -5  168.77   11.69
   0 -14  -5  147.74   10.78
   0 -14  -6   85.04    7.81
   0 -14  -6   91.33    8.40
   0 -14  -7   17.04    4.15
   0 -14  -7    7.94    3.43
   0 -14  -8    3.88    2.84
   0 -14  -8    1.11    3.15
   0 -14  -9  227.64   13.87
   0 -14 -10   71.65    6.91
   0 -15  23    1.15    2.06
   0 -15  22    0.46    2.40
   0 -15  21    2.84    2.32
   0 -15  21    4.79    3.24
   0 -15  20   56.19    6.68
   0 -15  20   55.53    6.15
   0 -15  19    1.52    3.13
   0 -15  19   -0.32    3.53
   0 -15  18   68.08    7.77
   0 -15  18   69.09    7.55
   0 -15  17  126.48   10.57
   0 -15  16   59.54    7.36
   0 -15  15  411.00   22.00
   0 -15  15  386.29   21.68
   0 -15  14  105.11    9.85
   0 -15  14  104.90    9.78
   0 -15  13  352.63   19.86
   0 -15  13  355.25   20.14
   0 -15  13  368.55   20.23
   0 -15  12   13.37    4.32
   0 -15  12   49.88    7.18
   0 -15  11  126.15   10.59
   0 -15  11  101.85   17.23
   0 -15  11  122.11   10.34
   0 -15  10    8.41    3.93
   0 -15  10    5.32    3.74
   0 -15   9  400.57   21.19
   0 -15   9  413.88   21.76
   0 -15   9  420.13   23.61
   0 -15   8   13.92    4.28
   0 -15   8   11.07    3.78
   0 -15   7 1228.35   48.93
   0 -15   7 1162.92   51.34
   0 -15   7 1105.13   49.82
   0 -15   7 1149.40   47.97
   0 -15   6  377.92   20.33
   0 -15   6  342.63   18.31
   0 -15   6  307.02   21.91
   0 -15   6  347.22   17.87
   0 -15   5 2019.38   74.46
   0 -15   5 1921.23   73.35
   0 -15   5 1851.53   75.49
   0 -15   5 1755.32   75.18
   0 -15   4  425.97   22.35
   0 -15   4  451.16   21.19
   0 -15   3   66.16    8.55
   0 -15   3   72.44    8.11
   0 -15   2  133.66   10.97
   0 -15   2  153.36   10.07
   0 -15   1   48.93    6.61
   0 -15   1   43.94    6.26
   0 -15   0   60.00    7.07
   0 -15   0   53.80    6.84
   0 -15  -1   50.64    6.80
   0 -15  -1   45.42    6.35
   0 -15  -2  148.39   11.28
   0 -15  -2  150.63   11.57
   0 -15  -3  152.27   11.53
   0 -15  -3  140.58   10.74
   0 -15  -4  168.93   11.86
   0 -15  -4  168.97   12.31
   0 -15  -5   31.35    5.57
   0 -15  -5   26.77    4.88
   0 -15  -6   20.67    4.82
   0 -15  -6   14.47    3.89
   0 -15  -7   27.80    4.92
   0 -15  -7   18.40    4.21
   0 -15  -8  113.74    9.08
   0 -15  -8  120.66    9.60
   0 -15  -9    3.74    2.97
   0 -16  23    6.49    2.23
   0 -16  22   50.27    5.05
   0 -16  21   11.22    3.08
   0 -16  21    9.56    3.11
   0 -16  20   -0.76    2.39
   0 -16  20   -0.27    3.20
   0 -16  19   33.97    5.47
   0 -16  19   34.78    5.25
   0 -16  18    6.76    3.79
   0 -16  17   70.03    7.67
   0 -16  16   10.85    4.21
   0 -16  16   10.52    4.12
   0 -16  15   33.57    5.97
   0 -16  15   35.80    6.12
   0 -16  14  103.41    9.53
   0 -16  14  122.78   10.43
   0 -16  14  113.03   10.21
   0 -16  13    3.96    4.37
   0 -16  13   13.55    4.39
   0 -16  12  165.00   12.79
   0 -16  12  196.77   13.29
   0 -16  12  179.47   13.01
   0 -16  11    1.69    3.37
   0 -16  11    4.89    3.93
   0 -16  10  295.39   18.02
   0 -16  10  308.78   18.74
   0 -16   9    4.73    4.03
   0 -16   9    1.27    2.84
   0 -16   8  972.96   44.66
   0 -16   8 1026.17   43.43
   0 -16   8  964.19   46.36
   0 -16   8 1001.02   42.65
   0 -16   7   83.04   14.71
   0 -16   7   77.05    7.60
   0 -16   7   78.65    8.19
   0 -16   6 1520.68   65.38
   0 -16   6 1640.23   62.91
   0 -16   6 1627.23   62.02
   0 -16   5  422.23   26.91
   0 -16   5  496.88   23.45
   0 -16   5  415.97   25.68
   0 -16   4 1016.68   43.96
   0 -16   4 1057.69   42.53
   0 -16   3  343.23   17.98
   0 -16   3  325.92   19.51
   0 -16   2   52.16    5.70
   0 -16   2   45.89    6.92
   0 -16   1   86.44    9.22
   0 -16   1   83.77    8.63
   0 -16   0   21.86    5.10
   0 -16   0   10.16    4.50
   0 -16  -1   86.68    8.76
   0 -16  -1   96.46    9.26
   0 -16  -2    6.27    4.49
   0 -16  -2    7.17    4.02
   0 -16  -3  284.35   16.57
   0 -16  -3  272.16   17.07
   0 -16  -4   39.07    6.38
   0 -16  -4   32.86    5.64
   0 -16  -5  490.98   24.28
   0 -16  -5  429.67   22.65
   0 -16  -6   34.14    5.69
   0 -16  -6   31.16    5.32
   0 -16  -7   64.99    7.26
   0 -16  -7   53.73    6.21
   0 -16 -10   30.53    8.22
   0 -17  22   11.13    2.67
   0 -17  21   15.54    2.99
   0 -17  21   18.40    3.46
   0 -17  20   15.14    3.55
   0 -17  20   20.27    3.70
   0 -17  19   32.22    4.77
   0 -17  18   23.14    4.53
   0 -17  17   -0.30    3.01
   0 -17  17    2.13    3.29
   0 -17  16    1.27    3.26
   0 -17  16   -0.64    3.22
   0 -17  15    5.33    3.83
   0 -17  15    1.95    3.15
   0 -17  14    4.65    3.57
   0 -17  14   -9.45    5.09
   0 -17  13  304.23   17.59
   0 -17  13  290.76   17.07
   0 -17  12   23.10    5.76
   0 -17  12   12.34    4.17
   0 -17  12   21.29    5.23
   0 -17  11  260.60   16.85
   0 -17  11  258.21   16.38
   0 -17  10   -0.65    3.04
   0 -17  10    1.04    3.38
   0 -17   9  754.25   35.01
   0 -17   9  776.88   35.35
   0 -17   9  808.74   36.39
   0 -17   9  878.19   38.25
   0 -17   8    4.70    3.83
   0 -17   8    6.37    3.37
   0 -17   7  645.79   30.46
   0 -17   7  659.63   33.91
   0 -17   7  706.28   31.94
   0 -17   7  731.13   36.87
   0 -17   6   12.30   13.44
   0 -17   6    3.51    3.59
   0 -17   5  979.84   48.22
   0 -17   5 1075.37   49.23
   0 -17   4  180.07   17.62
   0 -17   4  165.54   19.45
   0 -17   3  771.70   36.47
   0 -17   3  794.02   34.42
   0 -17   2  134.67   11.70
   0 -17   1   95.17   16.22
   0 -17   1  208.58   13.56
   0 -17   0   81.92    8.51
   0 -17   0   14.94   16.24
   0 -17  -1   98.24    8.86
   0 -17  -1   17.35   15.94
   0 -17  -2  -13.94   16.92
   0 -17  -2   58.31    6.96
   0 -17  -3  166.46   11.54
   0 -17  -3   83.40   14.54
   0 -17  -4   88.79   12.89
   0 -17  -4  180.68   11.74
   0 -17  -5   69.82    6.89
   0 -17  -5  -20.68   14.78
   0 -17  -6   17.52   14.03
   0 -17  -6  120.64    8.83
   0 -17  -7   38.65    5.17
   0 -17  -9    5.06    5.90
   0 -17  -9   35.50    8.54
   0 -17 -10   47.71    8.58
   0 -18  21   95.68    6.35
   0 -18  21  107.81    7.05
   0 -18  20    9.38    2.78
   0 -18  19   39.32    4.83
   0 -18  18    2.76    2.74
   0 -18  18    5.47    2.99
   0 -18  17   13.43    3.93
   0 -18  17   15.26    3.90
   0 -18  16   62.08    6.80
   0 -18  16   64.86    7.13
   0 -18  15    1.48    3.15
   0 -18  14    2.13    3.16
   0 -18  13   -0.93    3.42
   0 -18  13   -5.18    4.57
   0 -18  13    3.95    3.95
   0 -18  12   98.66    9.15
   0 -18  12   92.92    9.07
   0 -18  12  106.51    9.09
   0 -18  11   -0.67    3.47
   0 -18  11    4.01    3.08
   0 -18  10   34.65    5.37
   0 -18  10   43.39    6.47
   0 -18   9   15.10   18.36
   0 -18   9   12.45    3.76
   0 -18   9   34.79    6.15
   0 -18   9   15.36    4.26
   0 -18   8  126.32   10.38
   0 -18   8  109.59    9.00
   0 -18   8  102.58    9.46
   0 -18   7   32.19   17.77
   0 -18   7   14.19    4.30
   0 -18   7   35.20   13.23
   0 -18   6  137.62   10.63
   0 -18   6  132.37   17.56
   0 -18   5    7.95   14.95
   0 -18   5    2.42    2.87
   0 -18   4  222.22   20.03
   0 -18   4  245.77   14.50
   0 -18   4  254.49   21.93
   0 -18   3   -6.08   16.07
   0 -18   2   12.97   15.75
   0 -18   1   40.38    7.99
   0 -18   0   28.39    6.18
   0 -18  -1   12.96    4.61
   0 -18  -2   14.40    4.53
   0 -18  -3    3.00    3.35
   0 -18  -4   15.35    4.00
   0 -18  -5   53.96    6.20
   0 -18  -6   -5.79   12.11
   0 -18  -6   51.80    5.58
   0 -18  -7   86.68   11.46
   0 -18  -7  153.38   13.05
   0 -18  -8   32.30    9.13
   0 -18  -8   48.72    8.53
   0 -18  -9   63.07    9.81
   0 -19  20    5.40    2.01
   0 -19  19   13.54    2.91
   0 -19  19   14.37    2.99
   0 -19  18   -2.76    2.42
   0 -19  18    0.21    2.17
   0 -19  17   47.47    5.43
   0 -19  17   43.52    5.26
   0 -19  16   38.63    5.17
   0 -19  16   42.82    5.67
   0 -19  15   50.73    5.88
   0 -19  14    1.06    2.92
   0 -19  14   -0.29    3.08
   0 -19  13   30.51    4.94
   0 -19  13   32.04    5.39
   0 -19  13   16.99    4.60
   0 -19  12    4.99    4.52
   0 -19  12   14.73    4.43
   0 -19  12   13.49    3.81
   0 -19  11    0.62    3.16
   0 -19  11    1.37    2.79
   0 -19  10    0.63    3.09
   0 -19  10   -1.90    2.68
   0 -19   9    6.55    3.38
   0 -19   9   57.90    7.04
   0 -19   9    1.85    2.47
   0 -19   9  -42.74   18.31
   0 -19   9   44.81   10.65
   0 -19   8   39.99    6.46
   0 -19   8   59.30   18.12
   0 -19   7   53.23    7.46
   0 -19   7   75.34   17.58
   0 -19   6   64.43   17.60
   0 -19   6   29.91    6.44
   0 -19   6   49.73   13.62
   0 -19   5   62.36   15.66
   0 -19   5   55.27    6.14
   0 -19   4   80.16   15.39
   0 -19   4   30.46    4.62
   0 -19   4   71.24   16.36
   0 -19   3   60.92   16.02
   0 -19   2   33.20   14.91
   0 -19   1   -0.96   11.95
   0 -19   1   -9.96   15.21
   0 -19   0  -20.43   12.76
   0 -19   0  -22.27   15.12
   0 -19  -1  -28.21   13.40
   0 -19  -1  -16.48   14.12
   0 -19  -2  -11.50   13.68
   0 -19  -3  -23.32   13.43
   0 -19  -4  -23.87   12.36
   0 -19  -5   78.22   12.32
   0 -19  -5   41.08    9.27
   0 -19  -6  151.05   13.59
   0 -19  -6  232.25   14.39
   0 -19  -7   78.38   10.67
   0 -19  -7  151.52   10.67
   0 -19  -8  187.40   10.25
   0 -19  -8  124.54   11.92
   0 -19  -9   15.39    6.41
   0 -20  19    1.37    1.49
   0 -20  19   -0.14    1.38
   0 -20  18    1.91    1.81
   0 -20  18    0.84    1.85
   0 -20  17    1.97    2.14
   0 -20  17    3.89    2.42
   0 -20  16    0.78    2.15
   0 -20  15    1.04    2.58
   0 -20  15    2.10    2.84
   0 -20  14    5.96    3.25
   0 -20  14    5.24    2.90
   0 -20  13   31.17    5.13
   0 -20  13   28.14    4.31
   0 -20  12   58.91    5.91
   0 -20  12   54.28    6.32
   0 -20  12   62.25    6.66
   0 -20  11   -0.91    2.35
   0 -20  11   -3.29    3.31
   0 -20  11   -4.61    4.36
   0 -20  10   16.59    4.13
   0 -20  10    9.86    2.88
   0 -20   9   47.09    6.46
   0 -20   9   75.11    7.57
   0 -20   8   47.53   11.61
   0 -20   8   28.91    4.80
   0 -20   7    1.06    2.53
   0 -20   7   21.75   14.01
   0 -20   6   82.83   15.01
   0 -20   6   53.92    8.03
   0 -20   5   80.76   15.78
   0 -20   5   18.32    7.05
   0 -20   5   93.88   14.53
   0 -20   4   19.33   12.94
   0 -20   4   10.92    7.43
   0 -20   3   21.90   13.14
   0 -20   3   11.72    7.97
   0 -20   2   66.84   13.67
   0 -20   1   79.00   14.18
   0 -20   1   68.63   13.72
   0 -20   0  200.13   16.49
   0 -20   0  196.66   16.88
   0 -20  -1  143.00   14.14
   0 -20  -1  121.75   14.62
   0 -20  -2  183.60   14.75
   0 -20  -2  219.52   15.59
   0 -20  -2  189.78   16.17
   0 -20  -3  190.52   14.54
   0 -20  -3  220.24   15.66
   0 -20  -4   43.65    9.20
   0 -20  -4   44.17    9.80
   0 -20  -5   44.10    9.49
   0 -20  -5  109.17    9.76
   0 -20  -6  178.37   14.54
   0 -20  -6  279.40   13.50
   0 -20  -7   84.79    9.90
   0 -20  -7  149.23    8.36
   0 -20  -8    4.54    5.39
   0 -21  16    0.17    1.97
   0 -21  16    3.47    1.78
   0 -21  15   -2.78    2.42
   0 -21  15   -1.06    1.80
   0 -21  14    0.16    1.87
   0 -21  14    1.80    2.45
   0 -21  13   54.69    5.60
   0 -21  13   49.74    4.69
   0 -21  12   12.16    2.69
   0 -21  12   10.82    3.28
   0 -21  11   -0.68    2.63
   0 -21  11    2.47    4.31
   0 -21  10    1.81    4.62
   0 -21  10    3.66    2.78
   0 -21   9   -3.61    4.97
   0 -21   9    1.59    2.39
   0 -21   9   -4.07    4.49
   0 -21   8   -1.12    2.57
   0 -21   8   14.53    5.39
   0 -21   7  102.77    8.96
   0 -21   7   75.28    8.10
   0 -21   6   80.32   11.23
   0 -21   6   89.18    9.12
   0 -21   5   61.61   12.16
   0 -21   5   53.07    8.72
   0 -21   4   69.34   12.25
   0 -21   4   68.93   13.12
   0 -21   3   84.08   12.82
   0 -21   3   22.72    8.87
   0 -21   2  102.21   12.64
   0 -21   2   42.07    9.40
   0 -21   1  266.25   16.95
   0 -21   1  300.31   18.01
   0 -21   0  135.31   12.36
   0 -21   0   78.64   11.65
   0 -21  -1  457.27   23.67
   0 -21  -1  597.67   25.13
   0 -21  -2  103.00   11.50
   0 -21  -2  124.12   10.78
   0 -21  -3  166.81   13.55
   0 -21  -3  241.94   13.64
   0 -21  -4   85.59   10.72
   0 -21  -4  159.60   10.13
   0 -21  -5  175.87    9.08
   0 -21  -5   67.39    9.21
   0 -21  -6   35.07    6.68
   0 -21  -6   82.22    6.14
   0 -22  15    1.81    1.68
   0 -22  14   46.59    4.24
   0 -22  13   10.94    2.51
   0 -22  12  117.08    7.42
   0 -22  11   21.48    3.24
   0 -22  10   35.10    4.02
   0 -22  10   36.66    5.54
   0 -22   9   21.93    5.60
   0 -22   9   24.15    3.35
   0 -22   8  113.58    7.12
   0 -22   8  104.91    7.89
   0 -22   8  106.50    8.90
   0 -22   7   -7.45    5.68
   0 -22   7  -11.63    5.03
   0 -22   6   75.68    7.78
   0 -22   6   57.76    7.76
   0 -22   5   45.77    7.93
   0 -22   5   49.03    7.77
   0 -22   4  145.28   10.43
   0 -22   4  104.30   10.01
   0 -22   3   -2.35    8.78
   0 -22   3   73.57    9.02
   0 -22   2   59.65    9.01
   0 -22   2   54.89    8.97
   0 -22   1   30.43    8.23
   0 -22   1   70.14    9.53
   0 -22   0  241.59   12.09
   0 -22   0  106.19   10.01
   0 -22  -1  121.58    9.62
   0 -22  -2  126.29    9.23
   0 -22  -2  107.01    9.94
   0 -22  -3   33.55    5.60
   0 -22  -3   20.04    6.62
   0 -22  -4    1.30    5.61
   0 -23   9   70.63    6.02
   0 -23   8  192.43   10.61
   0 -23   7  144.59    9.35
   0 -23   6   86.37    7.63
   0 -23   6   90.82    6.91
   0 -23   5   14.86    5.51
   0 -23   5   22.83    5.04
   0 -23   4   16.38    5.42
   0 -23   4   -2.73    5.62
   0 -23   3    7.80    5.15
   0 -23   2   -6.82    5.30
   0 -23   1  -11.92    5.78
   0 -23  -1   -8.17    5.44
   1 -24   3   32.71    4.87
   1 -24   4   27.10    4.70
   1 -24   5   58.23    5.59
   1 -23  -3   -6.94    4.59
   1 -23  -2   12.40    5.14
   1 -23  -2    5.60    4.75
   1 -23  -1   46.35    6.05
   1 -23   0   24.40    6.03
   1 -23   0   49.82    7.38
   1 -23   1   70.39    6.98
   1 -23   1   48.27    7.28
   1 -23   2   80.29    8.07
   1 -23   2   31.95    7.57
   1 -23   3   26.89    6.59
   1 -23   3   40.38    6.66
   1 -23   4   19.36    6.14
   1 -23   4   35.78    6.71
   1 -23   5   44.19    6.32
   1 -23   5   30.06    6.24
   1 -23   6    4.45    4.43
   1 -23   6   -0.17    5.32
   1 -23   7  104.66    7.22
   1 -23   7  103.29    8.14
   1 -23   8    3.24    4.39
   1 -23   9  109.98    7.69
   1 -23  10   15.81    2.40
   1 -23  11  148.02    7.90
   1 -22  -5  115.61    6.76
   1 -22  -5   39.56    7.13
   1 -22  -4  152.78    8.72
   1 -22  -4   71.80    9.32
   1 -22  -3  149.16    9.77
   1 -22  -3   84.43    9.84
   1 -22  -2   69.65    8.33
   1 -22  -2   36.41    8.48
   1 -22  -1  220.55   12.42
   1 -22  -1  113.94   11.17
   1 -22   0   67.12   10.23
   1 -22   0   24.57    8.77
   1 -22   1   52.41   10.66
   1 -22   1   24.97    8.61
   1 -22   2   47.37   10.99
   1 -22   2   20.20    8.12
   1 -22   3  109.88   10.96
   1 -22   3  111.29   12.98
   1 -22   4   64.79    9.04
   1 -22   4   54.76   12.00
   1 -22   5   79.37   10.25
   1 -22   5   57.12    8.26
   1 -22   6   95.52    9.83
   1 -22   6  122.97    9.37
   1 -22   7   44.69    6.53
   1 -22   7   30.92    6.38
   1 -22   8   45.77    6.77
   1 -22   8   50.90    4.87
   1 -22   8   52.85    6.10
   1 -22   9   14.32    2.98
   1 -22   9    1.38    4.84
   1 -22  10  132.47    8.51
   1 -22  10  132.11    8.97
   1 -22  11   17.95    3.31
   1 -22  11   13.85    4.27
   1 -22  12   93.32    6.85
   1 -22  13   28.87    3.75
   1 -22  14    5.98    2.31
   1 -22  15   12.68    2.49
   1 -22  16    4.27    1.63
   1 -21  -7   39.80    7.52
   1 -21  -7  133.09    7.24
   1 -21  -6  257.71   12.14
   1 -21  -6  164.18   12.65
   1 -21  -5   97.40    8.86
   1 -21  -5   48.71    9.11
   1 -21  -4   33.89    8.28
   1 -21  -4   30.82    8.71
   1 -21  -3   19.24    8.86
   1 -21  -3   38.67    9.33
   1 -21  -2   60.21   10.14
   1 -21  -2   77.91   11.22
   1 -21  -1   61.58   11.61
   1 -21  -1   46.10   10.80
   1 -21   0   41.62   11.99
   1 -21   0   59.21   12.00
   1 -21   1   48.04    9.88
   1 -21   1   82.11   13.21
   1 -21   2  138.87   15.35
   1 -21   2   97.82   11.51
   1 -21   3   14.43    7.91
   1 -21   3   15.02   12.43
   1 -21   3   45.83   13.73
   1 -21   4  101.61   14.04
   1 -21   4  119.50   15.59
   1 -21   5   79.55   14.71
   1 -21   5  103.51   14.08
   1 -21   6   24.72    6.75
   1 -21   6   42.67   14.37
   1 -21   7    4.43   13.79
   1 -21   7   85.78   11.93
   1 -21   7   83.61    8.14
   1 -21   8   66.80    7.15
   1 -21   8   94.17    8.48
   1 -21   9    3.69    2.73
   1 -21   9   35.97    5.79
   1 -21  10    9.27    4.36
   1 -21  10    5.66    3.07
   1 -21  11    5.30    2.35
   1 -21  11    5.09    3.04
   1 -21  11    3.16    3.73
   1 -21  12   32.35    4.75
   1 -21  12   25.22    3.62
   1 -21  12   17.23    4.08
   1 -21  13    0.45    2.84
   1 -21  13    2.98    2.37
   1 -21  14   12.42    3.36
   1 -21  14    8.97    2.72
   1 -21  15   64.45    5.43
   1 -21  15   66.57    5.91
   1 -21  16    0.47    1.83
   1 -21  17   37.39    3.72
   1 -21  17   44.34    4.18
   1 -21  18    1.15    1.49
   1 -20  -8   66.89    9.19
   1 -20  -8  157.86    8.67
   1 -20  -7  162.93    9.79
   1 -20  -7   41.01    9.29
   1 -20  -6   83.07    9.77
   1 -20  -6   41.77    9.40
   1 -20  -5   18.76    8.83
   1 -20  -5   23.50    9.69
   1 -20  -4    6.01   10.30
   1 -20  -3   -2.29   11.24
   1 -20  -3   26.01   11.75
   1 -20  -1   -0.94   14.14
   1 -20  -1   -8.33   13.14
   1 -20   0  -10.48   12.34
   1 -20   0    4.81   11.69
   1 -20   1   12.08   12.63
   1 -20   2   25.50   14.75
   1 -20   3   96.58   16.33
   1 -20   3   49.03   14.37
   1 -20   4   42.21   16.67
   1 -20   4   46.21   13.63
   1 -20   5   77.30   13.04
   1 -20   5   24.32    4.36
   1 -20   5   52.21   16.76
   1 -20   6   81.99   17.86
   1 -20   6   23.77    6.43
   1 -20   6   66.90   13.93
   1 -20   7  173.34   19.07
   1 -20   7  103.11    9.43
   1 -20   7  222.38   15.94
   1 -20   8   47.01    6.71
   1 -20   8   49.53   16.11
   1 -20   9  133.30   11.27
   1 -20   9  118.08    8.87
   1 -20  10   -0.29    3.10
   1 -20  10    1.69    2.18
   1 -20  11   -1.15    3.45
   1 -20  11   -2.21    2.80
   1 -20  11   -0.26    3.99
   1 -20  12    0.98    2.69
   1 -20  12   -7.20    4.00
   1 -20  12   -0.56    3.60
   1 -20  13    7.45    3.27
   1 -20  13    9.26    3.72
   1 -20  14   60.65    6.16
   1 -20  14   67.15    6.75
   1 -20  15  110.51    8.13
   1 -20  16  158.66    9.86
   1 -20  17   72.26    6.18
   1 -20  17   68.79    5.90
   1 -20  18    8.04    2.37
   1 -20  18    8.35    2.54
   1 -20  19   25.49    3.19
   1 -20  19   29.91    3.36
   1 -19  -9  156.19    9.26
   1 -19  -9   79.37    9.81
   1 -19  -8   46.99    7.91
   1 -19  -8   29.63    9.10
   1 -19  -7   10.56    3.47
   1 -19  -7   10.38    8.40
   1 -19  -7    6.28    6.94
   1 -19  -6   40.56    5.34
   1 -19  -5    5.49    3.46
   1 -19  -4    8.71    3.71
   1 -19  -3   11.90    4.19
   1 -19  -2   22.73    5.01
   1 -19  -1   24.89    5.69
   1 -19   0   94.50    9.49
   1 -19   1   11.99   11.01
   1 -19   2  156.62   17.70
   1 -19   3  -23.95   17.94
   1 -19   3  -12.17   16.60
   1 -19   4   46.64   15.21
   1 -19   4   72.54    7.02
   1 -19   5   50.47   18.63
   1 -19   5   28.29   15.38
   1 -19   5   20.27    4.23
   1 -19   6   16.12    4.02
   1 -19   6   29.39   17.86
   1 -19   6   18.76   14.04
   1 -19   7   48.74   13.01
   1 -19   7   21.24    4.59
   1 -19   7   67.39   18.53
   1 -19   8   26.30    4.34
   1 -19   8   20.36    4.53
   1 -19   9    2.51    2.61
   1 -19   9    5.14    3.41
   1 -19  10   57.31    6.51
   1 -19  10   57.76    7.07
   1 -19  11   30.81    5.48
   1 -19  11   23.65    4.57
   1 -19  12    3.29    4.15
   1 -19  12    4.91    3.27
   1 -19  12    5.70    3.76
   1 -19  13   13.91    4.22
   1 -19  13    8.85    3.64
   1 -19  14   -1.11    3.01
   1 -19  15  114.97    9.02
   1 -19  16  186.71   11.89
   1 -19  16  176.23   11.50
   1 -19  17   79.84    7.04
   1 -19  17   80.78    7.20
   1 -19  18   27.59    4.20
   1 -19  18   27.50    4.17
   1 -19  19   14.32    3.01
   1 -19  19   14.37    3.04
   1 -19  20    0.60    1.57
   1 -19  21   34.88    3.49
   1 -18 -10   42.28    8.14
   1 -18  -9   33.73    8.81
   1 -18  -8   -0.46    2.70
   1 -18  -7   10.57    3.34
   1 -18  -6   40.51    5.71
   1 -18  -5  -13.90   15.11
   1 -18  -5   71.93    7.20
   1 -18  -4   23.71    5.03
   1 -18  -3   -5.98   14.52
   1 -18  -3   69.07    7.49
   1 -18  -2   70.80    7.96
   1 -18  -1   38.57   16.64
   1 -18  -1  151.54   11.19
   1 -18   0   54.34    7.49
   1 -18   1  108.06   10.38
   1 -18   2  130.86   11.54
   1 -18   3  447.60   21.31
   1 -18   3  459.96   24.55
   1 -18   4    2.38    2.65
   1 -18   5  191.36   20.37
   1 -18   5  193.97   12.49
   1 -18   6   11.51    3.89
   1 -18   6   15.96   13.48
   1 -18   7  299.99   20.13
   1 -18   7  235.81   15.21
   1 -18   7  233.58   14.35
   1 -18   7  285.21   24.45
   1 -18   8   16.05    4.48
   1 -18   8   11.27    3.60
   1 -18   9  282.74   16.85
   1 -18   9  297.63   17.71
   1 -18   9  274.17   16.69
   1 -18  10    2.82    2.90
   1 -18  10    3.42    3.47
   1 -18  11   84.08    8.24
   1 -18  11   86.93    8.72
   1 -18  12   -1.28    3.16
   1 -18  12    1.36    3.54
   1 -18  13   -7.79    4.58
   1 -18  13   -1.60    3.21
   1 -18  14  120.35    9.93
   1 -18  15   73.67    7.87
   1 -18  15   69.55    7.58
   1 -18  16  129.04    9.96
   1 -18  16  121.19    9.80
   1 -18  17  101.18    8.47
   1 -18  17   93.62    8.26
   1 -18  18   -1.54    2.84
   1 -18  18    0.26    2.81
   1 -18  19    7.49    2.80
   1 -18  20   51.82    5.03
   1 -18  20   53.14    5.36
   1 -18  21    3.58    1.75
   1 -18  21    1.22    2.01
   1 -18  22   39.90    3.76
   1 -17 -10   37.78    8.49
   1 -17  -8    4.31    3.05
   1 -17  -7    2.55    3.32
   1 -17  -7   -0.58    3.15
   1 -17  -6   33.18    5.53
   1 -17  -6   32.29    5.54
   1 -17  -5  130.19   10.42
   1 -17  -5  133.78   11.13
   1 -17  -4  140.76   11.21
   1 -17  -4  119.22   10.35
   1 -17  -3  112.18   10.11
   1 -17  -3  107.08    9.82
   1 -17  -2  153.83   11.83
   1 -17  -2  147.58   11.99
   1 -17  -1   37.48    6.51
   1 -17  -1   20.56    5.38
   1 -17   0   66.75    8.02
   1 -17   0   72.77    8.18
   1 -17   1   64.69    8.16
   1 -17   2  380.23   19.20
   1 -17   2  353.95   20.83
   1 -17   3    9.50    3.50
   1 -17   3   23.16    6.28
   1 -17   4  892.96   36.80
   1 -17   4  889.44   38.81
   1 -17   5    4.68    3.43
   1 -17   6  912.01   38.13
   1 -17   6  948.32   39.40
   1 -17   6  852.00   43.32
   1 -17   7   42.59    6.19
   1 -17   7   37.63    5.46
   1 -17   8  769.26   35.09
   1 -17   8  771.33   34.52
   1 -17   8  774.64   37.33
   1 -17   9   87.67    8.48
   1 -17   9   88.71    9.16
   1 -17  10  446.37   24.25
   1 -17  10  447.70   23.60
   1 -17  10  512.70   25.69
   1 -17  10  501.95   30.21
   1 -17  11  134.81   10.81
   1 -17  11  122.32   10.80
   1 -17  12   80.32    8.62
   1 -17  12   89.04    8.76
   1 -17  13    2.11    4.37
   1 -17  13    9.57    3.84
   1 -17  14   13.24    4.31
   1 -17  14   15.93    4.97
   1 -17  15   37.89    6.03
   1 -17  15   45.07    6.47
   1 -17  16   85.17    8.34
   1 -17  16   91.95    8.72
   1 -17  17   11.44    3.87
   1 -17  17   10.58    4.26
   1 -17  18   14.92    4.09
   1 -17  19  196.28   12.45
   1 -17  19  220.97   13.15
   1 -17  20    3.89    2.86
   1 -17  20    2.91    2.54
   1 -17  21  105.65    7.78
   1 -17  21  106.16    7.18
   1 -17  22   20.74    3.29
   1 -16 -10   49.82    5.85
   1 -16  -9    3.85    3.13
   1 -16  -9    0.82    3.03
   1 -16  -8   92.33    8.46
   1 -16  -8  112.75    9.43
   1 -16  -7    9.10    3.71
   1 -16  -7   14.37    4.40
   1 -16  -6  250.05   15.51
   1 -16  -6  235.48   14.75
   1 -16  -5  369.32   19.96
   1 -16  -5  328.00   18.97
   1 -16  -4  342.41   19.06
   1 -16  -4  304.74   18.07
   1 -16  -3  356.42   20.11
   1 -16  -3  394.66   21.08
   1 -16  -2   54.21    7.09
   1 -16  -2   57.39    7.43
   1 -16  -1  131.53   11.04
   1 -16  -1  142.67   11.24
   1 -16  -1  141.06   10.93
   1 -16   0   37.78    6.06
   1 -16   0   28.82    5.77
   1 -16   0   30.49    5.45
   1 -16   1   12.77    4.08
   1 -16   1   12.54    4.56
   1 -16   2   84.16    7.38
   1 -16   2   83.25    8.84
   1 -16   3  708.84   32.90
   1 -16   3  642.87   32.63
   1 -16   3  735.41   31.60
   1 -16   4   52.88    6.28
   1 -16   4   54.11    7.65
   1 -16   5 2026.62   75.45
   1 -16   5 1852.18   76.62
   1 -16   5 1958.00   74.35
   1 -16   5 1784.26   76.45
   1 -16   6   78.54    7.38
   1 -16   6   29.82   11.76
   1 -16   6   89.34    8.15
   1 -16   6   33.82   13.90
   1 -16   7 2244.09   84.71
   1 -16   7 2301.12   85.54
   1 -16   8    8.63    3.76
   1 -16   8    8.24    4.04
   1 -16   9  770.33   34.85
   1 -16   9  754.10   34.36
   1 -16   9  744.00   35.64
   1 -16  10    7.27    3.78
   1 -16  10   11.35    4.58
   1 -16  11  313.16   18.42
   1 -16  11  299.49   23.73
   1 -16  11  297.68   18.27
   1 -16  12   65.81    7.92
   1 -16  12   37.81    6.09
   1 -16  13  243.69   15.57
   1 -16  14   50.94    6.96
   1 -16  14   38.30    6.27
   1 -16  15   51.04    7.05
   1 -16  15   70.45    7.94
   1 -16  16  143.09   11.27
   1 -16  17   14.15    4.38
   1 -16  18  117.91    9.74
   1 -16  18  119.09    9.99
   1 -16  19   66.24    7.33
   1 -16  19   54.40    6.58
   1 -16  20   79.01    7.48
   1 -16  20   76.58    6.98
   1 -16  21   19.42    3.61
   1 -16  21   22.07    4.26
   1 -16  22   12.58    3.00
   1 -16  23   20.88    3.11
   1 -15 -10    3.15    2.83
   1 -15 -10    4.37    3.03
   1 -15  -9  254.09   15.12
   1 -15  -9  249.08   14.87
   1 -15  -8   21.68    4.63
   1 -15  -8   16.71    4.42
   1 -15  -7   31.11    5.36
   1 -15  -7   41.70    5.94
   1 -15  -6   12.63    4.22
   1 -15  -6   12.36    4.07
   1 -15  -5  393.88   20.77
   1 -15  -5  370.46   20.15
   1 -15  -4  103.08    9.26
   1 -15  -4  101.26    8.69
   1 -15  -4  119.36    9.86
   1 -15  -3   56.26    6.69
   1 -15  -3   44.70    6.42
   1 -15  -3   40.96    5.78
   1 -15  -2   -0.59    3.13
   1 -15  -2   -0.32    3.42
   1 -15  -2    0.96    3.43
   1 -15  -1    3.49    3.08
   1 -15  -1    0.32    3.35
   1 -15  -1    6.87    3.38
   1 -15   0   74.91    7.46
   1 -15   0   61.24    7.47
   1 -15   0   80.99    8.02
   1 -15   1    3.63    3.33
   1 -15   1   -0.98    3.48
   1 -15   2    9.31    4.13
   1 -15   2    7.92    3.46
   1 -15   2   12.05    4.00
   1 -15   2    8.15    2.86
   1 -15   3   29.16    5.14
   1 -15   3   27.13    5.48
   1 -15   3   26.62    4.28
   1 -15   3   30.00    5.25
   1 -15   4  586.32   28.72
   1 -15   4  612.74   29.63
   1 -15   4  635.05   28.22
   1 -15   4  596.31   28.63
   1 -15   5  308.62   18.57
   1 -15   5  277.01   18.48
   1 -15   5  313.40   17.09
   1 -15   5  306.94   16.32
   1 -15   6 1470.03   64.04
   1 -15   6 1624.69   63.42
   1 -15   6 1640.16   62.83
   1 -15   7   10.36    3.65
   1 -15   7   13.43    3.62
   1 -15   8  169.16   12.00
   1 -15   8  172.41   11.85
   1 -15   8  183.63   14.76
   1 -15   9   55.44    6.81
   1 -15   9   51.99    6.39
   1 -15  10   49.09    8.78
   1 -15  10   52.94   14.69
   1 -15  11   21.98   14.39
   1 -15  11    6.68    3.62
   1 -15  12    0.34    3.27
   1 -15  12   50.15    7.07
   1 -15  13    7.03    4.02
   1 -15  13    8.76    4.19
   1 -15  14  267.82   16.37
   1 -15  14  239.22   15.91
   1 -15  15  176.00   12.86
   1 -15  16   20.27    4.97
   1 -15  17  116.53    9.98
   1 -15  17  115.63   10.24
   1 -15  18  100.75    9.22
   1 -15  18  112.48    9.88
   1 -15  19  231.36   14.33
   1 -15  19  228.02   14.54
   1 -15  20    1.37    2.67
   1 -15  20    1.19    3.35
  -1  15 -21    4.33    2.36
   1 -15  21   11.36    3.12
   1 -15  21    6.19    3.24
  -1  15 -22    2.17    1.83
   1 -15  22    3.27    2.75
   1 -15  23   52.72    5.07
   1 -14 -11    1.08    2.36
   1 -14 -11    1.08    2.55
   1 -14 -10  208.18   13.33
   1 -14 -10  245.71   14.11
   1 -14  -9   11.32    3.62
   1 -14  -9   11.93    3.71
   1 -14  -8   78.85    7.67
   1 -14  -8   74.29    7.44
   1 -14  -7    5.33    3.18
   1 -14  -7    3.66    3.04
   1 -14  -6  143.12   10.78
   1 -14  -6  167.50   11.63
   1 -14  -5   59.05    6.81
   1 -14  -5   58.36    6.14
   1 -14  -5   46.50    6.24
   1 -14  -4    8.50    3.41
   1 -14  -4    1.60    3.16
   1 -14  -4    2.38    3.17
   1 -14  -3    6.47    3.25
   1 -14  -3    7.29    3.40
   1 -14  -3   10.58    3.56
   1 -14  -2   54.55    6.42
   1 -14  -2   49.59    6.21
   1 -14  -2   58.34    6.28
   1 -14  -1   93.65    8.29
   1 -14  -1   76.98    7.69
   1 -14  -1   89.61    7.94
   1 -14   0  351.49   18.46
   1 -14   0  355.68   18.33
   1 -14   0  313.44   18.18
   1 -14   1  105.59    7.77
   1 -14   1   95.14    8.27
   1 -14   1  101.06    8.89
   1 -14   2   11.60    2.95
   1 -14   2   10.08    3.73
   1 -14   2   10.47    3.53
   1 -14   2    9.98    3.63
   1 -14   3  682.54   30.14
   1 -14   3  714.11   29.56
   1 -14   3  631.29   29.97
   1 -14   3  612.79   30.28
   1 -14   4  177.88   10.83
   1 -14   4  181.94   11.52
   1 -14   4  163.90   12.35
   1 -14   4  177.97   12.00
   1 -14   5 1253.65   55.28
   1 -14   5 1379.74   54.19
   1 -14   5 1313.04   54.67
   1 -14   5 1410.28   53.75
   1 -14   6   96.68    8.36
   1 -14   6  105.24    8.04
   1 -14   6   93.50    8.10
   1 -14   7  525.02   24.95
   1 -14   7  479.31   25.52
   1 -14   7  548.79   24.89
   1 -14   8   85.12    9.73
   1 -14   8   92.28    8.11
   1 -14   8   89.61    8.21
   1 -14   9  131.90   15.05
   1 -14   9   88.24    8.17
   1 -14   9  112.60   10.92
   1 -14   9   80.17    8.01
   1 -14  10   50.70    8.34
   1 -14  10   76.09   13.60
   1 -14  11   87.15   14.14
   1 -14  11   65.58    7.49
   1 -14  12   21.66    4.95
   1 -14  12   17.16    4.70
   1 -14  13   23.34    5.13
   1 -14  13   20.28    4.94
   1 -14  14   20.68    5.01
   1 -14  15  663.70   31.64
   1 -14  16  140.56   11.21
   1 -14  16  148.79   11.74
   1 -14  17    3.10    3.21
   1 -14  17    6.83    3.95
   1 -14  18   64.39    7.67
   1 -14  18   62.51    7.25
   1 -14  19   93.75    9.02
   1 -14  19   98.64    8.72
   1 -14  20   37.20    5.44
   1 -14  20   41.90    5.87
   1 -14  21   44.26    5.23
  -1  14 -21   44.85    5.46
   1 -14  21   50.67    6.24
   1 -14  22    8.41    3.40
  -1  14 -22    8.42    2.89
   1 -14  23   97.52    7.30
  -1  14 -23   91.64    6.78
   1 -14  24   52.52    4.71
  -1  14 -24   64.33    4.86
   1 -13 -19   77.50    6.36
   1 -13 -18   49.60    5.42
   1 -13 -17  136.60    9.95
   1 -13 -17  121.15    9.23
   1 -13 -16    1.42    2.48
   1 -13 -16    3.44    3.09
   1 -13 -15  107.92    8.84
   1 -13 -15  113.19    9.11
   1 -13 -15  127.44   10.15
   1 -13 -14   36.06    5.15
   1 -13 -14   27.78    4.59
   1 -13 -13   47.05    5.67
   1 -13 -13   39.87    5.38
   1 -13 -13   50.95    6.63
   1 -13 -12   34.77    4.95
   1 -13 -12   34.80    5.67
   1 -13 -12   36.91    5.00
   1 -13 -11   73.25    7.03
   1 -13 -11   82.92    8.29
   1 -13 -11   75.02    7.07
   1 -13 -11   77.83    7.15
   1 -13 -10   33.10    5.08
   1 -13 -10   46.13    6.10
   1 -13 -10   43.56    5.52
   1 -13  -9    7.11    3.11
   1 -13  -9    6.25    3.04
   1 -13  -9    8.75    3.52
   1 -13  -8   46.71    5.80
   1 -13  -8   48.65    5.80
   1 -13  -7  373.88   18.83
   1 -13  -7  327.62   18.25
   1 -13  -6   51.87    6.12
   1 -13  -6   62.50    6.58
   1 -13  -5  317.50   17.18
   1 -13  -5  314.52   16.52
   1 -13  -5  331.41   17.47
   1 -13  -4   51.91    6.09
   1 -13  -4   51.59    6.05
   1 -13  -4   49.71    5.62
   1 -13  -3    1.32    2.70
   1 -13  -3    0.49    2.70
   1 -13  -3    3.72    2.86
   1 -13  -2   25.62    4.20
   1 -13  -2   25.67    4.32
   1 -13  -2   26.18    4.44
   1 -13  -1   97.11    7.70
   1 -13  -1   87.25    7.77
   1 -13  -1   89.06    7.69
   1 -13   0  343.27   16.72
   1 -13   0  294.43   16.38
   1 -13   0  290.57   16.45
   1 -13   1   51.86    6.03
   1 -13   1   49.63    5.04
   1 -13   1   48.21    5.50
   1 -13   2    1.73    1.97
   1 -13   2    0.98    2.26
   1 -13   2    0.25    2.15
   1 -13   2    0.83    2.79
   1 -13   3  290.81   17.15
   1 -13   3  313.39   16.77
   1 -13   3  333.17   17.16
   1 -13   3  352.48   16.71
   1 -13   4  734.41   32.63
   1 -13   4  702.27   33.14
   1 -13   4  771.01   31.77
   1 -13   4  787.37   32.36
   1 -13   5  897.86   39.57
   1 -13   5  967.79   38.94
   1 -13   5  935.31   39.53
   1 -13   5  971.65   39.35
   1 -13   6  499.14   24.54
   1 -13   6  574.63   24.74
   1 -13   6  534.03   24.58
   1 -13   6  510.32   25.01
   1 -13   7   44.52    5.40
   1 -13   7   40.78    5.09
   1 -13   7   40.68    5.05
   1 -13   8  114.26    9.08
   1 -13   8  145.45   13.45
   1 -13   8  122.54    9.22
   1 -13   8  122.24   10.49
   1 -13   9    4.99    2.87
   1 -13   9    5.03    3.22
   1 -13  10  217.10   13.67
   1 -13  10  245.78   17.79
   1 -13  10  218.08   14.52
   1 -13  11   75.02   11.94
   1 -13  11   61.14    6.93
   1 -13  11   56.18    6.69
   1 -13  12  261.75   15.80
   1 -13  12  255.94   18.95
   1 -13  12  271.35   16.05
   1 -13  13    3.53    3.25
   1 -13  14  292.60   17.28
   1 -13  15   19.29    5.22
   1 -13  15   17.55    4.62
   1 -13  16   63.60    7.51
   1 -13  16   75.37    8.17
   1 -13  17   30.58    5.78
   1 -13  17   27.00    5.15
   1 -13  18   18.20    4.63
   1 -13  18   22.85    4.81
   1 -13  19   -0.97    2.73
   1 -13  19   -0.35    3.26
   1 -13  20   -1.98    3.35
   1 -13  20    3.86    2.73
   1 -13  21   47.30    6.12
   1 -13  22  125.31    9.54
  -1  13 -22  127.74    9.47
  -1  13 -23   16.97    3.80
   1 -13  23   16.04    3.50
  -1  13 -24  137.37    8.77
  -1  13 -25   29.32    3.40
   1 -12 -20   50.81    5.48
   1 -12 -19  154.35   10.51
   1 -12 -19  138.61   10.03
   1 -12 -18   56.67    6.70
   1 -12 -18   46.58    5.90
   1 -12 -17    8.75    3.87
   1 -12 -17    8.99    3.27
   1 -12 -16   17.77    3.99
   1 -12 -16   13.12    3.79
   1 -12 -16   17.70    4.67
   1 -12 -15   20.37    4.24
   1 -12 -15   25.77    5.23
   1 -12 -15   16.17    4.09
   1 -12 -14    6.19    3.63
   1 -12 -14    5.12    2.86
   1 -12 -14    3.23    2.64
   1 -12 -13   -0.62    2.51
   1 -12 -13    0.72    2.97
   1 -12 -13    1.24    2.39
   1 -12 -13    1.58    2.36
   1 -12 -12   60.85    6.52
   1 -12 -12   46.69    5.73
   1 -12 -12   57.33    6.35
   1 -12 -12   63.37    7.39
   1 -12 -11    1.01    3.01
   1 -12 -11   -0.26    2.28
   1 -12 -11    0.30    2.23
   1 -12 -11    4.40    3.02
   1 -12 -11    0.58    2.32
   1 -12 -10   12.36    3.50
   1 -12 -10   10.53    3.03
   1 -12 -10   10.03    3.05
   1 -12 -10    8.73    3.65
   1 -12  -9   -0.26    2.30
   1 -12  -9    1.36    2.33
   1 -12  -9   -1.54    2.75
   1 -12  -8  158.29   10.39
   1 -12  -8  139.21   10.47
   1 -12  -8  134.88    9.90
   1 -12  -7   24.85    4.29
   1 -12  -7   30.87    4.66
   1 -12  -7   29.33    4.41
   1 -12  -6  314.28   16.82
   1 -12  -6  326.38   16.93
   1 -12  -5   47.09    5.09
   1 -12  -5   49.70    5.52
   1 -12  -5   45.76    5.44
   1 -12  -4   38.64    4.87
   1 -12  -4   32.08    4.17
   1 -12  -4   29.11    4.47
   1 -12  -3   38.72    4.88
   1 -12  -3   37.93    4.61
   1 -12  -3   49.10    5.28
   1 -12  -2  152.85   10.19
   1 -12  -2  162.37    9.98
   1 -12  -2  158.84   10.24
   1 -12  -1   73.39    6.55
   1 -12  -1   66.67    6.35
   1 -12  -1   77.22    6.37
   1 -12   0  265.53   13.78
   1 -12   0  244.23   14.00
   1 -12   1  325.08   16.60
   1 -12   1  338.84   17.28
   1 -12   1  347.71   16.24
   1 -12   2   27.60    4.29
   1 -12   2   27.97    3.87
   1 -12   2   23.76    3.33
   1 -12   2   22.21    3.70
   1 -12   3   24.07    3.80
   1 -12   3   25.31    3.50
   1 -12   3   31.47    3.63
   1 -12   3   25.16    3.81
   1 -12   3   20.86    4.14
   1 -12   4   46.30    5.14
   1 -12   4   48.37    4.89
   1 -12   4   45.01    4.54
   1 -12   4   42.45    5.41
   1 -12   5   29.15    3.77
   1 -12   5   31.67    4.19
   1 -12   5   27.86    4.08
   1 -12   5   27.55    4.06
   1 -12   6  246.70   13.60
   1 -12   6  240.67   13.64
   1 -12   6  254.74   14.11
   1 -12   6  256.50   13.78
   1 -12   7  184.32   12.65
   1 -12   7  207.23   12.40
   1 -12   7  234.07   14.08
   1 -12   7  217.70   12.55
   1 -12   7  230.91   12.68
   1 -12   8  520.97   26.06
   1 -12   8  481.10   24.14
   1 -12   8  525.70   23.86
   1 -12   8  516.25   23.78
   1 -12   9 1889.79   75.28
   1 -12   9 1989.45   75.27
   1 -12   9 1954.99   77.24
   1 -12  10  170.76   11.10
   1 -12  10  156.19   11.93
   1 -12  10  146.79   10.67
   1 -12  10  187.15   14.71
   1 -12  11  441.66   22.88
   1 -12  11  480.18   23.05
   1 -12  11  478.34   26.02
   1 -12  11  477.68   23.15
   1 -12  12   -0.39    8.55
   1 -12  12    6.37    3.07
   1 -12  13  188.52   12.62
   1 -12  14   49.95    6.39
   1 -12  14   61.04    6.95
   1 -12  15  198.00   13.38
   1 -12  15  181.22   12.77
   1 -12  16   84.77    8.40
   1 -12  16   81.46    8.54
   1 -12  17  139.58   11.42
   1 -12  17  147.86   11.24
   1 -12  18   55.42    7.07
   1 -12  18   49.78    6.36
   1 -12  19  128.88   10.31
   1 -12  19  142.85   11.25
   1 -12  20    4.19    2.73
   1 -12  20    9.42    3.92
   1 -12  21    5.34    3.38
  -1  12 -22   -0.29    3.38
   1 -12  22    2.26    2.87
  -1  12 -23  269.18   14.64
   1 -12  23  218.69   13.17
  -1  12 -24   31.27    4.52
  -1  12 -25  123.78    8.14
   1 -11 -21   28.21    4.30
   1 -11 -21   24.90    4.25
   1 -11 -20   77.64    7.48
   1 -11 -20   82.65    7.81
   1 -11 -19    3.09    3.10
   1 -11 -19    3.59    3.70
   1 -11 -18    2.47    3.48
   1 -11 -18    2.29    2.98
   1 -11 -17    3.40    2.85
   1 -11 -17    0.68    2.80
   1 -11 -17    3.55    2.69
   1 -11 -17    2.59    3.51
   1 -11 -16   32.08    5.89
   1 -11 -16   29.74    4.84
   1 -11 -16   27.71    5.01
   1 -11 -16   25.95    4.89
   1 -11 -15   80.36    8.58
   1 -11 -15   66.36    7.21
   1 -11 -15   72.32    7.71
   1 -11 -15   70.84    7.62
   1 -11 -14   33.07    5.25
   1 -11 -14   36.32    5.51
   1 -11 -14   41.05    6.35
   1 -11 -13  122.48    9.78
   1 -11 -13  114.93    9.53
   1 -11 -13  121.04   10.37
   1 -11 -12   77.64    8.13
   1 -11 -12   76.17    7.08
   1 -11 -12   81.60    7.71
   1 -11 -12   72.29    7.25
   1 -11 -11    4.54    2.69
   1 -11 -11    2.92    2.99
   1 -11 -11    5.09    2.64
   1 -11 -11    5.13    2.66
   1 -11 -10    6.29    2.80
   1 -11 -10    4.44    2.92
   1 -11 -10    6.08    2.52
   1 -11 -10    7.64    3.16
   1 -11 -10    4.41    2.45
   1 -11  -9   14.33    3.32
   1 -11  -9   18.74    3.68
   1 -11  -9   19.05    3.91
   1 -11  -9   19.24    3.98
   1 -11  -8    3.09    2.30
   1 -11  -8    0.54    2.30
   1 -11  -8    2.83    2.07
   1 -11  -8    0.74    2.17
   1 -11  -7    1.90    2.09
   1 -11  -7    2.55    2.22
   1 -11  -7    1.54    2.20
   1 -11  -6   27.33    4.00
   1 -11  -6   30.21    4.04
   1 -11  -6   25.61    4.06
   1 -11  -5   78.49    6.40
   1 -11  -5   70.20    5.76
   1 -11  -5   64.58    6.08
   1 -11  -4   31.71    4.22
   1 -11  -4   36.77    4.20
   1 -11  -4   31.94    4.24
   1 -11  -3    7.66    2.57
   1 -11  -3    7.00    2.43
   1 -11  -3    8.77    2.55
   1 -11  -2   82.37    6.75
   1 -11  -2   91.05    6.57
   1 -11  -2   83.62    6.58
   1 -11  -1   36.84    4.22
   1 -11  -1   36.27    4.13
   1 -11  -1   35.37    4.39
  -1  11   1   38.94    5.82
  -1  11   0   73.78    7.95
  -1  11   0   63.66    6.59
   1 -11   0   67.75    5.93
   1 -11   0   69.02    5.71
  -1  11  -1   64.07    7.49
   1 -11   1   71.77    5.78
   1 -11   1   69.10    6.06
  -1  11  -1   58.41    6.43
   1 -11   2  119.35    7.91
   1 -11   2  116.81    8.28
   1 -11   2  120.65    7.97
  -1  11  -2  113.42   10.32
  -1  11  -3   84.63    8.64
   1 -11   3   77.03    6.28
   1 -11   3   78.91    6.71
   1 -11   4  388.44   18.59
   1 -11   4  369.92   18.39
   1 -11   5  156.10    9.47
   1 -11   5  169.04    9.53
   1 -11   5  149.24    9.51
   1 -11   5  151.11    9.42
   1 -11   6  362.51   17.41
   1 -11   6  348.06   17.15
   1 -11   6  377.17   17.45
   1 -11   6  344.74   18.28
   1 -11   6  362.05   17.58
   1 -11   7    0.46    3.93
   1 -11   7    6.32    2.39
   1 -11   7    6.60    2.41
   1 -11   7    3.17    2.07
   1 -11   7   11.41    3.79
   1 -11   8  412.33   20.33
   1 -11   8  402.21   19.60
   1 -11   8  422.12   21.93
   1 -11   8  439.42   20.15
   1 -11   9  708.08   31.41
   1 -11   9  757.39   34.05
   1 -11   9  771.27   31.95
   1 -11   9  721.42   32.07
   1 -11  10  430.52   21.87
   1 -11  10  467.70   24.20
   1 -11  10  468.25   21.88
   1 -11  10  466.54   22.13
   1 -11  11  123.40    9.12
   1 -11  11  122.84   12.21
   1 -11  12    7.09    7.76
   1 -11  12   13.38    3.45
   1 -11  13    1.18    2.53
   1 -11  13    0.28    2.52
   1 -11  14    6.80    3.50
   1 -11  14    2.34    2.73
   1 -11  15  210.56   13.71
   1 -11  15  230.06   14.35
   1 -11  16    3.02    2.99
   1 -11  16    0.63    2.67
   1 -11  17    3.10    3.52
   1 -11  17   -0.97    3.02
   1 -11  18   87.25    8.24
   1 -11  18   87.71    8.64
   1 -11  19   14.20    3.76
   1 -11  19   15.99    4.48
  -1  11 -19   15.47    3.60
  -1  11 -20   88.01    7.67
   1 -11  20  100.19    9.01
  -1  11 -21   14.30    3.39
   1 -11  21   14.68    4.14
  -1  11 -22  179.38   12.49
   1 -11  22  160.27   11.16
  -1  11 -23    7.41    3.56
   1 -11  23    3.93    2.66
  -1  11 -24  278.32   15.60
  -1  11 -25   10.36    3.25
  -1  11 -26   33.20    3.93
   1 -10 -22   18.99    3.87
   1 -10 -22   14.19    3.83
   1 -10 -21  150.96   10.92
   1 -10 -21  140.95   10.42
   1 -10 -20   32.63    5.77
   1 -10 -20   35.56    5.62
   1 -10 -19   38.16    5.90
   1 -10 -19   31.05    4.83
   1 -10 -19   35.33    6.03
   1 -10 -18   10.35    3.79
   1 -10 -18   10.87    4.17
   1 -10 -18   12.71    3.55
   1 -10 -18    8.02    4.31
   1 -10 -17   92.47    9.66
   1 -10 -17   97.15    9.18
   1 -10 -17   94.01    8.67
   1 -10 -17  108.44    9.69
   1 -10 -16   20.82    4.53
   1 -10 -16   19.58    4.83
   1 -10 -16   24.17    5.59
   1 -10 -15  133.76   10.94
   1 -10 -15  141.73   10.89
   1 -10 -15  138.35   11.62
   1 -10 -14   39.71    5.77
   1 -10 -14   42.23    6.33
   1 -10 -14   42.06    5.98
   1 -10 -13   -1.04    3.03
   1 -10 -13    4.16    2.91
   1 -10 -13    1.92    2.68
   1 -10 -12   11.92    3.45
   1 -10 -12    7.04    2.86
   1 -10 -12    5.92    3.17
   1 -10 -12   11.65    3.32
   1 -10 -11    0.92    2.64
   1 -10 -11    3.81    2.66
   1 -10 -11    0.28    2.22
   1 -10 -11    1.16    2.27
   1 -10 -10  202.88   12.55
   1 -10 -10  229.31   13.77
   1 -10 -10  224.45   12.54
   1 -10 -10  222.77   13.27
   1 -10  -9    1.65    2.21
   1 -10  -9    0.26    2.51
   1 -10  -9    3.96    2.33
   1 -10  -9    2.30    1.97
   1 -10  -8   24.79    3.77
   1 -10  -8   30.45    4.38
   1 -10  -8   26.76    3.98
   1 -10  -8   22.43    3.57
   1 -10  -7   74.54    6.32
   1 -10  -7   87.15    6.80
   1 -10  -7   84.86    6.77
   1 -10  -7   79.42    6.70
   1 -10  -6  162.61    9.97
   1 -10  -6  172.83   10.34
   1 -10  -6  166.40    9.97
   1 -10  -5    1.92    1.81
  -1  10   5    3.56    1.85
   1 -10  -5    1.40    1.84
  -1  10   4  339.31   19.42
   1 -10  -4  377.32   17.03
   1 -10  -4  342.76   16.80
  -1  10   3  271.83   17.31
  -1  10   3  299.24   17.43
   1 -10  -3  324.53   15.03
  -1  10   2 1245.69   52.91
  -1  10   2 1349.11   52.98
  -1  10   2 1204.87   50.16
  -1  10   1    4.72    2.36
  -1  10   1    5.64    1.99
  -1  10   1    7.00    2.40
  -1  10   0  713.04   32.70
  -1  10   0  802.40   34.86
  -1  10   0  788.50   35.09
  -1  10  -1  166.57   11.78
  -1  10  -1  164.11   11.89
  -1  10  -2 2148.55   84.56
  -1  10  -3   66.36    6.94
  -1  10  -3   61.68    6.91
  -1  10  -4 1751.69   67.76
  -1  10  -4 1613.27   67.76
  -1  10  -5  102.67    8.77
  -1  10  -5   90.06    8.74
  -1  10  -6 1163.02   48.97
   1 -10   7    8.40    3.32
  -1  10  -7    4.07    2.10
   1 -10   7    5.55    1.98
   1 -10   8   33.46    5.99
   1 -10   8   42.26    4.50
  -1  10  -8   52.33    6.03
   1 -10   8   37.41    4.24
   1 -10   9  542.52   26.66
  -1  10  -9  550.80   27.27
   1 -10   9  580.93   25.13
   1 -10   9  563.61   24.79
   1 -10  10    8.17    2.61
   1 -10  10   18.95    6.64
   1 -10  11   83.59    6.97
   1 -10  11   90.31    9.99
   1 -10  12   42.19    5.26
   1 -10  12   41.03    4.98
   1 -10  13   21.14    4.15
   1 -10  13   23.05    3.95
   1 -10  14   17.72    3.84
   1 -10  14   18.30    3.79
  -1  10 -15   27.37    3.90
   1 -10  15   21.44    4.17
   1 -10  15   26.01    4.60
  -1  10 -16   69.07    6.46
   1 -10  16   73.58    7.22
   1 -10  16   68.20    7.31
   1 -10  17   58.65    6.53
   1 -10  17   63.07    7.16
   1 -10  18   15.28    4.06
   1 -10  18   14.60    3.86
   1 -10  19   47.82    6.43
  -1  10 -19   48.55    6.01
   1 -10  20    6.03    3.34
  -1  10 -20    3.55    2.64
   1 -10  21    3.18    2.77
  -1  10 -21   -0.28    2.31
   1 -10  22    7.21    2.94
  -1  10 -22    8.75    3.71
  -1  10 -22   10.73    3.25
  -1  10 -23  193.02   13.18
  -1  10 -23  180.41   11.19
  -1  10 -24   20.37    4.53
  -1  10 -24   25.70    3.66
  -1  10 -25   68.73    6.77
  -1  10 -26   28.19    4.07
   1  -9 -23   13.00    3.47
   1  -9 -23    9.98    3.11
   1  -9 -22  457.34   22.91
   1  -9 -22  474.13   23.38
   1  -9 -21    3.48    2.67
   1  -9 -21    1.60    3.57
   1  -9 -21    6.79    4.15
   1  -9 -20  279.14   17.34
   1  -9 -20  274.13   16.56
   1  -9 -20  253.96   15.18
   1  -9 -19    6.26    4.31
   1  -9 -19    8.01    3.42
   1  -9 -19    5.91    3.69
   1  -9 -19   10.36    4.27
   1  -9 -18    3.21    3.74
   1  -9 -18    7.29    3.60
   1  -9 -18    8.14    3.51
   1  -9 -18    7.57    3.74
   1  -9 -17   28.19    5.02
   1  -9 -17   22.12    5.36
   1  -9 -17   22.29    5.07
   1  -9 -16  192.36   14.23
   1  -9 -16  199.60   13.90
   1  -9 -16  200.06   13.55
   1  -9 -15   38.20    6.26
   1  -9 -15   36.83    5.61
   1  -9 -15   30.82    5.25
   1  -9 -14    8.03    3.43
   1  -9 -14    9.70    3.75
   1  -9 -14    8.54    3.34
   1  -9 -13   10.62    3.56
   1  -9 -13   13.75    4.20
   1  -9 -13   10.59    3.42
   1  -9 -12  235.06   14.26
   1  -9 -12  225.12   14.00
   1  -9 -12  248.33   14.90
   1  -9 -11   24.35    4.45
   1  -9 -11   20.30    3.85
   1  -9 -10   56.37    5.87
   1  -9 -10   59.82    6.18
   1  -9 -10   51.96    5.19
   1  -9  -9   47.52    5.22
   1  -9  -9   51.28    5.28
   1  -9  -9   45.86    4.71
   1  -9  -8   76.11    6.51
   1  -9  -8   83.04    6.64
   1  -9  -8   80.62    6.15
   1  -9  -7    7.71    2.15
   1  -9  -7    9.04    2.31
   1  -9  -6   59.37    5.03
  -1   9   6   49.71    5.73
  -1   9   5   10.22    2.61
  -1   9   4  121.97    9.28
  -1   9   3 1247.32   50.71
  -1   9   3 1363.86   53.28
  -1   9   3 1320.95   53.45
  -1   9   2  471.68   19.78
  -1   9   2  483.67   20.42
  -1   9   2  456.75   17.74
  -1   9   1 2661.87   96.63
  -1   9   1 2442.01   94.30
  -1   9   1 2519.84   96.54
  -1   9   0    3.45    2.16
  -1   9   0    6.58    2.37
  -1   9  -1  540.50   25.08
  -1   9  -1  511.74   25.08
  -1   9  -2   56.98    6.23
  -1   9  -3 2838.82  103.21
  -1   9  -3 2600.62  103.07
  -1   9  -4  221.56   13.45
  -1   9  -5 1945.23   75.51
   1  -9   5 1819.63   70.07
   1  -9   6  169.17    8.74
   1  -9   6  193.51   10.40
  -1   9  -6  200.44   12.27
  -1   9  -7  115.50    8.95
   1  -9   7  108.69    6.82
   1  -9   7  127.54    8.11
  -1   9  -8  162.29   11.02
   1  -9   9  142.05   10.59
  -1   9  -9  128.36    9.63
   1  -9   9  130.68    8.37
   1  -9  10   16.26    5.41
  -1   9 -10    8.70    2.47
   1  -9  10   10.81    2.53
   1  -9  10    7.15    2.40
   1  -9  11   92.50    9.52
   1  -9  11  103.14    7.58
   1  -9  11  115.59    8.09
   1  -9  12    4.31    2.47
   1  -9  12    0.45    1.86
  -1   9 -13   64.73    5.68
   1  -9  13   66.76    6.14
   1  -9  13   68.49    6.41
  -1   9 -14  266.53   14.56
   1  -9  14  285.64   15.39
   1  -9  14  293.36   15.94
   1  -9  15   -0.29    2.71
  -1   9 -15    1.72    1.96
   1  -9  15    2.67    2.21
  -1   9 -16   81.03    7.34
   1  -9  16   86.36    8.01
   1  -9  16   89.58    7.74
   1  -9  17    4.13    3.10
   1  -9  17    3.78    2.50
  -1   9 -17    1.14    2.33
   1  -9  18   53.36    6.52
   1  -9  19   87.58    8.48
  -1   9 -19  103.05    8.99
  -1   9 -20   32.52    5.27
   1  -9  20   40.27    5.58
  -1   9 -21   46.46    6.10
   1  -9  21   48.85    6.00
  -1   9 -22  174.56   11.70
  -1   9 -22  168.18   13.11
  -1   9 -23   13.76    3.67
  -1   9 -23   14.70    4.70
  -1   9 -24  128.60    9.02
  -1   9 -24  138.49   10.85
  -1   9 -25   27.00    3.62
  -1   9 -25   32.00    5.04
  -1   9 -26  141.98    9.63
  -1   9 -27   52.83    4.90
   1  -8 -24   12.98    3.38
   1  -8 -24   12.04    3.23
   1  -8 -23  293.58   16.58
   1  -8 -23  290.16   16.26
   1  -8 -22   65.75    7.57
   1  -8 -22   56.92    6.09
   1  -8 -22   63.32    7.23
   1  -8 -21  574.12   27.39
   1  -8 -21  509.90   25.59
   1  -8 -21  567.04   28.01
   1  -8 -20    2.29    3.14
   1  -8 -20    4.34    4.04
   1  -8 -20    6.82    4.31
   1  -8 -19   98.10    9.53
   1  -8 -19   94.91    9.54
   1  -8 -19  100.40   10.21
   1  -8 -19   98.54    9.15
   1  -8 -18   -0.36    2.68
   1  -8 -18    2.06    3.70
   1  -8 -18    0.78    3.01
   1  -8 -18   -1.11    3.48
   1  -8 -17   44.23    6.29
   1  -8 -17   38.37    6.11
   1  -8 -17   40.89    6.57
   1  -8 -16   62.13    7.87
   1  -8 -16   70.47    7.87
   1  -8 -16   67.22    7.51
   1  -8 -15   29.51    5.64
   1  -8 -15   19.88    4.49
   1  -8 -15   20.99    4.45
   1  -8 -14   17.98    4.57
   1  -8 -14   16.24    4.02
   1  -8 -14   20.54    4.27
   1  -8 -13   70.47    7.47
   1  -8 -13   77.27    7.54
   1  -8 -13   76.07    7.50
   1  -8 -12   32.13    4.95
   1  -8 -12   33.94    4.86
   1  -8 -12   44.40    5.48
   1  -8 -11   85.57    7.27
   1  -8 -11   83.13    7.40
   1  -8 -10  154.81   10.13
   1  -8 -10  146.74    9.79
   1  -8  -9    4.13    1.96
   1  -8  -9    1.06    1.50
   1  -8  -8    9.29    2.49
  -1   8   7    3.67    1.66
  -1   8   6    3.09    1.49
  -1   8   6    1.03    1.15
  -1   8   5    2.74    1.19
  -1   8   5    4.79    1.59
  -1   8   5    7.08    2.04
  -1   8   4  591.14   25.94
  -1   8   4  604.43   24.21
  -1   8   4  531.52   23.62
  -1   8   4  547.62   25.74
  -1   8   3  272.24   14.55
  -1   8   3  269.29   12.59
  -1   8   3  257.81   13.01
  -1   8   3  267.77   14.77
  -1   8   2 4881.50  169.77
  -1   8   2 4619.05  165.29
  -1   8   2 4511.99  167.54
  -1   8   2 4634.56  169.79
  -1   8   1   18.79    2.76
  -1   8   1   13.36    2.90
  -1   8   1   17.54    3.19
  -1   8   0 1049.52   42.88
  -1   8   0 1047.46   42.89
  -1   8  -1   23.24    3.64
  -1   8  -2 1584.06   62.02
  -1   8  -3  288.38   15.29
   1  -8   4 4270.11  142.35
   1  -8   4 3809.04  140.22
  -1   8  -4 3904.77  144.84
  -1   8  -5  157.00   10.13
   1  -8   5  161.03    8.70
   1  -8   5  149.91    7.55
   1  -8   6 4498.55  171.16
  -1   8  -6 4870.43  173.53
   1  -8   6 4881.14  170.46
  -1   8  -7 1173.03   46.15
   1  -8   7 1179.35   44.01
   1  -8   7 1050.76   44.33
  -1   8  -8 1381.79   53.86
   1  -8   8 1406.19   52.57
   1  -8   8 1266.89   52.74
  -1   8  -9  322.03   16.91
   1  -8   9  337.90   16.66
  -1   8 -10  720.37   31.66
   1  -8  10  727.76   30.43
   1  -8  10  748.11   32.11
   1  -8  11  234.05   12.44
   1  -8  11  223.94   13.91
   1  -8  11  245.83   12.89
   1  -8  12    4.20    2.16
   1  -8  12    2.26    1.79
  -1   8 -12    1.12    1.32
   1  -8  13   59.11    5.59
   1  -8  13   58.13    5.81
  -1   8 -13   64.48    5.60
   1  -8  14  140.98    9.64
   1  -8  14  122.94    8.92
  -1   8 -14  140.04    9.21
   1  -8  15 1221.93   49.85
  -1   8 -15 1235.11   49.37
   1  -8  15 1207.52   49.20
   1  -8  16  282.70   15.74
   1  -8  16  289.15   16.41
  -1   8 -16  290.17   16.00
  -1   8 -17  332.06   17.89
   1  -8  17  318.89   17.90
   1  -8  18  266.35   15.68
  -1   8 -18  248.85   15.41
  -1   8 -19   77.14    7.94
   1  -8  19   65.02    7.17
   1  -8  20    3.79    2.78
  -1   8 -20    3.05    3.25
  -1   8 -21   91.91    8.81
  -1   8 -22   44.37    7.26
  -1   8 -22   48.57    6.06
  -1   8 -23  160.56   12.86
  -1   8 -23  173.54   11.70
  -1   8 -24    9.07    3.17
  -1   8 -24   13.92    4.62
  -1   8 -25  174.75   10.78
  -1   8 -25  199.82   12.87
  -1   8 -26   54.34    4.90
  -1   8 -26   69.47    6.64
  -1   8 -27   86.64    6.77
   1  -7 -24  135.05   10.01
   1  -7 -23   61.04    6.14
   1  -7 -23   67.75    7.62
   1  -7 -22  629.55   30.74
   1  -7 -22  633.17   29.13
   1  -7 -21   43.31    6.07
   1  -7 -21   42.06    6.84
   1  -7 -21   39.82    6.50
   1  -7 -20  369.88   21.07
   1  -7 -20  379.58   20.68
   1  -7 -20  341.84   21.34
   1  -7 -20  394.94   20.91
   1  -7 -19    0.37    3.00
   1  -7 -19    1.87    3.58
   1  -7 -19    4.01    3.84
   1  -7 -19    1.46    3.18
   1  -7 -19    2.51    4.04
   1  -7 -18   88.38    8.80
   1  -7 -18   82.01    8.99
   1  -7 -18   68.35    8.77
   1  -7 -18   80.43    8.56
   1  -7 -17   11.87    4.32
   1  -7 -17    7.23    4.40
   1  -7 -17   14.93    4.34
   1  -7 -17   13.76    4.17
   1  -7 -16    6.13    3.74
   1  -7 -16    5.60    3.16
   1  -7 -16    3.10    3.21
   1  -7 -16    0.73    3.20
   1  -7 -15   25.48    5.39
   1  -7 -15   29.52    5.05
   1  -7 -15   27.21    5.02
   1  -7 -15   28.80    5.08
   1  -7 -14    3.44    2.76
   1  -7 -14    3.60    2.88
   1  -7 -14    2.64    3.32
   1  -7 -14    6.82    2.95
   1  -7 -13   38.40    5.07
   1  -7 -13   35.41    5.11
   1  -7 -13   38.55    5.45
   1  -7 -13   42.21    5.31
   1  -7 -12   68.50    6.39
   1  -7 -12   62.94    6.27
   1  -7 -12   63.59    6.35
   1  -7 -12   69.16    6.77
   1  -7 -11   18.19    3.59
   1  -7 -11   19.39    3.37
   1  -7 -11   18.75    3.34
   1  -7 -10  577.37   25.57
   1  -7 -10  566.41   25.37
   1  -7  -9   26.01    3.57
  -1   7   9   17.88    3.58
  -1   7   8    0.57    1.22
  -1   7   7   58.06    5.67
  -1   7   7   66.24    5.61
  -1   7   6   13.96    2.37
  -1   7   6   16.76    2.77
  -1   7   6   17.70    2.79
  -1   7   5  261.10   13.37
  -1   7   5  241.61   11.26
  -1   7   5  257.48   12.77
  -1   7   4  572.13   23.32
  -1   7   4  595.42   24.77
  -1   7   4  528.39   22.75
  -1   7   3 1188.92   46.86
  -1   7   3 1224.54   48.94
  -1   7   3 1246.40   48.62
  -1   7   3 1286.72   46.84
  -1   7   2  355.82   14.84
  -1   7   2  366.55   17.27
  -1   7   2  329.85   15.38
  -1   7   2  355.10   16.88
  -1   7   1 1041.89   38.98
  -1   7   1 1008.99   38.87
  -1   7   1  929.66   34.63
  -1   7   0  275.87   13.92
  -1   7   0  263.62   13.82
  -1   7  -1  346.46   16.78
  -1   7  -2  966.62   34.03
  -1   7  -2  675.04   32.18
   1  -7   3  942.73   34.74
  -1   7  -3  841.21   38.06
   1  -7   4   16.00    2.18
  -1   7  -4   18.05    2.98
   1  -7   5 2230.37   86.65
  -1   7  -5 2626.78   89.25
   1  -7   6   30.58    3.18
  -1   7  -6   29.76    3.81
   1  -7   7 2473.68   89.77
  -1   7  -7 2365.79   90.59
   1  -7   8   10.37    2.29
  -1   7  -8   11.46    2.50
   1  -7   9    3.96    1.73
  -1   7  -9    8.16    2.09
  -1   7 -10   58.43    5.36
   1  -7  10   67.42    6.28
   1  -7  11   31.58    4.57
  -1   7 -11   25.16    4.68
   1  -7  11   30.71    3.69
  -1   7 -11   29.85    4.02
   1  -7  12   40.21    4.19
  -1   7 -12   38.46    4.71
   1  -7  12   45.47    5.77
  -1   7 -12   36.01    3.96
   1  -7  12   43.33    4.51
  -1   7 -13  110.22    8.53
  -1   7 -13  105.95    7.61
   1  -7  13  102.53    7.41
   1  -7  13  117.54    8.18
   1  -7  14  277.30   14.67
   1  -7  14  278.79   15.22
  -1   7 -14  290.71   15.17
  -1   7 -14  309.22   16.57
  -1   7 -15   51.42    6.49
   1  -7  15   52.80    5.87
  -1   7 -15   49.41    5.49
  -1   7 -16  851.89   38.25
  -1   7 -16  864.93   37.00
   1  -7  16  852.86   36.79
  -1   7 -17  586.72   27.59
   1  -7  17  587.71   27.24
  -1   7 -17  570.98   28.88
  -1   7 -18   83.39    8.17
   1  -7  18   68.26    7.20
  -1   7 -18   78.77    7.92
  -1   7 -19   17.72    4.24
   1  -7  19   10.04    3.43
  -1   7 -19   16.08    4.67
  -1   7 -19   18.53    4.36
  -1   7 -20   49.52    6.58
  -1   7 -21    1.06    2.93
  -1   7 -22   33.99    6.48
  -1   7 -22   36.07    5.77
  -1   7 -23    3.49    3.13
  -1   7 -24   66.04    6.86
  -1   7 -25   14.09    3.46
  -1   7 -26  221.18   12.07
   1  -6 -25   22.93    4.23
   1  -6 -25   22.07    4.02
   1  -6 -24   44.88    5.75
   1  -6 -24   40.42    5.89
   1  -6 -24   41.01    4.97
   1  -6 -23  165.34   11.82
   1  -6 -23  159.91   11.09
   1  -6 -23  146.34   11.83
   1  -6 -22  122.70   10.16
   1  -6 -22  143.70   10.68
   1  -6 -22  110.10   10.63
   1  -6 -21  411.45   21.54
   1  -6 -21  391.54   21.09
   1  -6 -20   90.80   10.00
   1  -6 -20  104.97    9.70
   1  -6 -20   92.95    9.74
   1  -6 -20   96.34    9.51
   1  -6 -19  230.51   15.31
   1  -6 -19  197.19   15.51
   1  -6 -19  235.54   15.94
   1  -6 -19  212.82   15.10
   1  -6 -18   14.02    5.14
   1  -6 -18   17.26    4.87
   1  -6 -18   16.94    4.62
   1  -6 -18   18.63    5.14
   1  -6 -18   18.02    3.91
   1  -6 -17  102.31   10.14
   1  -6 -17  111.89   10.09
   1  -6 -17  103.60    8.46
   1  -6 -17  101.16    9.49
   1  -6 -17  101.98    9.66
   1  -6 -16   51.61    6.58
   1  -6 -16   49.01    5.66
   1  -6 -16   50.70    6.48
   1  -6 -16   43.12    6.56
   1  -6 -16   48.20    6.54
   1  -6 -15    2.03    2.04
   1  -6 -15    4.91    2.91
   1  -6 -15    0.64    2.83
   1  -6 -15    1.72    3.11
   1  -6 -15    2.26    2.63
   1  -6 -14   16.75    3.92
   1  -6 -14   20.47    4.08
   1  -6 -14   14.62    3.69
   1  -6 -14   18.52    3.95
   1  -6 -14   14.06    3.10
   1  -6 -13   41.62    5.45
   1  -6 -13   46.68    5.51
   1  -6 -13   44.43    5.37
   1  -6 -13   40.91    5.19
   1  -6 -13   49.51    4.93
   1  -6 -12   77.93    6.80
   1  -6 -12   72.16    6.75
   1  -6 -12   82.43    6.95
   1  -6 -12   69.02    6.42
   1  -6 -11  141.92    9.40
   1  -6 -11  137.92    9.07
   1  -6 -11  147.51    9.59
   1  -6 -10   32.74    3.93
   1  -6 -10   33.32    4.14
  -1   6  10   27.71    4.72
  -1   6   9   49.63    5.82
  -1   6   8  512.71   24.27
  -1   6   8  510.88   22.15
  -1   6   7  256.28   12.49
  -1   6   7  250.91   13.58
  -1   6   7  229.43   11.23
  -1   6   6   16.19    2.70
  -1   6   6   17.86    2.44
  -1   6   6   19.19    2.63
  -1   6   5    0.99    0.99
  -1   6   5    1.47    0.76
  -1   6   5    1.72    1.18
  -1   6   4   31.99    3.50
  -1   6   4   29.95    2.76
  -1   6   3  384.15   17.67
  -1   6   3  378.87   16.10
  -1   6   3  388.18   17.46
  -1   6   3  393.13   16.21
  -1   6   2    9.96    1.54
  -1   6   2    8.06    1.77
  -1   6   2    8.33    1.31
  -1   6   2    9.07    1.99
  -1   6   1   18.08    1.61
  -1   6   1   18.43    2.62
  -1   6   1   21.60    2.82
  -1   6   0   34.01    3.69
  -1   6   0   34.66    3.67
  -1   6  -1  200.62   10.74
  -1   6  -2   11.27    2.25
   1  -6   2    8.89    1.19
   1  -6   3    8.24    1.39
  -1   6  -3    7.94    1.91
  -1   6  -4    3.91    1.45
   1  -6   4    2.24    1.08
  -1   6  -5   23.80    3.06
  -1   6  -6  993.41   39.24
   1  -6   7   83.00    5.98
  -1   6  -7   78.48    5.87
  -1   6  -8   61.42    5.11
   1  -6   8   63.12    5.57
  -1   6  -9  149.33    8.99
   1  -6   9  167.43   10.22
   1  -6  10  541.58   24.25
  -1   6 -10  482.61   21.80
  -1   6 -11   82.30    8.20
   1  -6  11   85.55    7.70
  -1   6 -12  120.57    8.64
  -1   6 -12  115.12    7.71
   1  -6  12  120.66    9.90
   1  -6  12  115.65    7.73
  -1   6 -12  136.46   11.14
  -1   6 -13    8.51    2.32
  -1   6 -13    9.25    2.82
   1  -6  13    7.14    2.18
  -1   6 -14  262.78   15.29
   1  -6  14  271.44   14.38
  -1   6 -14  275.58   14.59
  -1   6 -15 1057.13   44.34
  -1   6 -15 1041.82   42.96
   1  -6  15 1029.30   42.53
   1  -6  16  348.37   17.78
  -1   6 -16  343.35   19.13
  -1   6 -16  329.25   18.01
  -1   6 -17  929.84   40.37
  -1   6 -17  966.58   41.89
   1  -6  17  922.41   39.48
  -1   6 -18  364.06   19.79
  -1   6 -18  325.54   19.69
  -1   6 -18  319.18   18.63
  -1   6 -19   26.65    5.29
  -1   6 -19   32.98    5.72
  -1   6 -19   28.12    5.85
  -1   6 -20    3.55    3.05
  -1   6 -20    1.11    3.27
  -1   6 -20    2.07    3.43
  -1   6 -21   24.47    5.29
  -1   6 -21   25.96    5.72
  -1   6 -22   15.10    4.48
  -1   6 -23  187.74   13.15
  -1   6 -24   17.19    4.25
  -1   6 -25  310.07   16.78
  -1   6 -26    3.64    3.47
  -1   6 -26    8.04    2.88
  -1   6 -27  219.43   11.55
  -1   6 -27  251.23   13.30
   1  -5 -26    3.77    2.40
   1  -5 -25    0.26    2.46
   1  -5 -25    0.55    2.84
   1  -5 -24    2.28    3.58
   1  -5 -24    1.33    2.55
   1  -5 -24    1.80    2.94
   1  -5 -23   14.24    4.16
   1  -5 -23    9.61    4.10
   1  -5 -23   10.33    3.76
   1  -5 -23   11.39    4.65
   1  -5 -22   84.62    8.62
   1  -5 -22   80.10    8.61
   1  -5 -22   85.36    8.65
   1  -5 -22   69.86    8.62
   1  -5 -21   24.74    5.37
   1  -5 -21   32.38    6.10
   1  -5 -21   22.79    5.05
   1  -5 -21   16.29    5.81
   1  -5 -20  126.31   10.79
   1  -5 -20  108.58   10.55
   1  -5 -20   93.87   10.42
   1  -5 -20  107.40   10.10
   1  -5 -20  103.92   10.32
   1  -5 -19   48.15    7.09
   1  -5 -19   44.98    7.44
   1  -5 -19   46.59    7.10
   1  -5 -19   41.50    6.63
   1  -5 -18  384.41   22.41
   1  -5 -18  411.43   22.73
   1  -5 -18  400.76   22.87
   1  -5 -18  405.59   22.34
   1  -5 -18  397.53   20.64
   1  -5 -17    0.72    2.90
   1  -5 -17    1.48    3.06
   1  -5 -17    1.45    2.28
   1  -5 -17    2.70    3.94
   1  -5 -17    1.11    3.45
   1  -5 -16   -1.08    3.34
   1  -5 -16    1.03    3.07
   1  -5 -16    0.27    2.04
   1  -5 -16    2.70    2.97
   1  -5 -16    0.34    2.61
   1  -5 -15   17.99    3.56
   1  -5 -15   17.20    4.13
   1  -5 -15   14.22    3.97
   1  -5 -15   14.17    4.05
   1  -5 -15   16.53    3.88
   1  -5 -14   69.71    6.85
   1  -5 -14   60.29    6.79
   1  -5 -14   65.05    6.67
   1  -5 -14   60.04    6.42
   1  -5 -14   57.80    5.65
   1  -5 -13   61.54    5.59
   1  -5 -13   64.32    6.53
   1  -5 -13   66.62    6.33
   1  -5 -13   67.29    6.45
   1  -5 -13   61.30    6.25
   1  -5 -12   17.32    3.28
   1  -5 -12   15.57    3.32
   1  -5 -12   17.11    3.23
   1  -5 -12   16.29    2.89
   1  -5 -12   18.82    3.36
   1  -5 -12   20.89    3.09
   1  -5 -11   66.99    6.10
   1  -5 -11   72.24    6.05
   1  -5 -11   75.57    6.10
   1  -5 -10   29.37    3.69
  -1   5  10   26.84    4.53
  -1   5   9   36.33    4.86
  -1   5   8   44.50    5.01
  -1   5   8   40.02    3.60
  -1   5   8   45.37    3.31
   1  -5  -7   25.76    2.58
  -1   5   7   25.59    2.51
  -1   5   7   25.27    2.79
  -1   5   7   30.13    3.86
  -1   5   6   28.82    2.96
  -1   5   6   30.36    3.54
  -1   5   6   31.26    2.93
  -1   5   5  260.75   12.62
  -1   5   5  246.94   12.12
  -1   5   5  268.72   12.29
  -1   5   4   18.95    1.80
  -1   5   4   21.59    2.55
  -1   5   4   19.69    2.37
  -1   5   3  283.91   11.99
  -1   5   3  290.35   12.42
  -1   5   3  279.41   13.37
  -1   5   3  294.99   13.25
  -1   5   2  484.24   19.62
  -1   5   2  503.83   21.16
  -1   5   2  496.92   19.45
  -1   5   2  539.62   21.11
  -1   5   1   83.20    4.12
  -1   5   1   82.13    5.49
  -1   5   1   81.76    5.43
  -1   5   0   18.75    2.48
  -1   5   0   20.66    2.67
  -1   5  -1  152.81    8.41
   1  -5   2  155.46    6.94
  -1   5  -2  182.09    8.92
  -1   5  -3 1386.64   52.26
  -1   5  -4  235.86   11.41
  -1   5  -5  123.11    7.17
  -1   5  -6   14.22    2.16
   1  -5   7   75.71    5.80
  -1   5  -7   76.07    5.32
  -1   5  -8   21.53    2.69
   1  -5   8   24.33    3.38
  -1   5  -9  552.38   23.27
   1  -5   9  581.19   25.51
   1  -5  10  392.91   19.05
  -1   5 -10  372.40   19.43
  -1   5 -10  339.98   15.87
  -1   5 -11 1084.43   45.60
   1  -5  11 1033.26   44.59
  -1   5 -12    0.67    1.75
   1  -5  12    0.71    1.58
  -1   5 -12   -0.38    1.85
  -1   5 -12    0.19    1.40
  -1   5 -12    2.66    1.82
  -1   5 -13  231.94   13.07
  -1   5 -13  214.17   15.18
  -1   5 -13  210.77   12.35
   1  -5  13  223.65   11.93
  -1   5 -13  227.22   12.31
  -1   5 -14   36.69    4.56
  -1   5 -14   51.64    5.67
   1  -5  14   36.12    4.25
  -1   5 -14   39.93    4.92
  -1   5 -15  958.44   39.13
  -1   5 -15  912.27   39.82
   1  -5  15  909.26   38.02
  -1   5 -16  127.94    9.66
  -1   5 -16  122.81   10.22
  -1   5 -17  923.01   40.03
  -1   5 -17  940.98   40.74
  -1   5 -17  913.08   41.09
  -1   5 -18  176.11   13.01
  -1   5 -18  168.49   13.33
  -1   5 -18  188.47   12.81
  -1   5 -19   20.96    4.98
  -1   5 -19   22.17    5.08
  -1   5 -19   23.31    4.92
  -1   5 -20  287.93   17.59
  -1   5 -20  294.81   18.58
  -1   5 -20  280.22   17.87
  -1   5 -21  116.34   11.16
  -1   5 -21  115.33   10.42
  -1   5 -21   96.10   10.97
  -1   5 -22   58.47    8.04
  -1   5 -22   52.97    8.26
  -1   5 -22   52.84    7.24
  -1   5 -23   31.14    7.02
  -1   5 -23   35.29    5.86
  -1   5 -24  354.62   19.46
  -1   5 -24  349.57   20.62
  -1   5 -25   98.72    9.43
  -1   5 -25   93.19    8.36
  -1   5 -26  396.28   19.62
  -1   5 -26  413.30   21.01
  -1   5 -27    6.43    2.32
  -1   5 -27    7.46    3.06
   1  -4 -26   -0.22    2.09
   1  -4 -26   -0.71    2.44
   1  -4 -25   18.17    3.94
   1  -4 -25   11.50    3.95
   1  -4 -25   15.55    3.56
   1  -4 -24   31.28    5.23
   1  -4 -24   23.94    5.44
   1  -4 -24   29.90    5.19
   1  -4 -24   32.77    5.34
   1  -4 -23    7.27    3.94
   1  -4 -23    7.98    4.57
   1  -4 -23    6.09    3.70
   1  -4 -23   11.49    4.14
   1  -4 -22    3.18    4.04
   1  -4 -22    6.07    3.59
   1  -4 -22    3.33    3.38
   1  -4 -22    3.65    3.89
   1  -4 -21   64.73    8.02
   1  -4 -21   77.73    8.97
   1  -4 -21   68.25    7.90
   1  -4 -21   60.77    8.53
   1  -4 -20   39.02    7.19
   1  -4 -20   31.56    5.82
   1  -4 -20   28.56    5.85
   1  -4 -20   22.74    5.58
   1  -4 -19  382.53   21.77
   1  -4 -19  363.42   21.84
   1  -4 -19  376.76   21.96
   1  -4 -19  380.70   22.26
   1  -4 -18   21.10    5.37
   1  -4 -18   26.38    5.39
   1  -4 -18   23.58    5.14
   1  -4 -18   17.31    5.21
   1  -4 -18   21.99    4.43
   1  -4 -17   79.60    8.41
   1  -4 -17   79.69    8.66
   1  -4 -17   88.16    7.82
   1  -4 -17   82.84    8.70
   1  -4 -17   78.03    8.41
   1  -4 -16    2.00    2.61
   1  -4 -16   -0.33    2.62
   1  -4 -16    2.77    3.54
   1  -4 -16    2.37    3.02
   1  -4 -16    2.47    2.39
   1  -4 -15  119.73    9.51
   1  -4 -15   99.41    9.09
   1  -4 -15  102.98    8.13
   1  -4 -15  109.96    9.24
   1  -4 -15  122.08    9.52
   1  -4 -14   64.37    6.73
   1  -4 -14   66.93    6.06
   1  -4 -14   77.71    7.32
   1  -4 -14   64.17    6.59
   1  -4 -14   68.17    6.29
   1  -4 -14   68.10    6.77
   1  -4 -13   11.77    2.68
   1  -4 -13   14.28    2.74
   1  -4 -13    9.91    2.82
   1  -4 -13   12.74    3.16
   1  -4 -13   13.26    3.07
   1  -4 -13   12.09    3.04
   1  -4 -12   30.83    4.01
   1  -4 -12   28.96    3.88
   1  -4 -12   32.68    3.79
   1  -4 -12   33.73    4.18
   1  -4 -12   29.71    3.64
   1  -4 -12   30.44    4.15
   1  -4 -11  831.42   33.30
  -1   4  11  744.37   36.46
  -1   4  10   62.99    6.82
  -1   4   9 1056.07   44.06
   1  -4  -9 1046.83   39.84
   1  -4  -8   27.57    2.75
  -1   4   8   27.17    2.55
  -1   4   8   26.56    3.95
  -1   4   8   29.74    2.62
   1  -4  -7  640.26   25.10
  -1   4   7  621.11   24.96
  -1   4   7  626.88   27.52
  -1   4   7  650.25   25.01
   1  -4  -6   25.44    2.53
  -1   4   6   23.20    3.09
  -1   4   6   23.76    2.39
  -1   4   6   26.09    2.53
   1  -4  -5   46.22    3.41
  -1   4   5   48.64    4.04
  -1   4   5   41.97    3.41
  -1   4   5   45.35    3.44
  -1   4   4   56.09    4.03
  -1   4   4   53.93    2.89
  -1   4   4   53.05    3.80
   1  -4  -4   54.73    3.75
  -1   4   3  235.01   10.83
  -1   4   3  230.89   10.53
  -1   4   3  225.89    9.42
   1  -4  -3  234.51   10.37
  -1   4   3  228.75   10.22
  -1   4   2  135.48    6.26
  -1   4   2  135.50    7.30
  -1   4   2  131.21    6.11
  -1   4   2  150.82    7.27
  -1   4   1  117.56    6.25
  -1   4   1  121.71    4.92
  -1   4   1  123.55    6.44
   1  -4   0 2613.95   93.58
  -1   4   0 2543.43   93.62
   1  -4   2  376.53   15.90
  -1   4  -2  378.69   15.87
  -1   4  -3  808.68   31.27
   1  -4   3  813.66   31.24
  -1   4  -4  101.80    5.87
  -1   4  -5  429.33   17.77
  -1   4  -6   79.26    4.97
   1  -4   7  410.39   18.20
  -1   4  -7  387.78   16.65
   1  -4   8 1790.53   65.80
  -1   4  -8 1666.56   62.95
  -1   4  -9  217.11   10.51
  -1   4  -9  254.05   13.54
   1  -4   9  229.12   13.08
  -1   4 -10 1037.76   43.54
   1  -4  10 1053.26   43.64
   1  -4  11  137.39   10.31
  -1   4 -11  131.99   10.04
   1  -4  12 2011.61   79.12
  -1   4 -12 2052.44   75.06
  -1   4 -12 1978.62   75.22
  -1   4 -12 1904.91   75.42
  -1   4 -12 2034.54   78.97
  -1   4 -13   12.89    2.66
  -1   4 -13   13.57    2.97
  -1   4 -13   16.14    3.21
  -1   4 -13   16.91    3.04
  -1   4 -14  268.16   14.40
  -1   4 -14  276.32   15.22
  -1   4 -14  269.49   14.49
  -1   4 -14  264.18   14.68
  -1   4 -15   19.72    3.54
  -1   4 -15   18.24    3.50
  -1   4 -15   21.32    3.96
  -1   4 -15   21.83    4.07
  -1   4 -16  148.32   10.54
  -1   4 -16  142.62   11.02
  -1   4 -17   18.09    4.40
  -1   4 -17   16.00    4.12
  -1   4 -17   13.25    3.53
  -1   4 -18    1.66    2.60
  -1   4 -18   -0.38    3.08
  -1   4 -18   -0.73    2.94
  -1   4 -19   49.35    5.58
  -1   4 -19   57.86    7.82
  -1   4 -19   50.18    6.72
  -1   4 -19   54.67    7.43
  -1   4 -20   42.99    6.70
  -1   4 -20   44.56    7.26
  -1   4 -20   42.82    6.36
  -1   4 -21  130.56   11.55
  -1   4 -21  145.97   12.48
  -1   4 -21  120.15   12.05
  -1   4 -22  115.98   10.73
  -1   4 -22  104.24   11.34
  -1   4 -22   97.89   10.51
  -1   4 -23  326.71   19.77
  -1   4 -23  317.73   20.21
  -1   4 -23  312.06   18.84
  -1   4 -24   69.56    7.93
  -1   4 -24   58.76    8.26
  -1   4 -25  528.86   25.71
  -1   4 -25  532.78   26.72
  -1   4 -26  119.00    8.97
  -1   4 -26  109.58    9.44
  -1   4 -27  256.46   13.81
  -1   4 -27  237.84   12.78
   1  -3 -26    3.08    2.39
   1  -3 -26    2.75    2.48
   1  -3 -25   29.12    5.17
   1  -3 -25   35.66    5.13
   1  -3 -25   31.64    4.92
   1  -3 -24   11.85    4.00
   1  -3 -24    8.18    3.65
   1  -3 -24   11.12    4.46
   1  -3 -23   10.21    3.90
   1  -3 -23    9.33    3.96
   1  -3 -23   12.48    4.73
   1  -3 -22   -0.42    3.72
   1  -3 -22    2.14    3.14
   1  -3 -22   -0.39    3.40
   1  -3 -21   29.27    5.76
   1  -3 -21   22.84    5.94
   1  -3 -21   23.23    5.12
   1  -3 -20   35.00    6.35
   1  -3 -20   35.96    5.94
   1  -3 -20   32.13    6.41
   1  -3 -19   82.90    8.90
   1  -3 -19   80.81    9.12
   1  -3 -18   98.38    9.70
   1  -3 -18   91.78    8.43
   1  -3 -18   95.04    9.33
   1  -3 -17    0.89    2.45
   1  -3 -17    4.20    2.97
   1  -3 -17    1.46    3.18
   1  -3 -16  428.90   22.61
   1  -3 -16  438.36   21.54
   1  -3 -16  435.05   22.58
   1  -3 -15   11.76    3.13
   1  -3 -15   13.59    3.70
   1  -3 -15   11.59    3.24
   1  -3 -15   12.85    3.52
   1  -3 -15   15.77    4.02
   1  -3 -15   20.81    4.19
   1  -3 -14  821.54   36.42
   1  -3 -14  866.14   36.63
   1  -3 -14  880.68   35.83
   1  -3 -14  854.12   35.92
   1  -3 -14  883.93   36.79
   1  -3 -14  818.96   36.58
   1  -3 -13  131.84    8.75
   1  -3 -13  134.00    9.23
   1  -3 -13  141.27    9.35
   1  -3 -13  132.80    8.64
   1  -3 -13  134.15    9.05
   1  -3 -13  116.02    8.85
   1  -3 -12   44.48    4.45
   1  -3 -12   45.55    4.40
   1  -3 -12   52.75    5.12
   1  -3 -12   44.78    4.65
   1  -3 -12   44.80    4.85
   1  -3 -12   46.24    4.79
  -1   3  11  319.70   18.64
  -1   3  10 1357.47   52.97
   1  -3 -10 1402.80   48.52
  -1   3   9    5.56    2.31
   1  -3  -9    3.32    0.96
  -1   3   8  321.15   13.88
  -1   3   8  335.26   16.75
   1  -3  -8  328.71   14.47
   1  -3  -8  315.68   12.92
  -1   3   7   16.90    1.96
   1  -3  -7   14.26    1.38
  -1   3   7   12.71    2.63
   1  -3  -7   13.74    1.99
  -1   3   6   10.96    1.59
  -1   3   6    9.61    1.40
   1  -3  -6    9.89    1.66
  -1   3   5   38.31    2.75
  -1   3   5   33.88    2.78
   1  -3  -5   33.07    2.84
  -1   3   5   35.47    3.42
   1  -3  -5   34.34    1.89
   1  -3  -4  305.82   12.62
  -1   3   4  295.51   12.31
  -1   3   4  295.66   12.66
  -1   3   4  281.89   13.03
   1  -3  -3  140.86    6.82
  -1   3   3  139.36    5.68
   1  -3  -3  142.44    6.78
  -1   3   3  134.42    6.85
  -1   3   3  146.35    6.81
  -1   3   2  225.01    8.99
   1  -3  -2  240.47   10.13
  -1   3   2  237.01   10.06
  -1   3   2  238.00    9.63
   1  -3  -2  233.05   10.05
  -1   3   2  226.70   10.26
  -1   3   1 1539.10   56.96
  -1   3   1 1577.42   56.86
   1  -3  -1 1622.83   56.89
   1  -3  -1 1603.30   56.95
  -1   3   1 1516.58   55.60
  -1   3   0  240.94   10.39
  -1   3  -1    3.30    1.00
   1  -3   2   24.34    1.75
  -1   3  -2   25.88    2.28
   1  -3   2   23.05    2.15
   1  -3   3  956.35   36.23
  -1   3  -3  990.45   36.33
   1  -3   4   49.46    3.32
  -1   3  -4   49.43    3.36
  -1   3  -5  330.39   13.66
  -1   3  -6   90.53    4.99
   1  -3   6   88.86    6.05
  -1   3  -7 1901.60   70.72
   1  -3   7 2057.76   73.51
   1  -3   8  266.68   14.03
  -1   3  -9  456.66   21.48
   1  -3   9  476.40   22.12
   1  -3  10  268.70   15.23
  -1   3 -10  264.43   14.58
   1  -3  11  571.17   27.27
  -1   3 -11  561.45   26.31
  -1   3 -12  181.14   10.00
   1  -3  12  165.84   12.22
  -1   3 -12  160.42   11.44
  -1   3 -12  161.37   10.06
  -1   3 -13    6.00    2.01
  -1   3 -13    6.16    2.32
  -1   3 -13    5.88    2.18
  -1   3 -14  151.14    9.88
  -1   3 -14  149.77   10.32
  -1   3 -14  154.37    9.88
  -1   3 -15  165.94   10.83
  -1   3 -15  158.05   10.69
  -1   3 -15  162.72   11.27
  -1   3 -16   10.72    3.66
  -1   3 -16    8.66    3.04
  -1   3 -16    8.63    3.39
  -1   3 -17    3.48    3.31
  -1   3 -17    3.91    3.37
  -1   3 -17    1.27    2.56
  -1   3 -18   32.62    5.82
  -1   3 -18   31.45    5.88
  -1   3 -19   70.35    8.44
  -1   3 -20   25.85    4.37
  -1   3 -20   35.61    6.37
  -1   3 -20   29.69    6.51
  -1   3 -21   16.07    3.60
  -1   3 -21   18.53    5.59
  -1   3 -21   20.21    5.29
  -1   3 -22   40.39    6.94
  -1   3 -22   40.15    7.30
  -1   3 -22   39.68    5.33
  -1   3 -23  156.99   12.32
  -1   3 -23  152.86   12.77
  -1   3 -23  131.81    9.82
  -1   3 -24  315.97   19.00
  -1   3 -24  347.59   20.34
  -1   3 -25  246.55   15.59
  -1   3 -25  215.21   14.32
  -1   3 -26  453.27   22.28
  -1   3 -26  425.14   21.33
  -1   3 -27   51.67    5.22
  -1   3 -27   55.54    5.64
   1  -2 -27    1.02    2.10
   1  -2 -26   15.90    3.89
   1  -2 -26   10.27    3.02
   1  -2 -26   13.13    3.69
   1  -2 -25    0.84    2.59
   1  -2 -25    0.64    3.28
   1  -2 -25    4.41    4.03
   1  -2 -25    6.50    3.32
   1  -2 -24  116.24    9.48
   1  -2 -24   97.03    9.85
   1  -2 -24   93.00    9.67
   1  -2 -24  113.83    9.89
   1  -2 -23    1.63    4.06
   1  -2 -23    2.62    3.59
   1  -2 -23    3.39    3.12
   1  -2 -22    1.29    3.96
   1  -2 -22    3.98    3.78
   1  -2 -22    6.35    3.52
   1  -2 -21   51.83    7.26
   1  -2 -21   49.53    6.69
   1  -2 -21   35.94    6.92
   1  -2 -20   96.20    9.85
   1  -2 -20   93.16   10.32
   1  -2 -20   95.66    9.06
   1  -2 -19   59.68    7.68
   1  -2 -19   64.67    8.02
   1  -2 -19   56.29    7.69
   1  -2 -18   17.08    4.54
   1  -2 -18    6.61    4.21
   1  -2 -18   19.68    4.33
   1  -2 -18   14.89    4.50
   1  -2 -17    6.90    3.21
   1  -2 -17    4.45    2.68
   1  -2 -17    3.25    3.26
   1  -2 -16  138.84   10.88
   1  -2 -16  147.96   10.63
   1  -2 -16  130.07   10.48
   1  -2 -16  149.50   10.38
   1  -2 -15  874.01   36.22
   1  -2 -15  860.64   36.86
   1  -2 -15  783.74   36.57
   1  -2 -15  859.23   36.00
   1  -2 -14  634.86   28.04
   1  -2 -14  678.46   28.20
   1  -2 -14  648.68   28.72
   1  -2 -14  592.62   28.36
   1  -2 -13  707.46   29.25
   1  -2 -13  673.68   29.68
   1  -2 -13  668.81   29.73
   1  -2 -13  696.65   29.33
   1  -2 -12   23.77    3.34
   1  -2 -12   21.93    3.12
   1  -2 -12   16.29    3.07
  -1   2  11 1307.54   54.74
   1  -2 -10    1.73    1.12
  -1   2  10    3.72    2.28
   1  -2  -9 2109.81   76.78
  -1   2   9 2080.48   80.92
   1  -2  -8  102.05    5.54
  -1   2   8  105.55    7.82
  -1   2   7 1143.30   43.86
   1  -2  -7 1193.27   43.19
   1  -2  -6  754.06   28.13
  -1   2   6  763.93   29.08
  -1   2   5  356.55   13.87
   1  -2  -5  353.01   13.53
  -1   2   5  355.36   14.59
  -1   2   4   37.33    2.78
   1  -2  -4   32.69    2.26
  -1   2   4   35.25    2.38
   1  -2  -4   36.60    1.86
   1  -2  -3 1058.00   38.82
   1  -2  -3 1073.98   38.34
  -1   2   3  997.18   38.77
  -1   2   3 1057.38   38.37
  -1   2   2 1757.10   65.18
   1  -2  -2 1827.94   65.48
   1  -2  -2 1852.16   65.20
   1  -2  -1 2155.35   78.01
   1  -2  -1 2225.63   77.94
  -1   2   1 2147.96   77.88
  -1   2   1 2161.34   78.08
   1  -2   0 1641.64   59.29
  -1   2  -1 4799.73  168.54
   1  -2   1 4721.22  167.74
   1  -2   2  608.11   22.62
   1  -2   2  593.78   22.73
  -1   2  -2  618.42   22.79
   1  -2   3   18.76    1.65
   1  -2   3   21.92    2.08
  -1   2  -3   21.03    1.77
   1  -2   4  126.34    5.54
  -1   2  -4  112.06    5.52
   1  -2   4  124.28    6.51
  -1   2  -5  461.04   18.64
   1  -2   5  494.28   18.51
   1  -2   6 1288.70   49.37
   1  -2   7   58.65    5.18
  -1   2  -7   59.76    4.66
  -1   2  -8  664.90   28.01
   1  -2   8  698.19   29.30
  -1   2  -9   28.43    3.57
   1  -2   9   29.65    4.08
   1  -2  10   19.76    3.66
  -1   2 -10   20.02    3.21
   1  -2  11   32.60    4.79
  -1   2 -11   25.87    3.76
  -1   2 -12    2.31    1.91
   1  -2  12    1.51    1.90
  -1   2 -13  206.03   11.66
  -1   2 -13  213.17   12.25
  -1   2 -13  198.30   11.68
  -1   2 -14  198.63   11.99
  -1   2 -14  206.51   12.18
  -1   2 -15   54.10    5.88
  -1   2 -15   51.84    5.69
  -1   2 -15   50.41    6.11
  -1   2 -16   56.20    6.93
  -1   2 -16   58.47    6.37
  -1   2 -16   54.22    6.32
  -1   2 -17   88.08    8.36
  -1   2 -17   99.44    9.29
  -1   2 -17   92.01    8.54
  -1   2 -17   95.28    8.75
  -1   2 -18   19.96    4.87
  -1   2 -18   22.54    4.67
  -1   2 -18   17.33    4.15
  -1   2 -18   27.18    5.54
  -1   2 -19   37.65    6.63
  -1   2 -19   33.79    5.65
  -1   2 -19   32.94    6.33
  -1   2 -20   39.84    6.23
  -1   2 -20   24.67    5.99
  -1   2 -20   29.01    6.18
  -1   2 -21    7.69    5.16
  -1   2 -21    5.07    4.06
  -1   2 -21    6.93    3.03
  -1   2 -22  109.15   10.56
  -1   2 -22  107.73   11.04
  -1   2 -22  100.10    8.72
  -1   2 -23  163.18   13.58
  -1   2 -23  176.15   11.82
  -1   2 -23  185.71   13.90
  -1   2 -24   94.13    9.72
  -1   2 -24   94.39    7.98
  -1   2 -24  102.66    9.89
  -1   2 -25   93.29    9.12
  -1   2 -25   88.34    8.66
  -1   2 -26   57.71    6.57
  -1   2 -26   74.98    7.35
  -1   2 -27   77.01    6.50
  -1   2 -27   84.93    6.63
   1  -1 -27   17.87    3.43
   1  -1 -27   23.07    3.78
   1  -1 -26    8.75    3.93
   1  -1 -26    7.20    2.69
   1  -1 -26    4.04    3.18
   1  -1 -25    7.18    4.45
   1  -1 -25    6.16    2.99
   1  -1 -25    1.27    3.73
   1  -1 -24   -0.39    3.96
   1  -1 -24   -1.07    4.20
   1  -1 -24    1.42    3.50
   1  -1 -24   -0.31    2.76
   1  -1 -23   30.06    6.00
   1  -1 -23   22.78    4.91
   1  -1 -23   21.23    5.24
   1  -1 -23   18.43    5.65
   1  -1 -22   61.17    8.61
   1  -1 -22   56.94    7.96
   1  -1 -22   59.60    7.18
   1  -1 -22   67.86    8.21
   1  -1 -21  142.01   11.95
   1  -1 -21  130.80   10.66
   1  -1 -21  121.61   11.68
   1  -1 -21  118.31   11.20
   1  -1 -20    8.97    4.46
   1  -1 -20    8.19    4.14
   1  -1 -20    8.42    4.48
   1  -1 -20    8.16    3.49
   1  -1 -19  199.21   14.55
   1  -1 -19  198.33   14.55
   1  -1 -19  195.38   14.58
   1  -1 -19  202.57   14.52
   1  -1 -18   20.02    4.64
   1  -1 -18   23.60    4.88
   1  -1 -18   21.91    5.01
   1  -1 -18   18.85    4.85
   1  -1 -17   56.07    7.03
   1  -1 -17   64.04    7.27
   1  -1 -17   66.83    7.40
   1  -1 -17   73.27    7.84
   1  -1 -17   69.64    7.03
   1  -1 -17   72.81    7.32
   1  -1 -16  271.73   16.91
   1  -1 -16  288.37   16.87
   1  -1 -16  297.39   16.50
   1  -1 -16  298.21   16.31
   1  -1 -16  304.58   16.98
   1  -1 -16  293.98   16.87
   1  -1 -15   20.92    4.00
   1  -1 -15   16.13    3.33
   1  -1 -15   20.80    4.11
   1  -1 -15   18.98    3.86
   1  -1 -15   15.69    3.34
   1  -1 -15   18.86    4.14
   1  -1 -14  374.91   18.59
   1  -1 -14  370.88   18.57
   1  -1 -14  377.85   18.21
   1  -1 -14  357.44   18.30
   1  -1 -14  351.37   18.57
   1  -1 -14  364.71   17.96
   1  -1 -13   45.21    4.99
   1  -1 -13   47.05    5.05
   1  -1 -13   45.86    4.91
   1  -1 -13   50.22    4.90
   1  -1 -13   59.15    5.18
   1  -1 -12   55.76    5.05
   1  -1 -12   52.58    4.90
  -1   1  12   43.91    6.06
   1  -1 -11  673.99   28.19
  -1   1  11  587.68   29.98
   1  -1 -11  657.51   27.05
  -1   1  10 3110.61  119.48
   1  -1 -10 3193.70  116.00
   1  -1 -10 3208.96  117.17
  -1   1   9  254.97   14.47
   1  -1  -9  258.75   12.97
   1  -1  -8  624.80   25.84
   1  -1  -7  175.03    9.11
   1  -1  -6   28.54    2.92
  -1   1   6   33.18    2.82
  -1   1   5  966.18   36.50
   1  -1  -5  992.35   34.96
   1  -1  -5  915.63   36.67
  -1   1   4  909.76   33.92
   1  -1  -4  858.53   34.03
   1  -1  -4  932.12   32.88
   1  -1  -3  503.91   19.95
  -1   1   3  509.73   19.90
   1  -1  -3  534.56   19.22
   1  -1  -2 4299.94  152.60
  -1   1   2 4234.50  152.57
   1  -1  -2 4329.11  152.10
  -1   1   1  541.06   23.70
   1  -1  -1  816.63   24.10
  -1   1   0   21.43    1.30
   1  -1   0   -0.04    0.36
  -1   1  -1 1341.53   47.92
   1  -1   1 1362.59   47.90
  -1   1  -1 1336.66   47.86
   1  -1   1 1282.62   47.86
  -1   1  -1 1345.05   47.93
   1  -1   2 4893.92  174.55
   1  -1   2 5080.15  175.13
  -1   1  -2 4848.32  175.07
   1  -1   3    7.86    1.33
   1  -1   3    7.54    0.85
   1  -1   4  123.73    5.10
   1  -1   4  118.88    6.71
   1  -1   5 1657.95   59.20
   1  -1   5 1692.33   62.07
   1  -1   6    2.75    1.52
  -1   1  -6    2.21    1.10
  -1   1  -7   22.44    2.62
   1  -1   7   24.39    3.29
  -1   1  -8   42.40    3.88
   1  -1   8   50.32    5.08
   1  -1   9   13.30    2.97
  -1   1  -9    9.48    2.02
  -1   1 -10   22.24    3.20
   1  -1  10   21.87    3.91
  -1   1 -11   80.67    6.91
   1  -1  11   74.78    7.57
  -1   1 -11   73.77    6.14
  -1   1 -12   32.39    3.95
  -1   1 -12   34.16    4.64
  -1   1 -12   38.64    4.13
  -1   1 -13   78.16    6.32
  -1   1 -13   67.70    6.05
  -1   1 -13   73.04    6.22
  -1   1 -14    2.70    2.08
  -1   1 -14    0.96    1.77
  -1   1 -14    1.71    1.97
  -1   1 -14   -1.09    2.34
  -1   1 -15   17.05    3.53
  -1   1 -15   17.39    3.72
  -1   1 -15   16.98    3.98
  -1   1 -15   23.00    3.98
  -1   1 -16    2.09    2.51
  -1   1 -16    4.01    2.98
  -1   1 -16    5.77    2.83
  -1   1 -16    3.23    2.71
  -1   1 -17   37.87    6.15
  -1   1 -17   36.89    5.78
  -1   1 -17   38.09    5.79
  -1   1 -17   45.23    6.05
  -1   1 -18    3.52    4.01
  -1   1 -18    1.05    3.37
  -1   1 -18    7.62    3.41
  -1   1 -18    5.25    3.64
  -1   1 -18    6.57    3.45
  -1   1 -19  142.27   11.63
  -1   1 -19  121.93   11.87
  -1   1 -19  136.83   11.49
  -1   1 -19  146.47   12.43
  -1   1 -19  135.67   11.51
  -1   1 -20   36.77    6.16
  -1   1 -20   29.46    6.43
  -1   1 -20   28.16    6.47
  -1   1 -21   26.28    6.40
  -1   1 -21   34.30    6.89
  -1   1 -21   36.67    7.02
  -1   1 -21   28.40    5.09
  -1   1 -22  150.72   11.41
  -1   1 -22  154.07   12.99
  -1   1 -22  148.43   12.91
  -1   1 -22  173.66   13.89
  -1   1 -23  138.04   12.34
  -1   1 -23  137.79   10.48
  -1   1 -23  140.30   12.16
  -1   1 -23  149.95   12.58
  -1   1 -24  197.13   12.71
  -1   1 -24  215.51   14.72
  -1   1 -24  214.60   14.98
  -1   1 -24  195.65   14.26
  -1   1 -25   33.19    5.70
  -1   1 -25   34.32    5.96
  -1   1 -25   31.93    4.51
  -1   1 -25   41.22    6.17
  -1   1 -26  119.36    9.10
  -1   1 -26  115.43    8.98
  -1   1 -27    7.24    2.52
   1   0 -27    3.02    2.54
   1   0 -27    5.32    2.85
   1   0 -26  170.95   11.88
   1   0 -26  156.40   10.05
   1   0 -26  158.48   11.07
   1   0 -25    2.48    3.75
   1   0 -25    1.37    2.44
   1   0 -25    0.95    3.58
   1   0 -24  222.85   14.84
   1   0 -24  221.84   15.53
   1   0 -24  208.12   14.60
   1   0 -24  204.13   13.50
   1   0 -23    2.97    4.11
   1   0 -23    0.40    3.79
   1   0 -23    3.61    3.27
   1   0 -23    2.28    3.85
   1   0 -22  130.53   11.52
   1   0 -22  117.17   11.89
   1   0 -22  130.52   11.53
   1   0 -22  124.00   10.26
   1   0 -21    8.75    4.59
   1   0 -21    9.66    5.11
   1   0 -21    6.42    3.35
   1   0 -21    8.75    4.25
   1   0 -20  230.55   16.11
   1   0 -20  220.23   16.28
   1   0 -20  253.43   16.73
   1   0 -20  232.92   14.82
   1   0 -19    1.63    3.79
   1   0 -19   -0.37    3.37
   1   0 -19    2.74    3.48
   1   0 -18   22.86    4.81
   1   0 -18   30.36    5.49
   1   0 -18   26.22    5.25
   1   0 -18   26.06    5.30
   1   0 -17  134.81   10.19
   1   0 -17  139.88   10.82
   1   0 -17  113.19   10.32
   1   0 -17  138.43   10.84
   1   0 -17  139.47   10.35
   1   0 -17  128.35   10.44
   1   0 -16  240.53   13.49
   1   0 -16  226.74   13.64
   1   0 -16  236.93   13.45
   1   0 -16  148.38   12.32
   1   0 -16  174.95   12.76
   1   0 -16  228.45   13.71
   1   0 -15  381.27   19.92
   1   0 -15  401.08   20.07
   1   0 -15  413.46   19.89
   1   0 -15  397.72   20.03
   1   0 -15  384.62   19.45
   1   0 -14   46.70    5.21
   1   0 -14   37.59    4.64
   1   0 -14   43.22    4.73
   1   0 -14   37.45    4.53
   1   0 -14   50.97    5.38
   1   0 -13   19.53    3.23
   1   0 -13   23.61    3.57
   1   0 -13   30.96    3.85
   1   0 -13   20.90    3.33
   1   0 -13   19.06    3.12
  -1   0  12  101.47    9.25
   1   0 -12   99.18    8.06
   1   0 -11  659.06   29.10
   1   0 -10  305.68   15.67
   1   0  -9  814.69   33.51
   1   0  -8  213.76   11.23
   1   0  -7   34.50    3.47
   1   0  -6  138.47    7.60
  -1   0   5    9.61    1.68
   1   0  -5    6.59    1.69
  -1   0   4  190.12    8.45
   1   0  -4  178.64    8.47
  -1   0   3 2361.83   83.91
   1   0  -3 2306.01   83.98
   1   0  -2  213.65    8.83
  -1   0   1    2.77    0.50
   1   0  -1 5737.10   16.75
   1   0   0   -0.03    0.23
  -1   0   0   -0.08    0.21
  -1   0  -1 5690.92  201.45
  -1   0  -2 3326.66  121.33
  -1   0  -2 3434.41  120.42
  -1   0  -4   46.96    2.71
  -1   0  -5    2.35    0.93
  -1   0  -6 1266.26   46.66
  -1   0  -7   56.18    4.50
  -1   0  -7   55.11    3.79
  -1   0  -8 1869.84   70.75
  -1   0  -8 2016.37   72.36
  -1   0  -9 1753.78   65.62
  -1   0  -9 1700.71   64.03
  -1   0 -10 3382.51  124.55
  -1   0 -10 3496.07  126.43
  -1   0 -11    5.48    2.12
  -1   0 -12  524.92   24.20
  -1   0 -12  550.72   23.98
  -1   0 -12  554.67   24.02
  -1   0 -12  549.29   24.03
  -1   0 -13    3.12    2.07
  -1   0 -13    1.13    1.80
  -1   0 -13    3.94    1.91
  -1   0 -13    1.96    2.30
  -1   0 -14  546.62   25.21
  -1   0 -14  553.33   25.18
  -1   0 -14  565.47   25.49
  -1   0 -14  534.08   25.53
  -1   0 -15    2.47    2.36
  -1   0 -15    3.25    2.41
  -1   0 -15   -0.28    2.08
  -1   0 -15    5.17    2.83
  -1   0 -16   51.90    6.29
  -1   0 -16   56.54    6.45
  -1   0 -16   47.09    6.34
  -1   0 -16   52.24    6.14
  -1   0 -17   11.03    3.93
  -1   0 -17    7.23    3.26
  -1   0 -17   12.73    4.31
  -1   0 -17   10.09    3.70
  -1   0 -17   11.03    3.63
  -1   0 -18  642.36   30.29
  -1   0 -18  613.07   30.94
  -1   0 -18  547.53   30.17
  -1   0 -18  667.00   30.47
  -1   0 -18  638.06   30.82
  -1   0 -19   17.08    5.02
  -1   0 -19   14.54    4.99
  -1   0 -19   25.23    5.27
  -1   0 -19   17.79    4.69
  -1   0 -19   25.59    5.76
  -1   0 -20  477.97   25.80
  -1   0 -20  437.60   25.63
  -1   0 -20  499.74   26.51
  -1   0 -21    3.11    4.26
  -1   0 -21    2.18    4.06
  -1   0 -22  284.18   17.10
  -1   0 -22  318.11   19.72
  -1   0 -22  278.33   18.72
  -1   0 -23  177.09   12.36
  -1   0 -23  183.50   14.02
  -1   0 -23  180.55   13.88
  -1   0 -24   79.60    8.75
  -1   0 -24   68.84    8.14
  -1   0 -24   67.58    7.01
  -1   0 -25   31.58    4.72
  -1   0 -25   46.72    6.15
  -1   0 -25   43.11    5.96
  -1   0 -26   80.10    6.41
  -1   0 -26  115.00    8.13
  -1   0 -27   19.38    3.46
   1   1 -27  206.05   12.15
   1   1 -27  226.37   13.06
   1   1 -26    0.27    3.12
   1   1 -26    4.03    3.95
   1   1 -25  587.84   27.38
   1   1 -25  538.18   25.68
   1   1 -25  568.44   28.33
   1   1 -24    1.39    3.57
   1   1 -24    0.80    4.56
   1   1 -24    0.59    2.64
   1   1 -24    3.37    3.87
   1   1 -23  470.61   24.31
   1   1 -23  516.06   26.67
   1   1 -23  505.00   27.00
   1   1 -23  498.40   25.86
   1   1 -22   12.71    4.90
   1   1 -22    9.97    5.01
   1   1 -22   14.40    5.45
   1   1 -22   13.73    3.83
   1   1 -21   72.81    7.71
   1   1 -21   90.04    9.23
   1   1 -21   82.48    9.44
   1   1 -21   65.58    9.01
   1   1 -20    2.46    3.56
   1   1 -20    3.03    3.49
   1   1 -20    0.32    2.98
   1   1 -20    2.11    3.81
   1   1 -19  123.94   10.43
   1   1 -19  114.17   10.54
   1   1 -19  119.71    9.55
   1   1 -19  100.16   10.41
   1   1 -18   30.96    5.11
   1   1 -18   26.46    5.36
   1   1 -18   24.53    4.88
   1   1 -18   31.86    5.63
   1   1 -17   87.63    7.79
   1   1 -17   70.76    7.72
   1   1 -17   69.87    7.32
   1   1 -17   63.86    7.35
   1   1 -17   64.98    7.36
   1   1 -16  234.66   13.59
   1   1 -16  208.40   13.47
   1   1 -16  214.15   13.88
   1   1 -16  220.22   13.35
   1   1 -16  216.84   13.42
   1   1 -15   58.77    6.32
   1   1 -15   69.70    6.39
   1   1 -15   63.67    6.23
   1   1 -15   63.41    6.30
   1   1 -15   64.92    6.40
   1   1 -14  199.18   11.76
   1   1 -14  198.84   11.54
   1   1 -14  192.77   11.60
   1   1 -14  184.54   11.71
   1   1 -13   10.38    2.46
   1   1 -13   12.47    2.73
   1   1 -13   12.18    2.68
   1   1 -13    8.71    2.35
   1   1 -12  283.25   16.21
  -1  -1  12  276.08   17.06
   1   1 -11  693.50   30.80
   1   1 -10  729.39   31.49
   1   1  -9  118.50    8.11
   1   1  -8  176.60    9.98
   1   1  -7  601.84   22.17
   1   1  -7  644.19   25.53
   1   1  -6  937.05   36.43
   1   1  -5   72.95    4.86
   1   1  -4  385.48   15.98
   1   1  -3   16.40    1.83
  -1  -1   2 5878.40  208.55
   1   1  -1   91.39    4.51
  -1  -1   1   93.14    4.60
   1   1   0 5134.55  209.56
  -1  -1   0 5701.03  209.60
  -1  -1   0 5750.51  208.89
   1   1   1   20.72    1.84
  -1  -1  -1   21.23    1.83
  -1  -1  -1   18.18    1.58
   1   1   1   18.93    1.64
   1   1   2 1555.93   58.79
   1   1   2 1646.48   58.52
  -1  -1  -2 1640.17   58.83
  -1  -1  -2 1607.30   58.46
  -1  -1  -3  269.72   12.00
  -1  -1  -3  280.32   11.53
   1   1   3  274.87   12.04
  -1  -1  -4  898.78   33.61
   1   1   4  879.10   34.42
   1   1   5  754.91   30.68
  -1  -1  -5  759.11   29.63
  -1  -1  -5  773.30   27.95
   1   1   6  197.51    7.94
  -1  -1  -6  222.19   10.18
  -1  -1  -6  208.40    8.49
   1   1   6  228.63   11.43
   1   1   7   57.11    5.38
  -1  -1  -7   50.77    3.20
  -1  -1  -7   64.80    4.65
  -1  -1  -8 1613.26   61.67
  -1  -1  -8 1652.31   59.65
   1   1   8 1627.47   63.80
   1   1   9 2084.68   80.62
  -1  -1  -9 2083.70   78.05
   1   1  10 2370.16   92.39
  -1  -1 -10 2405.78   89.54
  -1  -1 -11  774.69   32.09
   1   1  11  710.40   34.54
  -1  -1 -12  197.64   11.64
  -1  -1 -12  184.09   11.43
  -1  -1 -12  206.56   11.30
  -1  -1 -12  207.66   11.41
  -1  -1 -13    2.31    2.12
  -1  -1 -13    2.36    1.80
  -1  -1 -13    5.00    2.24
  -1  -1 -13    1.12    1.70
  -1  -1 -13    1.27    1.95
  -1  -1 -14   92.53    7.61
  -1  -1 -14  102.43    8.08
  -1  -1 -14   83.71    7.73
  -1  -1 -14   90.88    7.54
  -1  -1 -14   96.67    8.21
  -1  -1 -15   77.54    7.22
  -1  -1 -15   83.78    7.78
  -1  -1 -15   69.10    7.39
  -1  -1 -15   65.31    7.22
  -1  -1 -15   77.29    7.21
  -1  -1 -15   78.95    7.43
  -1  -1 -16   92.19    8.54
  -1  -1 -16   72.82    7.63
  -1  -1 -16   72.09    7.90
  -1  -1 -16   83.46    8.48
  -1  -1 -16   85.53    8.46
  -1  -1 -16   86.51    8.02
  -1  -1 -17   77.44    8.07
  -1  -1 -17   81.50    8.71
  -1  -1 -17   71.57    7.86
  -1  -1 -17   70.31    8.34
  -1  -1 -17   82.73    8.52
  -1  -1 -17   82.27    8.51
  -1  -1 -18   28.99    5.74
  -1  -1 -18   25.12    5.04
  -1  -1 -18   22.95    5.69
  -1  -1 -18   21.51    5.43
  -1  -1 -18   27.56    5.27
  -1  -1 -18   23.61    5.67
  -1  -1 -19  911.41   40.15
  -1  -1 -19  893.97   39.08
  -1  -1 -19  777.46   39.25
  -1  -1 -19  720.30   38.48
  -1  -1 -19  918.16   39.57
  -1  -1 -19  884.14   40.36
  -1  -1 -20    1.26    3.53
  -1  -1 -20    6.96    4.52
  -1  -1 -20    1.74    4.14
  -1  -1 -20    3.50    4.51
  -1  -1 -21  172.05   14.01
  -1  -1 -21  189.40   14.63
  -1  -1 -22   -1.25    3.72
  -1  -1 -22   -0.84    4.63
  -1  -1 -22    1.04    2.97
  -1  -1 -23    4.63    4.18
  -1  -1 -23    3.93    3.74
  -1  -1 -23    8.80    3.59
  -1  -1 -24   11.52    3.61
  -1  -1 -24   17.26    4.78
  -1  -1 -24   19.97    4.75
  -1  -1 -25   34.26    5.29
  -1  -1 -25   40.51    5.60
  -1  -1 -25   36.24    4.90
  -1  -1 -26    6.40    2.31
   1   2 -27  111.68    7.97
   1   2 -27  108.63    8.70
   1   2 -26  626.46   28.66
   1   2 -26  655.65   30.18
   1   2 -25   41.55    6.84
   1   2 -25   41.06    6.02
   1   2 -24  640.06   30.51
   1   2 -24  723.08   32.56
   1   2 -24  728.28   34.03
   1   2 -23   34.04    6.56
   1   2 -23   39.43    7.32
   1   2 -23   43.11    6.63
   1   2 -23   32.85    5.06
   1   2 -22  261.53   17.65
   1   2 -22  268.01   18.22
   1   2 -22  288.61   17.51
   1   2 -22  262.22   15.82
   1   2 -21    6.72    4.31
   1   2 -21   10.04    3.28
   1   2 -21   11.18    4.98
   1   2 -21   11.97    4.27
   1   2 -20   10.40    4.51
   1   2 -20    6.60    3.92
   1   2 -20   10.98    3.56
   1   2 -20   12.30    4.38
   1   2 -19   25.23    4.99
   1   2 -19   19.71    4.10
   1   2 -19   28.19    5.63
   1   2 -19   29.53    5.78
   1   2 -18  106.43    9.55
   1   2 -18   97.10    8.19
   1   2 -18  101.69    9.71
   1   2 -18  108.78    9.83
   1   2 -17    8.14    3.37
   1   2 -17   14.92    3.83
   1   2 -16    5.27    2.89
   1   2 -16    3.89    2.51
   1   2 -15  156.15   10.26
   1   2 -15  151.29   10.53
   1   2 -15  152.16   10.17
   1   2 -15  140.04   10.06
   1   2 -14   60.98    6.12
   1   2 -14   65.76    6.08
   1   2 -14   68.03    6.17
   1   2 -14   64.11    5.93
   1   2 -14   70.27    6.12
   1   2 -13    6.62    2.18
   1   2 -13    3.93    1.85
   1   2 -13    3.86    2.12
   1   2 -13    6.45    2.22
   1   2 -13    5.63    2.53
   1   2 -13    4.02    1.97
  -1  -2  12  172.69   12.38
   1   2 -12  161.93   11.65
   1   2 -11   14.42    3.27
   1   2 -10  223.56   13.09
   1   2  -9    1.40    0.53
   1   2  -9    5.49    2.04
   1   2  -8   22.58    1.82
   1   2  -8   22.08    3.16
   1   2  -7    4.26    0.93
   1   2  -7    5.09    1.69
   1   2  -6   68.27    5.19
   1   2  -5  489.26   20.50
   1   2  -4 1966.57   72.15
  -1  -2   2    7.28    1.30
   1   2  -1  823.74   30.00
  -1  -2   1  770.25   30.38
   1   2   0  710.25   25.27
  -1  -2   0  680.03   25.78
  -1  -2  -1  177.27    7.80
   1   2   1  165.54    7.78
  -1  -2  -1  187.36    8.13
   1   2   1  176.24    8.13
   1   2   2    3.69    1.25
   1   2   2    3.12    1.12
  -1  -2  -2    3.06    1.07
  -1  -2  -2    3.25    1.19
   1   2   2    3.01    0.60
  -1  -2  -3  803.00   30.71
   1   2   3  840.28   30.95
  -1  -2  -3  803.43   31.66
   1   2   3  802.18   31.65
   1   2   4  225.88   10.81
  -1  -2  -4  213.52    9.87
   1   2   5 1159.28   42.82
   1   2   5 1193.44   45.36
  -1  -2  -5 1169.49   43.91
  -1  -2  -6   29.94    2.90
   1   2   6   26.83    2.04
   1   2   6   25.91    3.35
   1   2   7   63.83    3.38
   1   2   7   70.59    6.06
  -1  -2  -7   74.54    5.04
   1   2   8    6.45    2.31
  -1  -2  -8    7.06    1.84
   1   2   9  481.42   23.47
  -1  -2  -9  471.00   20.81
  -1  -2 -10  979.32   39.67
   1   2  10 1012.10   43.22
   1   2  11   11.69    3.30
  -1  -2 -11   13.17    2.76
  -1  -2 -11   12.90    2.87
  -1  -2 -12    3.99    2.05
  -1  -2 -12    4.70    2.47
  -1  -2 -12    8.55    2.36
  -1  -2 -12   12.12    2.97
  -1  -2 -13    8.45    2.87
  -1  -2 -13    9.56    2.95
  -1  -2 -13    5.93    2.30
  -1  -2 -13    6.71    2.57
  -1  -2 -13    6.31    2.32
  -1  -2 -14   43.02    5.43
  -1  -2 -14   39.60    4.87
  -1  -2 -14   33.04    4.83
  -1  -2 -14   35.76    5.03
  -1  -2 -14   32.60    4.51
  -1  -2 -14   29.18    4.87
  -1  -2 -15    2.46    2.84
  -1  -2 -15    2.29    2.81
  -1  -2 -15    4.84    2.73
  -1  -2 -15    3.58    2.76
  -1  -2 -15    3.74    2.58
  -1  -2 -15    0.84    2.17
  -1  -2 -16   52.34    7.11
  -1  -2 -16   61.95    7.08
  -1  -2 -16   72.53    7.78
  -1  -2 -16   63.41    6.98
  -1  -2 -16   50.80    6.74
  -1  -2 -16   64.77    6.95
  -1  -2 -17   98.00    9.01
  -1  -2 -17   92.70    9.37
  -1  -2 -17  104.63    9.84
  -1  -2 -17   96.53    9.44
  -1  -2 -17  109.20    9.40
  -1  -2 -17   85.10    9.25
  -1  -2 -18  538.45   26.75
  -1  -2 -18  500.59   27.28
  -1  -2 -18  533.81   27.80
  -1  -2 -18  539.10   26.62
  -1  -2 -18  493.43   26.82
  -1  -2 -18  518.78   27.18
  -1  -2 -19   11.22    5.21
  -1  -2 -19   15.78    4.70
  -1  -2 -19   11.63    4.66
  -1  -2 -19   21.38    5.62
  -1  -2 -19   15.33    5.61
  -1  -2 -20  362.38   22.27
  -1  -2 -20  412.35   22.12
  -1  -2 -20  391.36   23.25
  -1  -2 -20  391.12   23.15
  -1  -2 -20  399.69   23.15
  -1  -2 -21    1.25    3.70
  -1  -2 -21    2.61    4.33
  -1  -2 -21    2.16    4.05
  -1  -2 -22   19.77    5.13
  -1  -2 -22   22.14    4.74
  -1  -2 -22   11.74    4.72
  -1  -2 -22   17.74    5.23
  -1  -2 -23   26.00    4.93
  -1  -2 -23   37.90    6.08
  -1  -2 -23   29.12    6.02
  -1  -2 -23   36.58    6.26
  -1  -2 -24    1.78    2.70
  -1  -2 -24    3.81    3.83
  -1  -2 -24    0.34    3.12
  -1  -2 -24   -0.91    2.92
  -1  -2 -25    3.79    2.63
  -1  -2 -25    1.98    2.87
  -1  -2 -25    1.47    3.04
  -1  -2 -25    1.60    2.32
  -1  -2 -26   58.51    5.37
  -1  -2 -26   72.86    6.55
   1   3 -28   27.53    3.82
   1   3 -27  175.62   10.44
   1   3 -27  184.15   11.69
   1   3 -26   73.32    7.78
   1   3 -26   54.52    6.11
   1   3 -25  259.22   16.56
   1   3 -25  247.31   14.92
   1   3 -24   94.63    8.94
   1   3 -24  104.06   10.25
   1   3 -23  114.77   11.19
   1   3 -23  103.90   10.42
   1   3 -23  108.59    9.71
   1   3 -22   -0.42    4.92
   1   3 -22    1.19    2.12
   1   3 -22    0.72    3.16
   1   3 -22   -0.42    4.29
   1   3 -21   42.77    5.54
   1   3 -21   54.11    6.88
   1   3 -21   50.35    7.54
   1   3 -20   86.39    8.66
   1   3 -20   79.90    9.32
   1   3 -20   88.03    7.82
   1   3 -19    4.74    3.05
   1   3 -19   -0.56    2.30
   1   3 -19    4.31    4.11
   1   3 -18    1.82    2.32
   1   3 -18   10.41    3.34
   1   3 -18    3.83    2.81
   1   3 -17    3.54    2.80
   1   3 -17    2.04    2.47
   1   3 -17   -0.24    1.95
   1   3 -16   11.43    3.20
   1   3 -16   12.40    3.46
   1   3 -15  117.52    8.53
   1   3 -15  113.54    8.45
   1   3 -14   10.23    2.56
   1   3 -14   10.10    2.58
   1   3 -13   77.17    8.08
   1   3 -13   74.55    5.97
   1   3 -12    0.35    1.64
   1   3 -11   15.04    3.27
   1   3 -10   17.53    3.30
   1   3 -10   14.57    1.62
   1   3  -9    8.91    1.39
   1   3  -9   15.54    3.00
   1   3  -8   15.09    2.80
   1   3  -8   13.99    1.73
   1   3  -7  497.35   19.89
   1   3  -7  499.32   22.10
   1   3  -6   80.37    5.87
   1   3  -6   80.84    4.87
   1   3  -5  338.25   15.45
  -1  -3   3  254.31   11.31
  -1  -3   2   91.88    5.41
  -1  -3   1  244.37   12.09
   1   3  -1  275.42   11.36
   1   3   0  256.19   12.15
   1   3   0  275.93   11.72
  -1  -3   0  287.13   12.10
  -1  -3  -1   80.29    4.78
   1   3   1   79.86    4.67
   1   3   1   75.85    4.93
  -1  -3  -2  197.84    8.92
   1   3   2  186.56    9.03
  -1  -3  -2  194.98    9.24
   1   3   2  193.44    8.15
   1   3   2  195.95    9.34
   1   3   3    6.68    1.69
   1   3   3    4.69    0.89
   1   3   3    4.80    1.43
  -1  -3  -3    5.15    1.64
  -1  -3  -3    7.98    1.45
   1   3   4 3285.46  115.72
   1   3   4 3007.02  115.04
  -1  -3  -4 3296.27  115.34
   1   3   4 3269.75  116.60
   1   3   5   17.34    1.97
  -1  -3  -5   15.53    2.05
   1   3   5   19.24    2.77
   1   3   6  260.51   11.54
   1   3   6  284.53   14.14
  -1  -3  -6  270.35   12.29
   1   3   7   29.94    2.45
  -1  -3  -7   28.25    3.01
   1   3   7   31.53    4.16
   1   3   8    8.77    2.60
   1   3   8    9.55    1.31
  -1  -3  -8    7.77    1.82
   1   3   9   16.40    3.57
  -1  -3  -9   16.88    2.50
   1   3  10  122.49   10.18
  -1  -3 -11  544.39   24.97
  -1  -3 -11  573.23   24.59
  -1  -3 -11  563.53   24.91
  -1  -3 -12  119.92    8.61
  -1  -3 -12  112.63    8.09
  -1  -3 -12  121.01    8.80
  -1  -3 -12  119.26    8.08
  -1  -3 -12  109.23    8.04
  -1  -3 -13   18.48    3.91
  -1  -3 -13   23.86    3.85
  -1  -3 -13   16.88    3.86
  -1  -3 -13   17.77    3.49
  -1  -3 -13   18.59    3.33
  -1  -3 -14   45.93    5.59
  -1  -3 -14   58.18    5.93
  -1  -3 -14   51.15    5.68
  -1  -3 -14   47.32    6.04
  -1  -3 -14   64.24    6.80
  -1  -3 -15   45.36    5.97
  -1  -3 -15   55.55    6.08
  -1  -3 -15   51.90    6.67
  -1  -3 -15   63.35    6.65
  -1  -3 -15   56.98    6.81
  -1  -3 -16  125.17    9.85
  -1  -3 -16  127.74    9.95
  -1  -3 -16  135.01   10.91
  -1  -3 -16   98.56    9.71
  -1  -3 -16  117.15    9.97
  -1  -3 -17  178.09   13.33
  -1  -3 -17  181.30   13.92
  -1  -3 -17  189.12   12.94
  -1  -3 -17  186.92   13.85
  -1  -3 -17  191.38   13.08
  -1  -3 -18  336.45   18.89
  -1  -3 -18  306.89   19.61
  -1  -3 -18  306.06   19.63
  -1  -3 -18  312.04   19.08
  -1  -3 -19  525.46   28.31
  -1  -3 -19  566.18   27.38
  -1  -3 -19  533.51   27.91
  -1  -3 -19  578.49   29.04
  -1  -3 -19  468.47   27.49
  -1  -3 -20    7.80    4.48
  -1  -3 -20   14.21    5.08
  -1  -3 -20    8.76    4.49
  -1  -3 -20    8.50    4.49
  -1  -3 -20    6.87    3.96
  -1  -3 -21   70.21    9.14
  -1  -3 -21   83.13    9.23
  -1  -3 -21   94.89    9.89
  -1  -3 -21   75.17    8.58
  -1  -3 -22    3.27    3.68
  -1  -3 -22    3.60    3.68
  -1  -3 -22    1.06    3.32
  -1  -3 -22    2.86    4.03
  -1  -3 -23    2.62    3.48
  -1  -3 -23   -0.33    3.27
  -1  -3 -23    0.64    3.30
  -1  -3 -23   -0.36    3.27
  -1  -3 -24    6.73    3.25
  -1  -3 -24    5.37    3.40
  -1  -3 -24    7.29    3.75
  -1  -3 -25   54.41    6.04
  -1  -3 -25   60.80    6.60
  -1  -3 -25   59.21    6.01
  -1  -3 -26    2.29    2.26
   1   4 -28   10.23    2.78
   1   4 -27   10.88    2.80
   1   4 -27   20.42    4.28
   1   4 -26  348.83   17.60
   1   4 -25    7.11    3.25
   1   4 -24   32.79    5.28
   1   4 -23   -0.33    3.07
   1   4 -22   13.02    4.09
   1   4 -21  102.22    9.44
   1   4 -20   74.64    7.99
   1   4 -19    3.60    3.17
   1   4 -18   62.31    6.84
   1   4 -18   53.76    6.48
   1   4 -17   54.93    6.28
   1   4 -17   59.23    6.50
   1   4 -16  194.72   12.10
   1   4 -16  183.17   11.77
  -1  -4  15   90.58    6.94
   1   4 -15   91.14    7.42
   1   4 -15   95.84    7.58
   1   4 -14  228.54   12.55
  -1  -4  14  221.78   12.00
   1   4 -13    2.35    1.53
   1   4 -13    1.26    1.70
   1   4 -12   56.97    6.77
   1   4 -12   55.09    5.35
   1   4 -11   65.24    6.90
   1   4 -10  218.58   13.38
   1   4 -10  212.07   10.12
   1   4  -9   86.05    7.25
   1   4  -9   78.58    5.13
   1   4  -8  242.15   11.28
   1   4  -8  232.19   13.23
   1   4  -7  279.04   12.71
   1   4  -7  274.87   14.41
   1   4  -6    7.09    1.88
   1   4  -6   10.54    1.82
  -1  -4   5  153.40    8.50
  -1  -4   4   11.10    1.97
  -1  -4   3   38.45    3.52
  -1  -4   2   26.11    3.30
   1   4  -2   28.40    2.53
  -1  -4   1  266.98   12.77
   1   4  -1  270.69   11.79
  -1  -4   0  419.54   17.04
   1   4   0  403.29   17.20
   1   4   0  389.81   16.80
   1   4   1  584.94   24.26
   1   4   1  596.94   23.70
  -1  -4  -1  599.11   23.56
   1   4   2   59.77    3.75
   1   4   2   54.87    4.47
   1   4   2   60.43    4.31
  -1  -4  -2   57.09    4.30
  -1  -4  -3 2368.00   81.69
   1   4   3 2138.47   79.89
   1   4   3 2242.47   81.30
   1   4   3 2187.63   81.58
   1   4   3 2202.63   81.26
  -1  -4  -4  151.17    7.53
   1   4   4  137.12    7.69
   1   4   4  139.72    8.28
   1   4   4  136.09    7.57
   1   4   5 1761.77   66.20
  -1  -4  -5 1785.22   66.00
   1   4   5 1821.13   67.96
   1   4   5 1804.22   66.57
   1   4   6   37.16    4.29
  -1  -4  -6   36.91    3.29
   1   4   6   29.88    2.94
   1   4   7  359.89   15.77
  -1  -4  -7  376.63   16.29
   1   4   7  378.37   18.85
   1   4   8  579.37   26.51
   1   4   8  548.91   22.25
  -1  -4  -8  552.68   23.05
   1   4   9  131.01   10.31
  -1  -4 -10   92.82    7.11
   1   4  10   83.78    8.48
  -1  -4 -11    0.90    1.85
  -1  -4 -11    1.46    1.76
  -1  -4 -11    2.66    1.67
  -1  -4 -11    0.75    1.29
  -1  -4 -12   75.21    6.94
  -1  -4 -12   69.31    6.20
  -1  -4 -12   67.23    5.92
  -1  -4 -12   69.68    6.46
  -1  -4 -12   67.67    6.01
  -1  -4 -13  119.95    9.26
  -1  -4 -13  111.05    8.43
  -1  -4 -13  114.23    8.39
  -1  -4 -13  122.05    8.80
  -1  -4 -13  115.22    9.33
  -1  -4 -14   18.22    4.30
  -1  -4 -14   17.20    4.16
  -1  -4 -14   18.30    3.74
  -1  -4 -14   17.28    4.09
  -1  -4 -14   16.78    3.72
  -1  -4 -14   21.44    3.83
  -1  -4 -15    5.66    3.53
  -1  -4 -15    5.84    3.37
  -1  -4 -15    8.01    3.22
  -1  -4 -15    5.74    2.76
  -1  -4 -15    4.93    2.87
  -1  -4 -15    3.72    3.05
  -1  -4 -16    8.72    3.08
  -1  -4 -16    4.14    3.06
  -1  -4 -16    5.72    3.62
  -1  -4 -16    5.98    3.59
  -1  -4 -16    1.68    2.99
  -1  -4 -17  273.12   16.56
  -1  -4 -17  244.91   17.07
  -1  -4 -17  282.04   17.86
  -1  -4 -17  289.18   17.21
  -1  -4 -18  186.76   13.18
  -1  -4 -18  157.77   13.70
  -1  -4 -18  174.38   13.20
  -1  -4 -18  191.80   14.38
  -1  -4 -19   42.40    6.30
  -1  -4 -19   42.31    6.61
  -1  -4 -19   37.85    6.96
  -1  -4 -19   42.15    6.98
  -1  -4 -20  106.38   11.39
  -1  -4 -20  138.06   11.39
  -1  -4 -20  135.44   12.01
  -1  -4 -21   25.10    5.71
  -1  -4 -21   20.37    4.93
  -1  -4 -21   21.44    5.24
  -1  -4 -21   20.54    5.54
  -1  -4 -22   34.24    5.58
  -1  -4 -22   31.57    5.64
  -1  -4 -22   27.87    6.27
  -1  -4 -22   32.90    6.14
  -1  -4 -23    0.64    3.24
  -1  -4 -23    0.36    3.39
  -1  -4 -23   -2.39    3.40
  -1  -4 -24   28.98    5.12
  -1  -4 -24   36.59    5.33
  -1  -4 -24   33.53    5.09
  -1  -4 -25    7.04    2.76
  -1  -4 -25    8.13    2.86
  -1  -4 -25    7.19    3.06
   1   5 -27  108.21    7.02
   1   5 -26   35.10    4.53
   1   5 -25  108.89    8.52
   1   5 -24    8.90    3.24
   1   5 -23   15.57    4.13
   1   5 -23   14.46    5.12
   1   5 -22   11.67    5.22
   1   5 -22   11.09    3.89
   1   5 -21  212.22   15.39
   1   5 -21  212.61   14.02
   1   5 -20   14.84    4.92
   1   5 -20   26.75    4.99
   1   5 -19   12.29    3.76
   1   5 -18   11.92    3.42
   1   5 -17   24.28    5.22
   1   5 -17   22.41    4.43
   1   5 -17   23.03    4.33
  -1  -5  17   27.36    4.19
   1   5 -16   50.92    5.69
  -1  -5  16   42.31    4.96
   1   5 -16   45.93    5.42
   1   5 -16   42.45    5.92
   1   5 -15  294.45   16.72
  -1  -5  15  281.22   15.18
   1   5 -15  313.68   15.91
   1   5 -14   49.86    5.10
  -1  -5  14   46.22    4.72
   1   5 -14   43.95    5.46
   1   5 -13   29.36    4.26
   1   5 -13   26.31    3.51
  -1  -5  13   23.55    3.28
   1   5 -12  115.67   10.24
   1   5 -12  124.08    8.64
   1   5 -11   69.55    7.31
   1   5 -10   64.00    4.90
   1   5 -10   70.95    7.06
   1   5  -9 1110.39   46.32
   1   5  -9 1119.06   43.24
   1   5  -8  582.25   26.46
   1   5  -8  575.20   24.15
   1   5  -7 1481.00   59.34
   1   5  -7 1549.59   57.67
  -1  -5   6  800.80   33.79
   1   5  -6  879.65   33.74
   1   5  -5  260.22   12.52
  -1  -5   5  244.42   12.45
  -1  -5   4  390.68   18.14
   1   5  -4  447.42   18.67
  -1  -5   3   86.13    6.09
  -1  -5   2   26.65    3.53
   1   5  -1    5.90    1.41
  -1  -5   1    4.00    1.71
  -1  -5   0  522.83   20.65
   1   5   0  500.81   20.88
   1   5   0  485.40   20.92
   1   5   1  152.36    8.92
   1   5   1  158.57    8.59
  -1  -5  -1  175.46    8.40
   1   5   1  162.64    9.17
   1   5   2  114.64    7.25
   1   5   2  125.42    7.58
   1   5   2  121.32    6.70
  -1  -5  -2  120.07    6.83
   1   5   2  121.82    7.14
   1   5   3    2.45    1.23
   1   5   3    6.03    1.59
   1   5   3    3.51    1.06
  -1  -5  -3    4.75    1.57
   1   5   3    8.21    1.85
   1   5   4 1245.64   48.25
   1   5   4 1260.75   48.93
   1   5   4 1262.62   48.24
   1   5   5   35.65    3.55
   1   5   5   30.19    1.87
   1   5   5   40.11    3.69
   1   5   5   40.34    4.25
   1   5   6 1984.60   76.09
   1   5   7   50.50    4.29
   1   5   7   50.29    5.55
   1   5   8 1299.97   50.23
   1   5   8 1365.51   54.44
   1   5   9   30.47    4.85
  -1  -5 -10   33.78    3.94
  -1  -5 -10   33.43    4.37
  -1  -5 -10   35.70    4.22
  -1  -5 -11  108.50    8.45
  -1  -5 -11  106.53    7.72
  -1  -5 -11  108.45    8.01
  -1  -5 -12   14.30    2.78
  -1  -5 -12   11.82    2.89
  -1  -5 -12   13.25    3.51
  -1  -5 -12   11.01    3.16
  -1  -5 -13    6.99    2.71
  -1  -5 -13    5.37    3.12
  -1  -5 -13    5.55    2.54
  -1  -5 -13    4.39    2.28
  -1  -5 -13    1.19    1.72
  -1  -5 -14    5.88    2.90
  -1  -5 -14    7.07    3.03
  -1  -5 -14    5.49    3.23
  -1  -5 -14    6.69    2.79
  -1  -5 -14    5.76    2.40
  -1  -5 -14   12.37    3.67
  -1  -5 -15   16.15    4.10
  -1  -5 -15   13.74    4.20
  -1  -5 -15   26.23    5.12
  -1  -5 -15   18.39    4.16
  -1  -5 -15   18.58    3.73
  -1  -5 -15   15.95    4.20
  -1  -5 -16    0.38    3.27
  -1  -5 -16    1.14    3.36
  -1  -5 -16    2.24    2.72
  -1  -5 -16    1.64    3.15
  -1  -5 -16    1.18    3.17
  -1  -5 -17   -0.35    3.02
  -1  -5 -17    0.40    3.94
  -1  -5 -17   -0.82    3.58
  -1  -5 -17    1.21    3.22
  -1  -5 -17    2.34    2.65
  -1  -5 -18   34.38    6.57
  -1  -5 -18   40.44    6.20
  -1  -5 -18   39.19    6.73
  -1  -5 -18   37.73    6.67
  -1  -5 -18   35.16    5.82
  -1  -5 -19  183.97   12.97
  -1  -5 -19  169.09   12.20
  -1  -5 -19  164.76   13.57
  -1  -5 -19  182.35   14.02
  -1  -5 -19  154.16   13.30
  -1  -5 -20   24.99    5.90
  -1  -5 -20   28.48    6.12
  -1  -5 -20   36.21    6.65
  -1  -5 -21  188.82   14.62
  -1  -5 -21  223.47   14.81
  -1  -5 -21  221.89   15.21
  -1  -5 -22   18.68    4.81
  -1  -5 -22   23.36    5.34
  -1  -5 -22   20.95    4.80
  -1  -5 -23  115.14    9.50
  -1  -5 -23  100.40    9.29
  -1  -5 -23  110.71    9.37
  -1  -5 -24   17.44    4.15
  -1  -5 -24   15.79    3.73
  -1  -5 -24   17.27    3.90
  -1  -5 -25   91.92    7.26
  -1  -5 -25  109.40    7.68
   1   6 -28   -0.86    2.07
   1   6 -27   62.64    6.14
   1   6 -26   65.58    5.62
   1   6 -26   63.85    6.93
   1   6 -25    8.56    2.99
   1   6 -25    8.00    4.15
   1   6 -24   24.36    5.21
   1   6 -24   16.16    3.76
   1   6 -23    2.64    3.78
   1   6 -23    2.61    2.78
   1   6 -22  267.89   15.80
   1   6 -22  269.99   17.58
   1   6 -21  148.05   12.19
   1   6 -21  151.72   11.04
   1   6 -20  321.18   18.09
  -1  -6  19   15.49    3.71
   1   6 -19   20.25    4.28
   1   6 -18    3.17    2.42
  -1  -6  18    4.83    2.64
   1   6 -18    5.76    3.76
   1   6 -17   29.25    5.40
   1   6 -17   29.06    4.54
  -1  -6  17   34.16    4.77
  -1  -6  16   60.59    6.02
   1   6 -16   57.64    6.93
   1   6 -16   65.61    6.23
   1   6 -16   53.44    5.99
   1   6 -15   23.76    4.67
   1   6 -15   25.50    3.89
  -1  -6  15   20.29    3.53
   1   6 -14   12.45    2.76
  -1  -6  14    8.88    2.63
   1   6 -14   12.43    3.38
  -1  -6  14   11.41    2.73
   1   6 -13   79.89    6.15
   1   6 -13   73.50    6.81
  -1  -6  13   71.80    6.09
  -1  -6  13   75.10    5.94
  -1  -6  12   54.88    4.98
   1   6 -12   53.69    5.57
   1   6 -11    0.77    1.55
   1   6 -10  481.29   21.43
   1   6 -10  478.58   24.41
   1   6  -9  379.52   20.19
  -1  -6   9  386.24   19.43
   1   6  -9  383.59   17.94
   1   6  -8 2252.27   82.60
  -1  -6   8 2135.35   83.51
   1   6  -8 2204.86   84.76
  -1  -6   7 1483.92   58.70
   1   6  -7 1546.58   58.42
  -1  -6   6 1000.58   41.03
   1   6  -6 1059.20   41.23
   1   6  -5  140.12    8.49
  -1  -6   5  116.22    7.87
   1   6  -4   71.58    5.74
  -1  -6   4   66.44    5.70
  -1  -6   3   90.07    6.97
   1   6  -3   86.69    6.51
  -1  -6   2   67.59    5.61
   1   6  -1  228.13   12.12
   1   6  -1  250.60   11.17
  -1  -6   1  254.48   11.77
   1   6   0  565.81   25.33
  -1  -6   0  641.12   24.69
   1   6   0  609.75   24.93
   1   6   0  641.61   26.43
   1   6   1  623.70   26.27
  -1  -6  -1  668.27   25.63
   1   6   1  644.91   26.62
   1   6   1  652.10   27.26
   1   6   1  602.81   26.29
   1   6   2   16.52    2.35
  -1  -6  -2   16.34    2.30
   1   6   2   16.63    2.55
   1   6   2   14.91    2.52
   1   6   2   15.04    2.63
   1   6   3  114.16    7.65
   1   6   3  111.57    7.54
   1   6   3  105.56    7.16
   1   6   3  108.14    6.75
   1   6   4   67.70    5.40
   1   6   4   62.35    5.53
   1   6   4   71.05    5.63
   1   6   4   59.15    4.40
   1   6   5  368.15   17.16
   1   6   5  359.08   14.61
   1   6   5  382.75   17.53
   1   6   5  371.94   18.22
   1   6   6   68.36    5.46
   1   6   6   70.88    6.41
   1   6   6   76.46    5.90
   1   6   7  282.92   15.92
   1   6   7  274.67   14.00
   1   6   8    0.99    1.41
   1   6   9   61.28    7.20
  -1  -6  -9   66.90    6.19
  -1  -6  -9   72.27    5.90
  -1  -6 -10    2.42    2.07
  -1  -6 -10    2.68    1.69
  -1  -6 -10    2.61    2.24
  -1  -6 -11  402.47   19.86
  -1  -6 -11  399.87   19.37
  -1  -6 -11  412.87   20.72
  -1  -6 -12   27.02    4.44
  -1  -6 -12   24.82    3.95
  -1  -6 -12   26.00    4.84
  -1  -6 -13   99.76    8.29
  -1  -6 -13  100.43    8.62
  -1  -6 -13  110.32    9.47
  -1  -6 -14   -0.86    2.79
  -1  -6 -14    4.80    3.09
  -1  -6 -14    3.64    3.11
  -1  -6 -14    1.44    3.32
  -1  -6 -15    9.12    3.29
  -1  -6 -15   12.67    4.33
  -1  -6 -15   12.94    4.37
  -1  -6 -15    9.67    3.74
  -1  -6 -16   88.59    9.12
  -1  -6 -16   86.71    9.21
  -1  -6 -16   95.47    8.56
  -1  -6 -16   99.99    9.91
  -1  -6 -17    0.41    3.55
  -1  -6 -17    2.50    3.59
  -1  -6 -17    0.33    2.67
  -1  -6 -17    1.60    3.53
  -1  -6 -18   -0.82    3.70
  -1  -6 -18    2.54    3.41
  -1  -6 -18    1.27    3.30
  -1  -6 -18   -0.98    2.75
  -1  -6 -19   23.33    5.48
  -1  -6 -19   26.79    5.73
  -1  -6 -19   27.75    4.85
  -1  -6 -19   32.51    6.20
  -1  -6 -20  163.82   12.96
  -1  -6 -20  132.27   11.85
  -1  -6 -20  150.23   12.29
  -1  -6 -21  161.46   12.44
  -1  -6 -21  156.25   12.59
  -1  -6 -22  159.38   11.84
  -1  -6 -22  169.24   12.50
  -1  -6 -23   16.03    3.93
  -1  -6 -23    8.88    3.88
  -1  -6 -24   34.82    4.90
  -1  -6 -24   27.87    4.08
  -1  -6 -24   31.45    4.63
   1   7 -27   20.18    3.67
   1   7 -26   53.04    6.14
   1   7 -25   11.69    2.85
   1   7 -25   10.82    4.12
   1   7 -24   18.95    3.71
   1   7 -24   22.04    5.14
   1   7 -23   -0.27    2.29
   1   7 -23    1.43    3.60
   1   7 -22    2.56    2.51
   1   7 -22    1.12    3.36
   1   7 -21   56.16    6.40
   1   7 -21   61.65    7.63
  -1  -7  20   32.95    5.06
   1   7 -20   32.17    4.99
   1   7 -19   59.98    6.46
  -1  -7  19   59.83    6.70
   1   7 -18   19.08    3.83
  -1  -7  18   19.14    4.11
   1   7 -17    3.64    2.50
  -1  -7  17    1.72    2.40
  -1  -7  16   82.73    7.28
  -1  -7  16   96.29    7.98
   1   7 -15   39.93    4.86
  -1  -7  15   38.20    4.88
  -1  -7  15   37.79    4.62
  -1  -7  14   36.03    4.41
  -1  -7  14   44.10    4.98
   1   7 -14   39.63    4.51
   1   7 -13    7.13    2.09
  -1  -7  13    6.45    2.47
  -1  -7  13    4.59    2.03
  -1  -7  12   95.95    7.08
  -1  -7  12   91.20    6.77
  -1  -7  12   97.75    9.22
  -1  -7  11  857.64   39.00
  -1  -7  11  903.93   35.89
  -1  -7  11  869.56   35.44
  -1  -7  10   67.08    6.83
   1   7 -10   68.29    7.47
   1   7 -10   68.44    5.96
   1   7  -9 1640.62   67.05
   1   7  -9 1696.32   64.55
  -1  -7   9 1646.94   65.67
  -1  -7   8  195.69   11.81
   1   7  -8  177.59   11.01
   1   7  -8  183.72   12.35
   1   7  -7 4450.23  155.78
  -1  -7   7 4052.60  155.34
   1   7  -6   45.12    4.80
  -1  -7   6   33.18    4.24
  -1  -7   5 1014.71   42.22
   1   7  -5 1074.14   42.60
   1   7  -4   11.43    2.66
  -1  -7   4    8.15    2.45
   1   7  -3 1358.62   54.20
  -1  -7   3 1398.58   54.26
  -1  -7   2  224.41   11.38
   1   7  -1  555.20   21.54
   1   7  -1  540.82   24.19
   1   7  -1  474.00   23.05
  -1  -7   1  545.37   21.92
   1   7   0 1018.33   40.51
  -1  -7   0 1000.47   37.68
   1   7   0  941.32   39.20
   1   7   0  972.55   38.05
   1   7   1 1675.41   65.95
  -1  -7  -1 1792.15   64.44
   1   7   1 1777.54   65.36
   1   7   1 1666.75   65.88
   1   7   1 1725.44   66.92
   1   7   2  876.91   35.73
   1   7   2  862.92   35.35
  -1  -7  -2  908.80   34.40
   1   7   2  829.78   35.40
   1   7   2  854.30   36.20
   1   7   3   25.99    3.23
   1   7   3   25.86    3.56
   1   7   3   26.74    3.65
   1   7   3   28.39    3.79
   1   7   4  106.58    7.73
   1   7   4   98.94    7.26
   1   7   4   83.00    6.13
   1   7   4  121.35    8.27
   1   7   5    6.91    1.32
   1   7   5    4.64    1.75
   1   7   5    9.79    2.26
   1   7   5    7.94    2.23
   1   7   6  728.48   31.10
   1   7   6  707.16   32.04
   1   7   7    8.06    2.54
   1   7   8  233.21   15.56
  -1  -7  -8  281.12   14.66
  -1  -7  -9  135.86    8.65
  -1  -7  -9  131.73    8.72
  -1  -7  -9  136.91    9.64
  -1  -7 -10  661.71   28.44
  -1  -7 -10  647.92   28.66
  -1  -7 -10  665.12   29.98
  -1  -7 -11   13.83    3.72
  -1  -7 -11   19.11    3.83
  -1  -7 -11   11.04    3.03
  -1  -7 -12  489.00   23.48
  -1  -7 -12  477.36   24.43
  -1  -7 -12  465.63   22.58
  -1  -7 -13   16.22    4.03
  -1  -7 -13   21.72    4.14
  -1  -7 -13   17.03    4.51
  -1  -7 -14    1.35    2.90
  -1  -7 -14   -1.44    3.35
  -1  -7 -14    2.87    3.08
  -1  -7 -14    2.26    3.51
  -1  -7 -15   12.72    4.36
  -1  -7 -15    9.90    4.07
  -1  -7 -15   12.63    4.23
  -1  -7 -15   11.79    3.47
  -1  -7 -16   96.58    9.56
  -1  -7 -16   85.26    7.93
  -1  -7 -16   83.12    8.81
  -1  -7 -16   75.17    8.84
  -1  -7 -17    8.77    3.16
  -1  -7 -17   10.40    4.33
  -1  -7 -17    4.75    3.80
  -1  -7 -17    8.75    4.45
  -1  -7 -18    2.80    4.16
  -1  -7 -18    6.20    4.19
  -1  -7 -18    1.26    3.75
  -1  -7 -18    4.29    2.76
  -1  -7 -19   87.17    9.40
  -1  -7 -19   78.05    8.78
  -1  -7 -19   75.18    8.62
  -1  -7 -20   97.05    9.61
  -1  -7 -20  112.02   10.40
  -1  -7 -20  105.86    9.92
  -1  -7 -20  110.27   10.22
  -1  -7 -21  194.51   13.71
  -1  -7 -21  230.16   14.66
  -1  -7 -21  196.66   13.77
  -1  -7 -22   27.77    5.18
  -1  -7 -22   29.50    5.44
  -1  -7 -22   25.63    4.93
  -1  -7 -23   25.14    4.06
  -1  -7 -23   38.29    5.12
   1   8 -27  187.84   10.74
   1   8 -26   12.38    3.41
   1   8 -25  179.44   12.08
   1   8 -24    9.41    3.92
   1   8 -24    9.29    2.54
   1   8 -23  229.90   14.90
   1   8 -23  219.45   12.78
   1   8 -22   21.28    4.84
   1   8 -22   20.54    3.77
   1   8 -21   12.79    3.21
  -1  -8  21   11.51    3.69
   1   8 -21   10.46    4.33
   1   8 -20  150.86   10.49
  -1  -8  20  145.54   11.01
   1   8 -19    1.91    2.23
  -1  -8  19    2.24    3.01
  -1  -8  18   62.57    6.89
   1   8 -18   64.43    6.35
  -1  -8  17    3.12    2.67
   1   8 -17    0.75    2.05
  -1  -8  17    2.41    2.69
  -1  -8  16   38.80    5.25
  -1  -8  16   32.26    4.67
  -1  -8  15  281.80   15.61
  -1  -8  15  295.18   16.14
  -1  -8  14   78.95    7.05
  -1  -8  14   82.47    6.99
  -1  -8  13   43.96    4.90
  -1  -8  13   43.67    4.98
  -1  -8  12   41.25    4.64
  -1  -8  12   43.14    4.78
  -1  -8  11  104.78    7.53
  -1  -8  11   97.44    7.17
  -1  -8  10  676.02   31.19
  -1  -8  10  720.31   29.65
  -1  -8  10  692.01   32.44
   1   8 -10  741.89   31.52
  -1  -8   9   66.85    6.81
   1   8  -9   71.80    6.63
   1   8  -9   70.83    7.59
  -1  -8   8  600.04   27.72
   1   8  -8  606.31   27.62
  -1  -8   7   21.31    3.69
   1   8  -7   14.65    3.17
   1   8  -6  426.67   21.01
  -1  -8   6  419.75   20.82
  -1  -8   5  179.18   11.47
   1   8  -5  160.48   10.92
   1   8  -4  485.84   24.06
  -1  -8   4  545.25   24.28
   1   8  -3   19.02    3.55
  -1  -8   3   18.39    2.86
   1   8  -2  771.79   33.27
  -1  -8   2  788.32   30.94
   1   8  -1  676.15   28.66
   1   8  -1  599.43   27.14
  -1  -8   1  603.00   24.60
   1   8   0  983.73   41.54
   1   8   0  961.43   41.10
   1   8   0 1037.24   38.86
   1   8   0 1038.43   42.45
  -1  -8   0 1015.98   38.64
   1   8   1 1135.15   48.46
   1   8   1 1268.51   46.89
   1   8   1 1254.33   49.83
  -1  -8  -1 1231.70   46.21
   1   8   1 1163.32   48.36
   1   8   2  893.80   38.20
   1   8   2  907.58   38.21
   1   8   2  918.30   39.18
   1   8   2  967.88   37.60
   1   8   3  214.89   12.72
   1   8   3  238.82   13.32
   1   8   3  231.65   13.13
   1   8   3  252.34   14.17
   1   8   4   17.53    3.08
   1   8   4   18.82    3.41
   1   8   4   19.81    3.53
   1   8   5   18.12    3.47
   1   8   5   17.25    3.39
  -1  -8  -6   50.17    5.22
   1   8   6   49.34    5.52
  -1  -8  -7  103.84    8.10
  -1  -8  -8    2.13    2.15
  -1  -8  -8    3.24    2.02
  -1  -8  -9  789.74   33.70
  -1  -8  -9  818.43   35.31
  -1  -8 -10   32.71    5.09
  -1  -8 -10   32.59    4.68
  -1  -8 -11 2017.85   78.74
  -1  -8 -11 2066.64   80.51
  -1  -8 -12    6.34    3.73
  -1  -8 -12    6.83    3.41
  -1  -8 -13  592.99   29.30
  -1  -8 -13  578.98   28.14
  -1  -8 -14    1.95    3.32
  -1  -8 -14    4.09    3.16
  -1  -8 -14    7.92    3.59
  -1  -8 -15   21.40    5.40
  -1  -8 -15   19.97    4.91
  -1  -8 -15   27.61    5.29
  -1  -8 -16    3.41    3.22
  -1  -8 -16    4.87    3.66
  -1  -8 -16    6.15    3.82
  -1  -8 -17   75.56    8.65
  -1  -8 -17   81.61    8.79
  -1  -8 -17   77.16    8.80
  -1  -8 -18  170.49   13.05
  -1  -8 -18  166.30   13.19
  -1  -8 -18  164.16   12.83
  -1  -8 -19  291.41   18.01
  -1  -8 -19  293.16   18.55
  -1  -8 -19  321.15   18.62
  -1  -8 -19  292.90   18.15
  -1  -8 -20  281.83   16.94
  -1  -8 -20  300.01   17.44
  -1  -8 -20  282.08   17.03
  -1  -8 -20  260.50   17.06
  -1  -8 -21  214.65   14.00
  -1  -8 -21  231.17   14.68
  -1  -8 -21  254.14   14.95
  -1  -8 -22  194.11   12.56
  -1  -8 -22  205.29   12.35
  -1  -8 -22  177.08   11.42
  -1  -8 -23   18.77    3.75
   1   9 -27    3.96    1.99
   1   9 -26  274.90   14.51
   1   9 -25    3.06    3.13
   1   9 -24  348.03   18.70
   1   9 -23    3.78    3.64
   1   9 -22   24.36    4.97
  -1  -9  22   20.77    4.27
  -1  -9  21    0.95    2.63
   1   9 -21    2.74    3.57
  -1  -9  20   29.53    5.05
  -1  -9  19  204.04   13.60
  -1  -9  18   46.07    5.98
  -1  -9  18   58.31    6.66
  -1  -9  17    3.48    3.21
  -1  -9  17    5.09    2.91
  -1  -9  16   21.27    4.55
  -1  -9  15  520.06   24.67
  -1  -9  15  515.24   24.98
  -1  -9  14   77.49    7.32
  -1  -9  14   79.01    7.09
  -1  -9  13  282.27   15.44
  -1  -9  13  272.21   15.04
  -1  -9  12  130.57    9.14
  -1  -9  12  131.43    9.13
  -1  -9  11  364.68   18.54
  -1  -9  11  388.37   18.22
  -1  -9  11  346.03   19.92
  -1  -9  10  153.53   10.38
  -1  -9  10  166.71   10.04
   1   9 -10  162.06   11.35
  -1  -9  10  160.49   12.08
  -1  -9   9  195.78   13.11
  -1  -9   9  212.33   11.77
   1   9  -9  220.44   13.75
  -1  -9   9  225.41   12.13
  -1  -9   8    3.06    1.86
   1   9  -8    6.16    2.31
   1   9  -7  751.18   33.92
   1   9  -6  350.59   19.02
  -1  -9   5  297.96   15.76
   1   9  -5  254.67   15.78
   1   9  -4  122.04    9.73
  -1  -9   4  126.05    8.12
  -1  -9   3 1978.21   75.20
   1   9  -3 2195.54   80.38
  -1  -9   2  313.25   13.48
   1   9  -2  290.73   16.45
   1   9  -1  987.81   40.81
   1   9  -1  956.89   40.00
  -1  -9   1  890.86   35.73
   1   9   0  514.67   24.33
   1   9   0  481.54   23.51
   1   9   0  466.36   22.78
   1   9   0  463.86   19.40
   1   9   1 1259.63   53.25
   1   9   1 1391.96   54.63
   1   9   1 1302.95   53.01
   1   9   2  703.11   32.35
   1   9   2  726.61   31.51
   1   9   2  676.09   31.34
   1   9   3  319.77   17.19
   1   9   3  311.55   17.86
   1   9   4   36.27    5.07
  -1  -9  -5  106.23    7.09
  -1  -9  -5  107.78    8.20
   1   9   5   96.91    8.71
  -1  -9  -6  266.89   14.92
  -1  -9  -6  246.60   13.10
  -1  -9  -6  284.98   13.62
  -1  -9  -7  133.97    8.31
  -1  -9  -7  123.23    9.42
  -1  -9  -8  716.47   32.40
  -1  -9  -8  725.60   30.79
  -1  -9  -9  380.40   19.00
  -1  -9  -9  393.88   20.54
  -1  -9 -10 2078.24   81.89
  -1  -9 -10 2086.00   80.07
  -1  -9 -11   15.05    3.91
  -1  -9 -11   16.22    4.37
  -1  -9 -12 1087.78   46.92
  -1  -9 -12 1063.98   45.40
  -1  -9 -13   22.38    4.90
  -1  -9 -13   26.59    4.97
  -1  -9 -13   26.69    5.34
  -1  -9 -14   32.69    5.93
  -1  -9 -14   29.62    5.47
  -1  -9 -14   25.23    5.12
  -1  -9 -15   26.29    5.16
  -1  -9 -15   27.91    5.67
  -1  -9 -15   27.96    5.50
  -1  -9 -16   16.85    4.72
  -1  -9 -16   23.35    5.37
  -1  -9 -16   22.73    5.12
  -1  -9 -17    1.46    3.18
  -1  -9 -17    3.60    3.31
  -1  -9 -17    1.57    3.20
  -1  -9 -18  479.07   24.16
  -1  -9 -18  425.11   23.67
  -1  -9 -18  461.21   24.51
  -1  -9 -19  105.07    9.23
  -1  -9 -19   85.24    8.65
  -1  -9 -19   81.29    8.72
  -1  -9 -19   71.97    7.95
  -1  -9 -20  481.17   22.66
  -1  -9 -20  429.86   22.39
  -1  -9 -20  401.75   21.66
  -1  -9 -21  123.72    9.23
  -1  -9 -21  131.63   10.09
  -1  -9 -21  157.29   10.14
  -1  -9 -22  142.09    9.71
   1  10 -26    0.37    2.20
   1  10 -25  502.94   23.16
   1  10 -24    1.82    2.98
   1  10 -23  532.71   24.20
  -1 -10  23  441.21   22.46
   1  10 -22   33.43    5.31
  -1 -10  22   25.90    4.60
  -1 -10  21    6.40    3.22
   1  10 -21    5.15    3.38
  -1 -10  20   10.67    3.84
  -1 -10  19   18.75    4.20
  -1 -10  19   24.75    5.00
  -1 -10  18   27.47    5.07
  -1 -10  18   30.00    5.49
  -1 -10  17    2.31    3.35
  -1 -10  17    2.83    2.73
  -1 -10  16   24.00    4.89
  -1 -10  16   20.73    4.49
  -1 -10  15  377.14   19.94
  -1 -10  15  365.66   19.57
  -1 -10  14 1136.51   48.51
  -1 -10  14 1240.65   49.39
  -1 -10  13  244.52   14.10
  -1 -10  13  229.14   14.02
  -1 -10  12  166.24   10.78
  -1 -10  12  158.76   11.29
  -1 -10  11  263.17   14.93
  -1 -10  11  228.96   15.97
  -1 -10  11  264.82   14.25
  -1 -10  10   34.18    5.64
  -1 -10  10   42.25    4.84
  -1 -10  10   33.00    4.51
  -1 -10  10   36.36    7.74
  -1 -10   9    1.56    2.01
  -1 -10   9   16.66    4.87
  -1 -10   8   59.90    5.56
  -1 -10   8   64.38    5.70
  -1 -10   8   60.24    6.61
  -1 -10   7  205.30   13.35
  -1 -10   7  206.48   12.53
  -1 -10   7  243.92   12.43
  -1 -10   7  232.55   12.29
  -1 -10   6  223.82   12.02
  -1 -10   6  251.39   12.29
  -1 -10   6  201.76   12.29
  -1 -10   6  216.89   12.68
  -1 -10   5   85.24    6.91
  -1 -10   5   98.75    6.78
  -1 -10   5   94.11    7.29
  -1 -10   4  276.44   14.19
  -1 -10   4  282.42   14.55
  -1 -10   3   15.95    2.93
   1  10  -3   14.23    3.66
   1  10  -3   15.07    3.51
   1  10  -2  534.09   26.88
   1  10  -2  531.08   26.73
   1  10  -2  525.25   25.89
   1  10  -1    0.36    1.67
  -1 -10   1    2.60    1.73
   1  10  -1    1.96    1.70
   1  10   0    5.85    2.39
   1  10   0    1.77    1.65
  -1 -10   0    5.95    2.15
  -1 -10  -1  188.65   10.37
   1  10   1  159.21   11.65
  -1 -10  -2    2.03    1.77
  -1 -10  -2    2.66    1.84
  -1 -10  -3    0.97    1.71
  -1 -10  -3    0.81    1.94
  -1 -10  -3    2.98    1.91
  -1 -10  -3    2.64    1.71
  -1 -10  -4   19.15    3.09
  -1 -10  -4   22.96    3.39
  -1 -10  -4   17.73    3.71
  -1 -10  -5  121.07    9.22
  -1 -10  -5  134.57    8.49
  -1 -10  -5  106.26    7.63
  -1 -10  -6    6.85    2.23
  -1 -10  -6    4.98    2.13
  -1 -10  -6    2.62    2.35
  -1 -10  -7   10.96    3.31
  -1 -10  -7    9.32    2.49
  -1 -10  -8  257.28   13.61
  -1 -10  -8  248.29   15.32
  -1 -10  -9  530.02   26.42
  -1 -10 -10  186.87   11.96
  -1 -10 -10  178.32   13.08
  -1 -10 -11  626.52   30.89
  -1 -10 -11  638.95   29.38
  -1 -10 -12    5.33    2.98
  -1 -10 -12    4.61    3.65
  -1 -10 -13   57.93    7.02
  -1 -10 -13   57.36    6.84
  -1 -10 -13   55.58    7.42
  -1 -10 -14    1.70    2.78
  -1 -10 -14   -0.38    3.22
  -1 -10 -14    1.20    3.12
  -1 -10 -15    0.40    3.23
  -1 -10 -15    2.09    2.80
  -1 -10 -15    3.09    3.20
  -1 -10 -16    7.27    3.47
  -1 -10 -16   13.42    4.33
  -1 -10 -16   16.24    4.33
  -1 -10 -17  116.20   10.43
  -1 -10 -17  122.59   10.20
  -1 -10 -17  115.26   10.10
  -1 -10 -18   11.44    4.14
  -1 -10 -18   14.55    4.20
  -1 -10 -18   10.71    3.97
  -1 -10 -18   14.00    4.44
  -1 -10 -19  245.60   14.76
  -1 -10 -19  235.96   15.27
  -1 -10 -19  273.27   15.12
  -1 -10 -19  244.91   15.14
  -1 -10 -20   18.15    3.90
  -1 -10 -20   17.07    4.06
  -1 -10 -20   22.97    4.20
  -1 -10 -21  175.38   11.12
   1  11 -26  215.50   10.93
   1  11 -25   23.28    3.74
   1  11 -24  383.82   18.89
  -1 -11  23    2.07    2.79
   1  11 -23    3.10    2.96
  -1 -11  22   79.67    7.57
   1  11 -22   76.90    7.61
   1  11 -21   39.18    5.65
  -1 -11  21   50.02    6.27
  -1 -11  20  172.27   11.78
  -1 -11  20  156.84   11.93
  -1 -11  19   92.52    8.64
  -1 -11  19  100.22    9.18
  -1 -11  18   60.88    7.28
  -1 -11  18   66.84    7.30
  -1 -11  17    6.84    3.69
  -1 -11  17   13.09    4.06
  -1 -11  16  391.24   21.16
  -1 -11  16  383.35   20.65
  -1 -11  15  294.37   17.25
  -1 -11  15  307.51   17.80
  -1 -11  14  107.14    9.12
  -1 -11  14  101.72    9.16
  -1 -11  13  115.45    9.98
  -1 -11  13  126.74    9.74
  -1 -11  12  246.69   15.37
  -1 -11  12  269.83   15.19
  -1 -11  11   81.41    7.18
  -1 -11  11   68.81   10.49
  -1 -11  11   62.09    6.75
  -1 -11  11   89.82    8.81
  -1 -11  10  149.05   13.42
  -1 -11  10  160.89   10.71
  -1 -11  10  160.69   11.73
  -1 -11   9  661.79   30.88
  -1 -11   9  747.46   31.05
  -1 -11   8   22.42    5.52
  -1 -11   8   12.23    2.89
  -1 -11   8   15.79    3.30
  -1 -11   7    0.89    1.69
  -1 -11   7    2.19    1.95
  -1 -11   7    1.23    4.02
  -1 -11   6    3.31    2.12
  -1 -11   6    1.93    1.73
  -1 -11   5    1.47    2.53
  -1 -11   5    1.23    1.83
  -1 -11   5    0.78    1.59
  -1 -11   4   39.30    4.22
  -1 -11   4   33.46    3.76
  -1 -11   4   31.49    4.14
  -1 -11   4   27.87    4.09
  -1 -11   3   21.36    3.42
  -1 -11   3   15.88    3.32
  -1 -11   3   20.45    3.07
  -1 -11   2  207.97   13.14
  -1 -11   2  184.11   11.17
  -1 -11   2  193.56   11.07
   1  11  -2  164.54   13.33
  -1 -11   2  196.82   10.56
   1  11  -1  202.71   14.77
  -1 -11   1  251.05   13.18
  -1 -11   1  260.39   13.51
  -1 -11   1  288.14   15.64
   1  11  -1  208.02   15.47
  -1 -11   1  250.49   13.36
  -1 -11   0  208.86   11.94
  -1 -11   0  208.51   13.50
  -1 -11   0  220.21   12.33
  -1 -11   0  226.56   12.29
  -1 -11  -1 1222.68   48.57
  -1 -11  -1 1197.80   48.22
  -1 -11  -1 1280.97   48.39
  -1 -11  -1 1178.83   50.22
  -1 -11  -2    9.31    2.80
  -1 -11  -2    7.34    2.58
  -1 -11  -2    4.44    2.68
  -1 -11  -2    9.61    2.73
  -1 -11  -3  462.59   22.21
  -1 -11  -3  539.04   22.58
  -1 -11  -3  473.66   24.04
  -1 -11  -3  510.01   22.86
  -1 -11  -4   19.46    3.45
  -1 -11  -4   17.18    3.77
  -1 -11  -4   19.92    3.22
  -1 -11  -4   19.02    3.30
  -1 -11  -5    8.90    2.68
  -1 -11  -5   12.69    2.93
  -1 -11  -5    9.27    3.07
  -1 -11  -6    1.88    2.16
  -1 -11  -6    0.22    1.95
  -1 -11  -6    0.32    2.57
  -1 -11  -7    0.24    1.97
  -1 -11  -7    0.33    2.43
  -1 -11  -8  131.83    9.13
  -1 -11  -8  123.27   10.33
  -1 -11  -9  123.03   10.42
  -1 -11 -10  346.19   20.04
  -1 -11 -11   33.22    5.78
  -1 -11 -12   49.66    6.19
  -1 -11 -12   42.16    5.97
  -1 -11 -12   48.16    6.77
  -1 -11 -13    3.99    3.58
  -1 -11 -13    2.59    2.82
  -1 -11 -13    1.95    3.40
  -1 -11 -14   40.87    6.30
  -1 -11 -14   44.21    6.00
  -1 -11 -14   39.09    6.00
  -1 -11 -15    9.71    3.98
  -1 -11 -15    7.73    3.54
  -1 -11 -15    3.90    2.94
  -1 -11 -16   82.06    7.82
  -1 -11 -16   58.30    7.09
  -1 -11 -16   74.38    7.93
  -1 -11 -16   84.54    8.29
  -1 -11 -17    3.53    3.23
  -1 -11 -17    3.88    3.22
  -1 -11 -17    5.82    3.41
  -1 -11 -17    6.19    3.29
  -1 -11 -18  244.01   14.79
  -1 -11 -18  253.54   15.20
  -1 -11 -18  244.43   14.43
  -1 -11 -19    2.73    2.74
  -1 -11 -19    1.65    2.26
  -1 -11 -20  182.76   11.24
   1  12 -25   40.84    4.02
  -1 -12  24    9.45    2.81
   1  12 -24   23.05    3.57
   1  12 -23   48.25    5.35
  -1 -12  23   50.90    5.61
  -1 -12  22    9.99    3.65
   1  12 -22    7.94    3.16
  -1 -12  21  144.92   10.31
  -1 -12  21  156.50   11.18
   1  12 -21  140.71   10.20
   1  12 -20   33.99    5.01
  -1 -12  20   49.51    6.34
  -1 -12  20   47.45    5.88
  -1 -12  19  184.46   12.91
  -1 -12  19  193.46   13.26
  -1 -12  18   23.49    4.69
  -1 -12  18   30.79    5.58
  -1 -12  17   29.41    5.64
  -1 -12  17   31.05    5.45
  -1 -12  16  152.99   11.79
  -1 -12  16  168.78   12.35
  -1 -12  15  720.37   33.00
  -1 -12  15  704.55   33.15
  -1 -12  14  642.49   30.14
  -1 -12  13    6.16    3.34
  -1 -12  12    4.11    4.52
  -1 -12  12    2.08    2.68
  -1 -12  12    3.95    3.19
  -1 -12  11   14.25    9.69
  -1 -12  11   28.46    4.86
  -1 -12  10    9.43    3.37
  -1 -12  10   44.49    7.18
  -1 -12   9  444.48   22.05
  -1 -12   9  476.60   22.42
  -1 -12   9  450.95   22.89
  -1 -12   8  110.52    8.50
  -1 -12   8  131.02   12.46
  -1 -12   8  100.07    8.12
  -1 -12   8  133.33   10.74
  -1 -12   7   11.09    3.03
  -1 -12   7   18.56    5.87
  -1 -12   7   11.22    3.09
  -1 -12   6  747.39   31.57
  -1 -12   6  676.48   31.96
  -1 -12   6  671.58   32.59
  -1 -12   5   30.85    4.05
  -1 -12   5   21.11    3.49
  -1 -12   5   23.60    4.43
  -1 -12   4  538.09   23.19
  -1 -12   4  491.82   23.88
  -1 -12   4  486.94   24.16
  -1 -12   4  552.59   23.71
  -1 -12   3   27.32    4.14
  -1 -12   3   26.77    3.84
  -1 -12   3   18.02    3.86
  -1 -12   3   26.18    4.83
  -1 -12   2  105.11    7.38
  -1 -12   2  107.28    9.37
  -1 -12   2  104.69    7.93
  -1 -12   2   94.33    7.87
  -1 -12   1    3.39    2.47
  -1 -12   1    0.33    2.69
  -1 -12   1    5.61    2.80
  -1 -12   1    3.03    2.33
  -1 -12   0 1180.17   45.15
  -1 -12   0 1086.89   46.92
  -1 -12   0 1105.12   45.26
  -1 -12   0 1049.92   44.77
  -1 -12  -1  177.02   11.20
  -1 -12  -1  184.54   12.53
  -1 -12  -1  171.86   11.04
  -1 -12  -1  168.51   10.82
  -1 -12  -2  540.25   27.50
  -1 -12  -2  605.67   26.70
  -1 -12  -2  629.24   26.35
  -1 -12  -2  554.41   25.93
  -1 -12  -3   17.17    4.01
  -1 -12  -3   16.36    3.50
  -1 -12  -3   23.45    4.03
  -1 -12  -3   17.28    3.61
  -1 -12  -4   42.89    5.84
  -1 -12  -4   46.56    5.39
  -1 -12  -4   42.63    5.17
  -1 -12  -5   17.55    3.52
  -1 -12  -5   15.36    3.93
  -1 -12  -5   20.49    3.90
  -1 -12  -6    6.83    3.18
  -1 -12  -6    7.08    2.86
  -1 -12  -6    2.42    2.38
  -1 -12  -7   16.16    4.01
  -1 -12  -7   14.74    3.45
  -1 -12  -7   14.63    3.44
  -1 -12  -8    5.79    3.45
  -1 -12  -8    8.38    2.82
  -1 -12  -9   16.36    4.45
  -1 -12 -10    1.14    2.87
  -1 -12 -11   41.60    6.32
  -1 -12 -11   40.57    5.69
  -1 -12 -12   72.65    8.68
  -1 -12 -12   52.10    6.95
  -1 -12 -12   51.32    6.57
  -1 -12 -13   10.45    3.90
  -1 -12 -13    9.35    3.74
  -1 -12 -14   41.27    6.08
  -1 -12 -14   41.05    5.85
  -1 -12 -15   15.80    4.15
  -1 -12 -15   19.54    4.28
  -1 -12 -15   15.44    4.00
  -1 -12 -16   32.56    5.19
  -1 -12 -16   29.43    4.96
  -1 -12 -16   32.68    4.90
  -1 -12 -17   73.59    7.19
  -1 -12 -17   60.10    6.55
  -1 -12 -17   70.81    6.73
  -1 -12 -18   23.91    4.06
  -1 -12 -19  106.72    7.76
  -1 -13  24    3.35    2.15
  -1 -13  23   10.08    3.08
   1  13 -23   12.92    2.66
   1  13 -22   25.88    3.81
  -1 -13  22   21.46    4.13
   1  13 -21    4.37    2.62
  -1 -13  21    2.73    2.51
  -1 -13  21    5.11    3.45
   1  13 -20   77.97    6.98
  -1 -13  20   84.74    7.86
  -1 -13  20   93.03    8.65
  -1 -13  19    7.46    3.75
  -1 -13  19    2.27    3.17
  -1 -13  18    5.06    3.57
  -1 -13  18    3.50    3.67
  -1 -13  17   71.37    7.87
  -1 -13  17   74.38    8.29
  -1 -13  16  860.14   38.96
  -1 -13  16  871.87   38.76
  -1 -13  15  460.13   23.83
  -1 -13  14  706.53   32.03
  -1 -13  14  646.55   31.43
  -1 -13  13   53.61    6.62
  -1 -13  13   49.53    6.58
  -1 -13  13   35.79    6.78
  -1 -13  12   94.56    9.13
  -1 -13  12   77.33    8.04
  -1 -13  12   79.39    8.09
  -1 -13  11   88.33   10.03
  -1 -13  11   32.79    5.44
  -1 -13  10   70.05    7.43
  -1 -13  10   83.42    7.86
  -1 -13   9   73.28    7.45
  -1 -13   9   74.94    7.38
  -1 -13   8   65.86   11.75
  -1 -13   8   19.52    4.12
  -1 -13   8   48.83    8.72
  -1 -13   8   27.12    4.71
  -1 -13   7  279.27   18.67
  -1 -13   7  286.10   15.15
  -1 -13   7  237.89   16.35
  -1 -13   7  258.27   14.98
  -1 -13   6   60.78    6.23
  -1 -13   6   33.43    7.19
  -1 -13   6   28.96    8.49
  -1 -13   6   63.38    5.92
  -1 -13   5  852.42   35.11
  -1 -13   5  731.90   35.58
  -1 -13   5  808.98   35.86
  -1 -13   5  853.69   34.62
  -1 -13   4  174.71   12.52
  -1 -13   4  156.35   10.02
  -1 -13   4  147.15   10.64
  -1 -13   3   32.62    5.14
  -1 -13   3   51.10    6.72
  -1 -13   3   46.46    5.10
  -1 -13   2   -0.36    2.71
  -1 -13   2    0.28    3.13
  -1 -13   2   -0.22    1.71
  -1 -13   1 1019.57   44.44
  -1 -13   1 1044.56   44.39
  -1 -13   0   52.09    6.22
  -1 -13   0   49.48    6.07
  -1 -13   0   61.07    7.13
  -1 -13  -1  753.22   31.96
  -1 -13  -1  663.00   32.56
  -1 -13  -1  695.76   31.20
  -1 -13  -2   13.81    3.98
  -1 -13  -2   10.92    3.57
  -1 -13  -2    8.12    3.21
  -1 -13  -3  247.53   14.38
  -1 -13  -3  223.44   13.53
  -1 -13  -3  231.46   14.91
  -1 -13  -4   33.48    5.40
  -1 -13  -4   37.63    5.34
  -1 -13  -4   35.56    4.99
  -1 -13  -5    0.35    2.92
  -1 -13  -5    1.31    2.58
  -1 -13  -5    1.15    2.50
  -1 -13  -6   22.92    4.32
  -1 -13  -6   25.86    4.42
  -1 -13  -6   26.48    5.07
  -1 -13  -7  105.01    8.71
  -1 -13  -7   95.81    9.16
  -1 -13  -8   11.85    3.91
  -1 -13  -8   12.60    3.53
  -1 -13  -9  136.84    9.81
  -1 -13  -9  135.82   11.16
  -1 -13 -10   21.24    4.72
  -1 -13 -10   12.66    3.51
  -1 -13 -11   37.91    5.40
  -1 -13 -11   47.01    6.46
  -1 -13 -12    0.95    2.30
  -1 -13 -12    5.00    3.22
  -1 -13 -13   20.80    4.29
  -1 -13 -13   11.23    3.84
  -1 -13 -13   17.99    3.98
  -1 -13 -14   49.71    5.76
  -1 -13 -14   55.53    6.46
  -1 -13 -14   43.37    5.81
  -1 -13 -15   -1.59    2.51
  -1 -13 -15   -1.14    2.44
  -1 -13 -15    1.44    2.38
  -1 -13 -16   37.17    4.78
  -1 -13 -16   33.68    4.77
  -1 -13 -17    2.20    2.25
  -1 -14  24   15.23    2.85
  -1 -14  23   24.87    3.97
  -1 -14  22   54.28    5.86
  -1 -14  21  230.20   13.85
  -1 -14  21  217.85   13.01
  -1 -14  20   22.19    4.83
  -1 -14  20   27.40    4.70
  -1 -14  19    3.61    3.50
  -1 -14  19   -1.89    3.34
  -1 -14  18   20.53    4.98
  -1 -14  18   27.92    5.14
  -1 -14  17   13.69    4.75
  -1 -14  17    9.61    4.01
  -1 -14  16   13.58    4.61
  -1 -14  15  717.72   34.75
  -1 -14  15  795.35   35.24
  -1 -14  14  146.73   11.56
  -1 -14  14  155.06   11.73
  -1 -14  14  139.05   11.39
  -1 -14  13  146.36   11.77
  -1 -14  13  149.16   11.51
  -1 -14  13  146.83   11.57
  -1 -14  12   34.68    6.72
  -1 -14  12   10.05    3.80
  -1 -14  11   16.08    4.40
  -1 -14  11   16.25    4.29
  -1 -14  10   98.43    9.06
  -1 -14  10  108.43    9.45
  -1 -14   9   21.39    4.48
  -1 -14   9   79.32   10.97
  -1 -14   9   68.08   14.21
  -1 -14   9   26.76    4.91
  -1 -14   8   44.72    5.68
  -1 -14   8   36.26    5.62
  -1 -14   8   69.78   14.04
  -1 -14   8   77.87   11.47
  -1 -14   7  168.05   11.71
  -1 -14   7  167.02   15.12
  -1 -14   7  209.76   17.49
  -1 -14   7  174.78   11.61
  -1 -14   6  901.64   37.74
  -1 -14   6  883.36   40.54
  -1 -14   6  841.57   39.45
  -1 -14   6  913.32   38.39
  -1 -14   5   46.00    5.08
  -1 -14   5   43.50    5.59
  -1 -14   5   43.48    6.58
  -1 -14   4  366.83   19.79
  -1 -14   4  390.68   18.99
  -1 -14   4  399.87   21.65
  -1 -14   3    2.46    3.11
  -1 -14   3    2.70    2.97
  -1 -14   3    2.77    2.14
  -1 -14   2   68.09    7.31
  -1 -14   2   82.03    7.95
  -1 -14   2   75.39    8.27
  -1 -14   2   73.96    6.52
  -1 -14   1   72.29    7.53
  -1 -14   1   61.93    6.82
  -1 -14   1   64.81    7.71
  -1 -14   0  359.80   20.65
  -1 -14   0  361.55   19.63
  -1 -14   0  380.30   19.64
  -1 -14  -1   41.02    5.51
  -1 -14  -1   40.71    5.74
  -1 -14  -1   32.22    5.38
  -1 -14  -2   39.73    5.45
  -1 -14  -2   38.54    5.86
  -1 -14  -2   52.95    6.50
  -1 -14  -3   11.86    3.88
  -1 -14  -3    9.66    3.45
  -1 -14  -3   11.19    3.95
  -1 -14  -4  141.61   10.84
  -1 -14  -4  139.56   11.14
  -1 -14  -4  142.79   10.36
  -1 -14  -5   -0.56    2.92
  -1 -14  -5   -0.62    3.12
  -1 -14  -5    2.53    3.10
  -1 -14  -6   18.12    4.15
  -1 -14  -6   15.23    4.25
  -1 -14  -6   11.22    3.67
  -1 -14  -7   10.57    3.68
  -1 -14  -7    8.12    3.47
  -1 -14  -8   51.25    6.72
  -1 -14  -8   53.95    6.23
  -1 -14  -9    2.15    2.73
  -1 -14 -10   15.39    4.12
  -1 -14 -10   30.53    7.47
  -1 -14 -11    4.70    2.99
  -1 -14 -12   41.90    5.74
  -1 -15  23    2.08    2.19
  -1 -15  22   37.22    4.34
  -1 -15  22   47.26    5.21
  -1 -15  21   10.69    3.29
  -1 -15  21    4.74    2.61
  -1 -15  20    9.00    3.45
  -1 -15  20   10.92    3.97
  -1 -15  19    0.31    3.65
  -1 -15  19    6.00    3.30
  -1 -15  18   18.92    4.59
  -1 -15  18   28.48    5.48
  -1 -15  17    4.03    3.58
  -1 -15  16  136.77   11.37
  -1 -15  16  138.52   11.28
  -1 -15  15   13.33    4.80
  -1 -15  15   10.52    4.34
  -1 -15  14  307.99   18.37
  -1 -15  14  342.65   19.34
  -1 -15  14  327.28   18.96
  -1 -15  13   29.38    6.23
  -1 -15  13   37.26    5.92
  -1 -15  12  287.31   16.73
  -1 -15  12  238.64   15.79
  -1 -15  11   63.72    7.39
  -1 -15  11   66.05    7.55
  -1 -15  10  147.29   11.17
  -1 -15  10  151.99   11.14
  -1 -15  10  126.97   11.00
  -1 -15   9  217.15   21.04
  -1 -15   9  178.08   12.71
  -1 -15   9  167.50   12.04
  -1 -15   9  176.01   16.92
  -1 -15   8  352.33   22.22
  -1 -15   8  347.33   18.97
  -1 -15   8  349.69   24.84
  -1 -15   8  373.27   19.81
  -1 -15   7  653.31   30.14
  -1 -15   7  597.84   29.07
  -1 -15   7  648.55   33.36
  -1 -15   7  609.04   32.09
  -1 -15   6  632.36   28.70
  -1 -15   6  537.47   30.51
  -1 -15   6  665.00   31.20
  -1 -15   6  624.49   27.92
  -1 -15   6  552.02   31.78
  -1 -15   5  554.93   31.11
  -1 -15   5  528.71   30.02
  -1 -15   5  659.12   28.89
  -1 -15   5  706.43   31.73
  -1 -15   4  278.05   17.39
  -1 -15   4  305.78   17.91
  -1 -15   4  293.56   15.63
  -1 -15   3  105.85    9.74
  -1 -15   3  120.40    8.93
  -1 -15   3  104.84   10.02
  -1 -15   2    8.40    4.05
  -1 -15   2    3.07    3.38
  -1 -15   1  101.07    9.40
  -1 -15   1   89.62    8.31
  -1 -15   0   27.21    5.24
  -1 -15   0   23.81    7.48
  -1 -15   0   25.22    5.08
  -1 -15  -1   -0.37    2.74
  -1 -15  -1    1.85    3.29
  -1 -15  -1    2.35    3.27
  -1 -15  -2   21.06    4.69
  -1 -15  -2   23.42    5.20
  -1 -15  -2   22.51    4.88
  -1 -15  -3  151.70   11.21
  -1 -15  -3  172.96   12.49
  -1 -15  -3  159.09   11.94
  -1 -15  -4   24.13    5.05
  -1 -15  -4   26.43    5.18
  -1 -15  -4   19.35    4.39
  -1 -15  -5  339.03   19.48
  -1 -15  -5  381.48   19.86
  -1 -15  -5  336.89   18.42
  -1 -15  -6   41.72    5.62
  -1 -15  -6   45.14    6.39
  -1 -15  -6   45.73    6.28
  -1 -15  -7    4.16    2.91
  -1 -15  -8   23.68    4.75
  -1 -15  -9   24.63    7.83
  -1 -15 -10   36.52    7.80
  -1 -15 -11   55.82    7.73
  -1 -16  23   -0.32    1.70
  -1 -16  22    3.82    2.06
  -1 -16  22    4.58    2.35
  -1 -16  21    5.46    2.53
  -1 -16  21    3.02    2.58
  -1 -16  20   64.36    6.58
  -1 -16  20   60.53    6.14
  -1 -16  19   37.23    5.32
  -1 -16  19   39.80    5.82
  -1 -16  18    7.24    3.42
  -1 -16  17    8.65    3.91
  -1 -16  17    8.00    3.85
  -1 -16  16  113.85   10.01
  -1 -16  16  115.88    9.95
  -1 -16  15  178.95   12.89
  -1 -16  15  175.45   12.66
  -1 -16  14   -4.79    5.18
  -1 -16  14   12.34    4.44
  -1 -16  13  166.30   12.12
  -1 -16  13  163.35   12.34
  -1 -16  12   11.25    4.30
  -1 -16  12   11.52    4.12
  -1 -16  12   22.94    5.87
  -1 -16  11  391.33   21.69
  -1 -16  11  390.84   22.05
  -1 -16  10   10.00    4.41
  -1 -16  10   12.06    3.81
  -1 -16   9  231.87   22.07
  -1 -16   9  218.10   14.20
  -1 -16   9  216.71   13.96
  -1 -16   9  218.07   14.53
  -1 -16   8    6.07    3.38
  -1 -16   8   18.75   13.26
  -1 -16   8   13.14    4.55
  -1 -16   8   10.28    4.19
  -1 -16   7  466.76   27.22
  -1 -16   7  460.53   23.33
  -1 -16   7  469.28   24.29
  -1 -16   7  515.35   29.65
  -1 -16   7  522.27   26.18
  -1 -16   6  200.77   13.52
  -1 -16   6  219.21   18.86
  -1 -16   6  216.40   14.89
  -1 -16   6  194.60   12.58
  -1 -16   6  205.16   20.49
  -1 -16   5  604.94   33.93
  -1 -16   5  709.41   31.38
  -1 -16   5  692.96   32.98
  -1 -16   5  673.13   34.52
  -1 -16   4  336.86   17.80
  -1 -16   4  329.32   19.46
  -1 -16   3  321.39   16.51
  -1 -16   3  296.05   17.98
  -1 -16   2   45.90    7.17
  -1 -16   2   31.74    5.71
  -1 -16   1   62.62    7.45
  -1 -16   1   60.48    7.10
  -1 -16   0    8.46    4.11
  -1 -16  -1   35.70    5.89
  -1 -16  -2   32.14    5.47
  -1 -16  -3   13.07    4.21
  -1 -16  -4  264.21   19.16
  -1 -16  -4  337.46   17.56
  -1 -16  -5   -0.28    3.02
  -1 -16  -6   15.44   11.87
  -1 -16  -8   56.04    9.38
  -1 -16  -8   22.57    7.03
  -1 -16  -9   47.46    8.87
  -1 -17  22   16.61    2.98
  -1 -17  21   19.84    3.18
  -1 -17  21   18.29    3.41
  -1 -17  20    9.58    3.18
  -1 -17  20    5.00    2.62
  -1 -17  19   25.14    4.24
  -1 -17  18    2.47    2.99
  -1 -17  18    0.28    3.00
  -1 -17  17    2.96    3.11
  -1 -17  17    2.92    3.14
  -1 -17  16   -0.94    3.47
  -1 -17  16    0.92    3.21
  -1 -17  15   16.40    4.48
  -1 -17  14   84.14    8.10
  -1 -17  14   64.57    7.42
  -1 -17  13    2.92    3.18
  -1 -17  13   12.30    4.49
  -1 -17  12  126.55   10.43
  -1 -17  12  123.05   10.57
  -1 -17  12  132.31   10.86
  -1 -17  11   80.29    8.22
  -1 -17  11   73.16    8.11
  -1 -17  11   66.61    7.61
  -1 -17  10  127.76   13.50
  -1 -17  10  112.13    9.75
  -1 -17  10   98.80    8.96
  -1 -17  10   92.60    9.13
  -1 -17  10  147.86   10.67
  -1 -17   9   32.79    5.68
  -1 -17   9   53.34    7.26
  -1 -17   9   26.10    5.40
  -1 -17   9   37.76   16.94
  -1 -17   9   26.02    4.94
  -1 -17   8   62.63    7.51
  -1 -17   8   72.49    8.05
  -1 -17   8   62.88    6.86
  -1 -17   7   24.16    5.12
  -1 -17   7   26.03    5.22
  -1 -17   7   28.67    4.64
  -1 -17   6  106.64   15.98
  -1 -17   6   92.55    8.74
  -1 -17   6  121.95   18.32
  -1 -17   6  100.72    9.46
  -1 -17   5  165.70   11.65
  -1 -17   5  144.75   18.52
  -1 -17   4  353.68   19.20
  -1 -17   4  398.25   24.96
  -1 -17   3  213.59   18.96
  -1 -17   2   21.45   12.52
  -1 -17   2   24.71   15.86
  -1 -17   1  -22.35   17.10
  -1 -17   1   39.57    8.68
  -1 -17   0   70.50    8.30
  -1 -17  -1  175.84   11.75
  -1 -17  -1   61.15   14.89
  -1 -17  -2    8.86    4.15
  -1 -17  -3   28.63   13.89
  -1 -17  -3  115.33    8.99
  -1 -17  -4   12.26    3.86
  -1 -17  -5  275.01   19.16
  -1 -17  -5  324.77   16.72
  -1 -17  -7  403.05   21.17
  -1 -17  -7  333.43   19.97
  -1 -17  -8   74.67    9.09
  -1 -17  -8   41.83    9.53
  -1 -17  -9  384.55   20.44
  -1 -17 -10   32.20    6.08
  -1 -18  21   43.05    3.99
  -1 -18  21   52.84    4.63
  -1 -18  20   47.82    4.72
  -1 -18  19   70.86    6.24
  -1 -18  19   68.68    6.15
  -1 -18  18    0.48    2.40
  -1 -18  18    0.95    2.40
  -1 -18  17   -0.51    2.89
  -1 -18  17    2.12    2.84
  -1 -18  16   10.20    3.79
  -1 -18  16   11.66    3.62
  -1 -18  15  145.07   10.58
  -1 -18  14    6.99    3.57
  -1 -18  14    2.18    3.81
  -1 -18  13  356.66   18.67
  -1 -18  13  327.62   18.29
  -1 -18  13  344.01   19.10
  -1 -18  12   -1.86    4.43
  -1 -18  12   -1.30    3.38
  -1 -18  12    0.90    2.94
  -1 -18  11  184.15   12.85
  -1 -18  11  188.28   12.98
  -1 -18  11  171.28   11.92
  -1 -18  10   46.05    5.88
  -1 -18  10   38.10    6.03
  -1 -18   9   45.98   12.40
  -1 -18   9   60.41    7.65
  -1 -18   8   10.96   16.99
  -1 -18   8   10.92    4.06
  -1 -18   8    8.20    3.07
  -1 -18   7  112.53   15.98
  -1 -18   7   42.65    6.99
  -1 -18   7   91.95   17.56
  -1 -18   6   37.48   15.08
  -1 -18   6   93.53   17.76
  -1 -18   6   72.22    8.33
  -1 -18   5   79.10    7.60
  -1 -18   5   92.52   15.97
  -1 -18   4   48.95    5.78
  -1 -18   4  100.77   16.41
  -1 -18   3  242.23   20.88
  -1 -18   2   23.98   14.37
  -1 -18   2   26.29   14.90
  -1 -18   1   20.46   13.88
  -1 -18   1   26.36   14.37
  -1 -18   0  -15.17   12.41
  -1 -18   0  -25.24   16.73
  -1 -18  -1   -1.02   11.98
  -1 -18  -1  -14.88   12.40
  -1 -18  -2  -23.69   13.37
  -1 -18  -3   29.15   11.32
  -1 -18  -3   -9.09   10.63
  -1 -18  -4   24.73   11.28
  -1 -18  -4   56.09   10.39
  -1 -18  -5  141.96   13.27
  -1 -18  -5  121.62   13.55
  -1 -18  -6  475.78   24.47
  -1 -18  -6  453.02   23.53
  -1 -18  -7   50.24   10.11
  -1 -18  -7  119.06    9.82
  -1 -18  -8  326.05   18.47
  -1 -18  -9   19.89    5.10
  -1 -18  -9   26.24    7.02
  -1 -19  20    5.47    1.82
  -1 -19  20    4.50    1.91
  -1 -19  19   31.99    3.87
  -1 -19  19   34.84    3.97
  -1 -19  18    7.67    2.79
  -1 -19  18   12.61    2.99
  -1 -19  17   18.07    3.63
  -1 -19  17   10.44    3.08
  -1 -19  16    3.66    2.82
  -1 -19  15   80.11    7.52
  -1 -19  15   75.14    6.94
  -1 -19  14  162.02   10.76
  -1 -19  14  158.89   11.16
  -1 -19  13   25.93    4.48
  -1 -19  13   26.88    5.13
  -1 -19  13   31.25    5.23
  -1 -19  12  117.23    8.93
  -1 -19  12  112.21    9.46
  -1 -19  12  119.14    9.60
  -1 -19  11    1.19    3.21
  -1 -19  11   -1.46    4.54
  -1 -19  11   -0.78    2.76
  -1 -19  10   25.19    4.24
  -1 -19  10   29.76    5.61
  -1 -19  10   34.82    5.41
  -1 -19   9   97.14    8.92
  -1 -19   9   61.88    7.22
  -1 -19   8  152.90   11.02
  -1 -19   8   96.41   16.09
  -1 -19   7   70.43   15.75
  -1 -19   7   91.10    9.14
  -1 -19   6   79.78   16.21
  -1 -19   6   68.80    8.50
  -1 -19   5   73.57   15.03
  -1 -19   5   32.33    7.66
  -1 -19   5   66.62   15.49
  -1 -19   4   66.32   15.29
  -1 -19   4   30.30    7.96
  -1 -19   3   30.34    8.53
  -1 -19   3   56.03   14.34
  -1 -19   2   40.95   13.79
  -1 -19   2   41.55   14.47
  -1 -19   2   21.06    8.97
  -1 -19   1   49.03   14.04
  -1 -19   1   33.32    9.94
  -1 -19   0  105.86   13.53
  -1 -19   0   63.85   14.76
  -1 -19  -1   95.32   12.08
  -1 -19  -1   85.55   12.89
  -1 -19  -2   81.79   11.84
  -1 -19  -2   91.20   12.17
  -1 -19  -3  126.93   11.83
  -1 -19  -3  170.35   14.67
  -1 -19  -3  135.07   13.43
  -1 -19  -4   54.08   10.31
  -1 -19  -4   47.59   11.48
  -1 -19  -5  168.88   14.15
  -1 -19  -5  203.48   13.17
  -1 -19  -6  126.63   12.38
  -1 -19  -6  173.54   11.55
  -1 -19  -7  285.93   17.64
  -1 -19  -7  369.51   16.18
  -1 -19  -8   13.52    4.48
  -1 -19  -8   -7.62    6.25
  -1 -20  18    0.72    1.61
  -1 -20  18   -1.56    1.81
  -1 -20  17    1.14    1.74
  -1 -20  16   13.39    2.90
  -1 -20  15   33.84    4.25
  -1 -20  15   35.94    4.72
  -1 -20  14    0.47    3.07
  -1 -20  14    1.40    2.47
  -1 -20  13  134.18    8.94
  -1 -20  13  136.61    9.66
  -1 -20  12    0.25    2.93
  -1 -20  12    0.63    2.23
  -1 -20  11    5.95    4.33
  -1 -20  11    5.92    3.30
  -1 -20  11    6.01    2.50
  -1 -20  10   13.74    3.69
  -1 -20  10    9.23    4.84
  -1 -20   9   84.48    8.26
  -1 -20   9   97.82    8.03
  -1 -20   9  113.46    9.53
  -1 -20   8   62.86    7.80
  -1 -20   8   32.80    6.29
  -1 -20   7  111.74   11.79
  -1 -20   7   -0.29   14.13
  -1 -20   7  150.96   10.66
  -1 -20   6   94.44    9.55
  -1 -20   6  -13.97   13.30
  -1 -20   6   80.79   12.55
  -1 -20   5   58.13    9.37
  -1 -20   5   32.88   13.41
  -1 -20   4   64.91   13.75
  -1 -20   4   38.66    9.02
  -1 -20   3   83.27   12.93
  -1 -20   3   31.81    9.37
  -1 -20   2   83.64   12.31
  -1 -20   2  122.84   13.76
  -1 -20   1  221.49   16.49
  -1 -20   1  248.93   17.21
  -1 -20   0  177.71   14.48
  -1 -20   0  189.51   15.99
  -1 -20  -1  316.19   19.23
  -1 -20  -1  290.16   17.58
  -1 -20  -2  219.06   14.46
  -1 -20  -2  226.71   16.15
  -1 -20  -3  215.15   13.93
  -1 -20  -3  152.50   13.73
  -1 -20  -4  110.80   11.97
  -1 -20  -4  174.23   11.33
  -1 -20  -5   89.66   10.67
  -1 -20  -5  162.29    9.79
  -1 -20  -6  205.08   10.34
  -1 -20  -6  147.52   11.76
  -1 -20  -7    1.38    5.87
  -1 -20  -7   46.89    5.14
  -1 -21  16   49.74    4.40
  -1 -21  15   26.06    3.05
  -1 -21  15   29.66    3.71
  -1 -21  14  109.49    7.58
  -1 -21  14  111.04    6.72
  -1 -21  13    2.91    2.59
  -1 -21  12  110.49    7.91
  -1 -21  11    3.09    2.59
  -1 -21  11    2.75    4.55
  -1 -21  10   -0.83    2.45
  -1 -21  10    5.78    5.06
  -1 -21   9   -2.27    5.25
  -1 -21   9   -1.03    2.10
  -1 -21   8    1.40    2.04
  -1 -21   8   -9.94    5.93
  -1 -21   8   -9.00    5.19
  -1 -21   7    1.46    6.07
  -1 -21   7   -0.69    5.50
  -1 -21   6   34.84    7.84
  -1 -21   6   34.92    7.44
  -1 -21   5   68.31    9.46
  -1 -21   5   80.19    9.06
  -1 -21   4  142.29   11.42
  -1 -21   4   27.81   10.45
  -1 -21   3   -0.22    9.44
  -1 -21   3   80.78   10.85
  -1 -21   2  144.66   12.22
  -1 -21   2  110.84   11.60
  -1 -21   1  132.40   12.28
  -1 -21   1   99.35   10.83
  -1 -21   0  301.32   17.11
  -1 -21   0  410.24   19.18
  -1 -21  -1  187.66   14.59
  -1 -21  -1  293.15   14.60
  -1 -21  -2  223.95   14.76
  -1 -21  -2  245.35   13.91
  -1 -21  -3   94.97   10.21
  -1 -21  -3  132.06    9.21
  -1 -21  -4   -2.77    6.19
  -1 -21  -4    9.84    5.62
  -1 -21  -5  -11.20    6.41
  -1 -22  13   29.50    3.22
  -1 -22  12    2.39    1.82
  -1 -22  11   30.32    3.38
  -1 -22  10   -1.58    4.35
  -1 -22  10    2.29    1.79
  -1 -22   9   22.06    5.52
  -1 -22   8   -0.73    5.32
  -1 -22   8   -4.88    4.06
  -1 -22   7   20.80    6.44
  -1 -22   7   26.16    5.21
  -1 -22   5    2.18    5.36
  -1 -22   5  -11.74    6.81
  -1 -22   4   -5.92    6.17
  -1 -22   3    5.59    6.43
  -1 -22   2  -16.66    6.73
  -1 -22   2   -1.24    6.54
  -1 -22   1  100.00    9.42
  -1 -22   1  135.20   10.31
  -1 -22   0   -9.09    6.20
  -1 -22  -1   62.70    7.63
  -1 -22  -1   33.83    6.55
  -1 -23   8  187.28   10.07
  -1 -23   7   20.26    4.96
  -1 -23   6  119.01    8.23
  -1 -23   5    9.42    5.09
  -1 -23   5    1.96    3.97
  -1 -23   4   33.20    4.93
  -1 -23   3   -6.41    4.81
  -1 -23   3   -7.07    4.66
  -1 -23   2    5.49    4.33
  -1 -23   2    3.29    4.38
   2 -24   1   71.03    6.59
   2 -24   2   10.77    4.61
   2 -24   2   -5.10    4.66
   2 -24   3   98.10    7.01
   2 -24   3   70.82    6.71
   2 -24   4   -4.51    3.85
   2 -24   5   71.77    6.43
   2 -23  -4   29.58    5.53
   2 -23  -3  127.70    7.50
   2 -23  -3   71.54    8.24
   2 -23  -2   55.29    8.31
   2 -23  -2  163.24    8.84
   2 -23  -1   64.05    8.40
   2 -23  -1  156.50    9.27
   2 -23   0   82.59    9.29
   2 -23   0   60.75    8.68
   2 -23   1   85.94    9.66
   2 -23   1   70.55    8.72
   2 -23   2   98.04    9.57
   2 -23   2   90.55   10.98
   2 -23   3  130.94   10.42
   2 -23   3  108.53   11.62
   2 -23   4  103.50    8.93
   2 -23   4  128.95    9.75
   2 -23   5   57.55    7.02
   2 -23   5   47.93    6.76
   2 -23   6   55.30    6.54
   2 -23   6   36.19    6.32
   2 -23   7  -12.72    5.20
   2 -23   7    3.19    3.94
   2 -23   8   49.33    6.11
   2 -23   9   -0.86    3.81
   2 -23   9    2.92    1.90
   2 -23  10  129.68    7.37
   2 -23  10  105.96    7.12
   2 -23  11   -0.72    1.54
   2 -23  12   71.87    5.20
   2 -23  13    3.61    1.65
   2 -22  -6   87.47    8.78
   2 -22  -6  154.11    8.07
   2 -22  -5  127.72    8.13
   2 -22  -5   43.95    8.10
   2 -22  -4   47.72    7.81
   2 -22  -4   50.78    8.21
   2 -22  -3   34.64    8.84
   2 -22  -3   26.37    8.02
   2 -22  -2   25.17    7.97
   2 -22  -2   27.47    9.04
   2 -22  -1   16.80    9.46
   2 -22  -1   76.90   10.26
   2 -22   0   33.58   10.92
   2 -22   0   38.31   10.96
   2 -22   0   26.10    8.62
   2 -22   1   19.45    8.17
   2 -22   1   25.40   11.05
   2 -22   2  137.80   13.34
   2 -22   2  141.03   13.94
   2 -22   3   72.66   11.38
   2 -22   3   60.91   13.54
   2 -22   4   64.84   13.38
   2 -22   4   98.93   12.25
   2 -22   5   44.63   13.31
   2 -22   5   31.30    6.97
   2 -22   6   73.45    8.44
   2 -22   6   48.82   14.03
   2 -22   7   87.46    7.80
   2 -22   7  101.52    8.80
   2 -22   7   -0.78   12.28
   2 -22   8   34.86    5.38
   2 -22   8   26.57    5.43
   2 -22   9    9.63    3.11
   2 -22   9    9.29    4.52
   2 -22  10   -4.53    4.06
   2 -22  10    3.75    2.70
   2 -22  11   64.45    5.96
   2 -22  11   57.18    5.66
   2 -22  12    0.79    2.65
   2 -22  13   10.40    2.29
   2 -22  13    9.75    2.96
   2 -22  14   14.10    2.45
   2 -22  14   13.60    3.01
   2 -22  15   33.76    3.73
   2 -21  -8  124.74    7.18
   2 -21  -8   55.26    7.54
   2 -21  -7   81.46    9.61
   2 -21  -7  165.48    9.36
   2 -21  -6   39.37    8.30
   2 -21  -6   18.36    7.15
   2 -21  -5   21.00    8.58
   2 -21  -5    7.83    7.77
   2 -21  -4   23.87    9.44
   2 -21  -3   36.32    9.54
   2 -21  -3  -18.56   10.50
   2 -21  -2  -21.27   11.14
   2 -21  -2  -18.40   10.71
   2 -21  -1   -8.60   13.12
   2 -21  -1   24.00   11.50
   2 -21   0   57.82   13.66
   2 -21   1  190.23   17.27
   2 -21   2  103.71   15.64
   2 -21   2  154.53   17.37
   2 -21   3  152.42   16.18
   2 -21   3  163.89   18.07
   2 -21   4   29.73   14.02
   2 -21   4   22.39   12.14
   2 -21   5   92.08   12.61
   2 -21   5   86.37   16.63
   2 -21   6   65.62    8.15
   2 -21   6   49.70    5.79
   2 -21   7   21.58    5.94
   2 -21   7   10.43    3.47
   2 -21   8    3.63    2.77
   2 -21   8   33.20    5.99
   2 -21   9   76.86    7.17
   2 -21   9   -0.78    2.75
   2 -21  10    3.27    2.37
   2 -21  10    4.94    2.99
   2 -21  11    3.74    3.59
   2 -21  11    7.26    2.75
   2 -21  11    6.13    3.50
   2 -21  12   44.78    5.00
   2 -21  12   54.40    6.11
   2 -21  13    0.48    3.00
   2 -21  13    1.41    2.32
   2 -21  14   43.87    5.35
   2 -21  14   57.31    5.31
   2 -21  15    3.83    2.30
   2 -21  16  110.65    7.28
   2 -21  17    0.15    1.60
   2 -21  17    0.16    1.73
   2 -21  18    6.08    1.91
   2 -21  18    6.89    1.83
   2 -20  -9  106.03    7.46
   2 -20  -9   66.62    8.71
   2 -20  -8   83.26    8.16
   2 -20  -8   30.52    8.46
   2 -20  -7   22.03    8.49
   2 -20  -7   30.90    4.46
   2 -20  -6   14.16    3.78
   2 -20  -5   14.62    4.17
   2 -20  -4   11.24    4.18
   2 -20  -3   16.80    4.53
   2 -20  -2   82.93    8.31
   2 -20  -1   37.18    6.34
   2 -20   0  283.04   17.09
   2 -20   1  -25.65   15.92
   2 -20   2  173.25   18.93
   2 -20   2  147.66   16.80
   2 -20   3  -12.29   14.08
   2 -20   3   21.17   15.29
   2 -20   4   28.43    4.50
   2 -20   4   20.20   13.10
   2 -20   5   71.07   14.47
   2 -20   5   32.97    4.99
   2 -20   6  122.52   14.18
   2 -20   6  121.40   19.10
   2 -20   7  159.92   11.74
   2 -20   7  254.61   16.54
   2 -20   8    0.90    2.89
   2 -20   8   16.42    5.32
   2 -20   9    4.79    2.70
   2 -20   9    6.62    3.48
   2 -20  10   13.92    3.64
   2 -20  10    9.93    3.91
   2 -20  11    2.68    3.53
   2 -20  11    3.90    2.93
   2 -20  12   -8.08    4.33
   2 -20  12   -0.26    3.13
   2 -20  12   -0.87    3.77
   2 -20  13   84.60    7.51
   2 -20  13   84.22    7.88
   2 -20  14   27.50    4.54
   2 -20  15  578.33   25.90
   2 -20  16    3.73    2.80
   2 -20  16    3.98    2.93
   2 -20  17  268.42   13.94
   2 -20  17  255.02   13.60
   2 -20  18   11.49    2.80
   2 -20  18   11.14    2.74
   2 -20  19    2.97    1.78
   2 -20  19    3.71    1.91
   2 -19 -10   55.42    8.05
   2 -19  -9   66.94    9.51
   2 -19  -9   16.93    6.42
   2 -19  -8    2.68    2.70
   2 -19  -7   14.53    3.84
   2 -19  -6    1.37    3.07
   2 -19  -5    2.04    3.11
   2 -19  -4   -0.31    3.44
   2 -19  -3   27.38    5.49
   2 -19  -2    1.67    3.80
   2 -19  -1   52.02    7.26
   2 -19   0    2.47    4.19
   2 -19   1  100.01   10.08
   2 -19   2   46.40    7.86
   2 -19   3   67.35    6.56
   2 -19   3  -15.00   17.66
   2 -19   4   37.36    5.15
   2 -19   4   -6.84   18.43
   2 -19   5    9.38   13.27
   2 -19   5   30.68    5.08
   2 -19   5   47.27   17.84
   2 -19   6   -1.88    3.23
   2 -19   6   27.89   19.39
   2 -19   7    2.24    3.14
   2 -19   7    5.13    2.77
   2 -19   8   31.02    4.81
   2 -19   8   30.30    5.34
   2 -19   9    2.04    2.82
   2 -19   9    0.33    3.00
   2 -19   9    8.89    4.84
   2 -19  10   60.52    6.71
   2 -19  10   56.73    7.23
   2 -19  11   -1.64    3.96
   2 -19  11    1.80    2.99
   2 -19  12    5.69    3.24
   2 -19  12   -1.32    4.35
   2 -19  12    1.29    3.56
   2 -19  13  114.43    9.80
   2 -19  13  105.76    9.09
   2 -19  14  258.45   15.21
   2 -19  15   93.93    8.53
   2 -19  15  105.47    9.00
   2 -19  16  336.44   17.51
   2 -19  16  318.84   17.42
   2 -19  17   54.70    6.04
   2 -19  17   42.41    5.45
   2 -19  18   27.89    4.20
   2 -19  18   38.48    4.83
   2 -19  19   17.59    3.22
   2 -19  20   79.46    5.69
   2 -19  21   23.26    2.93
   2 -18 -10   22.37    8.08
   2 -18 -10  -11.29    7.72
   2 -18  -9   52.23    9.39
   2 -18  -9  124.53    8.60
   2 -18  -8   43.09    5.66
   2 -18  -8   34.47    6.32
   2 -18  -7   48.22    6.15
   2 -18  -7   42.47    6.08
   2 -18  -6    9.24    4.17
   2 -18  -6   10.71    3.85
   2 -18  -5   -0.32    3.67
   2 -18  -5    8.20    4.16
   2 -18  -4  249.32   16.27
   2 -18  -4  264.24   16.05
   2 -18  -3    9.28    4.32
   2 -18  -3    2.06    3.88
   2 -18  -2  243.44   15.56
   2 -18  -2  220.28   15.31
   2 -18  -1    1.80    4.24
   2 -18  -1    1.83    4.07
   2 -18   0  252.60   16.49
   2 -18   1    2.24    4.42
   2 -18   2   90.28   14.52
   2 -18   2  191.35   13.37
   2 -18   3   15.75    3.81
   2 -18   3   25.83    6.64
   2 -18   4  261.42   16.40
   2 -18   4  206.58   12.78
   2 -18   5   57.21   17.15
   2 -18   5   32.06   15.22
   2 -18   6   90.69    8.44
   2 -18   6   82.63    7.46
   2 -18   7   11.31    3.94
   2 -18   7    6.16    3.14
   2 -18   8  596.30   29.50
   2 -18   8  637.24   30.68
   2 -18   9  452.30   27.83
   2 -18   9  328.38   18.97
   2 -18   9  309.13   19.33
   2 -18   9  441.19   22.61
   2 -18  10   70.65    8.25
   2 -18  10   71.83    7.82
   2 -18  11  140.14   11.22
   2 -18  11  121.11   10.22
   2 -18  12   52.93    6.90
   2 -18  12   47.64    6.45
   2 -18  12   39.68    6.43
   2 -18  13    1.31    3.20
   2 -18  14    8.71    3.91
   2 -18  15  237.73   15.04
   2 -18  15  248.98   15.25
   2 -18  16    7.94    3.80
   2 -18  16   13.30    4.03
   2 -18  17    3.14    3.16
   2 -18  17    0.57    2.84
   2 -18  18    0.78    2.74
   2 -18  19   71.56    6.53
   2 -18  20   12.29    2.92
   2 -18  20   13.51    3.30
   2 -18  21  167.16    9.11
   2 -18  21  193.65   10.29
   2 -18  22    3.14    1.59
   2 -17 -10   53.44    5.95
   2 -17 -10   36.73    5.15
   2 -17  -9   70.88    7.18
   2 -17  -9   64.86    6.79
   2 -17  -8   23.50    4.78
   2 -17  -8   17.74    4.58
   2 -17  -7   -0.62    3.27
   2 -17  -7   -0.66    3.32
   2 -17  -6  126.82   10.73
   2 -17  -6  134.05   10.72
   2 -17  -5  381.37   20.68
   2 -17  -5  350.07   19.91
   2 -17  -4  298.02   17.61
   2 -17  -4  288.58   17.73
   2 -17  -3  693.27   33.23
   2 -17  -3  729.06   33.31
   2 -17  -2   58.94    7.04
   2 -17  -2   51.77    7.30
   2 -17  -2   56.57    7.49
   2 -17  -1  164.84   12.29
   2 -17  -1  174.80   13.11
   2 -17  -1  170.45   12.79
   2 -17   0   36.05    6.34
   2 -17   0   33.94    5.84
   2 -17   1  150.17   11.43
   2 -17   1  126.55   11.27
   2 -17   2   32.66    4.85
   2 -17   2   38.47    6.15
   2 -17   2   37.13    6.69
   2 -17   2   30.08    5.64
   2 -17   3  292.44   16.67
   2 -17   3  302.46   18.50
   2 -17   3  294.48   18.02
   2 -17   4   12.43    5.51
   2 -17   4    9.43    3.44
   2 -17   5  387.20   19.32
   2 -17   5  270.78   20.59
   2 -17   6    6.33    3.19
   2 -17   6    6.80    3.67
   2 -17   7  619.31   29.46
   2 -17   7  581.56   30.88
   2 -17   7  631.09   28.88
   2 -17   8   28.17    5.62
   2 -17   8   34.19    5.58
   2 -17   9  405.76   21.97
   2 -17   9  390.34   22.20
   2 -17   9  449.43   23.96
   2 -17  10   51.00    6.84
   2 -17  10   55.01    7.35
   2 -17  11   43.54    6.51
   2 -17  11   53.53   16.18
   2 -17  11   57.34    7.43
   2 -17  12   66.58    7.38
   2 -17  12   89.22    8.47
   2 -17  13   40.24    6.16
   2 -17  14    1.05    3.75
   2 -17  14    0.69    3.41
   2 -17  15    5.80    3.78
   2 -17  15    4.77    3.55
   2 -17  16    0.99    3.38
   2 -17  16    2.96    3.54
   2 -17  17   -1.56    3.19
   2 -17  18  237.01   14.39
   2 -17  19   23.30    4.43
   2 -17  19   33.53    5.32
   2 -17  20  303.68   15.74
   2 -17  20  313.83   16.42
   2 -17  21    4.25    2.65
   2 -17  21    1.38    2.02
   2 -17  22   52.40    4.87
   2 -16 -11   16.13    3.83
   2 -16 -11   11.23    3.57
   2 -16 -10  102.96    8.78
   2 -16 -10  112.23    9.00
   2 -16  -9  244.65   15.02
   2 -16  -9  239.83   14.71
   2 -16  -8   55.22    6.76
   2 -16  -8   47.43    6.47
   2 -16  -7   19.64    4.91
   2 -16  -7   20.85    4.79
   2 -16  -6   92.47    8.89
   2 -16  -6  100.93    9.48
   2 -16  -5  353.84   19.39
   2 -16  -5  309.44   17.83
   2 -16  -5  344.75   19.09
   2 -16  -4  607.37   28.27
   2 -16  -4  595.36   28.92
   2 -16  -4  590.09   28.72
   2 -16  -3    3.71    3.81
   2 -16  -3    3.39    3.89
   2 -16  -3    2.49    3.29
   2 -16  -2   75.65    8.34
   2 -16  -2   72.45    8.25
   2 -16  -2   84.58    8.28
   2 -16  -1    8.60    3.96
   2 -16  -1    9.63    4.34
   2 -16  -1   13.46    4.46
   2 -16   0   53.60    7.34
   2 -16   0   64.52    7.29
   2 -16   1   47.33    7.15
   2 -16   1   47.80    5.45
   2 -16   1   39.41    5.95
   2 -16   2   62.74    7.24
   2 -16   2   53.54    7.24
   2 -16   2   54.86    7.08
   2 -16   2   62.49    6.38
   2 -16   3   11.62    3.44
   2 -16   3   10.16    4.33
   2 -16   3   10.98    5.17
   2 -16   3    8.19    3.97
   2 -16   4  777.58   36.22
   2 -16   4  766.84   36.84
   2 -16   4  849.00   35.65
   2 -16   5   69.23    7.28
   2 -16   5   69.67    6.57
   2 -16   6  500.26   24.11
   2 -16   6  492.34   23.34
   2 -16   7   50.41    6.00
   2 -16   7   48.25    6.43
   2 -16   8  687.98   35.05
   2 -16   8  622.33   29.90
   2 -16   8  619.76   29.33
   2 -16   8  618.63   31.19
   2 -16   9  327.82   23.59
   2 -16   9  267.07   16.73
   2 -16   9  261.10   16.36
   2 -16   9  316.01   19.15
   2 -16  10   76.36   10.38
   2 -16  10   66.97   15.49
   2 -16  11   38.79   14.52
   2 -16  11   14.39    4.57
   2 -16  12   54.64    6.97
   2 -16  12    7.77   14.85
   2 -16  13  312.02   18.54
   2 -16  13  314.80   18.60
   2 -16  14   56.86    7.40
   2 -16  14   63.44    7.66
   2 -16  15   92.29    9.01
   2 -16  15   88.08    8.99
   2 -16  16   57.83    7.24
   2 -16  17  358.34   19.78
   2 -16  18   60.05    7.17
   2 -16  18   65.90    7.38
   2 -16  19  683.46   30.89
   2 -16  19  688.14   31.34
   2 -16  20   84.15    7.79
   2 -16  20   79.28    7.09
   2 -16  21  392.79   18.79
   2 -16  21  367.52   17.45
  -2  16 -21  348.38   16.68
   2 -16  22    5.73    2.74
   2 -16  23   59.61    4.90
   2 -15 -12    4.23    3.12
   2 -15 -11    1.70    2.67
   2 -15 -11    0.28    2.68
   2 -15 -10  241.97   14.82
   2 -15 -10  259.62   15.17
   2 -15  -9    9.89    3.70
   2 -15  -9    5.64    3.56
   2 -15  -8   21.41    4.69
   2 -15  -8   16.01    4.37
   2 -15  -7  167.38   11.96
   2 -15  -7  151.57   11.47
   2 -15  -6  432.98   22.27
   2 -15  -6  418.78   20.99
   2 -15  -6  411.60   21.99
   2 -15  -5  446.50   21.65
   2 -15  -5  414.13   21.99
   2 -15  -5  408.67   21.92
   2 -15  -4  242.85   15.21
   2 -15  -4  237.53   14.94
   2 -15  -4  225.85   14.19
   2 -15  -3  387.66   19.91
   2 -15  -3  372.17   20.30
   2 -15  -3  366.19   20.15
   2 -15  -2    1.56    2.75
   2 -15  -2    0.59    2.98
   2 -15  -2   -0.64    3.43
   2 -15  -1   51.66    6.24
   2 -15  -1   45.45    6.16
   2 -15  -1   41.39    6.16
   2 -15   0    3.85    3.05
   2 -15   0    0.97    3.40
   2 -15   1   39.53    5.47
   2 -15   1   35.58    5.64
   2 -15   1   28.56    5.57
   2 -15   1   44.44    5.04
   2 -15   2   13.34    3.30
   2 -15   2    9.68    4.18
   2 -15   2   14.93    4.09
   2 -15   2   14.14    3.83
   2 -15   3  492.07   24.64
   2 -15   3  481.41   25.52
   2 -15   3  537.27   24.32
   2 -15   3  512.32   25.00
   2 -15   4   37.57    5.17
   2 -15   4   46.98    6.28
   2 -15   4   36.76    4.70
   2 -15   5 1444.28   56.88
   2 -15   5 1448.79   56.20
   2 -15   5 1332.50   56.95
   2 -15   5 1395.66   57.50
   2 -15   6    2.06    3.04
   2 -15   6    1.64    2.52
   2 -15   6    2.18    3.50
   2 -15   7  214.79   13.23
   2 -15   7  193.32   17.10
   2 -15   7  179.66   14.30
   2 -15   7  234.41   14.04
   2 -15   8    4.33    6.87
   2 -15   8    6.00    3.18
   2 -15   8    7.82    3.34
   2 -15   9  123.82   15.33
   2 -15   9   55.30    6.80
   2 -15   9   67.26    7.52
   2 -15   9  106.27   10.93
   2 -15  10   45.29    8.00
   2 -15  10   70.75   13.87
   2 -15  11   26.30   13.68
   2 -15  11    3.36    3.05
   2 -15  12   -0.35    3.53
   2 -15  12   -1.38    3.41
   2 -15  13   26.31    5.57
   2 -15  13   27.30    5.65
   2 -15  14  107.36    9.66
   2 -15  14   94.43    9.39
   2 -15  15  313.28   18.50
   2 -15  16  113.21   10.01
   2 -15  17   89.32    9.09
   2 -15  17   84.58    8.61
   2 -15  18  154.60   11.73
   2 -15  18  169.67   12.31
   2 -15  19  193.32   12.85
   2 -15  19  197.90   13.30
   2 -15  20  325.22   17.47
   2 -15  20  341.00   18.37
   2 -15  21   87.55    7.71
  -2  15 -21   77.83    6.84
   2 -15  22  153.02    9.97
  -2  15 -22  144.82    9.12
  -2  15 -23   24.22    3.27
   2 -15  23   25.85    3.58
   2 -14 -17  182.29   11.73
   2 -14 -16   26.35    4.28
   2 -14 -16   25.41    4.82
   2 -14 -15  406.27   21.02
   2 -14 -15  370.27   19.28
   2 -14 -14   10.29    4.06
   2 -14 -13   87.77    8.82
   2 -14 -13   89.58    7.75
   2 -14 -12    1.99    2.64
   2 -14 -12    1.08    2.48
   2 -14 -12    3.59    3.37
   2 -14 -11   38.59    5.56
   2 -14 -11   47.73    5.85
   2 -14 -11   48.73    6.52
   2 -14 -10    9.72    3.62
   2 -14 -10    8.51    3.58
   2 -14 -10   13.45    3.67
   2 -14  -9   14.60    4.12
   2 -14  -9    9.75    3.47
   2 -14  -9   10.43    3.68
   2 -14  -8   11.65    3.89
   2 -14  -8   15.30    4.36
   2 -14  -8   15.35    4.27
   2 -14  -7  457.68   23.17
   2 -14  -7  467.96   23.36
   2 -14  -6  114.88    9.54
   2 -14  -6  122.06    9.70
   2 -14  -6  112.89    8.85
   2 -14  -5 1332.51   54.93
   2 -14  -5 1307.97   53.78
   2 -14  -5 1403.17   55.07
   2 -14  -4  174.32   12.06
   2 -14  -4  172.78   11.55
   2 -14  -4  186.16   12.32
   2 -14  -3   16.49    4.39
   2 -14  -3   16.32    4.05
   2 -14  -3   18.65    4.28
   2 -14  -2  145.95   10.35
   2 -14  -2  132.00   10.45
   2 -14  -2  158.85   10.89
   2 -14  -1   10.04    3.50
   2 -14  -1    4.41    3.12
   2 -14  -1    9.10    3.31
   2 -14   0   97.49    8.64
   2 -14   0  103.37    8.34
   2 -14   1   30.73    4.14
   2 -14   1   26.70    4.56
   2 -14   1   22.27    4.25
   2 -14   1   22.82    4.68
   2 -14   2   63.76    5.91
   2 -14   2   55.23    6.22
   2 -14   2   49.07    5.85
   2 -14   2   48.01    6.31
   2 -14   3   73.19    6.66
   2 -14   3   67.25    7.55
   2 -14   3   72.25    7.09
   2 -14   4  587.61   27.60
   2 -14   4  596.03   26.51
   2 -14   4  608.06   27.19
   2 -14   5    3.17    2.75
   2 -14   5    2.01    2.65
   2 -14   5    2.93    2.56
   2 -14   5    3.89    2.99
   2 -14   6   72.02    6.76
   2 -14   6   79.84    7.24
   2 -14   6   74.35    7.40
   2 -14   6   72.99    7.35
   2 -14   6   69.84    8.10
   2 -14   7   12.43    3.48
   2 -14   7    3.34    5.72
   2 -14   7   18.04    3.97
   2 -14   7   16.18    4.01
   2 -14   8  161.67   12.63
   2 -14   8  179.41   11.86
   2 -14   8  180.02   12.00
   2 -14   8  164.45   15.69
   2 -14   9   80.50    9.31
   2 -14   9   67.20    7.17
   2 -14   9   60.19    6.87
   2 -14  10  522.20   25.78
   2 -14  10  585.35   29.38
   2 -14  10  510.73   25.90
   2 -14  11   30.91   11.49
   2 -14  11    6.45    3.37
   2 -14  11    6.10    3.52
   2 -14  11   35.51    6.92
   2 -14  12    7.20   10.32
   2 -14  12    2.01    3.48
   2 -14  12    2.31    3.20
   2 -14  13   14.18    4.74
   2 -14  13   15.57    4.71
   2 -14  14   -0.69    3.64
   2 -14  15   45.35    6.72
   2 -14  16   20.41    5.16
   2 -14  16   20.25    4.81
   2 -14  17   60.89    7.22
   2 -14  17   56.58    7.39
   2 -14  18    6.39    4.05
   2 -14  18    9.65    3.85
   2 -14  19   39.53    6.02
   2 -14  19   38.76    5.53
   2 -14  20   82.51    8.14
   2 -14  20   70.66    7.05
   2 -14  21  207.05   13.10
   2 -14  22   32.66    4.83
  -2  14 -22   27.52    4.43
   2 -14  23  119.86    8.18
  -2  14 -23  123.60    8.41
  -2  14 -24   64.17    5.25
   2 -13 -20   18.98    3.19
   2 -13 -19   43.09    5.33
   2 -13 -19   35.09    4.64
   2 -13 -18   22.72    4.07
   2 -13 -18   25.96    4.84
   2 -13 -17   17.93    3.94
   2 -13 -17   13.46    4.26
   2 -13 -16   35.13    5.10
   2 -13 -16   36.92    6.03
   2 -13 -15    5.78    2.98
   2 -13 -15    6.95    3.87
   2 -13 -15    5.38    2.70
   2 -13 -14   14.62    3.78
   2 -13 -14   14.18    4.45
   2 -13 -13    7.33    3.36
   2 -13 -13    9.71    4.02
   2 -13 -13    8.98    2.97
   2 -13 -12   35.44    5.91
   2 -13 -12   26.74    4.36
   2 -13 -12   29.78    4.57
   2 -13 -12   25.23    4.70
   2 -13 -11   -0.72    3.03
   2 -13 -11    0.60    2.69
   2 -13 -11   -0.28    2.06
   2 -13 -11    1.13    2.62
   2 -13 -10   51.58    6.73
   2 -13 -10   55.32    6.42
   2 -13 -10   45.96    5.86
   2 -13  -9   16.01    4.07
   2 -13  -9   11.19    3.78
   2 -13  -9   12.98    3.80
   2 -13  -8  110.95    8.99
   2 -13  -8  100.59    9.04
   2 -13  -8  101.02    8.71
   2 -13  -7  143.82   10.48
   2 -13  -7  146.61   10.36
   2 -13  -7  127.55   10.28
   2 -13  -6  591.79   26.83
   2 -13  -6  555.81   27.21
   2 -13  -6  567.99   25.83
   2 -13  -6  579.03   26.89
   2 -13  -5  197.11   12.25
   2 -13  -5  188.56   12.16
   2 -13  -5  171.71   12.07
   2 -13  -5  194.42   11.70
   2 -13  -4  408.51   20.40
   2 -13  -4  402.94   20.52
   2 -13  -4  420.02   20.12
   2 -13  -3  178.17   11.77
   2 -13  -3  177.78   11.54
   2 -13  -3  190.39   11.49
   2 -13  -2  158.03   10.39
   2 -13  -2  151.95   10.53
   2 -13  -2  141.44    9.81
   2 -13  -1   84.97    7.07
   2 -13  -1   76.95    7.21
   2 -13  -1   81.92    7.22
   2 -13   0   98.97    8.26
   2 -13   0  108.31    7.38
   2 -13   0   95.00    7.73
   2 -13   1    2.70    1.83
   2 -13   1    0.54    2.74
   2 -13   1    2.44    2.34
   2 -13   1    3.34    2.63
   2 -13   2    0.65    1.81
   2 -13   2    0.49    2.12
   2 -13   2    0.83    2.65
   2 -13   2    1.92    2.14
   2 -13   3   47.88    4.74
   2 -13   3   42.35    5.16
   2 -13   3   45.80    4.94
   2 -13   4    6.26    2.68
   2 -13   4    4.70    2.18
   2 -13   4    6.73    2.54
   2 -13   5  286.86   15.91
   2 -13   5  316.78   15.66
   2 -13   5  302.31   15.78
   2 -13   5  281.15   15.72
   2 -13   6   53.90    5.42
   2 -13   6   45.63    5.37
   2 -13   6   35.76    4.94
   2 -13   6   46.29    6.35
   2 -13   6   46.96    5.47
   2 -13   7   11.05    3.04
   2 -13   7   16.27    3.54
   2 -13   7    7.99    4.56
   2 -13   7   15.87    3.59
   2 -13   7   23.65    5.14
   2 -13   8   24.04    8.10
   2 -13   8   24.82    4.27
   2 -13   8    4.27    4.80
   2 -13   8   22.53    4.22
   2 -13   8   21.73    4.20
   2 -13   9  887.47   37.86
   2 -13   9  884.45   40.19
   2 -13   9  857.37   38.02
   2 -13  10  257.57   17.91
   2 -13  10  213.29   13.75
   2 -13  10  240.25   14.34
   2 -13  10  233.07   14.77
   2 -13  11  187.11   12.32
   2 -13  11  164.12   11.77
   2 -13  11  174.14   15.70
   2 -13  12    3.42    3.10
   2 -13  12    1.91    3.06
   2 -13  12   -6.96    9.05
   2 -13  13   54.65    6.88
   2 -13  14   -1.32    3.55
   2 -13  14    2.41    3.75
   2 -13  15   62.65    7.41
   2 -13  15   56.40    7.14
   2 -13  16   76.86    8.11
   2 -13  16   74.28    8.35
   2 -13  17   10.89    4.20
   2 -13  17    7.16    3.53
   2 -13  18    9.67    3.67
   2 -13  18    4.67    3.78
   2 -13  19  123.37   10.40
   2 -13  19  127.47   10.05
   2 -13  20   11.83    3.56
   2 -13  20    6.62    3.65
   2 -13  21   79.52    7.77
  -2  13 -22  104.34    8.72
   2 -13  22  103.83    8.41
   2 -13  23  179.28   11.08
  -2  13 -23  211.17   12.29
  -2  13 -24  118.95    8.23
  -2  13 -25   86.55    6.17
   2 -12 -21   18.64    3.44
   2 -12 -20   10.34    3.80
   2 -12 -20    4.88    2.66
   2 -12 -19   21.17    4.93
   2 -12 -19   26.53    4.58
   2 -12 -18    3.98    2.79
   2 -12 -18    1.39    3.49
   2 -12 -17    3.69    3.61
   2 -12 -17    5.43    2.98
   2 -12 -16   47.65    6.96
   2 -12 -16   45.14    5.81
   2 -12 -16   46.70    6.10
   2 -12 -15    2.94    3.04
   2 -12 -15   -0.39    3.47
   2 -12 -15    1.57    2.46
   2 -12 -14    5.46    3.17
   2 -12 -14    5.37    3.89
   2 -12 -14    3.10    2.39
   2 -12 -14    6.43    3.12
   2 -12 -13    0.58    2.64
   2 -12 -13    2.40    2.32
   2 -12 -13    3.75    3.53
   2 -12 -13    1.55    2.39
   2 -12 -12   13.70    3.46
   2 -12 -12   15.05    3.53
   2 -12 -12   11.73    3.24
   2 -12 -12   13.22    3.89
   2 -12 -12    8.72    3.87
   2 -12 -11   17.20    3.40
   2 -12 -11   12.41    3.49
   2 -12 -11   13.76    3.86
   2 -12 -11   13.61    4.06
   2 -12 -10    1.09    2.52
   2 -12 -10    4.61    3.09
   2 -12 -10    3.67    2.97
   2 -12  -9   23.06    3.97
   2 -12  -9   19.67    4.15
   2 -12  -9   21.30    4.66
   2 -12  -8   31.27    5.11
   2 -12  -8   33.48    4.77
   2 -12  -8   30.60    4.81
   2 -12  -7  283.92   16.62
   2 -12  -7  316.37   16.48
   2 -12  -7  307.83   16.51
   2 -12  -6   65.82    6.58
   2 -12  -6   70.87    6.14
   2 -12  -6   68.11    6.84
   2 -12  -6   63.35    6.42
   2 -12  -5 1361.74   54.80
   2 -12  -5 1411.57   54.76
   2 -12  -5 1398.06   53.93
   2 -12  -5 1324.78   55.06
   2 -12  -4  475.10   21.33
   2 -12  -4  444.70   22.13
   2 -12  -4  476.95   21.81
   2 -12  -4  437.97   21.63
   2 -12  -3  136.64    9.51
   2 -12  -3  131.25    9.23
   2 -12  -3  147.45    9.27
   2 -12  -2    7.03    2.56
   2 -12  -2    2.14    2.45
   2 -12  -2    2.68    2.36
   2 -12  -1  102.11    8.11
   2 -12  -1  117.93    8.04
   2 -12   0   25.21    3.34
   2 -12   0   20.95    3.81
   2 -12   0   20.03    3.45
   2 -12   1  112.35    7.41
   2 -12   1  101.59    8.09
   2 -12   1  105.22    7.62
   2 -12   1  104.12    7.63
   2 -12   2   34.34    4.73
   2 -12   2   37.40    4.16
   2 -12   2   34.67    4.34
   2 -12   2   36.17    4.40
   2 -12   3  424.93   20.62
   2 -12   3  456.44   20.18
   2 -12   3  464.18   20.71
   2 -12   4  117.18    8.08
   2 -12   4  126.24    8.04
   2 -12   4  113.93    8.22
   2 -12   4  113.16    8.11
   2 -12   5   80.16    6.32
   2 -12   5   72.79    7.06
   2 -12   5   76.81    6.46
   2 -12   5   70.08    6.21
   2 -12   5   75.80    6.47
   2 -12   6   36.57    4.49
   2 -12   6   47.87    5.83
   2 -12   6   36.55    4.52
   2 -12   6   34.21    4.52
   2 -12   6   42.37    4.76
   2 -12   7   54.10    5.67
   2 -12   7   61.67    5.87
   2 -12   7   60.87    5.90
   2 -12   7   59.50    6.88
   2 -12   7   56.35    5.92
   2 -12   8  616.63   26.70
   2 -12   8  579.00   28.38
   2 -12   8  561.61   26.66
   2 -12   8  577.26   26.17
   2 -12   9   83.96   10.32
   2 -12   9   66.02    7.62
   2 -12   9   69.70    6.84
   2 -12  10 1847.29   68.17
   2 -12  10 1772.06   70.48
   2 -12  11   55.43    6.26
   2 -12  11   59.91    9.86
   2 -12  11   55.24    6.17
   2 -12  12   12.12    7.41
   2 -12  12   26.36    4.65
   2 -12  13    1.26    2.81
   2 -12  13    0.30    2.84
   2 -12  14    1.65    3.03
   2 -12  14    3.75    3.03
   2 -12  15   77.99    7.91
   2 -12  15   81.63    8.25
   2 -12  16   59.65    6.92
   2 -12  16   57.66    7.25
   2 -12  17   33.20    5.36
   2 -12  17   31.08    5.61
   2 -12  18   37.75    5.63
   2 -12  18   39.02    6.08
  -2  12 -19   88.64    7.78
   2 -12  19   73.80    7.56
   2 -12  19   88.98    8.74
   2 -12  20   58.90    6.90
  -2  12 -20   52.55    5.83
   2 -12  21    4.68    3.19
  -2  12 -21    6.64    2.63
   2 -12  22   19.35    4.02
  -2  12 -23    6.67    3.48
   2 -12  23    4.79    2.51
  -2  12 -24  165.57   10.78
  -2  12 -25   11.23    2.97
  -2  12 -26    1.13    1.65
   2 -11 -22    8.64    2.91
   2 -11 -22    6.82    2.64
   2 -11 -21    8.31    3.42
   2 -11 -21    6.25    3.56
   2 -11 -20    4.17    3.00
   2 -11 -20   10.14    4.22
   2 -11 -19    9.32    4.13
   2 -11 -19    8.64    3.63
   2 -11 -18    4.56    3.89
   2 -11 -18    5.69    3.28
   2 -11 -17   13.36    3.98
   2 -11 -17   12.16    4.61
   2 -11 -17    8.67    3.43
   2 -11 -16   36.85    6.37
   2 -11 -16   26.10    5.11
   2 -11 -16   32.94    5.22
   2 -11 -15   95.04    8.51
   2 -11 -15   84.28    9.29
   2 -11 -15   83.05    8.41
   2 -11 -14   67.85    6.95
   2 -11 -14   60.05    7.71
   2 -11 -14   64.90    7.14
   2 -11 -14   69.87    7.21
   2 -11 -13    9.87    3.26
   2 -11 -13   13.23    4.40
   2 -11 -13    9.76    3.11
   2 -11 -12   10.49    3.73
   2 -11 -12    6.01    2.88
   2 -11 -12    4.52    2.53
   2 -11 -12    4.31    2.95
   2 -11 -11   22.31    3.98
   2 -11 -11   22.14    4.76
   2 -11 -11   19.10    4.20
   2 -11 -11   14.44    3.40
   2 -11 -10   97.15    8.60
   2 -11 -10   95.78    7.79
   2 -11 -10   90.94    7.43
   2 -11 -10   91.93    7.93
   2 -11  -9   34.58    4.88
   2 -11  -9   32.17    4.98
   2 -11  -9   44.73    5.10
   2 -11  -8   30.93    4.75
   2 -11  -8   33.23    4.69
   2 -11  -8   38.09    4.86
   2 -11  -7    1.16    2.11
   2 -11  -7    1.45    2.23
   2 -11  -7    1.31    2.38
   2 -11  -6  134.71    9.23
   2 -11  -6  132.11    8.46
   2 -11  -6  132.99    9.37
   2 -11  -6  131.37    8.97
   2 -11  -5   82.16    6.68
   2 -11  -5   72.52    6.62
   2 -11  -5   76.86    6.16
   2 -11  -5   83.68    6.91
   2 -11  -4  379.17   18.32
   2 -11  -4  390.16   17.70
   2 -11  -4  353.90   18.26
   2 -11  -4  374.47   18.05
   2 -11  -3  143.22    9.35
   2 -11  -3  141.18    9.16
   2 -11  -3  155.15    9.19
   2 -11  -2  194.13   10.81
   2 -11  -2  195.26   11.32
   2 -11  -2  195.52   11.05
  -2  11   2  187.80   14.03
   2 -11  -1   62.56    5.70
   2 -11  -1   61.06    5.39
  -2  11   1   58.11    7.22
   2 -11   0  324.57   15.95
   2 -11   0  349.68   15.72
  -2  11   0  307.18   19.04
  -2  11  -1    3.20    2.28
   2 -11   1    0.93    1.65
   2 -11   1    4.28    2.09
   2 -11   1    2.59    1.87
   2 -11   2    0.75    1.66
  -2  11  -2    0.80    1.78
  -2  11  -3    3.23    2.24
   2 -11   3    3.96    1.96
   2 -11   4   74.40    6.03
   2 -11   4   69.53    5.74
   2 -11   4   78.42    6.77
   2 -11   5   16.45    2.98
   2 -11   5   18.49    3.10
   2 -11   5   16.62    2.94
   2 -11   5   15.59    3.48
   2 -11   6    9.56    2.60
   2 -11   6   12.37    2.63
   2 -11   6   12.72    2.89
   2 -11   6    9.36    2.50
   2 -11   7  258.42   14.68
   2 -11   7  243.45   12.97
   2 -11   7  232.30   13.09
   2 -11   7  245.76   13.20
   2 -11   8  391.47   19.69
   2 -11   8  424.26   19.78
   2 -11   8  406.43   21.48
   2 -11   8  413.26   19.42
   2 -11   9 1000.36   40.72
   2 -11   9 1039.29   41.08
   2 -11   9  929.87   42.55
   2 -11   9  984.68   40.49
   2 -11  10   63.94    6.18
   2 -11  10   53.45    5.85
   2 -11  11  719.74   34.36
   2 -11  11  742.45   32.07
   2 -11  12   33.36    7.83
   2 -11  12   41.59    5.56
   2 -11  12   38.56    5.10
   2 -11  13   93.23    8.13
   2 -11  13  102.34    8.77
   2 -11  14   35.58    5.38
   2 -11  14   34.91    5.01
   2 -11  15   20.41    4.37
   2 -11  15   19.59    4.40
   2 -11  16    0.31    2.53
   2 -11  16    1.36    2.73
   2 -11  17  167.75   11.65
   2 -11  17  147.13   11.68
   2 -11  18    1.91    2.64
   2 -11  18    6.33    3.60
   2 -11  19   21.31    4.67
  -2  11 -19   17.66    4.24
   2 -11  20   17.23    4.43
  -2  11 -20   12.90    3.66
  -2  11 -21   19.16    4.01
   2 -11  21   13.89    3.88
   2 -11  22   19.89    3.86
  -2  11 -22   19.64    3.88
  -2  11 -23   23.09    3.79
  -2  11 -23   33.10    5.38
  -2  11 -24   36.62    5.41
  -2  11 -25    2.95    2.74
  -2  11 -26    1.57    2.01
   2 -10 -23    2.05    2.16
   2 -10 -23    1.78    2.42
   2 -10 -22    4.00    3.37
   2 -10 -22    5.15    3.09
   2 -10 -21   -1.52    3.33
   2 -10 -21    0.66    3.29
   2 -10 -20    2.29    3.23
   2 -10 -20    0.73    3.94
   2 -10 -19    1.55    3.53
   2 -10 -19    3.78    3.55
   2 -10 -18   96.51    8.18
   2 -10 -18   88.35    8.75
   2 -10 -18  104.67   10.29
   2 -10 -17  167.11   11.47
   2 -10 -17  157.68   11.97
   2 -10 -17  163.79   12.22
   2 -10 -17  163.01   13.11
   2 -10 -16  261.33   17.43
   2 -10 -16  262.29   16.22
   2 -10 -16  270.96   16.63
   2 -10 -16  260.86   15.56
   2 -10 -15  228.04   14.33
   2 -10 -15  198.28   14.80
   2 -10 -15  218.44   13.39
   2 -10 -15  210.34   14.16
   2 -10 -15  213.57   13.51
   2 -10 -14    7.09    3.55
   2 -10 -14    7.40    3.28
   2 -10 -14    9.50    3.18
   2 -10 -13    6.54    2.88
   2 -10 -13   11.28    3.95
   2 -10 -13   12.68    3.59
   2 -10 -12   11.90    3.92
   2 -10 -12   15.38    3.49
   2 -10 -12   11.85    3.10
   2 -10 -11   85.05    7.31
   2 -10 -11   85.69    7.14
   2 -10 -11   84.48    7.99
   2 -10 -10   44.70    5.05
   2 -10 -10   51.08    5.27
   2 -10 -10   53.38    6.05
   2 -10  -9  113.23    8.03
   2 -10  -9  119.99    8.41
   2 -10  -9  121.38    9.10
   2 -10  -8   39.67    4.60
   2 -10  -8   39.34    4.87
   2 -10  -7   28.70    4.19
   2 -10  -7   30.02    4.03
  -2  10   6   29.63    4.69
   2 -10  -6   28.94    3.92
   2 -10  -6   24.63    3.54
   2 -10  -5  374.47   17.22
  -2  10   5  344.63   19.53
   2 -10  -5  351.74   17.17
   2 -10  -4   55.56    5.15
   2 -10  -4   59.13    5.10
  -2  10   4   50.15    6.04
  -2  10   3  687.85   31.31
  -2  10   3  646.35   31.66
  -2  10   2  210.71   12.13
  -2  10   2  221.57   14.04
  -2  10   2  240.15   15.07
  -2  10   1 1049.49   44.83
  -2  10   1  967.89   41.41
  -2  10   1 1092.67   44.36
  -2  10   0  405.54   21.88
  -2  10   0  421.52   21.63
  -2  10  -1    4.54    2.23
  -2  10  -1    4.77    2.29
  -2  10  -2   64.93    6.98
  -2  10  -3   13.51    3.40
  -2  10  -3   20.18    3.85
  -2  10  -4 1060.16   44.59
  -2  10  -4 1021.06   45.01
  -2  10  -5  324.97   17.73
  -2  10  -5  278.97   17.53
  -2  10  -6  325.38   19.52
  -2  10  -6  355.87   19.12
   2 -10   7    5.67    2.82
   2 -10   7    7.90    2.30
  -2  10  -7    5.04    2.27
   2 -10   8  133.65   10.38
   2 -10   8  127.70    8.52
   2 -10   8  131.67    8.56
  -2  10  -8  135.40   10.36
  -2  10  -9  153.60   11.36
   2 -10   9  161.52   10.04
   2 -10   9  157.41    9.83
   2 -10   9  147.81    9.50
   2 -10  10   16.86    6.05
   2 -10  10    7.97    2.52
   2 -10  11   98.28    7.59
   2 -10  11   97.70   10.01
   2 -10  11   93.94    7.73
   2 -10  12    0.25    1.84
   2 -10  12    1.31    2.08
   2 -10  13  104.40    8.45
   2 -10  13   95.54    7.90
   2 -10  14    7.06    3.33
  -2  10 -14    2.30    1.96
   2 -10  14    4.37    2.60
  -2  10 -15    1.25    1.93
   2 -10  15    2.00    2.27
   2 -10  15    1.86    2.60
   2 -10  16  164.17   11.59
   2 -10  16  188.19   12.59
  -2  10 -16  170.62   11.28
   2 -10  17   10.34    3.30
   2 -10  17    7.04    3.44
  -2  10 -17    6.27    2.75
   2 -10  18    3.42    3.22
  -2  10 -18    5.07    2.72
  -2  10 -19    8.32    3.50
   2 -10  19    5.14    3.23
  -2  10 -20  119.29    9.81
   2 -10  20  103.07    9.27
   2 -10  21   17.22    4.05
  -2  10 -21   16.23    4.02
  -2  10 -22   78.39    7.43
  -2  10 -23    4.04    3.87
  -2  10 -23    4.09    2.71
  -2  10 -24   22.45    4.67
  -2  10 -24   18.73    3.49
  -2  10 -25   20.20    3.05
  -2  10 -25   21.63    4.31
  -2  10 -26   12.33    3.08
   2  -9 -24   15.27    3.23
   2  -9 -23   58.39    6.24
   2  -9 -23   51.58    6.27
   2  -9 -22   27.11    5.32
   2  -9 -22   29.87    5.11
   2  -9 -21  135.30   10.79
   2  -9 -21  138.71   11.65
   2  -9 -20   75.78    8.01
   2  -9 -20   62.66    6.41
   2  -9 -20   62.68    8.13
   2  -9 -19    3.32    2.81
   2  -9 -19    2.03    3.85
   2  -9 -19    7.55    4.07
   2  -9 -18   12.71    4.18
   2  -9 -18   11.41    3.55
   2  -9 -18    8.13    3.76
   2  -9 -18    7.01    4.61
   2  -9 -17   87.34    8.58
   2  -9 -17   79.07    9.22
   2  -9 -17   77.98    7.68
   2  -9 -17   69.91    7.96
   2  -9 -16    0.40    3.50
   2  -9 -16    4.20    3.35
   2  -9 -16    0.64    2.42
   2  -9 -16    2.13    2.90
   2  -9 -15   45.69    6.30
   2  -9 -15   45.24    5.80
   2  -9 -15   43.82    6.80
   2  -9 -15   37.52    5.61
   2  -9 -14    1.79    3.41
   2  -9 -14    1.90    2.85
   2  -9 -14   -0.30    2.42
   2  -9 -14    1.29    2.63
   2  -9 -13  140.17   11.05
   2  -9 -13  143.07   10.44
   2  -9 -13  138.77   10.37
   2  -9 -13  133.90    9.90
   2  -9 -12  129.78   10.16
   2  -9 -12  123.66    9.11
   2  -9 -12  120.06    9.25
   2  -9 -12  120.09    9.13
   2  -9 -11   27.72    4.14
   2  -9 -11   32.97    4.30
   2  -9 -11   32.44    4.97
   2  -9 -11   31.74    4.10
   2  -9 -10    1.32    2.21
   2  -9 -10    0.67    1.71
   2  -9 -10    1.26    1.80
   2  -9 -10    2.00    1.55
   2  -9  -9   18.96    3.22
   2  -9  -9   23.78    3.77
   2  -9  -8   71.78    6.24
   2  -9  -8   70.63    5.85
   2  -9  -7   30.64    3.95
   2  -9  -7   28.98    3.67
  -2   9   6  340.87   18.26
  -2   9   5    8.81    2.60
  -2   9   4 2683.54  101.73
  -2   9   3    4.23    0.55
  -2   9   3    5.33    1.67
  -2   9   3    5.98    2.39
  -2   9   3    5.99    2.65
  -2   9   3    3.49    0.55
  -2   9   2 1610.92   64.82
  -2   9   2 1811.81   68.73
  -2   9   2 1824.60   67.86
  -2   9   1   13.67    3.11
  -2   9   1    6.90    2.66
  -2   9   0  597.98   27.11
  -2   9   0  567.59   27.24
  -2   9  -1   25.77    4.03
  -2   9  -2   36.44    4.90
  -2   9  -2   27.26    4.30
  -2   9  -3   25.04    4.15
  -2   9  -3   35.22    4.70
  -2   9  -4  627.02   28.13
  -2   9  -4  594.31   28.48
   2  -9   5  970.76   34.03
  -2   9  -5  836.31   38.30
  -2   9  -5  938.54   38.22
   2  -9   5  834.39   32.61
   2  -9   6 2404.85   90.05
   2  -9   6 2537.29   91.26
  -2   9  -6 2583.80   94.86
   2  -9   7  414.66   18.89
  -2   9  -7  415.03   21.08
   2  -9   7  431.15   18.28
  -2   9  -7  411.48   22.24
  -2   9  -8  452.31   22.37
  -2   9  -9  112.42    8.79
   2  -9   9  107.71    7.43
   2  -9  10   24.31    3.35
   2  -9  10   29.05    5.91
   2  -9  10   17.00    3.22
   2  -9  11   10.86    2.64
   2  -9  11    0.31    4.85
  -2   9 -12   55.18    5.06
   2  -9  12   50.96    5.26
   2  -9  12   53.64    5.56
  -2   9 -13    3.44    1.89
   2  -9  13    2.07    2.09
   2  -9  13    1.67    1.85
   2  -9  14    7.17    3.02
   2  -9  14    4.81    2.41
  -2   9 -14    6.37    2.50
   2  -9  15  158.81   10.82
   2  -9  15  165.83   11.50
  -2   9 -15  174.48   11.11
   2  -9  16   21.24    4.58
  -2   9 -16   24.97    4.27
   2  -9  16   22.84    4.14
  -2   9 -17  378.37   20.14
   2  -9  17  403.29   21.10
  -2   9 -18   14.96    3.71
   2  -9  18   16.82    4.48
  -2   9 -19   36.47    5.38
   2  -9  19   35.54    5.47
  -2   9 -19   39.03    5.94
  -2   9 -20    1.05    3.04
   2  -9  20   -0.98    2.83
  -2   9 -21   62.61    7.26
  -2   9 -22    1.59    2.73
  -2   9 -23   36.83    6.40
  -2   9 -23   47.01    5.75
  -2   9 -24   -0.32    3.42
  -2   9 -24    1.74    2.43
  -2   9 -25    7.26    2.57
  -2   9 -25    9.19    3.71
  -2   9 -26   23.69    3.05
  -2   9 -26   26.57    4.36
  -2   9 -27    1.16    1.93
   2  -8 -24  159.88   10.62
   2  -8 -24  163.83   10.99
   2  -8 -23    1.76    3.16
   2  -8 -23    1.89    3.33
   2  -8 -22  425.12   20.95
   2  -8 -22  434.33   23.49
   2  -8 -22  485.72   23.52
   2  -8 -21   -0.35    3.35
   2  -8 -21    1.93    3.84
   2  -8 -21   -0.28    2.58
   2  -8 -20  460.43   23.43
   2  -8 -20  417.00   24.17
   2  -8 -20  456.64   23.66
   2  -8 -20  430.46   22.23
   2  -8 -19    1.47    3.24
   2  -8 -19    0.98    2.37
   2  -8 -19    2.49    3.91
   2  -8 -19    5.51    3.95
   2  -8 -18   30.77    5.62
   2  -8 -18   36.23    6.11
   2  -8 -18   28.68    6.33
   2  -8 -18   36.54    5.59
   2  -8 -18   37.10    6.07
   2  -8 -17   55.87    7.14
   2  -8 -17   67.42    7.78
   2  -8 -17   59.94    7.47
   2  -8 -17   66.61    7.21
   2  -8 -17   64.66    8.34
   2  -8 -16   19.32    4.56
   2  -8 -16   27.15    4.67
   2  -8 -16   22.65    5.37
   2  -8 -16   13.08    4.00
   2  -8 -15   28.99    4.78
   2  -8 -15   32.34    5.72
   2  -8 -15   30.23    5.12
   2  -8 -15   25.57    4.79
   2  -8 -14  142.86   10.75
   2  -8 -14  148.10   11.29
   2  -8 -14  138.54   10.42
   2  -8 -14  131.74   10.00
   2  -8 -13    0.88    2.22
   2  -8 -13    1.88    2.20
   2  -8 -13    1.41    2.24
   2  -8 -13    0.95    2.48
   2  -8 -12   61.84    6.23
   2  -8 -12   57.29    6.04
   2  -8 -12   66.77    6.86
   2  -8 -12   58.57    5.92
   2  -8 -11    4.68    2.39
   2  -8 -11    0.23    1.65
   2  -8 -11    3.18    2.25
   2  -8 -11    3.95    2.19
   2  -8 -10    4.60    1.89
   2  -8 -10    4.29    2.08
   2  -8 -10    2.91    2.01
   2  -8 -10    2.84    1.75
   2  -8 -10    0.21    1.55
   2  -8  -9    3.62    1.74
   2  -8  -9    3.52    2.07
   2  -8  -9    6.00    2.14
   2  -8  -8  110.68    7.69
  -2   8   7  120.30    8.54
  -2   8   7  121.09    8.70
  -2   8   6   49.48    4.62
  -2   8   6   40.13    4.77
  -2   8   6   47.59    5.10
  -2   8   5 1054.80   38.37
  -2   8   5 1107.55   40.87
  -2   8   4  208.35    9.92
  -2   8   4  193.63    9.70
  -2   8   4  198.26   11.80
  -2   8   3 4419.45  161.12
  -2   8   3 4434.63  160.15
  -2   8   3 4127.40  157.31
  -2   8   3 4508.57  156.36
  -2   8   2  120.51    8.40
  -2   8   2  119.11    8.84
  -2   8   2  107.92    6.79
  -2   8   1  414.85   20.90
  -2   8   1  453.40   20.77
  -2   8   0   47.70    5.05
  -2   8   0   52.98    5.44
  -2   8  -1    4.17    1.98
  -2   8  -2   76.04    6.75
  -2   8  -2   73.25    6.43
  -2   8  -3   74.38    6.47
  -2   8  -3   77.87    6.81
   2  -8   4  276.19   11.65
  -2   8  -4  292.31   14.97
   2  -8   4  277.28   10.93
   2  -8   5 1096.66   43.43
  -2   8  -5 1180.92   46.71
   2  -8   5 1191.61   43.01
   2  -8   6  759.38   30.04
  -2   8  -6  776.82   32.82
  -2   8  -7 1869.89   72.28
   2  -8   7 1879.98   70.10
   2  -8   8  709.81   29.55
  -2   8  -8  701.66   30.75
   2  -8   9    8.47    2.15
  -2   8  -9    8.49    2.41
  -2   8 -10    4.16    1.78
   2  -8  10    7.42    2.17
   2  -8  10    1.87    1.53
   2  -8  11   11.53    2.63
   2  -8  11    9.09    2.36
  -2   8 -11    8.64    2.62
  -2   8 -12  748.90   32.00
   2  -8  12  759.02   31.46
  -2   8 -12  716.00   30.38
   2  -8  12  707.35   30.62
   2  -8  13   10.75    2.71
  -2   8 -13   16.28    2.99
   2  -8  13   15.19    3.23
  -2   8 -13   16.11    3.59
  -2   8 -14  757.08   33.17
  -2   8 -14  739.50   31.78
   2  -8  14  727.16   32.05
   2  -8  14  719.26   31.47
  -2   8 -15   33.81    5.71
   2  -8  15   28.40    4.36
  -2   8 -15   35.54    4.91
   2  -8  15   28.89    4.95
  -2   8 -16 2414.78   94.58
   2  -8  16 2467.89   94.86
  -2   8 -16 2580.40   96.57
  -2   8 -17    2.93    3.64
  -2   8 -17    1.82    2.95
   2  -8  17    1.53    2.72
   2  -8  18  920.45   40.34
  -2   8 -18  979.11   42.56
  -2   8 -18  897.89   40.36
  -2   8 -19    7.35    3.71
  -2   8 -19   12.09    4.02
   2  -8  19   12.42    3.79
  -2   8 -20  204.99   14.49
  -2   8 -20  217.50   14.22
  -2   8 -21  111.28   10.10
  -2   8 -22   28.76    5.24
  -2   8 -23    7.52    3.46
  -2   8 -24  208.33   12.99
  -2   8 -25   59.98    6.02
  -2   8 -26   26.17    3.53
   2  -7 -25   48.33    5.42
   2  -7 -24    0.59    2.86
   2  -7 -23  106.20    8.16
   2  -7 -23  112.86    9.95
   2  -7 -22   13.74    3.70
   2  -7 -22   11.68    4.90
   2  -7 -22   13.75    4.23
   2  -7 -21  341.33   21.17
   2  -7 -21  356.19   19.38
   2  -7 -21  335.90   20.03
   2  -7 -20    3.69    3.03
   2  -7 -20    4.79    3.80
   2  -7 -20    4.57    4.18
   2  -7 -20    2.69    3.58
   2  -7 -19  129.99   12.23
   2  -7 -19  133.40   11.39
   2  -7 -19  148.12   11.98
   2  -7 -19  145.52   11.24
   2  -7 -19  149.12   12.09
   2  -7 -18   -0.41    3.92
   2  -7 -18   -0.38    3.14
   2  -7 -18    7.03    4.13
   2  -7 -18    0.73    3.48
   2  -7 -18    2.08    2.83
   2  -7 -17   94.11    9.51
   2  -7 -17   97.05    9.21
   2  -7 -17  100.89   10.21
   2  -7 -17   89.53    8.66
   2  -7 -16    7.89    3.83
   2  -7 -16    5.30    3.77
   2  -7 -16    4.84    2.91
   2  -7 -16    4.52    3.24
   2  -7 -15   19.72    4.08
   2  -7 -15   13.34    4.16
   2  -7 -15   22.63    4.50
   2  -7 -15   19.37    4.68
   2  -7 -14   12.71    3.88
   2  -7 -14    9.25    3.28
   2  -7 -14   14.62    3.50
   2  -7 -14    7.72    2.98
   2  -7 -13  120.40    9.35
   2  -7 -13  126.79    9.80
   2  -7 -13  123.88    9.04
   2  -7 -13  125.29    9.36
   2  -7 -12   15.39    3.19
   2  -7 -12   18.67    3.74
   2  -7 -12   14.06    3.31
   2  -7 -12   12.28    2.85
   2  -7 -11   58.43    5.46
   2  -7 -11   51.44    5.35
   2  -7 -11   52.48    5.67
   2  -7 -11   48.90    4.97
   2  -7 -10   17.39    2.96
   2  -7 -10   18.50    3.02
   2  -7 -10   18.66    3.40
   2  -7 -10   13.03    2.81
  -2   7   9    1.86    1.56
   2  -7  -9    4.03    1.95
  -2   7   8  181.19   10.56
  -2   7   8  165.90   11.02
  -2   7   7   55.44    5.10
  -2   7   7   53.29    5.22
  -2   7   7   65.15    5.54
  -2   7   6  362.13   16.89
  -2   7   6  319.83   16.65
  -2   7   6  341.31   16.24
  -2   7   5  272.50   12.54
  -2   7   5  240.69    9.85
  -2   7   5  282.93   13.66
  -2   7   4 3929.18  133.35
  -2   7   4 3717.42  130.90
  -2   7   3  139.49    9.22
  -2   7   3  130.69    6.99
  -2   7   3  141.02    8.71
  -2   7   3  136.19    6.73
  -2   7   2 1920.60   68.46
  -2   7   2 1828.17   72.58
  -2   7   2 1918.24   72.23
  -2   7   1   65.13    5.72
  -2   7   1   60.07    5.35
  -2   7   0   68.31    5.69
  -2   7   0   76.15    6.15
  -2   7  -1  374.50   17.99
  -2   7  -2   30.97    3.90
  -2   7  -2   26.86    3.52
  -2   7  -3  490.45   22.73
  -2   7  -3  510.59   22.50
   2  -7   3  501.57   18.57
   2  -7   3  502.67   19.00
   2  -7   4  726.06   26.10
  -2   7  -4  722.58   29.29
  -2   7  -5  321.22   15.58
   2  -7   5  303.10   13.32
  -2   7  -6 2423.18   90.63
   2  -7   6 2422.78   88.78
  -2   7  -7  637.59   27.24
   2  -7   7  622.60   26.16
   2  -7   8  407.05   18.65
  -2   7  -8  386.30   18.72
   2  -7   9    5.41    2.08
  -2   7  -9    6.83    2.02
   2  -7  10  185.00   11.66
  -2   7 -10  182.04   10.83
   2  -7  11   69.97    6.93
   2  -7  11   74.72    5.90
  -2   7 -12   99.73    7.06
   2  -7  12   91.89    6.73
   2  -7  12   97.70    8.84
  -2   7 -12   88.02    7.41
   2  -7  12  104.49    7.36
  -2   7 -13  812.50   34.93
   2  -7  13  835.45   34.32
   2  -7  13  771.48   33.28
  -2   7 -13  836.49   34.13
  -2   7 -14  565.49   26.34
  -2   7 -14  539.06   25.11
   2  -7  14  558.59   25.31
   2  -7  15 2341.43   89.67
  -2   7 -15 2361.74   89.94
  -2   7 -15 2376.74   91.22
  -2   7 -16  782.79   34.66
   2  -7  16  728.92   32.76
  -2   7 -16  727.02   33.08
  -2   7 -17 2589.22   99.02
  -2   7 -17 2676.23  100.74
   2  -7  17 2515.90   98.29
   2  -7  18  119.30    9.51
  -2   7 -18  133.59   11.33
  -2   7 -18  122.87   10.20
  -2   7 -19  283.34   17.60
  -2   7 -19  275.40   17.01
  -2   7 -19  270.24   17.82
  -2   7 -20   11.38    3.88
  -2   7 -20   12.75    4.55
  -2   7 -20   16.30    5.03
  -2   7 -21   39.65    6.32
  -2   7 -22    2.19    3.46
  -2   7 -23   86.27    8.50
  -2   7 -24    0.90    2.93
  -2   7 -25  257.07   16.04
  -2   7 -25  285.55   15.31
  -2   7 -26   32.35    4.95
  -2   7 -26   28.70    4.10
  -2   7 -27   65.21    5.81
   2  -6 -25   -0.27    2.57
   2  -6 -25    0.26    2.35
   2  -6 -24    6.96    2.73
   2  -6 -24    9.55    3.98
   2  -6 -24   11.26    3.83
   2  -6 -23    6.07    3.67
   2  -6 -23    7.86    3.89
   2  -6 -23    5.75    4.26
   2  -6 -23    3.28    3.03
   2  -6 -22   98.53    9.52
   2  -6 -22   98.84    8.80
   2  -6 -22  100.38   10.16
   2  -6 -21   19.30    5.25
   2  -6 -21   26.45    4.96
   2  -6 -21   29.54    5.71
   2  -6 -20  324.65   20.20
   2  -6 -20  317.42   18.61
   2  -6 -20  324.39   19.80
   2  -6 -19    4.50    3.96
   2  -6 -19    4.37    3.66
   2  -6 -19    5.01    4.24
   2  -6 -19    6.46    3.34
   2  -6 -18  436.75   24.59
   2  -6 -18  436.56   24.18
   2  -6 -18  463.34   24.40
   2  -6 -18  430.25   23.26
   2  -6 -17    3.77    3.76
   2  -6 -17    4.06    3.22
   2  -6 -17    8.92    4.07
   2  -6 -17    5.83    3.57
   2  -6 -16  270.84   17.12
   2  -6 -16  282.30   16.44
   2  -6 -16  269.04   16.80
   2  -6 -16  281.50   16.81
   2  -6 -15   54.02    6.81
   2  -6 -15   42.03    5.52
   2  -6 -15   41.65    5.59
   2  -6 -15   41.74    6.14
   2  -6 -14   59.05    6.19
   2  -6 -14   53.30    6.54
   2  -6 -14   57.08    6.21
   2  -6 -14   56.99    6.54
   2  -6 -13   13.40    3.12
   2  -6 -13    6.71    2.80
   2  -6 -13    6.96    2.54
   2  -6 -13   12.41    3.31
   2  -6 -12  191.90   11.67
   2  -6 -12  202.82   12.09
   2  -6 -12  202.30   12.22
   2  -6 -12  207.54   11.90
[truncated: 3,050,973 more chars]
